# Supplementary material for: Identifying traditional Chinese medicine combinations for breast cancer treatment based on transcriptional regulation and chemical structure
Source: Chin Med. 2025 Feb 14;20:23. doi: 10.1186/s13020-025-01074-5 (PMC11829537; doi:10.1186/s13020-025-01074-5)
Supplement: Supplementary file 1 — Additional file 1. Supplementary Table 1. [file 13020_2025_1074_MOESM1_ESM.xlsx]

## Sheet: gset_meta
Category	Gene set term	Gene set id	Gene set size	GSEA Link
REACTOME	REACTOME_INTERLEUKIN_6_SIGNALING	REACTOME-1	11	https://www.gsea-msigdb.org/gsea/msigdb/cards/REACTOME_INTERLEUKIN_6_SIGNALING
REACTOME	REACTOME_APOPTOSIS	REACTOME-2	179	https://www.gsea-msigdb.org/gsea/msigdb/cards/REACTOME_APOPTOSIS
REACTOME	REACTOME_HEMOSTASIS	REACTOME-3	678	https://www.gsea-msigdb.org/gsea/msigdb/cards/REACTOME_HEMOSTASIS
REACTOME	REACTOME_INTRINSIC_PATHWAY_FOR_APOPTOSIS	REACTOME-4	55	https://www.gsea-msigdb.org/gsea/msigdb/cards/REACTOME_INTRINSIC_PATHWAY_FOR_APOPTOSIS
REACTOME	REACTOME_MAPK3_ERK1_ACTIVATION	REACTOME-5	10	https://www.gsea-msigdb.org/gsea/msigdb/cards/REACTOME_MAPK3_ERK1_ACTIVATION
REACTOME	REACTOME_TRANSLESION_SYNTHESIS_BY_Y_FAMILY_DNA_POLYMERASES_BYPASSES_LESIONS_ON_DNA_TEMPLATE	REACTOME-6	39	https://www.gsea-msigdb.org/gsea/msigdb/cards/REACTOME_TRANSLESION_SYNTHESIS_BY_Y_FAMILY_DNA_POLYMERASES_BYPASSES_LESIONS_ON_DNA_TEMPLATE
REACTOME	REACTOME_RECOGNITION_OF_DNA_DAMAGE_BY_PCNA_CONTAINING_REPLICATION_COMPLEX	REACTOME-7	30	https://www.gsea-msigdb.org/gsea/msigdb/cards/REACTOME_RECOGNITION_OF_DNA_DAMAGE_BY_PCNA_CONTAINING_REPLICATION_COMPLEX
REACTOME	REACTOME_TRANSLESION_SYNTHESIS_BY_POLH	REACTOME-8	19	https://www.gsea-msigdb.org/gsea/msigdb/cards/REACTOME_TRANSLESION_SYNTHESIS_BY_POLH
REACTOME	REACTOME_RECOGNITION_AND_ASSOCIATION_OF_DNA_GLYCOSYLASE_WITH_SITE_CONTAINING_AN_AFFECTED_PURINE	REACTOME-9	54	https://www.gsea-msigdb.org/gsea/msigdb/cards/REACTOME_RECOGNITION_AND_ASSOCIATION_OF_DNA_GLYCOSYLASE_WITH_SITE_CONTAINING_AN_AFFECTED_PURINE
REACTOME	REACTOME_DISPLACEMENT_OF_DNA_GLYCOSYLASE_BY_APEX1	REACTOME-10	9	https://www.gsea-msigdb.org/gsea/msigdb/cards/REACTOME_DISPLACEMENT_OF_DNA_GLYCOSYLASE_BY_APEX1
REACTOME	REACTOME_POLB_DEPENDENT_LONG_PATCH_BASE_EXCISION_REPAIR	REACTOME-11	8	https://www.gsea-msigdb.org/gsea/msigdb/cards/REACTOME_POLB_DEPENDENT_LONG_PATCH_BASE_EXCISION_REPAIR
REACTOME	REACTOME_RESOLUTION_OF_AP_SITES_VIA_THE_MULTIPLE_NUCLEOTIDE_PATCH_REPLACEMENT_PATHWAY	REACTOME-12	25	https://www.gsea-msigdb.org/gsea/msigdb/cards/REACTOME_RESOLUTION_OF_AP_SITES_VIA_THE_MULTIPLE_NUCLEOTIDE_PATCH_REPLACEMENT_PATHWAY
REACTOME	REACTOME_ACTIVATION_OF_BAD_AND_TRANSLOCATION_TO_MITOCHONDRIA	REACTOME-13	15	https://www.gsea-msigdb.org/gsea/msigdb/cards/REACTOME_ACTIVATION_OF_BAD_AND_TRANSLOCATION_TO_MITOCHONDRIA
REACTOME	REACTOME_ACTIVATION_OF_NOXA_AND_TRANSLOCATION_TO_MITOCHONDRIA	REACTOME-14	5	https://www.gsea-msigdb.org/gsea/msigdb/cards/REACTOME_ACTIVATION_OF_NOXA_AND_TRANSLOCATION_TO_MITOCHONDRIA
REACTOME	REACTOME_BH3_ONLY_PROTEINS_ASSOCIATE_WITH_AND_INACTIVATE_ANTI_APOPTOTIC_BCL_2_MEMBERS	REACTOME-15	9	https://www.gsea-msigdb.org/gsea/msigdb/cards/REACTOME_BH3_ONLY_PROTEINS_ASSOCIATE_WITH_AND_INACTIVATE_ANTI_APOPTOTIC_BCL_2_MEMBERS
REACTOME	REACTOME_RELEASE_OF_APOPTOTIC_FACTORS_FROM_THE_MITOCHONDRIA	REACTOME-16	7	https://www.gsea-msigdb.org/gsea/msigdb/cards/REACTOME_RELEASE_OF_APOPTOTIC_FACTORS_FROM_THE_MITOCHONDRIA
REACTOME	REACTOME_FORMATION_OF_APOPTOSOME	REACTOME-17	11	https://www.gsea-msigdb.org/gsea/msigdb/cards/REACTOME_FORMATION_OF_APOPTOSOME
REACTOME	REACTOME_ACTIVATION_OF_CASPASES_THROUGH_APOPTOSOME_MEDIATED_CLEAVAGE	REACTOME-18	6	https://www.gsea-msigdb.org/gsea/msigdb/cards/REACTOME_ACTIVATION_OF_CASPASES_THROUGH_APOPTOSOME_MEDIATED_CLEAVAGE
REACTOME	REACTOME_CYTOCHROME_C_MEDIATED_APOPTOTIC_RESPONSE	REACTOME-19	13	https://www.gsea-msigdb.org/gsea/msigdb/cards/REACTOME_CYTOCHROME_C_MEDIATED_APOPTOTIC_RESPONSE
REACTOME	REACTOME_APOPTOTIC_CLEAVAGE_OF_CELLULAR_PROTEINS	REACTOME-20	38	https://www.gsea-msigdb.org/gsea/msigdb/cards/REACTOME_APOPTOTIC_CLEAVAGE_OF_CELLULAR_PROTEINS
REACTOME	REACTOME_SMAC_XIAP_REGULATED_APOPTOTIC_RESPONSE	REACTOME-21	8	https://www.gsea-msigdb.org/gsea/msigdb/cards/REACTOME_SMAC_XIAP_REGULATED_APOPTOTIC_RESPONSE
REACTOME	REACTOME_APOPTOTIC_FACTOR_MEDIATED_RESPONSE	REACTOME-22	20	https://www.gsea-msigdb.org/gsea/msigdb/cards/REACTOME_APOPTOTIC_FACTOR_MEDIATED_RESPONSE
REACTOME	REACTOME_OPIOID_SIGNALLING	REACTOME-23	90	https://www.gsea-msigdb.org/gsea/msigdb/cards/REACTOME_OPIOID_SIGNALLING
REACTOME	REACTOME_PKA_MEDIATED_PHOSPHORYLATION_OF_CREB	REACTOME-24	20	https://www.gsea-msigdb.org/gsea/msigdb/cards/REACTOME_PKA_MEDIATED_PHOSPHORYLATION_OF_CREB
REACTOME	REACTOME_CAMK_IV_MEDIATED_PHOSPHORYLATION_OF_CREB	REACTOME-25	10	https://www.gsea-msigdb.org/gsea/msigdb/cards/REACTOME_CAMK_IV_MEDIATED_PHOSPHORYLATION_OF_CREB
REACTOME	REACTOME_CA_DEPENDENT_EVENTS	REACTOME-26	37	https://www.gsea-msigdb.org/gsea/msigdb/cards/REACTOME_CA_DEPENDENT_EVENTS
REACTOME	REACTOME_G_PROTEIN_MEDIATED_EVENTS	REACTOME-27	54	https://www.gsea-msigdb.org/gsea/msigdb/cards/REACTOME_G_PROTEIN_MEDIATED_EVENTS
REACTOME	REACTOME_ELECTRIC_TRANSMISSION_ACROSS_GAP_JUNCTIONS	REACTOME-28	5	https://www.gsea-msigdb.org/gsea/msigdb/cards/REACTOME_ELECTRIC_TRANSMISSION_ACROSS_GAP_JUNCTIONS
REACTOME	REACTOME_PRESYNAPTIC_DEPOLARIZATION_AND_CALCIUM_CHANNEL_OPENING	REACTOME-29	11	https://www.gsea-msigdb.org/gsea/msigdb/cards/REACTOME_PRESYNAPTIC_DEPOLARIZATION_AND_CALCIUM_CHANNEL_OPENING
REACTOME	REACTOME_NEUROTRANSMITTER_RELEASE_CYCLE	REACTOME-30	51	https://www.gsea-msigdb.org/gsea/msigdb/cards/REACTOME_NEUROTRANSMITTER_RELEASE_CYCLE
REACTOME	REACTOME_NEUROTRANSMITTER_CLEARANCE	REACTOME-31	11	https://www.gsea-msigdb.org/gsea/msigdb/cards/REACTOME_NEUROTRANSMITTER_CLEARANCE
REACTOME	REACTOME_NEUROTRANSMITTER_RECEPTORS_AND_POSTSYNAPTIC_SIGNAL_TRANSMISSION	REACTOME-32	205	https://www.gsea-msigdb.org/gsea/msigdb/cards/REACTOME_NEUROTRANSMITTER_RECEPTORS_AND_POSTSYNAPTIC_SIGNAL_TRANSMISSION
REACTOME	REACTOME_TRANSMISSION_ACROSS_CHEMICAL_SYNAPSES	REACTOME-33	270	https://www.gsea-msigdb.org/gsea/msigdb/cards/REACTOME_TRANSMISSION_ACROSS_CHEMICAL_SYNAPSES
REACTOME	REACTOME_NEURONAL_SYSTEM	REACTOME-34	411	https://www.gsea-msigdb.org/gsea/msigdb/cards/REACTOME_NEURONAL_SYSTEM
REACTOME	REACTOME_FORMATION_OF_RNA_POL_II_ELONGATION_COMPLEX	REACTOME-35	61	https://www.gsea-msigdb.org/gsea/msigdb/cards/REACTOME_FORMATION_OF_RNA_POL_II_ELONGATION_COMPLEX
REACTOME	REACTOME_IRS_MEDIATED_SIGNALLING	REACTOME-36	48	https://www.gsea-msigdb.org/gsea/msigdb/cards/REACTOME_IRS_MEDIATED_SIGNALLING
REACTOME	REACTOME_RAF_INDEPENDENT_MAPK1_3_ACTIVATION	REACTOME-37	23	https://www.gsea-msigdb.org/gsea/msigdb/cards/REACTOME_RAF_INDEPENDENT_MAPK1_3_ACTIVATION
REACTOME	REACTOME_MAPK1_ERK2_ACTIVATION	REACTOME-38	9	https://www.gsea-msigdb.org/gsea/msigdb/cards/REACTOME_MAPK1_ERK2_ACTIVATION
REACTOME	REACTOME_SOS_MEDIATED_SIGNALLING	REACTOME-39	7	https://www.gsea-msigdb.org/gsea/msigdb/cards/REACTOME_SOS_MEDIATED_SIGNALLING
REACTOME	REACTOME_FORMATION_OF_THE_EARLY_ELONGATION_COMPLEX	REACTOME-40	33	https://www.gsea-msigdb.org/gsea/msigdb/cards/REACTOME_FORMATION_OF_THE_EARLY_ELONGATION_COMPLEX
REACTOME	REACTOME_INHIBITION_OF_REPLICATION_INITIATION_OF_DAMAGED_DNA_BY_RB1_E2F1	REACTOME-41	13	https://www.gsea-msigdb.org/gsea/msigdb/cards/REACTOME_INHIBITION_OF_REPLICATION_INITIATION_OF_DAMAGED_DNA_BY_RB1_E2F1
REACTOME	REACTOME_E2F_ENABLED_INHIBITION_OF_PRE_REPLICATION_COMPLEX_FORMATION	REACTOME-42	9	https://www.gsea-msigdb.org/gsea/msigdb/cards/REACTOME_E2F_ENABLED_INHIBITION_OF_PRE_REPLICATION_COMPLEX_FORMATION
REACTOME	REACTOME_E2F_MEDIATED_REGULATION_OF_DNA_REPLICATION	REACTOME-43	22	https://www.gsea-msigdb.org/gsea/msigdb/cards/REACTOME_E2F_MEDIATED_REGULATION_OF_DNA_REPLICATION
REACTOME	REACTOME_ACTIVATION_OF_BH3_ONLY_PROTEINS	REACTOME-44	30	https://www.gsea-msigdb.org/gsea/msigdb/cards/REACTOME_ACTIVATION_OF_BH3_ONLY_PROTEINS
REACTOME	REACTOME_EFFECTS_OF_PIP2_HYDROLYSIS	REACTOME-45	27	https://www.gsea-msigdb.org/gsea/msigdb/cards/REACTOME_EFFECTS_OF_PIP2_HYDROLYSIS
REACTOME	REACTOME_DISINHIBITION_OF_SNARE_FORMATION	REACTOME-46	5	https://www.gsea-msigdb.org/gsea/msigdb/cards/REACTOME_DISINHIBITION_OF_SNARE_FORMATION
REACTOME	REACTOME_GPVI_MEDIATED_ACTIVATION_CASCADE	REACTOME-47	35	https://www.gsea-msigdb.org/gsea/msigdb/cards/REACTOME_GPVI_MEDIATED_ACTIVATION_CASCADE
REACTOME	REACTOME_DOWNSTREAM_SIGNALING_EVENTS_OF_B_CELL_RECEPTOR_BCR	REACTOME-48	81	https://www.gsea-msigdb.org/gsea/msigdb/cards/REACTOME_DOWNSTREAM_SIGNALING_EVENTS_OF_B_CELL_RECEPTOR_BCR
REACTOME	REACTOME_ACTIVATION_OF_RAS_IN_B_CELLS	REACTOME-49	5	https://www.gsea-msigdb.org/gsea/msigdb/cards/REACTOME_ACTIVATION_OF_RAS_IN_B_CELLS
REACTOME	REACTOME_ANTIVIRAL_MECHANISM_BY_IFN_STIMULATED_GENES	REACTOME-50	82	https://www.gsea-msigdb.org/gsea/msigdb/cards/REACTOME_ANTIVIRAL_MECHANISM_BY_IFN_STIMULATED_GENES
REACTOME	REACTOME_PROLACTIN_RECEPTOR_SIGNALING	REACTOME-51	15	https://www.gsea-msigdb.org/gsea/msigdb/cards/REACTOME_PROLACTIN_RECEPTOR_SIGNALING
REACTOME	REACTOME_SIGNALING_BY_NODAL	REACTOME-52	23	https://www.gsea-msigdb.org/gsea/msigdb/cards/REACTOME_SIGNALING_BY_NODAL
REACTOME	REACTOME_FERTILIZATION	REACTOME-53	26	https://www.gsea-msigdb.org/gsea/msigdb/cards/REACTOME_FERTILIZATION
REACTOME	REACTOME_MEIOTIC_SYNAPSIS	REACTOME-54	77	https://www.gsea-msigdb.org/gsea/msigdb/cards/REACTOME_MEIOTIC_SYNAPSIS
REACTOME	REACTOME_ROS_AND_RNS_PRODUCTION_IN_PHAGOCYTES	REACTOME-55	36	https://www.gsea-msigdb.org/gsea/msigdb/cards/REACTOME_ROS_AND_RNS_PRODUCTION_IN_PHAGOCYTES
REACTOME	REACTOME_SIGNALING_BY_FGFR_IN_DISEASE	REACTOME-56	63	https://www.gsea-msigdb.org/gsea/msigdb/cards/REACTOME_SIGNALING_BY_FGFR_IN_DISEASE
REACTOME	REACTOME_SIGNALING_BY_ERBB2	REACTOME-57	50	https://www.gsea-msigdb.org/gsea/msigdb/cards/REACTOME_SIGNALING_BY_ERBB2
REACTOME	REACTOME_SIGNALING_BY_ERBB2_IN_CANCER	REACTOME-58	26	https://www.gsea-msigdb.org/gsea/msigdb/cards/REACTOME_SIGNALING_BY_ERBB2_IN_CANCER
REACTOME	REACTOME_REGULATION_OF_GENE_EXPRESSION_BY_HYPOXIA_INDUCIBLE_FACTOR	REACTOME-59	11	https://www.gsea-msigdb.org/gsea/msigdb/cards/REACTOME_REGULATION_OF_GENE_EXPRESSION_BY_HYPOXIA_INDUCIBLE_FACTOR
REACTOME	REACTOME_CELLULAR_RESPONSE_TO_HYPOXIA	REACTOME-60	75	https://www.gsea-msigdb.org/gsea/msigdb/cards/REACTOME_CELLULAR_RESPONSE_TO_HYPOXIA
REACTOME	REACTOME_CONSTITUTIVE_SIGNALING_BY_LIGAND_RESPONSIVE_EGFR_CANCER_VARIANTS	REACTOME-61	19	https://www.gsea-msigdb.org/gsea/msigdb/cards/REACTOME_CONSTITUTIVE_SIGNALING_BY_LIGAND_RESPONSIVE_EGFR_CANCER_VARIANTS
REACTOME	REACTOME_SIGNALING_BY_ERBB4	REACTOME-62	58	https://www.gsea-msigdb.org/gsea/msigdb/cards/REACTOME_SIGNALING_BY_ERBB4
REACTOME	REACTOME_CROSS_PRESENTATION_OF_PARTICULATE_EXOGENOUS_ANTIGENS_PHAGOSOMES	REACTOME-63	8	https://www.gsea-msigdb.org/gsea/msigdb/cards/REACTOME_CROSS_PRESENTATION_OF_PARTICULATE_EXOGENOUS_ANTIGENS_PHAGOSOMES
REACTOME	REACTOME_ANTIGEN_PROCESSING_CROSS_PRESENTATION	REACTOME-64	106	https://www.gsea-msigdb.org/gsea/msigdb/cards/REACTOME_ANTIGEN_PROCESSING_CROSS_PRESENTATION
REACTOME	REACTOME_ENDOSOMAL_VACUOLAR_PATHWAY	REACTOME-65	11	https://www.gsea-msigdb.org/gsea/msigdb/cards/REACTOME_ENDOSOMAL_VACUOLAR_PATHWAY
REACTOME	REACTOME_CROSS_PRESENTATION_OF_SOLUBLE_EXOGENOUS_ANTIGENS_ENDOSOMES	REACTOME-66	50	https://www.gsea-msigdb.org/gsea/msigdb/cards/REACTOME_CROSS_PRESENTATION_OF_SOLUBLE_EXOGENOUS_ANTIGENS_ENDOSOMES
REACTOME	REACTOME_ERYTHROCYTES_TAKE_UP_CARBON_DIOXIDE_AND_RELEASE_OXYGEN	REACTOME-67	13	https://www.gsea-msigdb.org/gsea/msigdb/cards/REACTOME_ERYTHROCYTES_TAKE_UP_CARBON_DIOXIDE_AND_RELEASE_OXYGEN
REACTOME	REACTOME_METHIONINE_SALVAGE_PATHWAY	REACTOME-68	6	https://www.gsea-msigdb.org/gsea/msigdb/cards/REACTOME_METHIONINE_SALVAGE_PATHWAY
REACTOME	REACTOME_ERYTHROCYTES_TAKE_UP_OXYGEN_AND_RELEASE_CARBON_DIOXIDE	REACTOME-69	9	https://www.gsea-msigdb.org/gsea/msigdb/cards/REACTOME_ERYTHROCYTES_TAKE_UP_OXYGEN_AND_RELEASE_CARBON_DIOXIDE
REACTOME	REACTOME_SHC1_EVENTS_IN_ERBB2_SIGNALING	REACTOME-70	22	https://www.gsea-msigdb.org/gsea/msigdb/cards/REACTOME_SHC1_EVENTS_IN_ERBB2_SIGNALING
REACTOME	REACTOME_PI3K_EVENTS_IN_ERBB4_SIGNALING	REACTOME-71	10	https://www.gsea-msigdb.org/gsea/msigdb/cards/REACTOME_PI3K_EVENTS_IN_ERBB4_SIGNALING
REACTOME	REACTOME_SHC1_EVENTS_IN_ERBB4_SIGNALING	REACTOME-72	14	https://www.gsea-msigdb.org/gsea/msigdb/cards/REACTOME_SHC1_EVENTS_IN_ERBB4_SIGNALING
REACTOME	REACTOME_NUCLEAR_SIGNALING_BY_ERBB4	REACTOME-73	32	https://www.gsea-msigdb.org/gsea/msigdb/cards/REACTOME_NUCLEAR_SIGNALING_BY_ERBB4
REACTOME	REACTOME_DOWNREGULATION_OF_ERBB4_SIGNALING	REACTOME-74	9	https://www.gsea-msigdb.org/gsea/msigdb/cards/REACTOME_DOWNREGULATION_OF_ERBB4_SIGNALING
REACTOME	REACTOME_INTERLEUKIN_7_SIGNALING	REACTOME-75	36	https://www.gsea-msigdb.org/gsea/msigdb/cards/REACTOME_INTERLEUKIN_7_SIGNALING
REACTOME	REACTOME_DEVELOPMENTAL_BIOLOGY	REACTOME-76	1142	https://www.gsea-msigdb.org/gsea/msigdb/cards/REACTOME_DEVELOPMENTAL_BIOLOGY
REACTOME	REACTOME_MITOCHONDRIAL_PROTEIN_IMPORT	REACTOME-77	65	https://www.gsea-msigdb.org/gsea/msigdb/cards/REACTOME_MITOCHONDRIAL_PROTEIN_IMPORT
REACTOME	REACTOME_CYTOKINE_SIGNALING_IN_IMMUNE_SYSTEM	REACTOME-78	719	https://www.gsea-msigdb.org/gsea/msigdb/cards/REACTOME_CYTOKINE_SIGNALING_IN_IMMUNE_SYSTEM
REACTOME	REACTOME_ADAPTIVE_IMMUNE_SYSTEM	REACTOME-79	825	https://www.gsea-msigdb.org/gsea/msigdb/cards/REACTOME_ADAPTIVE_IMMUNE_SYSTEM
REACTOME	REACTOME_SPRY_REGULATION_OF_FGF_SIGNALING	REACTOME-80	16	https://www.gsea-msigdb.org/gsea/msigdb/cards/REACTOME_SPRY_REGULATION_OF_FGF_SIGNALING
REACTOME	REACTOME_CA2_ACTIVATED_K_CHANNELS	REACTOME-81	9	https://www.gsea-msigdb.org/gsea/msigdb/cards/REACTOME_CA2_ACTIVATED_K_CHANNELS
REACTOME	REACTOME_INWARDLY_RECTIFYING_K_CHANNELS	REACTOME-82	35	https://www.gsea-msigdb.org/gsea/msigdb/cards/REACTOME_INWARDLY_RECTIFYING_K_CHANNELS
REACTOME	REACTOME_POTASSIUM_CHANNELS	REACTOME-83	103	https://www.gsea-msigdb.org/gsea/msigdb/cards/REACTOME_POTASSIUM_CHANNELS
REACTOME	REACTOME_VOLTAGE_GATED_POTASSIUM_CHANNELS	REACTOME-84	43	https://www.gsea-msigdb.org/gsea/msigdb/cards/REACTOME_VOLTAGE_GATED_POTASSIUM_CHANNELS
REACTOME	REACTOME_TANDEM_PORE_DOMAIN_POTASSIUM_CHANNELS	REACTOME-85	12	https://www.gsea-msigdb.org/gsea/msigdb/cards/REACTOME_TANDEM_PORE_DOMAIN_POTASSIUM_CHANNELS
REACTOME	REACTOME_SPERM_MOTILITY_AND_TAXES	REACTOME-86	9	https://www.gsea-msigdb.org/gsea/msigdb/cards/REACTOME_SPERM_MOTILITY_AND_TAXES
REACTOME	REACTOME_ACROSOME_REACTION_AND_SPERM_OOCYTE_MEMBRANE_BINDING	REACTOME-87	6	https://www.gsea-msigdb.org/gsea/msigdb/cards/REACTOME_ACROSOME_REACTION_AND_SPERM_OOCYTE_MEMBRANE_BINDING
REACTOME	REACTOME_GRB7_EVENTS_IN_ERBB2_SIGNALING	REACTOME-88	5	https://www.gsea-msigdb.org/gsea/msigdb/cards/REACTOME_GRB7_EVENTS_IN_ERBB2_SIGNALING
REACTOME	REACTOME_DOWNREGULATION_OF_ERBB2_ERBB3_SIGNALING	REACTOME-89	13	https://www.gsea-msigdb.org/gsea/msigdb/cards/REACTOME_DOWNREGULATION_OF_ERBB2_ERBB3_SIGNALING
REACTOME	REACTOME_TRANSCRIPTION_OF_E2F_TARGETS_UNDER_NEGATIVE_CONTROL_BY_DREAM_COMPLEX	REACTOME-90	19	https://www.gsea-msigdb.org/gsea/msigdb/cards/REACTOME_TRANSCRIPTION_OF_E2F_TARGETS_UNDER_NEGATIVE_CONTROL_BY_DREAM_COMPLEX
REACTOME	REACTOME_TRANSCRIPTION_OF_E2F_TARGETS_UNDER_NEGATIVE_CONTROL_BY_P107_RBL1_AND_P130_RBL2_IN_COMPLEX_WITH_HDAC1	REACTOME-91	16	https://www.gsea-msigdb.org/gsea/msigdb/cards/REACTOME_TRANSCRIPTION_OF_E2F_TARGETS_UNDER_NEGATIVE_CONTROL_BY_P107_RBL1_AND_P130_RBL2_IN_COMPLEX_WITH_HDAC1
REACTOME	REACTOME_MITOCHONDRIAL_IRON_SULFUR_CLUSTER_BIOGENESIS	REACTOME-92	13	https://www.gsea-msigdb.org/gsea/msigdb/cards/REACTOME_MITOCHONDRIAL_IRON_SULFUR_CLUSTER_BIOGENESIS
REACTOME	REACTOME_RORA_ACTIVATES_GENE_EXPRESSION	REACTOME-93	18	https://www.gsea-msigdb.org/gsea/msigdb/cards/REACTOME_RORA_ACTIVATES_GENE_EXPRESSION
REACTOME	REACTOME_BMAL1_CLOCK_NPAS2_ACTIVATES_CIRCADIAN_GENE_EXPRESSION	REACTOME-94	27	https://www.gsea-msigdb.org/gsea/msigdb/cards/REACTOME_BMAL1_CLOCK_NPAS2_ACTIVATES_CIRCADIAN_GENE_EXPRESSION
REACTOME	REACTOME_ABC_TRANSPORTERS_IN_LIPID_HOMEOSTASIS	REACTOME-95	18	https://www.gsea-msigdb.org/gsea/msigdb/cards/REACTOME_ABC_TRANSPORTERS_IN_LIPID_HOMEOSTASIS
REACTOME	REACTOME_ELEVATION_OF_CYTOSOLIC_CA2_LEVELS	REACTOME-96	16	https://www.gsea-msigdb.org/gsea/msigdb/cards/REACTOME_ELEVATION_OF_CYTOSOLIC_CA2_LEVELS
REACTOME	REACTOME_ACTIVATION_OF_PUMA_AND_TRANSLOCATION_TO_MITOCHONDRIA	REACTOME-97	9	https://www.gsea-msigdb.org/gsea/msigdb/cards/REACTOME_ACTIVATION_OF_PUMA_AND_TRANSLOCATION_TO_MITOCHONDRIA
REACTOME	REACTOME_APOPTOSIS_INDUCED_DNA_FRAGMENTATION	REACTOME-98	13	https://www.gsea-msigdb.org/gsea/msigdb/cards/REACTOME_APOPTOSIS_INDUCED_DNA_FRAGMENTATION
REACTOME	REACTOME_CASPASE_ACTIVATION_VIA_DEATH_RECEPTORS_IN_THE_PRESENCE_OF_LIGAND	REACTOME-99	16	https://www.gsea-msigdb.org/gsea/msigdb/cards/REACTOME_CASPASE_ACTIVATION_VIA_DEATH_RECEPTORS_IN_THE_PRESENCE_OF_LIGAND
REACTOME	REACTOME_EXTRINSIC_PATHWAY_OF_FIBRIN_CLOT_FORMATION	REACTOME-100	5	https://www.gsea-msigdb.org/gsea/msigdb/cards/REACTOME_EXTRINSIC_PATHWAY_OF_FIBRIN_CLOT_FORMATION
REACTOME	REACTOME_INTRINSIC_PATHWAY_OF_FIBRIN_CLOT_FORMATION	REACTOME-101	23	https://www.gsea-msigdb.org/gsea/msigdb/cards/REACTOME_INTRINSIC_PATHWAY_OF_FIBRIN_CLOT_FORMATION
REACTOME	REACTOME_COMMON_PATHWAY_OF_FIBRIN_CLOT_FORMATION	REACTOME-102	22	https://www.gsea-msigdb.org/gsea/msigdb/cards/REACTOME_COMMON_PATHWAY_OF_FIBRIN_CLOT_FORMATION
REACTOME	REACTOME_FORMATION_OF_FIBRIN_CLOT_CLOTTING_CASCADE	REACTOME-103	39	https://www.gsea-msigdb.org/gsea/msigdb/cards/REACTOME_FORMATION_OF_FIBRIN_CLOT_CLOTTING_CASCADE
REACTOME	REACTOME_INHIBITION_OF_THE_PROTEOLYTIC_ACTIVITY_OF_APC_C_REQUIRED_FOR_THE_ONSET_OF_ANAPHASE_BY_MITOTIC_SPINDLE_CHECKPOINT_COMPONENTS	REACTOME-104	21	https://www.gsea-msigdb.org/gsea/msigdb/cards/REACTOME_INHIBITION_OF_THE_PROTEOLYTIC_ACTIVITY_OF_APC_C_REQUIRED_FOR_THE_ONSET_OF_ANAPHASE_BY_MITOTIC_SPINDLE_CHECKPOINT_COMPONENTS
REACTOME	REACTOME_THE_CITRIC_ACID_TCA_CYCLE_AND_RESPIRATORY_ELECTRON_TRANSPORT	REACTOME-105	178	https://www.gsea-msigdb.org/gsea/msigdb/cards/REACTOME_THE_CITRIC_ACID_TCA_CYCLE_AND_RESPIRATORY_ELECTRON_TRANSPORT
REACTOME	REACTOME_SIGNALING_BY_SCF_KIT	REACTOME-106	43	https://www.gsea-msigdb.org/gsea/msigdb/cards/REACTOME_SIGNALING_BY_SCF_KIT
REACTOME	REACTOME_REGULATION_OF_KIT_SIGNALING	REACTOME-107	16	https://www.gsea-msigdb.org/gsea/msigdb/cards/REACTOME_REGULATION_OF_KIT_SIGNALING
REACTOME	REACTOME_REGULATION_OF_SIGNALING_BY_NODAL	REACTOME-108	12	https://www.gsea-msigdb.org/gsea/msigdb/cards/REACTOME_REGULATION_OF_SIGNALING_BY_NODAL
REACTOME	REACTOME_COLLAGEN_DEGRADATION	REACTOME-109	64	https://www.gsea-msigdb.org/gsea/msigdb/cards/REACTOME_COLLAGEN_DEGRADATION
REACTOME	REACTOME_TRANSLOCATION_OF_SLC2A4_GLUT4_TO_THE_PLASMA_MEMBRANE	REACTOME-110	72	https://www.gsea-msigdb.org/gsea/msigdb/cards/REACTOME_TRANSLOCATION_OF_SLC2A4_GLUT4_TO_THE_PLASMA_MEMBRANE
REACTOME	REACTOME_BETA_DEFENSINS	REACTOME-111	42	https://www.gsea-msigdb.org/gsea/msigdb/cards/REACTOME_BETA_DEFENSINS
REACTOME	REACTOME_DEFENSINS	REACTOME-112	52	https://www.gsea-msigdb.org/gsea/msigdb/cards/REACTOME_DEFENSINS
REACTOME	REACTOME_ALPHA_DEFENSINS	REACTOME-113	10	https://www.gsea-msigdb.org/gsea/msigdb/cards/REACTOME_ALPHA_DEFENSINS
REACTOME	REACTOME_TETRAHYDROBIOPTERIN_BH4_SYNTHESIS_RECYCLING_SALVAGE_AND_REGULATION	REACTOME-114	10	https://www.gsea-msigdb.org/gsea/msigdb/cards/REACTOME_TETRAHYDROBIOPTERIN_BH4_SYNTHESIS_RECYCLING_SALVAGE_AND_REGULATION
REACTOME	REACTOME_REPRODUCTION	REACTOME-115	143	https://www.gsea-msigdb.org/gsea/msigdb/cards/REACTOME_REPRODUCTION
REACTOME	REACTOME_DEGRADATION_OF_THE_EXTRACELLULAR_MATRIX	REACTOME-116	140	https://www.gsea-msigdb.org/gsea/msigdb/cards/REACTOME_DEGRADATION_OF_THE_EXTRACELLULAR_MATRIX
REACTOME	REACTOME_EXTRACELLULAR_MATRIX_ORGANIZATION	REACTOME-117	301	https://www.gsea-msigdb.org/gsea/msigdb/cards/REACTOME_EXTRACELLULAR_MATRIX_ORGANIZATION
REACTOME	REACTOME_COLLAGEN_FORMATION	REACTOME-118	90	https://www.gsea-msigdb.org/gsea/msigdb/cards/REACTOME_COLLAGEN_FORMATION
REACTOME	REACTOME_REVERSIBLE_HYDRATION_OF_CARBON_DIOXIDE	REACTOME-119	12	https://www.gsea-msigdb.org/gsea/msigdb/cards/REACTOME_REVERSIBLE_HYDRATION_OF_CARBON_DIOXIDE
REACTOME	REACTOME_ACYL_CHAIN_REMODELLING_OF_PC	REACTOME-120	27	https://www.gsea-msigdb.org/gsea/msigdb/cards/REACTOME_ACYL_CHAIN_REMODELLING_OF_PC
REACTOME	REACTOME_ACYL_CHAIN_REMODELING_OF_CL	REACTOME-121	6	https://www.gsea-msigdb.org/gsea/msigdb/cards/REACTOME_ACYL_CHAIN_REMODELING_OF_CL
REACTOME	REACTOME_ACYL_CHAIN_REMODELLING_OF_PS	REACTOME-122	22	https://www.gsea-msigdb.org/gsea/msigdb/cards/REACTOME_ACYL_CHAIN_REMODELLING_OF_PS
REACTOME	REACTOME_ACYL_CHAIN_REMODELLING_OF_PE	REACTOME-123	29	https://www.gsea-msigdb.org/gsea/msigdb/cards/REACTOME_ACYL_CHAIN_REMODELLING_OF_PE
REACTOME	REACTOME_ACYL_CHAIN_REMODELING_OF_DAG_AND_TAG	REACTOME-124	7	https://www.gsea-msigdb.org/gsea/msigdb/cards/REACTOME_ACYL_CHAIN_REMODELING_OF_DAG_AND_TAG
REACTOME	REACTOME_ACYL_CHAIN_REMODELLING_OF_PI	REACTOME-125	17	https://www.gsea-msigdb.org/gsea/msigdb/cards/REACTOME_ACYL_CHAIN_REMODELLING_OF_PI
REACTOME	REACTOME_ACYL_CHAIN_REMODELLING_OF_PG	REACTOME-126	18	https://www.gsea-msigdb.org/gsea/msigdb/cards/REACTOME_ACYL_CHAIN_REMODELLING_OF_PG
REACTOME	REACTOME_HYDROLYSIS_OF_LPC	REACTOME-127	9	https://www.gsea-msigdb.org/gsea/msigdb/cards/REACTOME_HYDROLYSIS_OF_LPC
REACTOME	REACTOME_SYNTHESIS_OF_PG	REACTOME-128	8	https://www.gsea-msigdb.org/gsea/msigdb/cards/REACTOME_SYNTHESIS_OF_PG
REACTOME	REACTOME_SYNTHESIS_OF_PA	REACTOME-129	39	https://www.gsea-msigdb.org/gsea/msigdb/cards/REACTOME_SYNTHESIS_OF_PA
REACTOME	REACTOME_SYNTHESIS_OF_PC	REACTOME-130	28	https://www.gsea-msigdb.org/gsea/msigdb/cards/REACTOME_SYNTHESIS_OF_PC
REACTOME	REACTOME_GLYCEROPHOSPHOLIPID_BIOSYNTHESIS	REACTOME-131	128	https://www.gsea-msigdb.org/gsea/msigdb/cards/REACTOME_GLYCEROPHOSPHOLIPID_BIOSYNTHESIS
REACTOME	REACTOME_SYNTHESIS_OF_PE	REACTOME-132	13	https://www.gsea-msigdb.org/gsea/msigdb/cards/REACTOME_SYNTHESIS_OF_PE
REACTOME	REACTOME_SYNTHESIS_OF_PI	REACTOME-133	5	https://www.gsea-msigdb.org/gsea/msigdb/cards/REACTOME_SYNTHESIS_OF_PI
REACTOME	REACTOME_SYNTHESIS_OF_PIPS_AT_THE_ER_MEMBRANE	REACTOME-134	5	https://www.gsea-msigdb.org/gsea/msigdb/cards/REACTOME_SYNTHESIS_OF_PIPS_AT_THE_ER_MEMBRANE
REACTOME	REACTOME_INOSITOL_PHOSPHATE_METABOLISM	REACTOME-135	48	https://www.gsea-msigdb.org/gsea/msigdb/cards/REACTOME_INOSITOL_PHOSPHATE_METABOLISM
REACTOME	REACTOME_PI_METABOLISM	REACTOME-136	84	https://www.gsea-msigdb.org/gsea/msigdb/cards/REACTOME_PI_METABOLISM
REACTOME	REACTOME_PHOSPHOLIPID_METABOLISM	REACTOME-137	211	https://www.gsea-msigdb.org/gsea/msigdb/cards/REACTOME_PHOSPHOLIPID_METABOLISM
REACTOME	REACTOME_DAG_AND_IP3_SIGNALING	REACTOME-138	41	https://www.gsea-msigdb.org/gsea/msigdb/cards/REACTOME_DAG_AND_IP3_SIGNALING
REACTOME	REACTOME_MEIOSIS	REACTOME-139	117	https://www.gsea-msigdb.org/gsea/msigdb/cards/REACTOME_MEIOSIS
REACTOME	REACTOME_CELL_CELL_COMMUNICATION	REACTOME-140	130	https://www.gsea-msigdb.org/gsea/msigdb/cards/REACTOME_CELL_CELL_COMMUNICATION
REACTOME	REACTOME_SIGNALING_BY_ACTIVIN	REACTOME-141	15	https://www.gsea-msigdb.org/gsea/msigdb/cards/REACTOME_SIGNALING_BY_ACTIVIN
REACTOME	REACTOME_G0_AND_EARLY_G1	REACTOME-142	27	https://www.gsea-msigdb.org/gsea/msigdb/cards/REACTOME_G0_AND_EARLY_G1
REACTOME	REACTOME_PHASE_II_CONJUGATION_OF_COMPOUNDS	REACTOME-143	109	https://www.gsea-msigdb.org/gsea/msigdb/cards/REACTOME_PHASE_II_CONJUGATION_OF_COMPOUNDS
REACTOME	REACTOME_METHYLATION	REACTOME-144	14	https://www.gsea-msigdb.org/gsea/msigdb/cards/REACTOME_METHYLATION
REACTOME	REACTOME_CYTOSOLIC_SULFONATION_OF_SMALL_MOLECULES	REACTOME-145	24	https://www.gsea-msigdb.org/gsea/msigdb/cards/REACTOME_CYTOSOLIC_SULFONATION_OF_SMALL_MOLECULES
REACTOME	REACTOME_AMINO_ACID_CONJUGATION	REACTOME-146	9	https://www.gsea-msigdb.org/gsea/msigdb/cards/REACTOME_AMINO_ACID_CONJUGATION
REACTOME	REACTOME_GLUCURONIDATION	REACTOME-147	25	https://www.gsea-msigdb.org/gsea/msigdb/cards/REACTOME_GLUCURONIDATION
REACTOME	REACTOME_GLUTATHIONE_CONJUGATION	REACTOME-148	36	https://www.gsea-msigdb.org/gsea/msigdb/cards/REACTOME_GLUTATHIONE_CONJUGATION
REACTOME	REACTOME_ELASTIC_FIBRE_FORMATION	REACTOME-149	45	https://www.gsea-msigdb.org/gsea/msigdb/cards/REACTOME_ELASTIC_FIBRE_FORMATION
REACTOME	REACTOME_FIBRONECTIN_MATRIX_FORMATION	REACTOME-150	6	https://www.gsea-msigdb.org/gsea/msigdb/cards/REACTOME_FIBRONECTIN_MATRIX_FORMATION
REACTOME	REACTOME_POLO_LIKE_KINASE_MEDIATED_EVENTS	REACTOME-151	16	https://www.gsea-msigdb.org/gsea/msigdb/cards/REACTOME_POLO_LIKE_KINASE_MEDIATED_EVENTS
REACTOME	REACTOME_EUKARYOTIC_TRANSLATION_ELONGATION	REACTOME-152	94	https://www.gsea-msigdb.org/gsea/msigdb/cards/REACTOME_EUKARYOTIC_TRANSLATION_ELONGATION
REACTOME	REACTOME_SIGNALING_BY_NOTCH	REACTOME-153	245	https://www.gsea-msigdb.org/gsea/msigdb/cards/REACTOME_SIGNALING_BY_NOTCH
REACTOME	REACTOME_TELOMERE_MAINTENANCE	REACTOME-154	111	https://www.gsea-msigdb.org/gsea/msigdb/cards/REACTOME_TELOMERE_MAINTENANCE
REACTOME	REACTOME_GAP_JUNCTION_TRAFFICKING_AND_REGULATION	REACTOME-155	51	https://www.gsea-msigdb.org/gsea/msigdb/cards/REACTOME_GAP_JUNCTION_TRAFFICKING_AND_REGULATION
REACTOME	REACTOME_METABOLISM_OF_NUCLEOTIDES	REACTOME-156	97	https://www.gsea-msigdb.org/gsea/msigdb/cards/REACTOME_METABOLISM_OF_NUCLEOTIDES
REACTOME	REACTOME_MITOCHONDRIAL_BIOGENESIS	REACTOME-157	94	https://www.gsea-msigdb.org/gsea/msigdb/cards/REACTOME_MITOCHONDRIAL_BIOGENESIS
REACTOME	REACTOME_TRANSPORT_OF_THE_SLBP_DEPENDANT_MATURE_MRNA	REACTOME-158	36	https://www.gsea-msigdb.org/gsea/msigdb/cards/REACTOME_TRANSPORT_OF_THE_SLBP_DEPENDANT_MATURE_MRNA
REACTOME	REACTOME_TRANSPORT_OF_MATURE_MRNAS_DERIVED_FROM_INTRONLESS_TRANSCRIPTS	REACTOME-159	43	https://www.gsea-msigdb.org/gsea/msigdb/cards/REACTOME_TRANSPORT_OF_MATURE_MRNAS_DERIVED_FROM_INTRONLESS_TRANSCRIPTS
REACTOME	REACTOME_ACTIVATION_OF_MATRIX_METALLOPROTEINASES	REACTOME-160	33	https://www.gsea-msigdb.org/gsea/msigdb/cards/REACTOME_ACTIVATION_OF_MATRIX_METALLOPROTEINASES
REACTOME	REACTOME_RECYCLING_OF_BILE_ACIDS_AND_SALTS	REACTOME-161	18	https://www.gsea-msigdb.org/gsea/msigdb/cards/REACTOME_RECYCLING_OF_BILE_ACIDS_AND_SALTS
REACTOME	REACTOME_REMOVAL_OF_AMINOTERMINAL_PROPEPTIDES_FROM_GAMMA_CARBOXYLATED_PROTEINS	REACTOME-162	10	https://www.gsea-msigdb.org/gsea/msigdb/cards/REACTOME_REMOVAL_OF_AMINOTERMINAL_PROPEPTIDES_FROM_GAMMA_CARBOXYLATED_PROTEINS
REACTOME	REACTOME_GAMMA_CARBOXYLATION_TRANSPORT_AND_AMINO_TERMINAL_CLEAVAGE_OF_PROTEINS	REACTOME-163	11	https://www.gsea-msigdb.org/gsea/msigdb/cards/REACTOME_GAMMA_CARBOXYLATION_TRANSPORT_AND_AMINO_TERMINAL_CLEAVAGE_OF_PROTEINS
REACTOME	REACTOME_ZBP1_DAI_MEDIATED_INDUCTION_OF_TYPE_I_IFNS	REACTOME-164	21	https://www.gsea-msigdb.org/gsea/msigdb/cards/REACTOME_ZBP1_DAI_MEDIATED_INDUCTION_OF_TYPE_I_IFNS
REACTOME	REACTOME_IRF3_MEDIATED_ACTIVATION_OF_TYPE_1_IFN	REACTOME-165	5	https://www.gsea-msigdb.org/gsea/msigdb/cards/REACTOME_IRF3_MEDIATED_ACTIVATION_OF_TYPE_1_IFN
REACTOME	REACTOME_SULFIDE_OXIDATION_TO_SULFATE	REACTOME-166	6	https://www.gsea-msigdb.org/gsea/msigdb/cards/REACTOME_SULFIDE_OXIDATION_TO_SULFATE
REACTOME	REACTOME_DEGRADATION_OF_CYSTEINE_AND_HOMOCYSTEINE	REACTOME-167	14	https://www.gsea-msigdb.org/gsea/msigdb/cards/REACTOME_DEGRADATION_OF_CYSTEINE_AND_HOMOCYSTEINE
REACTOME	REACTOME_SULFUR_AMINO_ACID_METABOLISM	REACTOME-168	28	https://www.gsea-msigdb.org/gsea/msigdb/cards/REACTOME_SULFUR_AMINO_ACID_METABOLISM
REACTOME	REACTOME_HIV_LIFE_CYCLE	REACTOME-169	152	https://www.gsea-msigdb.org/gsea/msigdb/cards/REACTOME_HIV_LIFE_CYCLE
REACTOME	REACTOME_BUDDING_AND_MATURATION_OF_HIV_VIRION	REACTOME-170	28	https://www.gsea-msigdb.org/gsea/msigdb/cards/REACTOME_BUDDING_AND_MATURATION_OF_HIV_VIRION
REACTOME	REACTOME_INTEGRATION_OF_PROVIRUS	REACTOME-171	9	https://www.gsea-msigdb.org/gsea/msigdb/cards/REACTOME_INTEGRATION_OF_PROVIRUS
REACTOME	REACTOME_EARLY_PHASE_OF_HIV_LIFE_CYCLE	REACTOME-172	14	https://www.gsea-msigdb.org/gsea/msigdb/cards/REACTOME_EARLY_PHASE_OF_HIV_LIFE_CYCLE
REACTOME	REACTOME_GOLGI_CISTERNAE_PERICENTRIOLAR_STACK_REORGANIZATION	REACTOME-173	14	https://www.gsea-msigdb.org/gsea/msigdb/cards/REACTOME_GOLGI_CISTERNAE_PERICENTRIOLAR_STACK_REORGANIZATION
REACTOME	REACTOME_SYNTHESIS_OF_GLYCOSYLPHOSPHATIDYLINOSITOL_GPI	REACTOME-174	18	https://www.gsea-msigdb.org/gsea/msigdb/cards/REACTOME_SYNTHESIS_OF_GLYCOSYLPHOSPHATIDYLINOSITOL_GPI
REACTOME	REACTOME_ATTACHMENT_OF_GPI_ANCHOR_TO_UPAR	REACTOME-175	7	https://www.gsea-msigdb.org/gsea/msigdb/cards/REACTOME_ATTACHMENT_OF_GPI_ANCHOR_TO_UPAR
REACTOME	REACTOME_HIV_INFECTION	REACTOME-176	234	https://www.gsea-msigdb.org/gsea/msigdb/cards/REACTOME_HIV_INFECTION
REACTOME	REACTOME_HOST_INTERACTIONS_OF_HIV_FACTORS	REACTOME-177	131	https://www.gsea-msigdb.org/gsea/msigdb/cards/REACTOME_HOST_INTERACTIONS_OF_HIV_FACTORS
REACTOME	REACTOME_GLYCOSAMINOGLYCAN_METABOLISM	REACTOME-178	124	https://www.gsea-msigdb.org/gsea/msigdb/cards/REACTOME_GLYCOSAMINOGLYCAN_METABOLISM
REACTOME	REACTOME_POST_TRANSLATIONAL_MODIFICATION_SYNTHESIS_OF_GPI_ANCHORED_PROTEINS	REACTOME-179	94	https://www.gsea-msigdb.org/gsea/msigdb/cards/REACTOME_POST_TRANSLATIONAL_MODIFICATION_SYNTHESIS_OF_GPI_ANCHORED_PROTEINS
REACTOME	REACTOME_RESPIRATORY_ELECTRON_TRANSPORT_ATP_SYNTHESIS_BY_CHEMIOSMOTIC_COUPLING_AND_HEAT_PRODUCTION_BY_UNCOUPLING_PROTEINS	REACTOME-180	127	https://www.gsea-msigdb.org/gsea/msigdb/cards/REACTOME_RESPIRATORY_ELECTRON_TRANSPORT_ATP_SYNTHESIS_BY_CHEMIOSMOTIC_COUPLING_AND_HEAT_PRODUCTION_BY_UNCOUPLING_PROTEINS
REACTOME	REACTOME_FORMATION_OF_ATP_BY_CHEMIOSMOTIC_COUPLING	REACTOME-181	18	https://www.gsea-msigdb.org/gsea/msigdb/cards/REACTOME_FORMATION_OF_ATP_BY_CHEMIOSMOTIC_COUPLING
REACTOME	REACTOME_PKA_MEDIATED_PHOSPHORYLATION_OF_KEY_METABOLIC_FACTORS	REACTOME-182	5	https://www.gsea-msigdb.org/gsea/msigdb/cards/REACTOME_PKA_MEDIATED_PHOSPHORYLATION_OF_KEY_METABOLIC_FACTORS
REACTOME	REACTOME_GLUCAGON_SIGNALING_IN_METABOLIC_REGULATION	REACTOME-183	33	https://www.gsea-msigdb.org/gsea/msigdb/cards/REACTOME_GLUCAGON_SIGNALING_IN_METABOLIC_REGULATION
REACTOME	REACTOME_TRIGLYCERIDE_CATABOLISM	REACTOME-184	24	https://www.gsea-msigdb.org/gsea/msigdb/cards/REACTOME_TRIGLYCERIDE_CATABOLISM
REACTOME	REACTOME_AMPK_INHIBITS_CHREBP_TRANSCRIPTIONAL_ACTIVATION_ACTIVITY	REACTOME-185	8	https://www.gsea-msigdb.org/gsea/msigdb/cards/REACTOME_AMPK_INHIBITS_CHREBP_TRANSCRIPTIONAL_ACTIVATION_ACTIVITY
REACTOME	REACTOME_INTEGRATION_OF_ENERGY_METABOLISM	REACTOME-186	108	https://www.gsea-msigdb.org/gsea/msigdb/cards/REACTOME_INTEGRATION_OF_ENERGY_METABOLISM
REACTOME	REACTOME_CHREBP_ACTIVATES_METABOLIC_GENE_EXPRESSION	REACTOME-187	8	https://www.gsea-msigdb.org/gsea/msigdb/cards/REACTOME_CHREBP_ACTIVATES_METABOLIC_GENE_EXPRESSION
REACTOME	REACTOME_PP2A_MEDIATED_DEPHOSPHORYLATION_OF_KEY_METABOLIC_FACTORS	REACTOME-188	7	https://www.gsea-msigdb.org/gsea/msigdb/cards/REACTOME_PP2A_MEDIATED_DEPHOSPHORYLATION_OF_KEY_METABOLIC_FACTORS
REACTOME	REACTOME_KERATAN_SULFATE_KERATIN_METABOLISM	REACTOME-189	34	https://www.gsea-msigdb.org/gsea/msigdb/cards/REACTOME_KERATAN_SULFATE_KERATIN_METABOLISM
REACTOME	REACTOME_HEPARAN_SULFATE_HEPARIN_HS_GAG_METABOLISM	REACTOME-190	55	https://www.gsea-msigdb.org/gsea/msigdb/cards/REACTOME_HEPARAN_SULFATE_HEPARIN_HS_GAG_METABOLISM
REACTOME	REACTOME_GAMMA_CARBOXYLATION_HYPUSINE_FORMATION_AND_ARYLSULFATASE_ACTIVATION	REACTOME-191	42	https://www.gsea-msigdb.org/gsea/msigdb/cards/REACTOME_GAMMA_CARBOXYLATION_HYPUSINE_FORMATION_AND_ARYLSULFATASE_ACTIVATION
REACTOME	REACTOME_CELL_CYCLE	REACTOME-192	691	https://www.gsea-msigdb.org/gsea/msigdb/cards/REACTOME_CELL_CYCLE
REACTOME	REACTOME_SIGNALING_BY_EGFR_IN_CANCER	REACTOME-193	25	https://www.gsea-msigdb.org/gsea/msigdb/cards/REACTOME_SIGNALING_BY_EGFR_IN_CANCER
REACTOME	REACTOME_PKA_ACTIVATION_IN_GLUCAGON_SIGNALLING	REACTOME-194	17	https://www.gsea-msigdb.org/gsea/msigdb/cards/REACTOME_PKA_ACTIVATION_IN_GLUCAGON_SIGNALLING
REACTOME	REACTOME_2_LTR_CIRCLE_FORMATION	REACTOME-195	7	https://www.gsea-msigdb.org/gsea/msigdb/cards/REACTOME_2_LTR_CIRCLE_FORMATION
REACTOME	REACTOME_NEF_MEDIATES_DOWN_MODULATION_OF_CELL_SURFACE_RECEPTORS_BY_RECRUITING_THEM_TO_CLATHRIN_ADAPTERS	REACTOME-196	21	https://www.gsea-msigdb.org/gsea/msigdb/cards/REACTOME_NEF_MEDIATES_DOWN_MODULATION_OF_CELL_SURFACE_RECEPTORS_BY_RECRUITING_THEM_TO_CLATHRIN_ADAPTERS
REACTOME	REACTOME_NEF_MEDIATED_DOWNREGULATION_OF_MHC_CLASS_I_COMPLEX_CELL_SURFACE_EXPRESSION	REACTOME-197	10	https://www.gsea-msigdb.org/gsea/msigdb/cards/REACTOME_NEF_MEDIATED_DOWNREGULATION_OF_MHC_CLASS_I_COMPLEX_CELL_SURFACE_EXPRESSION
REACTOME	REACTOME_NEF_AND_SIGNAL_TRANSDUCTION	REACTOME-198	8	https://www.gsea-msigdb.org/gsea/msigdb/cards/REACTOME_NEF_AND_SIGNAL_TRANSDUCTION
REACTOME	REACTOME_THE_ROLE_OF_NEF_IN_HIV_1_REPLICATION_AND_DISEASE_PATHOGENESIS	REACTOME-199	28	https://www.gsea-msigdb.org/gsea/msigdb/cards/REACTOME_THE_ROLE_OF_NEF_IN_HIV_1_REPLICATION_AND_DISEASE_PATHOGENESIS
REACTOME	REACTOME_COLLAGEN_BIOSYNTHESIS_AND_MODIFYING_ENZYMES	REACTOME-200	67	https://www.gsea-msigdb.org/gsea/msigdb/cards/REACTOME_COLLAGEN_BIOSYNTHESIS_AND_MODIFYING_ENZYMES
REACTOME	REACTOME_MTOR_SIGNALLING	REACTOME-201	41	https://www.gsea-msigdb.org/gsea/msigdb/cards/REACTOME_MTOR_SIGNALLING
REACTOME	REACTOME_REGULATION_OF_CHOLESTEROL_BIOSYNTHESIS_BY_SREBP_SREBF	REACTOME-202	55	https://www.gsea-msigdb.org/gsea/msigdb/cards/REACTOME_REGULATION_OF_CHOLESTEROL_BIOSYNTHESIS_BY_SREBP_SREBF
REACTOME	REACTOME_SYNTHESIS_OF_PIPS_AT_THE_PLASMA_MEMBRANE	REACTOME-203	53	https://www.gsea-msigdb.org/gsea/msigdb/cards/REACTOME_SYNTHESIS_OF_PIPS_AT_THE_PLASMA_MEMBRANE
REACTOME	REACTOME_SYNTHESIS_OF_PIPS_AT_THE_GOLGI_MEMBRANE	REACTOME-204	18	https://www.gsea-msigdb.org/gsea/msigdb/cards/REACTOME_SYNTHESIS_OF_PIPS_AT_THE_GOLGI_MEMBRANE
REACTOME	REACTOME_SYNTHESIS_OF_PIPS_AT_THE_EARLY_ENDOSOME_MEMBRANE	REACTOME-205	16	https://www.gsea-msigdb.org/gsea/msigdb/cards/REACTOME_SYNTHESIS_OF_PIPS_AT_THE_EARLY_ENDOSOME_MEMBRANE
REACTOME	REACTOME_SYNTHESIS_OF_PIPS_AT_THE_LATE_ENDOSOME_MEMBRANE	REACTOME-206	11	https://www.gsea-msigdb.org/gsea/msigdb/cards/REACTOME_SYNTHESIS_OF_PIPS_AT_THE_LATE_ENDOSOME_MEMBRANE
REACTOME	REACTOME_SPHINGOLIPID_DE_NOVO_BIOSYNTHESIS	REACTOME-207	45	https://www.gsea-msigdb.org/gsea/msigdb/cards/REACTOME_SPHINGOLIPID_DE_NOVO_BIOSYNTHESIS
REACTOME	REACTOME_GLYCOSPHINGOLIPID_METABOLISM	REACTOME-208	45	https://www.gsea-msigdb.org/gsea/msigdb/cards/REACTOME_GLYCOSPHINGOLIPID_METABOLISM
REACTOME	REACTOME_MYD88_INDEPENDENT_TLR4_CASCADE	REACTOME-209	97	https://www.gsea-msigdb.org/gsea/msigdb/cards/REACTOME_MYD88_INDEPENDENT_TLR4_CASCADE
REACTOME	REACTOME_MITOCHONDRIAL_UNCOUPLING	REACTOME-210	6	https://www.gsea-msigdb.org/gsea/msigdb/cards/REACTOME_MITOCHONDRIAL_UNCOUPLING
REACTOME	REACTOME_MTORC1_MEDIATED_SIGNALLING	REACTOME-211	24	https://www.gsea-msigdb.org/gsea/msigdb/cards/REACTOME_MTORC1_MEDIATED_SIGNALLING
REACTOME	REACTOME_THE_ACTIVATION_OF_ARYLSULFATASES	REACTOME-212	13	https://www.gsea-msigdb.org/gsea/msigdb/cards/REACTOME_THE_ACTIVATION_OF_ARYLSULFATASES
REACTOME	REACTOME_SIGNALING_BY_NTRKS	REACTOME-213	134	https://www.gsea-msigdb.org/gsea/msigdb/cards/REACTOME_SIGNALING_BY_NTRKS
REACTOME	REACTOME_COMPLEMENT_CASCADE	REACTOME-214	115	https://www.gsea-msigdb.org/gsea/msigdb/cards/REACTOME_COMPLEMENT_CASCADE
REACTOME	REACTOME_LECTIN_PATHWAY_OF_COMPLEMENT_ACTIVATION	REACTOME-215	8	https://www.gsea-msigdb.org/gsea/msigdb/cards/REACTOME_LECTIN_PATHWAY_OF_COMPLEMENT_ACTIVATION
REACTOME	REACTOME_INITIAL_TRIGGERING_OF_COMPLEMENT	REACTOME-216	80	https://www.gsea-msigdb.org/gsea/msigdb/cards/REACTOME_INITIAL_TRIGGERING_OF_COMPLEMENT
REACTOME	REACTOME_TERMINAL_PATHWAY_OF_COMPLEMENT	REACTOME-217	8	https://www.gsea-msigdb.org/gsea/msigdb/cards/REACTOME_TERMINAL_PATHWAY_OF_COMPLEMENT
REACTOME	REACTOME_CREATION_OF_C4_AND_C2_ACTIVATORS	REACTOME-218	71	https://www.gsea-msigdb.org/gsea/msigdb/cards/REACTOME_CREATION_OF_C4_AND_C2_ACTIVATORS
REACTOME	REACTOME_SIGNALLING_TO_RAS	REACTOME-219	20	https://www.gsea-msigdb.org/gsea/msigdb/cards/REACTOME_SIGNALLING_TO_RAS
REACTOME	REACTOME_HIV_TRANSCRIPTION_INITIATION	REACTOME-220	47	https://www.gsea-msigdb.org/gsea/msigdb/cards/REACTOME_HIV_TRANSCRIPTION_INITIATION
REACTOME	REACTOME_HIV_TRANSCRIPTION_ELONGATION	REACTOME-221	46	https://www.gsea-msigdb.org/gsea/msigdb/cards/REACTOME_HIV_TRANSCRIPTION_ELONGATION
REACTOME	REACTOME_TRANSCRIPTION_OF_THE_HIV_GENOME	REACTOME-222	73	https://www.gsea-msigdb.org/gsea/msigdb/cards/REACTOME_TRANSCRIPTION_OF_THE_HIV_GENOME
REACTOME	REACTOME_ABORTIVE_ELONGATION_OF_HIV_1_TRANSCRIPT_IN_THE_ABSENCE_OF_TAT	REACTOME-223	23	https://www.gsea-msigdb.org/gsea/msigdb/cards/REACTOME_ABORTIVE_ELONGATION_OF_HIV_1_TRANSCRIPT_IN_THE_ABSENCE_OF_TAT
REACTOME	REACTOME_HIV_ELONGATION_ARREST_AND_RECOVERY	REACTOME-224	36	https://www.gsea-msigdb.org/gsea/msigdb/cards/REACTOME_HIV_ELONGATION_ARREST_AND_RECOVERY
REACTOME	REACTOME_NEF_MEDIATED_CD4_DOWN_REGULATION	REACTOME-225	9	https://www.gsea-msigdb.org/gsea/msigdb/cards/REACTOME_NEF_MEDIATED_CD4_DOWN_REGULATION
REACTOME	REACTOME_THE_FATTY_ACID_CYCLING_MODEL	REACTOME-226	5	https://www.gsea-msigdb.org/gsea/msigdb/cards/REACTOME_THE_FATTY_ACID_CYCLING_MODEL
REACTOME	REACTOME_TRAFFICKING_AND_PROCESSING_OF_ENDOSOMAL_TLR	REACTOME-227	13	https://www.gsea-msigdb.org/gsea/msigdb/cards/REACTOME_TRAFFICKING_AND_PROCESSING_OF_ENDOSOMAL_TLR
REACTOME	REACTOME_TOLL_LIKE_RECEPTOR_9_TLR9_CASCADE	REACTOME-228	94	https://www.gsea-msigdb.org/gsea/msigdb/cards/REACTOME_TOLL_LIKE_RECEPTOR_9_TLR9_CASCADE
REACTOME	REACTOME_TOLL_LIKE_RECEPTOR_TLR1_TLR2_CASCADE	REACTOME-229	103	https://www.gsea-msigdb.org/gsea/msigdb/cards/REACTOME_TOLL_LIKE_RECEPTOR_TLR1_TLR2_CASCADE
REACTOME	REACTOME_INNATE_IMMUNE_SYSTEM	REACTOME-230	1117	https://www.gsea-msigdb.org/gsea/msigdb/cards/REACTOME_INNATE_IMMUNE_SYSTEM
REACTOME	REACTOME_INFLUENZA_INFECTION	REACTOME-231	157	https://www.gsea-msigdb.org/gsea/msigdb/cards/REACTOME_INFLUENZA_INFECTION
REACTOME	REACTOME_EXPORT_OF_VIRAL_RIBONUCLEOPROTEINS_FROM_NUCLEUS	REACTOME-232	33	https://www.gsea-msigdb.org/gsea/msigdb/cards/REACTOME_EXPORT_OF_VIRAL_RIBONUCLEOPROTEINS_FROM_NUCLEUS
REACTOME	REACTOME_NS1_MEDIATED_EFFECTS_ON_HOST_PATHWAYS	REACTOME-233	41	https://www.gsea-msigdb.org/gsea/msigdb/cards/REACTOME_NS1_MEDIATED_EFFECTS_ON_HOST_PATHWAYS
REACTOME	REACTOME_VIRAL_MESSENGER_RNA_SYNTHESIS	REACTOME-234	44	https://www.gsea-msigdb.org/gsea/msigdb/cards/REACTOME_VIRAL_MESSENGER_RNA_SYNTHESIS
REACTOME	REACTOME_NOD1_2_SIGNALING_PATHWAY	REACTOME-235	36	https://www.gsea-msigdb.org/gsea/msigdb/cards/REACTOME_NOD1_2_SIGNALING_PATHWAY
REACTOME	REACTOME_NUCLEOTIDE_BINDING_DOMAIN_LEUCINE_RICH_REPEAT_CONTAINING_RECEPTOR_NLR_SIGNALING_PATHWAYS	REACTOME-236	56	https://www.gsea-msigdb.org/gsea/msigdb/cards/REACTOME_NUCLEOTIDE_BINDING_DOMAIN_LEUCINE_RICH_REPEAT_CONTAINING_RECEPTOR_NLR_SIGNALING_PATHWAYS
REACTOME	REACTOME_NEUROTOXICITY_OF_CLOSTRIDIUM_TOXINS	REACTOME-237	10	https://www.gsea-msigdb.org/gsea/msigdb/cards/REACTOME_NEUROTOXICITY_OF_CLOSTRIDIUM_TOXINS
REACTOME	REACTOME_TOLL_LIKE_RECEPTOR_CASCADES	REACTOME-238	155	https://www.gsea-msigdb.org/gsea/msigdb/cards/REACTOME_TOLL_LIKE_RECEPTOR_CASCADES
REACTOME	REACTOME_TICAM1_RIP1_MEDIATED_IKK_COMPLEX_RECRUITMENT	REACTOME-239	19	https://www.gsea-msigdb.org/gsea/msigdb/cards/REACTOME_TICAM1_RIP1_MEDIATED_IKK_COMPLEX_RECRUITMENT
REACTOME	REACTOME_DDX58_IFIH1_MEDIATED_INDUCTION_OF_INTERFERON_ALPHA_BETA	REACTOME-240	82	https://www.gsea-msigdb.org/gsea/msigdb/cards/REACTOME_DDX58_IFIH1_MEDIATED_INDUCTION_OF_INTERFERON_ALPHA_BETA
REACTOME	REACTOME_PROLONGED_ERK_ACTIVATION_EVENTS	REACTOME-241	14	https://www.gsea-msigdb.org/gsea/msigdb/cards/REACTOME_PROLONGED_ERK_ACTIVATION_EVENTS
REACTOME	REACTOME_ADENYLATE_CYCLASE_ACTIVATING_PATHWAY	REACTOME-242	10	https://www.gsea-msigdb.org/gsea/msigdb/cards/REACTOME_ADENYLATE_CYCLASE_ACTIVATING_PATHWAY
REACTOME	REACTOME_ADENYLATE_CYCLASE_INHIBITORY_PATHWAY	REACTOME-243	14	https://www.gsea-msigdb.org/gsea/msigdb/cards/REACTOME_ADENYLATE_CYCLASE_INHIBITORY_PATHWAY
REACTOME	REACTOME_REGULATION_OF_GLUCOKINASE_BY_GLUCOKINASE_REGULATORY_PROTEIN	REACTOME-244	32	https://www.gsea-msigdb.org/gsea/msigdb/cards/REACTOME_REGULATION_OF_GLUCOKINASE_BY_GLUCOKINASE_REGULATORY_PROTEIN
REACTOME	REACTOME_SIGNALING_BY_TGF_BETA_RECEPTOR_COMPLEX	REACTOME-245	75	https://www.gsea-msigdb.org/gsea/msigdb/cards/REACTOME_SIGNALING_BY_TGF_BETA_RECEPTOR_COMPLEX
REACTOME	REACTOME_ARMS_MEDIATED_ACTIVATION	REACTOME-246	7	https://www.gsea-msigdb.org/gsea/msigdb/cards/REACTOME_ARMS_MEDIATED_ACTIVATION
REACTOME	REACTOME_P38MAPK_EVENTS	REACTOME-247	13	https://www.gsea-msigdb.org/gsea/msigdb/cards/REACTOME_P38MAPK_EVENTS
REACTOME	REACTOME_TELOMERE_EXTENSION_BY_TELOMERASE	REACTOME-248	23	https://www.gsea-msigdb.org/gsea/msigdb/cards/REACTOME_TELOMERE_EXTENSION_BY_TELOMERASE
REACTOME	REACTOME_ALTERNATIVE_COMPLEMENT_ACTIVATION	REACTOME-249	5	https://www.gsea-msigdb.org/gsea/msigdb/cards/REACTOME_ALTERNATIVE_COMPLEMENT_ACTIVATION
REACTOME	REACTOME_APC_C_CDC20_MEDIATED_DEGRADATION_OF_CYCLIN_B	REACTOME-250	24	https://www.gsea-msigdb.org/gsea/msigdb/cards/REACTOME_APC_C_CDC20_MEDIATED_DEGRADATION_OF_CYCLIN_B
REACTOME	REACTOME_APC_C_MEDIATED_DEGRADATION_OF_CELL_CYCLE_PROTEINS	REACTOME-251	88	https://www.gsea-msigdb.org/gsea/msigdb/cards/REACTOME_APC_C_MEDIATED_DEGRADATION_OF_CELL_CYCLE_PROTEINS
REACTOME	REACTOME_APC_C_CDH1_MEDIATED_DEGRADATION_OF_CDC20_AND_OTHER_APC_C_CDH1_TARGETED_PROTEINS_IN_LATE_MITOSIS_EARLY_G1	REACTOME-252	74	https://www.gsea-msigdb.org/gsea/msigdb/cards/REACTOME_APC_C_CDH1_MEDIATED_DEGRADATION_OF_CDC20_AND_OTHER_APC_C_CDH1_TARGETED_PROTEINS_IN_LATE_MITOSIS_EARLY_G1
REACTOME	REACTOME_TRANSPORT_AND_SYNTHESIS_OF_PAPS	REACTOME-253	6	https://www.gsea-msigdb.org/gsea/msigdb/cards/REACTOME_TRANSPORT_AND_SYNTHESIS_OF_PAPS
REACTOME	REACTOME_GLUTATHIONE_SYNTHESIS_AND_RECYCLING	REACTOME-254	12	https://www.gsea-msigdb.org/gsea/msigdb/cards/REACTOME_GLUTATHIONE_SYNTHESIS_AND_RECYCLING
REACTOME	REACTOME_POLYMERASE_SWITCHING_ON_THE_C_STRAND_OF_THE_TELOMERE	REACTOME-255	26	https://www.gsea-msigdb.org/gsea/msigdb/cards/REACTOME_POLYMERASE_SWITCHING_ON_THE_C_STRAND_OF_THE_TELOMERE
REACTOME	REACTOME_PROCESSIVE_SYNTHESIS_ON_THE_C_STRAND_OF_THE_TELOMERE	REACTOME-256	19	https://www.gsea-msigdb.org/gsea/msigdb/cards/REACTOME_PROCESSIVE_SYNTHESIS_ON_THE_C_STRAND_OF_THE_TELOMERE
REACTOME	REACTOME_TELOMERE_C_STRAND_LAGGING_STRAND_SYNTHESIS	REACTOME-257	34	https://www.gsea-msigdb.org/gsea/msigdb/cards/REACTOME_TELOMERE_C_STRAND_LAGGING_STRAND_SYNTHESIS
REACTOME	REACTOME_TELOMERE_C_STRAND_SYNTHESIS_INITIATION	REACTOME-258	13	https://www.gsea-msigdb.org/gsea/msigdb/cards/REACTOME_TELOMERE_C_STRAND_SYNTHESIS_INITIATION
REACTOME	REACTOME_ACTIVATION_OF_C3_AND_C5	REACTOME-259	8	https://www.gsea-msigdb.org/gsea/msigdb/cards/REACTOME_ACTIVATION_OF_C3_AND_C5
REACTOME	REACTOME_PLASMA_LIPOPROTEIN_ASSEMBLY_REMODELING_AND_CLEARANCE	REACTOME-260	71	https://www.gsea-msigdb.org/gsea/msigdb/cards/REACTOME_PLASMA_LIPOPROTEIN_ASSEMBLY_REMODELING_AND_CLEARANCE
REACTOME	REACTOME_ASSEMBLY_OF_THE_HIV_VIRION	REACTOME-261	16	https://www.gsea-msigdb.org/gsea/msigdb/cards/REACTOME_ASSEMBLY_OF_THE_HIV_VIRION
REACTOME	REACTOME_INTERACTIONS_OF_VPR_WITH_HOST_CELLULAR_PROTEINS	REACTOME-262	37	https://www.gsea-msigdb.org/gsea/msigdb/cards/REACTOME_INTERACTIONS_OF_VPR_WITH_HOST_CELLULAR_PROTEINS
REACTOME	REACTOME_ACTIVATION_OF_ATR_IN_RESPONSE_TO_REPLICATION_STRESS	REACTOME-263	37	https://www.gsea-msigdb.org/gsea/msigdb/cards/REACTOME_ACTIVATION_OF_ATR_IN_RESPONSE_TO_REPLICATION_STRESS
REACTOME	REACTOME_CONVERSION_FROM_APC_C_CDC20_TO_APC_C_CDH1_IN_LATE_ANAPHASE	REACTOME-264	20	https://www.gsea-msigdb.org/gsea/msigdb/cards/REACTOME_CONVERSION_FROM_APC_C_CDC20_TO_APC_C_CDH1_IN_LATE_ANAPHASE
REACTOME	REACTOME_PHOSPHORYLATION_OF_THE_APC_C	REACTOME-265	20	https://www.gsea-msigdb.org/gsea/msigdb/cards/REACTOME_PHOSPHORYLATION_OF_THE_APC_C
REACTOME	REACTOME_PHOSPHORYLATION_OF_EMI1	REACTOME-266	6	https://www.gsea-msigdb.org/gsea/msigdb/cards/REACTOME_PHOSPHORYLATION_OF_EMI1
REACTOME	REACTOME_UNWINDING_OF_DNA	REACTOME-267	12	https://www.gsea-msigdb.org/gsea/msigdb/cards/REACTOME_UNWINDING_OF_DNA
REACTOME	REACTOME_CONJUGATION_OF_BENZOATE_WITH_GLYCINE	REACTOME-268	6	https://www.gsea-msigdb.org/gsea/msigdb/cards/REACTOME_CONJUGATION_OF_BENZOATE_WITH_GLYCINE
REACTOME	REACTOME_INTERACTIONS_OF_REV_WITH_HOST_CELLULAR_PROTEINS	REACTOME-269	37	https://www.gsea-msigdb.org/gsea/msigdb/cards/REACTOME_INTERACTIONS_OF_REV_WITH_HOST_CELLULAR_PROTEINS
REACTOME	REACTOME_RETROGRADE_NEUROTROPHIN_SIGNALLING	REACTOME-270	14	https://www.gsea-msigdb.org/gsea/msigdb/cards/REACTOME_RETROGRADE_NEUROTROPHIN_SIGNALLING
REACTOME	REACTOME_SIGNALING_BY_EGFR	REACTOME-271	50	https://www.gsea-msigdb.org/gsea/msigdb/cards/REACTOME_SIGNALING_BY_EGFR
REACTOME	REACTOME_CHONDROITIN_SULFATE_DERMATAN_SULFATE_METABOLISM	REACTOME-272	50	https://www.gsea-msigdb.org/gsea/msigdb/cards/REACTOME_CHONDROITIN_SULFATE_DERMATAN_SULFATE_METABOLISM
REACTOME	REACTOME_APC_CDC20_MEDIATED_DEGRADATION_OF_NEK2A	REACTOME-273	26	https://www.gsea-msigdb.org/gsea/msigdb/cards/REACTOME_APC_CDC20_MEDIATED_DEGRADATION_OF_NEK2A
REACTOME	REACTOME_SRP_DEPENDENT_COTRANSLATIONAL_PROTEIN_TARGETING_TO_MEMBRANE	REACTOME-274	113	https://www.gsea-msigdb.org/gsea/msigdb/cards/REACTOME_SRP_DEPENDENT_COTRANSLATIONAL_PROTEIN_TARGETING_TO_MEMBRANE
REACTOME	REACTOME_DARPP_32_EVENTS	REACTOME-275	24	https://www.gsea-msigdb.org/gsea/msigdb/cards/REACTOME_DARPP_32_EVENTS
REACTOME	REACTOME_GAB1_SIGNALOSOME	REACTOME-276	17	https://www.gsea-msigdb.org/gsea/msigdb/cards/REACTOME_GAB1_SIGNALOSOME
REACTOME	REACTOME_SHC1_EVENTS_IN_EGFR_SIGNALING	REACTOME-277	14	https://www.gsea-msigdb.org/gsea/msigdb/cards/REACTOME_SHC1_EVENTS_IN_EGFR_SIGNALING
REACTOME	REACTOME_APOBEC3G_MEDIATED_RESISTANCE_TO_HIV_1_INFECTION	REACTOME-278	5	https://www.gsea-msigdb.org/gsea/msigdb/cards/REACTOME_APOBEC3G_MEDIATED_RESISTANCE_TO_HIV_1_INFECTION
REACTOME	REACTOME_NUCLEAR_IMPORT_OF_REV_PROTEIN	REACTOME-279	34	https://www.gsea-msigdb.org/gsea/msigdb/cards/REACTOME_NUCLEAR_IMPORT_OF_REV_PROTEIN
REACTOME	REACTOME_EXTENSION_OF_TELOMERES	REACTOME-280	51	https://www.gsea-msigdb.org/gsea/msigdb/cards/REACTOME_EXTENSION_OF_TELOMERES
REACTOME	REACTOME_RIP_MEDIATED_NFKB_ACTIVATION_VIA_ZBP1	REACTOME-281	17	https://www.gsea-msigdb.org/gsea/msigdb/cards/REACTOME_RIP_MEDIATED_NFKB_ACTIVATION_VIA_ZBP1
REACTOME	REACTOME_SEROTONIN_NEUROTRANSMITTER_RELEASE_CYCLE	REACTOME-282	18	https://www.gsea-msigdb.org/gsea/msigdb/cards/REACTOME_SEROTONIN_NEUROTRANSMITTER_RELEASE_CYCLE
REACTOME	REACTOME_NOREPINEPHRINE_NEUROTRANSMITTER_RELEASE_CYCLE	REACTOME-283	18	https://www.gsea-msigdb.org/gsea/msigdb/cards/REACTOME_NOREPINEPHRINE_NEUROTRANSMITTER_RELEASE_CYCLE
REACTOME	REACTOME_ACETYLCHOLINE_BINDING_AND_DOWNSTREAM_EVENTS	REACTOME-284	14	https://www.gsea-msigdb.org/gsea/msigdb/cards/REACTOME_ACETYLCHOLINE_BINDING_AND_DOWNSTREAM_EVENTS
REACTOME	REACTOME_NEF_MEDIATED_CD8_DOWN_REGULATION	REACTOME-285	7	https://www.gsea-msigdb.org/gsea/msigdb/cards/REACTOME_NEF_MEDIATED_CD8_DOWN_REGULATION
REACTOME	REACTOME_EGFR_DOWNREGULATION	REACTOME-286	31	https://www.gsea-msigdb.org/gsea/msigdb/cards/REACTOME_EGFR_DOWNREGULATION
REACTOME	REACTOME_STING_MEDIATED_INDUCTION_OF_HOST_IMMUNE_RESPONSES	REACTOME-287	16	https://www.gsea-msigdb.org/gsea/msigdb/cards/REACTOME_STING_MEDIATED_INDUCTION_OF_HOST_IMMUNE_RESPONSES
REACTOME	REACTOME_CYTOSOLIC_SENSORS_OF_PATHOGEN_ASSOCIATED_DNA	REACTOME-288	64	https://www.gsea-msigdb.org/gsea/msigdb/cards/REACTOME_CYTOSOLIC_SENSORS_OF_PATHOGEN_ASSOCIATED_DNA
REACTOME	REACTOME_SIGNALING_BY_CYTOSOLIC_FGFR1_FUSION_MUTANTS	REACTOME-289	18	https://www.gsea-msigdb.org/gsea/msigdb/cards/REACTOME_SIGNALING_BY_CYTOSOLIC_FGFR1_FUSION_MUTANTS
REACTOME	REACTOME_FGFR1_MUTANT_RECEPTOR_ACTIVATION	REACTOME-290	31	https://www.gsea-msigdb.org/gsea/msigdb/cards/REACTOME_FGFR1_MUTANT_RECEPTOR_ACTIVATION
REACTOME	REACTOME_FGFR2_MUTANT_RECEPTOR_ACTIVATION	REACTOME-291	33	https://www.gsea-msigdb.org/gsea/msigdb/cards/REACTOME_FGFR2_MUTANT_RECEPTOR_ACTIVATION
REACTOME	REACTOME_ORGANELLE_BIOGENESIS_AND_MAINTENANCE	REACTOME-292	296	https://www.gsea-msigdb.org/gsea/msigdb/cards/REACTOME_ORGANELLE_BIOGENESIS_AND_MAINTENANCE
REACTOME	REACTOME_SYNTHESIS_OF_PYROPHOSPHATES_IN_THE_CYTOSOL	REACTOME-293	10	https://www.gsea-msigdb.org/gsea/msigdb/cards/REACTOME_SYNTHESIS_OF_PYROPHOSPHATES_IN_THE_CYTOSOL
REACTOME	REACTOME_SYNTHESIS_OF_IP2_IP_AND_INS_IN_THE_CYTOSOL	REACTOME-294	14	https://www.gsea-msigdb.org/gsea/msigdb/cards/REACTOME_SYNTHESIS_OF_IP2_IP_AND_INS_IN_THE_CYTOSOL
REACTOME	REACTOME_SYNTHESIS_OF_IP3_AND_IP4_IN_THE_CYTOSOL	REACTOME-295	26	https://www.gsea-msigdb.org/gsea/msigdb/cards/REACTOME_SYNTHESIS_OF_IP3_AND_IP4_IN_THE_CYTOSOL
REACTOME	REACTOME_REGULATION_OF_BETA_CELL_DEVELOPMENT	REACTOME-296	42	https://www.gsea-msigdb.org/gsea/msigdb/cards/REACTOME_REGULATION_OF_BETA_CELL_DEVELOPMENT
REACTOME	REACTOME_DOWNSTREAM_SIGNAL_TRANSDUCTION	REACTOME-297	29	https://www.gsea-msigdb.org/gsea/msigdb/cards/REACTOME_DOWNSTREAM_SIGNAL_TRANSDUCTION
REACTOME	REACTOME_SIGNALING_BY_PDGF	REACTOME-298	58	https://www.gsea-msigdb.org/gsea/msigdb/cards/REACTOME_SIGNALING_BY_PDGF
REACTOME	REACTOME_ACTIVATION_OF_TRKA_RECEPTORS	REACTOME-299	6	https://www.gsea-msigdb.org/gsea/msigdb/cards/REACTOME_ACTIVATION_OF_TRKA_RECEPTORS
REACTOME	REACTOME_NGF_INDEPENDANT_TRKA_ACTIVATION	REACTOME-300	5	https://www.gsea-msigdb.org/gsea/msigdb/cards/REACTOME_NGF_INDEPENDANT_TRKA_ACTIVATION
REACTOME	REACTOME_SCF_SKP2_MEDIATED_DEGRADATION_OF_P27_P21	REACTOME-301	60	https://www.gsea-msigdb.org/gsea/msigdb/cards/REACTOME_SCF_SKP2_MEDIATED_DEGRADATION_OF_P27_P21
REACTOME	REACTOME_SIGNALLING_TO_ERKS	REACTOME-302	34	https://www.gsea-msigdb.org/gsea/msigdb/cards/REACTOME_SIGNALLING_TO_ERKS
REACTOME	REACTOME_SIGNALLING_TO_P38_VIA_RIT_AND_RIN	REACTOME-303	5	https://www.gsea-msigdb.org/gsea/msigdb/cards/REACTOME_SIGNALLING_TO_P38_VIA_RIT_AND_RIN
REACTOME	REACTOME_DIGESTION_OF_DIETARY_CARBOHYDRATE	REACTOME-304	11	https://www.gsea-msigdb.org/gsea/msigdb/cards/REACTOME_DIGESTION_OF_DIETARY_CARBOHYDRATE
REACTOME	REACTOME_CELLULAR_HEXOSE_TRANSPORT	REACTOME-305	21	https://www.gsea-msigdb.org/gsea/msigdb/cards/REACTOME_CELLULAR_HEXOSE_TRANSPORT
REACTOME	REACTOME_METABOLISM_OF_PORPHYRINS	REACTOME-306	27	https://www.gsea-msigdb.org/gsea/msigdb/cards/REACTOME_METABOLISM_OF_PORPHYRINS
REACTOME	REACTOME_HEME_BIOSYNTHESIS	REACTOME-307	14	https://www.gsea-msigdb.org/gsea/msigdb/cards/REACTOME_HEME_BIOSYNTHESIS
REACTOME	REACTOME_HEME_DEGRADATION	REACTOME-308	15	https://www.gsea-msigdb.org/gsea/msigdb/cards/REACTOME_HEME_DEGRADATION
REACTOME	REACTOME_SIGNALING_BY_FGFR	REACTOME-309	87	https://www.gsea-msigdb.org/gsea/msigdb/cards/REACTOME_SIGNALING_BY_FGFR
REACTOME	REACTOME_FGFR3_LIGAND_BINDING_AND_ACTIVATION	REACTOME-310	13	https://www.gsea-msigdb.org/gsea/msigdb/cards/REACTOME_FGFR3_LIGAND_BINDING_AND_ACTIVATION
REACTOME	REACTOME_FGFR2_LIGAND_BINDING_AND_ACTIVATION	REACTOME-311	20	https://www.gsea-msigdb.org/gsea/msigdb/cards/REACTOME_FGFR2_LIGAND_BINDING_AND_ACTIVATION
REACTOME	REACTOME_FGFR1_LIGAND_BINDING_AND_ACTIVATION	REACTOME-312	16	https://www.gsea-msigdb.org/gsea/msigdb/cards/REACTOME_FGFR1_LIGAND_BINDING_AND_ACTIVATION
REACTOME	REACTOME_FGFR1B_LIGAND_BINDING_AND_ACTIVATION	REACTOME-313	6	https://www.gsea-msigdb.org/gsea/msigdb/cards/REACTOME_FGFR1B_LIGAND_BINDING_AND_ACTIVATION
REACTOME	REACTOME_FGFR3B_LIGAND_BINDING_AND_ACTIVATION	REACTOME-314	7	https://www.gsea-msigdb.org/gsea/msigdb/cards/REACTOME_FGFR3B_LIGAND_BINDING_AND_ACTIVATION
REACTOME	REACTOME_FGFR1C_LIGAND_BINDING_AND_ACTIVATION	REACTOME-315	12	https://www.gsea-msigdb.org/gsea/msigdb/cards/REACTOME_FGFR1C_LIGAND_BINDING_AND_ACTIVATION
REACTOME	REACTOME_FGFR2C_LIGAND_BINDING_AND_ACTIVATION	REACTOME-316	13	https://www.gsea-msigdb.org/gsea/msigdb/cards/REACTOME_FGFR2C_LIGAND_BINDING_AND_ACTIVATION
REACTOME	REACTOME_FGFR2B_LIGAND_BINDING_AND_ACTIVATION	REACTOME-317	10	https://www.gsea-msigdb.org/gsea/msigdb/cards/REACTOME_FGFR2B_LIGAND_BINDING_AND_ACTIVATION
REACTOME	REACTOME_GAP_JUNCTION_ASSEMBLY	REACTOME-318	38	https://www.gsea-msigdb.org/gsea/msigdb/cards/REACTOME_GAP_JUNCTION_ASSEMBLY
REACTOME	REACTOME_TRANSPORT_OF_CONNEXONS_TO_THE_PLASMA_MEMBRANE	REACTOME-319	21	https://www.gsea-msigdb.org/gsea/msigdb/cards/REACTOME_TRANSPORT_OF_CONNEXONS_TO_THE_PLASMA_MEMBRANE
REACTOME	REACTOME_GAP_JUNCTION_DEGRADATION	REACTOME-320	12	https://www.gsea-msigdb.org/gsea/msigdb/cards/REACTOME_GAP_JUNCTION_DEGRADATION
REACTOME	REACTOME_PRE_NOTCH_PROCESSING_IN_THE_ENDOPLASMIC_RETICULUM	REACTOME-321	6	https://www.gsea-msigdb.org/gsea/msigdb/cards/REACTOME_PRE_NOTCH_PROCESSING_IN_THE_ENDOPLASMIC_RETICULUM
REACTOME	REACTOME_PRE_NOTCH_PROCESSING_IN_GOLGI	REACTOME-322	18	https://www.gsea-msigdb.org/gsea/msigdb/cards/REACTOME_PRE_NOTCH_PROCESSING_IN_GOLGI
REACTOME	REACTOME_PRE_NOTCH_EXPRESSION_AND_PROCESSING	REACTOME-323	118	https://www.gsea-msigdb.org/gsea/msigdb/cards/REACTOME_PRE_NOTCH_EXPRESSION_AND_PROCESSING
REACTOME	REACTOME_CHOLESTEROL_BIOSYNTHESIS	REACTOME-324	25	https://www.gsea-msigdb.org/gsea/msigdb/cards/REACTOME_CHOLESTEROL_BIOSYNTHESIS
REACTOME	REACTOME_SNRNP_ASSEMBLY	REACTOME-325	54	https://www.gsea-msigdb.org/gsea/msigdb/cards/REACTOME_SNRNP_ASSEMBLY
REACTOME	REACTOME_SYNTHESIS_OF_BILE_ACIDS_AND_BILE_SALTS	REACTOME-326	34	https://www.gsea-msigdb.org/gsea/msigdb/cards/REACTOME_SYNTHESIS_OF_BILE_ACIDS_AND_BILE_SALTS
REACTOME	REACTOME_DIGESTION_OF_DIETARY_LIPID	REACTOME-327	7	https://www.gsea-msigdb.org/gsea/msigdb/cards/REACTOME_DIGESTION_OF_DIETARY_LIPID
REACTOME	REACTOME_ANDROGEN_BIOSYNTHESIS	REACTOME-328	11	https://www.gsea-msigdb.org/gsea/msigdb/cards/REACTOME_ANDROGEN_BIOSYNTHESIS
REACTOME	REACTOME_ESTROGEN_BIOSYNTHESIS	REACTOME-329	6	https://www.gsea-msigdb.org/gsea/msigdb/cards/REACTOME_ESTROGEN_BIOSYNTHESIS
REACTOME	REACTOME_SYNTHESIS_OF_BILE_ACIDS_AND_BILE_SALTS_VIA_7ALPHA_HYDROXYCHOLESTEROL	REACTOME-330	24	https://www.gsea-msigdb.org/gsea/msigdb/cards/REACTOME_SYNTHESIS_OF_BILE_ACIDS_AND_BILE_SALTS_VIA_7ALPHA_HYDROXYCHOLESTEROL
REACTOME	REACTOME_P75NTR_SIGNALS_VIA_NF_KB	REACTOME-331	16	https://www.gsea-msigdb.org/gsea/msigdb/cards/REACTOME_P75NTR_SIGNALS_VIA_NF_KB
REACTOME	REACTOME_NRAGE_SIGNALS_DEATH_THROUGH_JNK	REACTOME-332	59	https://www.gsea-msigdb.org/gsea/msigdb/cards/REACTOME_NRAGE_SIGNALS_DEATH_THROUGH_JNK
REACTOME	REACTOME_P75NTR_NEGATIVELY_REGULATES_CELL_CYCLE_VIA_SC1	REACTOME-333	6	https://www.gsea-msigdb.org/gsea/msigdb/cards/REACTOME_P75NTR_NEGATIVELY_REGULATES_CELL_CYCLE_VIA_SC1
REACTOME	REACTOME_REGULATED_PROTEOLYSIS_OF_P75NTR	REACTOME-334	11	https://www.gsea-msigdb.org/gsea/msigdb/cards/REACTOME_REGULATED_PROTEOLYSIS_OF_P75NTR
REACTOME	REACTOME_P75NTR_REGULATES_AXONOGENESIS	REACTOME-335	10	https://www.gsea-msigdb.org/gsea/msigdb/cards/REACTOME_P75NTR_REGULATES_AXONOGENESIS
REACTOME	REACTOME_P75_NTR_RECEPTOR_MEDIATED_SIGNALLING	REACTOME-336	97	https://www.gsea-msigdb.org/gsea/msigdb/cards/REACTOME_P75_NTR_RECEPTOR_MEDIATED_SIGNALLING
REACTOME	REACTOME_SYNTHESIS_OF_BILE_ACIDS_AND_BILE_SALTS_VIA_24_HYDROXYCHOLESTEROL	REACTOME-337	14	https://www.gsea-msigdb.org/gsea/msigdb/cards/REACTOME_SYNTHESIS_OF_BILE_ACIDS_AND_BILE_SALTS_VIA_24_HYDROXYCHOLESTEROL
REACTOME	REACTOME_SYNTHESIS_OF_BILE_ACIDS_AND_BILE_SALTS_VIA_27_HYDROXYCHOLESTEROL	REACTOME-338	15	https://www.gsea-msigdb.org/gsea/msigdb/cards/REACTOME_SYNTHESIS_OF_BILE_ACIDS_AND_BILE_SALTS_VIA_27_HYDROXYCHOLESTEROL
REACTOME	REACTOME_MINERALOCORTICOID_BIOSYNTHESIS	REACTOME-339	6	https://www.gsea-msigdb.org/gsea/msigdb/cards/REACTOME_MINERALOCORTICOID_BIOSYNTHESIS
REACTOME	REACTOME_GLUCOCORTICOID_BIOSYNTHESIS	REACTOME-340	10	https://www.gsea-msigdb.org/gsea/msigdb/cards/REACTOME_GLUCOCORTICOID_BIOSYNTHESIS
REACTOME	REACTOME_BILE_ACID_AND_BILE_SALT_METABOLISM	REACTOME-341	45	https://www.gsea-msigdb.org/gsea/msigdb/cards/REACTOME_BILE_ACID_AND_BILE_SALT_METABOLISM
REACTOME	REACTOME_SIGNALING_BY_VEGF	REACTOME-342	106	https://www.gsea-msigdb.org/gsea/msigdb/cards/REACTOME_SIGNALING_BY_VEGF
REACTOME	REACTOME_VEGF_LIGAND_RECEPTOR_INTERACTIONS	REACTOME-343	8	https://www.gsea-msigdb.org/gsea/msigdb/cards/REACTOME_VEGF_LIGAND_RECEPTOR_INTERACTIONS
REACTOME	REACTOME_DEGRADATION_OF_BETA_CATENIN_BY_THE_DESTRUCTION_COMPLEX	REACTOME-344	85	https://www.gsea-msigdb.org/gsea/msigdb/cards/REACTOME_DEGRADATION_OF_BETA_CATENIN_BY_THE_DESTRUCTION_COMPLEX
REACTOME	REACTOME_RHO_GTPASE_EFFECTORS	REACTOME-345	322	https://www.gsea-msigdb.org/gsea/msigdb/cards/REACTOME_RHO_GTPASE_EFFECTORS
REACTOME	REACTOME_SIGNALING_BY_WNT	REACTOME-346	329	https://www.gsea-msigdb.org/gsea/msigdb/cards/REACTOME_SIGNALING_BY_WNT
REACTOME	REACTOME_METABOLISM_OF_STEROID_HORMONES	REACTOME-347	35	https://www.gsea-msigdb.org/gsea/msigdb/cards/REACTOME_METABOLISM_OF_STEROID_HORMONES
REACTOME	REACTOME_PREGNENOLONE_BIOSYNTHESIS	REACTOME-348	12	https://www.gsea-msigdb.org/gsea/msigdb/cards/REACTOME_PREGNENOLONE_BIOSYNTHESIS
REACTOME	REACTOME_BETA_CATENIN_PHOSPHORYLATION_CASCADE	REACTOME-349	17	https://www.gsea-msigdb.org/gsea/msigdb/cards/REACTOME_BETA_CATENIN_PHOSPHORYLATION_CASCADE
REACTOME	REACTOME_GRB2_EVENTS_IN_ERBB2_SIGNALING	REACTOME-350	16	https://www.gsea-msigdb.org/gsea/msigdb/cards/REACTOME_GRB2_EVENTS_IN_ERBB2_SIGNALING
REACTOME	REACTOME_PI3K_EVENTS_IN_ERBB2_SIGNALING	REACTOME-351	16	https://www.gsea-msigdb.org/gsea/msigdb/cards/REACTOME_PI3K_EVENTS_IN_ERBB2_SIGNALING
REACTOME	REACTOME_COBALAMIN_CBL_VITAMIN_B12_TRANSPORT_AND_METABOLISM	REACTOME-352	21	https://www.gsea-msigdb.org/gsea/msigdb/cards/REACTOME_COBALAMIN_CBL_VITAMIN_B12_TRANSPORT_AND_METABOLISM
REACTOME	REACTOME_METABOLISM_OF_FOLATE_AND_PTERINES	REACTOME-353	17	https://www.gsea-msigdb.org/gsea/msigdb/cards/REACTOME_METABOLISM_OF_FOLATE_AND_PTERINES
REACTOME	REACTOME_BIOTIN_TRANSPORT_AND_METABOLISM	REACTOME-354	11	https://www.gsea-msigdb.org/gsea/msigdb/cards/REACTOME_BIOTIN_TRANSPORT_AND_METABOLISM
REACTOME	REACTOME_COENZYME_A_BIOSYNTHESIS	REACTOME-355	8	https://www.gsea-msigdb.org/gsea/msigdb/cards/REACTOME_COENZYME_A_BIOSYNTHESIS
REACTOME	REACTOME_VITAMIN_D_CALCIFEROL_METABOLISM	REACTOME-356	11	https://www.gsea-msigdb.org/gsea/msigdb/cards/REACTOME_VITAMIN_D_CALCIFEROL_METABOLISM
REACTOME	REACTOME_NICOTINATE_METABOLISM	REACTOME-357	31	https://www.gsea-msigdb.org/gsea/msigdb/cards/REACTOME_NICOTINATE_METABOLISM
REACTOME	REACTOME_VITAMIN_B1_THIAMIN_METABOLISM	REACTOME-358	5	https://www.gsea-msigdb.org/gsea/msigdb/cards/REACTOME_VITAMIN_B1_THIAMIN_METABOLISM
REACTOME	REACTOME_VITAMIN_C_ASCORBATE_METABOLISM	REACTOME-359	8	https://www.gsea-msigdb.org/gsea/msigdb/cards/REACTOME_VITAMIN_C_ASCORBATE_METABOLISM
REACTOME	REACTOME_VITAMIN_B2_RIBOFLAVIN_METABOLISM	REACTOME-360	7	https://www.gsea-msigdb.org/gsea/msigdb/cards/REACTOME_VITAMIN_B2_RIBOFLAVIN_METABOLISM
REACTOME	REACTOME_METABOLISM_OF_WATER_SOLUBLE_VITAMINS_AND_COFACTORS	REACTOME-361	123	https://www.gsea-msigdb.org/gsea/msigdb/cards/REACTOME_METABOLISM_OF_WATER_SOLUBLE_VITAMINS_AND_COFACTORS
REACTOME	REACTOME_METABOLISM_OF_VITAMINS_AND_COFACTORS	REACTOME-362	189	https://www.gsea-msigdb.org/gsea/msigdb/cards/REACTOME_METABOLISM_OF_VITAMINS_AND_COFACTORS
REACTOME	REACTOME_A_TETRASACCHARIDE_LINKER_SEQUENCE_IS_REQUIRED_FOR_GAG_SYNTHESIS	REACTOME-363	26	https://www.gsea-msigdb.org/gsea/msigdb/cards/REACTOME_A_TETRASACCHARIDE_LINKER_SEQUENCE_IS_REQUIRED_FOR_GAG_SYNTHESIS
REACTOME	REACTOME_NICOTINAMIDE_SALVAGING	REACTOME-364	19	https://www.gsea-msigdb.org/gsea/msigdb/cards/REACTOME_NICOTINAMIDE_SALVAGING
REACTOME	REACTOME_SIGNALING_BY_NOTCH1	REACTOME-365	74	https://www.gsea-msigdb.org/gsea/msigdb/cards/REACTOME_SIGNALING_BY_NOTCH1
REACTOME	REACTOME_SIGNALING_BY_NOTCH2	REACTOME-366	33	https://www.gsea-msigdb.org/gsea/msigdb/cards/REACTOME_SIGNALING_BY_NOTCH2
REACTOME	REACTOME_PI3K_AKT_ACTIVATION	REACTOME-367	9	https://www.gsea-msigdb.org/gsea/msigdb/cards/REACTOME_PI3K_AKT_ACTIVATION
REACTOME	REACTOME_AKT_PHOSPHORYLATES_TARGETS_IN_THE_CYTOSOL	REACTOME-368	14	https://www.gsea-msigdb.org/gsea/msigdb/cards/REACTOME_AKT_PHOSPHORYLATES_TARGETS_IN_THE_CYTOSOL
REACTOME	REACTOME_AKT_PHOSPHORYLATES_TARGETS_IN_THE_NUCLEUS	REACTOME-369	10	https://www.gsea-msigdb.org/gsea/msigdb/cards/REACTOME_AKT_PHOSPHORYLATES_TARGETS_IN_THE_NUCLEUS
REACTOME	REACTOME_NUCLEAR_EVENTS_KINASE_AND_TRANSCRIPTION_FACTOR_ACTIVATION	REACTOME-370	61	https://www.gsea-msigdb.org/gsea/msigdb/cards/REACTOME_NUCLEAR_EVENTS_KINASE_AND_TRANSCRIPTION_FACTOR_ACTIVATION
REACTOME	REACTOME_ERK_MAPK_TARGETS	REACTOME-371	22	https://www.gsea-msigdb.org/gsea/msigdb/cards/REACTOME_ERK_MAPK_TARGETS
REACTOME	REACTOME_IMMUNOREGULATORY_INTERACTIONS_BETWEEN_A_LYMPHOID_AND_A_NON_LYMPHOID_CELL	REACTOME-372	191	https://www.gsea-msigdb.org/gsea/msigdb/cards/REACTOME_IMMUNOREGULATORY_INTERACTIONS_BETWEEN_A_LYMPHOID_AND_A_NON_LYMPHOID_CELL
REACTOME	REACTOME_VITAMIN_B5_PANTOTHENATE_METABOLISM	REACTOME-373	17	https://www.gsea-msigdb.org/gsea/msigdb/cards/REACTOME_VITAMIN_B5_PANTOTHENATE_METABOLISM
REACTOME	REACTOME_NEGATIVE_REGULATION_OF_THE_PI3K_AKT_NETWORK	REACTOME-374	113	https://www.gsea-msigdb.org/gsea/msigdb/cards/REACTOME_NEGATIVE_REGULATION_OF_THE_PI3K_AKT_NETWORK
REACTOME	REACTOME_CREB_PHOSPHORYLATION	REACTOME-375	7	https://www.gsea-msigdb.org/gsea/msigdb/cards/REACTOME_CREB_PHOSPHORYLATION
REACTOME	REACTOME_ER_TO_GOLGI_ANTEROGRADE_TRANSPORT	REACTOME-376	155	https://www.gsea-msigdb.org/gsea/msigdb/cards/REACTOME_ER_TO_GOLGI_ANTEROGRADE_TRANSPORT
REACTOME	REACTOME_MEMBRANE_TRAFFICKING	REACTOME-377	629	https://www.gsea-msigdb.org/gsea/msigdb/cards/REACTOME_MEMBRANE_TRAFFICKING
REACTOME	REACTOME_TRANS_GOLGI_NETWORK_VESICLE_BUDDING	REACTOME-378	72	https://www.gsea-msigdb.org/gsea/msigdb/cards/REACTOME_TRANS_GOLGI_NETWORK_VESICLE_BUDDING
REACTOME	REACTOME_CARNITINE_METABOLISM	REACTOME-379	14	https://www.gsea-msigdb.org/gsea/msigdb/cards/REACTOME_CARNITINE_METABOLISM
REACTOME	REACTOME_SIGNALING_BY_BMP	REACTOME-380	28	https://www.gsea-msigdb.org/gsea/msigdb/cards/REACTOME_SIGNALING_BY_BMP
REACTOME	REACTOME_SIGNALING_BY_ALK	REACTOME-381	27	https://www.gsea-msigdb.org/gsea/msigdb/cards/REACTOME_SIGNALING_BY_ALK
REACTOME	REACTOME_TCF_DEPENDENT_SIGNALING_IN_RESPONSE_TO_WNT	REACTOME-382	232	https://www.gsea-msigdb.org/gsea/msigdb/cards/REACTOME_TCF_DEPENDENT_SIGNALING_IN_RESPONSE_TO_WNT
REACTOME	REACTOME_WNT_MEDIATED_ACTIVATION_OF_DVL	REACTOME-383	8	https://www.gsea-msigdb.org/gsea/msigdb/cards/REACTOME_WNT_MEDIATED_ACTIVATION_OF_DVL
REACTOME	REACTOME_FORMATION_OF_THE_BETA_CATENIN_TCF_TRANSACTIVATING_COMPLEX	REACTOME-384	90	https://www.gsea-msigdb.org/gsea/msigdb/cards/REACTOME_FORMATION_OF_THE_BETA_CATENIN_TCF_TRANSACTIVATING_COMPLEX
REACTOME	REACTOME_G_PROTEIN_ACTIVATION	REACTOME-385	24	https://www.gsea-msigdb.org/gsea/msigdb/cards/REACTOME_G_PROTEIN_ACTIVATION
REACTOME	REACTOME_METABOLISM_OF_NITRIC_OXIDE_NOS3_ACTIVATION_AND_REGULATION	REACTOME-386	15	https://www.gsea-msigdb.org/gsea/msigdb/cards/REACTOME_METABOLISM_OF_NITRIC_OXIDE_NOS3_ACTIVATION_AND_REGULATION
REACTOME	REACTOME_ASSEMBLY_OF_COLLAGEN_FIBRILS_AND_OTHER_MULTIMERIC_STRUCTURES	REACTOME-387	61	https://www.gsea-msigdb.org/gsea/msigdb/cards/REACTOME_ASSEMBLY_OF_COLLAGEN_FIBRILS_AND_OTHER_MULTIMERIC_STRUCTURES
REACTOME	REACTOME_METABOLISM_OF_ANGIOTENSINOGEN_TO_ANGIOTENSINS	REACTOME-388	18	https://www.gsea-msigdb.org/gsea/msigdb/cards/REACTOME_METABOLISM_OF_ANGIOTENSINOGEN_TO_ANGIOTENSINS
REACTOME	REACTOME_KERATAN_SULFATE_BIOSYNTHESIS	REACTOME-389	28	https://www.gsea-msigdb.org/gsea/msigdb/cards/REACTOME_KERATAN_SULFATE_BIOSYNTHESIS
REACTOME	REACTOME_KERATAN_SULFATE_DEGRADATION	REACTOME-390	13	https://www.gsea-msigdb.org/gsea/msigdb/cards/REACTOME_KERATAN_SULFATE_DEGRADATION
REACTOME	REACTOME_CHONDROITIN_SULFATE_BIOSYNTHESIS	REACTOME-391	20	https://www.gsea-msigdb.org/gsea/msigdb/cards/REACTOME_CHONDROITIN_SULFATE_BIOSYNTHESIS
REACTOME	REACTOME_DERMATAN_SULFATE_BIOSYNTHESIS	REACTOME-392	11	https://www.gsea-msigdb.org/gsea/msigdb/cards/REACTOME_DERMATAN_SULFATE_BIOSYNTHESIS
REACTOME	REACTOME_HS_GAG_BIOSYNTHESIS	REACTOME-393	31	https://www.gsea-msigdb.org/gsea/msigdb/cards/REACTOME_HS_GAG_BIOSYNTHESIS
REACTOME	REACTOME_TCR_SIGNALING	REACTOME-394	124	https://www.gsea-msigdb.org/gsea/msigdb/cards/REACTOME_TCR_SIGNALING
REACTOME	REACTOME_HS_GAG_DEGRADATION	REACTOME-395	22	https://www.gsea-msigdb.org/gsea/msigdb/cards/REACTOME_HS_GAG_DEGRADATION
REACTOME	REACTOME_CS_DS_DEGRADATION	REACTOME-396	14	https://www.gsea-msigdb.org/gsea/msigdb/cards/REACTOME_CS_DS_DEGRADATION
REACTOME	REACTOME_GENERATION_OF_SECOND_MESSENGER_MOLECULES	REACTOME-397	39	https://www.gsea-msigdb.org/gsea/msigdb/cards/REACTOME_GENERATION_OF_SECOND_MESSENGER_MOLECULES
REACTOME	REACTOME_CALCINEURIN_ACTIVATES_NFAT	REACTOME-398	9	https://www.gsea-msigdb.org/gsea/msigdb/cards/REACTOME_CALCINEURIN_ACTIVATES_NFAT
REACTOME	REACTOME_ERKS_ARE_INACTIVATED	REACTOME-399	13	https://www.gsea-msigdb.org/gsea/msigdb/cards/REACTOME_ERKS_ARE_INACTIVATED
REACTOME	REACTOME_CELL_SURFACE_INTERACTIONS_AT_THE_VASCULAR_WALL	REACTOME-400	194	https://www.gsea-msigdb.org/gsea/msigdb/cards/REACTOME_CELL_SURFACE_INTERACTIONS_AT_THE_VASCULAR_WALL
REACTOME	REACTOME_SIGNALING_BY_HIPPO	REACTOME-401	20	https://www.gsea-msigdb.org/gsea/msigdb/cards/REACTOME_SIGNALING_BY_HIPPO
REACTOME	REACTOME_FCGAMMA_RECEPTOR_FCGR_DEPENDENT_PHAGOCYTOSIS	REACTOME-402	143	https://www.gsea-msigdb.org/gsea/msigdb/cards/REACTOME_FCGAMMA_RECEPTOR_FCGR_DEPENDENT_PHAGOCYTOSIS
REACTOME	REACTOME_FCGR_ACTIVATION	REACTOME-403	69	https://www.gsea-msigdb.org/gsea/msigdb/cards/REACTOME_FCGR_ACTIVATION
REACTOME	REACTOME_ROLE_OF_PHOSPHOLIPIDS_IN_PHAGOCYTOSIS	REACTOME-404	82	https://www.gsea-msigdb.org/gsea/msigdb/cards/REACTOME_ROLE_OF_PHOSPHOLIPIDS_IN_PHAGOCYTOSIS
REACTOME	REACTOME_YAP1_AND_WWTR1_TAZ_STIMULATED_GENE_EXPRESSION	REACTOME-405	15	https://www.gsea-msigdb.org/gsea/msigdb/cards/REACTOME_YAP1_AND_WWTR1_TAZ_STIMULATED_GENE_EXPRESSION
REACTOME	REACTOME_ENOS_ACTIVATION	REACTOME-406	11	https://www.gsea-msigdb.org/gsea/msigdb/cards/REACTOME_ENOS_ACTIVATION
REACTOME	REACTOME_NOSTRIN_MEDIATED_ENOS_TRAFFICKING	REACTOME-407	5	https://www.gsea-msigdb.org/gsea/msigdb/cards/REACTOME_NOSTRIN_MEDIATED_ENOS_TRAFFICKING
REACTOME	REACTOME_MICRORNA_MIRNA_BIOGENESIS	REACTOME-408	25	https://www.gsea-msigdb.org/gsea/msigdb/cards/REACTOME_MICRORNA_MIRNA_BIOGENESIS
REACTOME	REACTOME_COPII_MEDIATED_VESICLE_TRANSPORT	REACTOME-409	68	https://www.gsea-msigdb.org/gsea/msigdb/cards/REACTOME_COPII_MEDIATED_VESICLE_TRANSPORT
REACTOME	REACTOME_REGULATION_OF_PYRUVATE_DEHYDROGENASE_PDH_COMPLEX	REACTOME-410	16	https://www.gsea-msigdb.org/gsea/msigdb/cards/REACTOME_REGULATION_OF_PYRUVATE_DEHYDROGENASE_PDH_COMPLEX
REACTOME	REACTOME_ALPHA_LINOLENIC_OMEGA3_AND_LINOLEIC_OMEGA6_ACID_METABOLISM	REACTOME-411	13	https://www.gsea-msigdb.org/gsea/msigdb/cards/REACTOME_ALPHA_LINOLENIC_OMEGA3_AND_LINOLEIC_OMEGA6_ACID_METABOLISM
REACTOME	REACTOME_LINOLEIC_ACID_LA_METABOLISM	REACTOME-412	8	https://www.gsea-msigdb.org/gsea/msigdb/cards/REACTOME_LINOLEIC_ACID_LA_METABOLISM
REACTOME	REACTOME_CELL_DEATH_SIGNALLING_VIA_NRAGE_NRIF_AND_NADE	REACTOME-413	76	https://www.gsea-msigdb.org/gsea/msigdb/cards/REACTOME_CELL_DEATH_SIGNALLING_VIA_NRAGE_NRIF_AND_NADE
REACTOME	REACTOME_NADE_MODULATES_DEATH_SIGNALLING	REACTOME-414	6	https://www.gsea-msigdb.org/gsea/msigdb/cards/REACTOME_NADE_MODULATES_DEATH_SIGNALLING
REACTOME	REACTOME_NRIF_SIGNALS_CELL_DEATH_FROM_THE_NUCLEUS	REACTOME-415	16	https://www.gsea-msigdb.org/gsea/msigdb/cards/REACTOME_NRIF_SIGNALS_CELL_DEATH_FROM_THE_NUCLEUS
REACTOME	REACTOME_P75NTR_RECRUITS_SIGNALLING_COMPLEXES	REACTOME-416	13	https://www.gsea-msigdb.org/gsea/msigdb/cards/REACTOME_P75NTR_RECRUITS_SIGNALLING_COMPLEXES
REACTOME	REACTOME_NF_KB_IS_ACTIVATED_AND_SIGNALS_SURVIVAL	REACTOME-417	13	https://www.gsea-msigdb.org/gsea/msigdb/cards/REACTOME_NF_KB_IS_ACTIVATED_AND_SIGNALS_SURVIVAL
REACTOME	REACTOME_METABOLISM_OF_AMINE_DERIVED_HORMONES	REACTOME-418	18	https://www.gsea-msigdb.org/gsea/msigdb/cards/REACTOME_METABOLISM_OF_AMINE_DERIVED_HORMONES
REACTOME	REACTOME_SEROTONIN_AND_MELATONIN_BIOSYNTHESIS	REACTOME-419	5	https://www.gsea-msigdb.org/gsea/msigdb/cards/REACTOME_SEROTONIN_AND_MELATONIN_BIOSYNTHESIS
REACTOME	REACTOME_PEPTIDE_HORMONE_BIOSYNTHESIS	REACTOME-420	14	https://www.gsea-msigdb.org/gsea/msigdb/cards/REACTOME_PEPTIDE_HORMONE_BIOSYNTHESIS
REACTOME	REACTOME_THYROXINE_BIOSYNTHESIS	REACTOME-421	10	https://www.gsea-msigdb.org/gsea/msigdb/cards/REACTOME_THYROXINE_BIOSYNTHESIS
REACTOME	REACTOME_GLUTAMATE_NEUROTRANSMITTER_RELEASE_CYCLE	REACTOME-422	24	https://www.gsea-msigdb.org/gsea/msigdb/cards/REACTOME_GLUTAMATE_NEUROTRANSMITTER_RELEASE_CYCLE
REACTOME	REACTOME_REGULATION_OF_GENE_EXPRESSION_IN_LATE_STAGE_BRANCHING_MORPHOGENESIS_PANCREATIC_BUD_PRECURSOR_CELLS	REACTOME-423	16	https://www.gsea-msigdb.org/gsea/msigdb/cards/REACTOME_REGULATION_OF_GENE_EXPRESSION_IN_LATE_STAGE_BRANCHING_MORPHOGENESIS_PANCREATIC_BUD_PRECURSOR_CELLS
REACTOME	REACTOME_REGULATION_OF_GENE_EXPRESSION_IN_BETA_CELLS	REACTOME-424	21	https://www.gsea-msigdb.org/gsea/msigdb/cards/REACTOME_REGULATION_OF_GENE_EXPRESSION_IN_BETA_CELLS
REACTOME	REACTOME_REGULATION_OF_GENE_EXPRESSION_IN_ENDOCRINE_COMMITTED_NEUROG3_PROGENITOR_CELLS	REACTOME-425	5	https://www.gsea-msigdb.org/gsea/msigdb/cards/REACTOME_REGULATION_OF_GENE_EXPRESSION_IN_ENDOCRINE_COMMITTED_NEUROG3_PROGENITOR_CELLS
REACTOME	REACTOME_REGULATION_OF_GENE_EXPRESSION_IN_EARLY_PANCREATIC_PRECURSOR_CELLS	REACTOME-426	8	https://www.gsea-msigdb.org/gsea/msigdb/cards/REACTOME_REGULATION_OF_GENE_EXPRESSION_IN_EARLY_PANCREATIC_PRECURSOR_CELLS
REACTOME	REACTOME_PECAM1_INTERACTIONS	REACTOME-427	12	https://www.gsea-msigdb.org/gsea/msigdb/cards/REACTOME_PECAM1_INTERACTIONS
REACTOME	REACTOME_BASIGIN_INTERACTIONS	REACTOME-428	25	https://www.gsea-msigdb.org/gsea/msigdb/cards/REACTOME_BASIGIN_INTERACTIONS
REACTOME	REACTOME_TIE2_SIGNALING	REACTOME-429	18	https://www.gsea-msigdb.org/gsea/msigdb/cards/REACTOME_TIE2_SIGNALING
REACTOME	REACTOME_GENE_SILENCING_BY_RNA	REACTOME-430	138	https://www.gsea-msigdb.org/gsea/msigdb/cards/REACTOME_GENE_SILENCING_BY_RNA
REACTOME	REACTOME_BIOLOGICAL_OXIDATIONS	REACTOME-431	222	https://www.gsea-msigdb.org/gsea/msigdb/cards/REACTOME_BIOLOGICAL_OXIDATIONS
REACTOME	REACTOME_CYTOCHROME_P450_ARRANGED_BY_SUBSTRATE_TYPE	REACTOME-432	66	https://www.gsea-msigdb.org/gsea/msigdb/cards/REACTOME_CYTOCHROME_P450_ARRANGED_BY_SUBSTRATE_TYPE
REACTOME	REACTOME_VITAMINS	REACTOME-433	6	https://www.gsea-msigdb.org/gsea/msigdb/cards/REACTOME_VITAMINS
REACTOME	REACTOME_FATTY_ACIDS	REACTOME-434	15	https://www.gsea-msigdb.org/gsea/msigdb/cards/REACTOME_FATTY_ACIDS
REACTOME	REACTOME_PHASE_I_FUNCTIONALIZATION_OF_COMPOUNDS	REACTOME-435	106	https://www.gsea-msigdb.org/gsea/msigdb/cards/REACTOME_PHASE_I_FUNCTIONALIZATION_OF_COMPOUNDS
REACTOME	REACTOME_MISCELLANEOUS_SUBSTRATES	REACTOME-436	12	https://www.gsea-msigdb.org/gsea/msigdb/cards/REACTOME_MISCELLANEOUS_SUBSTRATES
REACTOME	REACTOME_ENDOGENOUS_STEROLS	REACTOME-437	28	https://www.gsea-msigdb.org/gsea/msigdb/cards/REACTOME_ENDOGENOUS_STEROLS
REACTOME	REACTOME_EICOSANOIDS	REACTOME-438	12	https://www.gsea-msigdb.org/gsea/msigdb/cards/REACTOME_EICOSANOIDS
REACTOME	REACTOME_XENOBIOTICS	REACTOME-439	25	https://www.gsea-msigdb.org/gsea/msigdb/cards/REACTOME_XENOBIOTICS
REACTOME	REACTOME_CYP2E1_REACTIONS	REACTOME-440	11	https://www.gsea-msigdb.org/gsea/msigdb/cards/REACTOME_CYP2E1_REACTIONS
REACTOME	REACTOME_EPIGENETIC_REGULATION_OF_GENE_EXPRESSION	REACTOME-441	146	https://www.gsea-msigdb.org/gsea/msigdb/cards/REACTOME_EPIGENETIC_REGULATION_OF_GENE_EXPRESSION
REACTOME	REACTOME_NOTCH1_INTRACELLULAR_DOMAIN_REGULATES_TRANSCRIPTION	REACTOME-442	48	https://www.gsea-msigdb.org/gsea/msigdb/cards/REACTOME_NOTCH1_INTRACELLULAR_DOMAIN_REGULATES_TRANSCRIPTION
REACTOME	REACTOME_ACTIVATED_NOTCH1_TRANSMITS_SIGNAL_TO_THE_NUCLEUS	REACTOME-443	31	https://www.gsea-msigdb.org/gsea/msigdb/cards/REACTOME_ACTIVATED_NOTCH1_TRANSMITS_SIGNAL_TO_THE_NUCLEUS
REACTOME	REACTOME_PRC2_METHYLATES_HISTONES_AND_DNA	REACTOME-444	71	https://www.gsea-msigdb.org/gsea/msigdb/cards/REACTOME_PRC2_METHYLATES_HISTONES_AND_DNA
REACTOME	REACTOME_DOPAMINE_NEUROTRANSMITTER_RELEASE_CYCLE	REACTOME-445	23	https://www.gsea-msigdb.org/gsea/msigdb/cards/REACTOME_DOPAMINE_NEUROTRANSMITTER_RELEASE_CYCLE
REACTOME	REACTOME_EGFR_INTERACTS_WITH_PHOSPHOLIPASE_C_GAMMA	REACTOME-446	9	https://www.gsea-msigdb.org/gsea/msigdb/cards/REACTOME_EGFR_INTERACTS_WITH_PHOSPHOLIPASE_C_GAMMA
REACTOME	REACTOME_MOLECULES_ASSOCIATED_WITH_ELASTIC_FIBRES	REACTOME-447	38	https://www.gsea-msigdb.org/gsea/msigdb/cards/REACTOME_MOLECULES_ASSOCIATED_WITH_ELASTIC_FIBRES
REACTOME	REACTOME_MHC_CLASS_II_ANTIGEN_PRESENTATION	REACTOME-448	126	https://www.gsea-msigdb.org/gsea/msigdb/cards/REACTOME_MHC_CLASS_II_ANTIGEN_PRESENTATION
REACTOME	REACTOME_SYNTHESIS_OF_EPOXY_EET_AND_DIHYDROXYEICOSATRIENOIC_ACIDS_DHET	REACTOME-449	8	https://www.gsea-msigdb.org/gsea/msigdb/cards/REACTOME_SYNTHESIS_OF_EPOXY_EET_AND_DIHYDROXYEICOSATRIENOIC_ACIDS_DHET
REACTOME	REACTOME_SYNTHESIS_OF_5_EICOSATETRAENOIC_ACIDS	REACTOME-450	9	https://www.gsea-msigdb.org/gsea/msigdb/cards/REACTOME_SYNTHESIS_OF_5_EICOSATETRAENOIC_ACIDS
REACTOME	REACTOME_SYNTHESIS_OF_LEUKOTRIENES_LT_AND_EOXINS_EX	REACTOME-451	21	https://www.gsea-msigdb.org/gsea/msigdb/cards/REACTOME_SYNTHESIS_OF_LEUKOTRIENES_LT_AND_EOXINS_EX
REACTOME	REACTOME_SYNTHESIS_OF_LIPOXINS_LX	REACTOME-452	6	https://www.gsea-msigdb.org/gsea/msigdb/cards/REACTOME_SYNTHESIS_OF_LIPOXINS_LX
REACTOME	REACTOME_SYNTHESIS_OF_12_EICOSATETRAENOIC_ACID_DERIVATIVES	REACTOME-453	7	https://www.gsea-msigdb.org/gsea/msigdb/cards/REACTOME_SYNTHESIS_OF_12_EICOSATETRAENOIC_ACID_DERIVATIVES
REACTOME	REACTOME_ARACHIDONIC_ACID_METABOLISM	REACTOME-454	59	https://www.gsea-msigdb.org/gsea/msigdb/cards/REACTOME_ARACHIDONIC_ACID_METABOLISM
REACTOME	REACTOME_SYNTHESIS_OF_15_EICOSATETRAENOIC_ACID_DERIVATIVES	REACTOME-455	6	https://www.gsea-msigdb.org/gsea/msigdb/cards/REACTOME_SYNTHESIS_OF_15_EICOSATETRAENOIC_ACID_DERIVATIVES
REACTOME	REACTOME_UBIQUINOL_BIOSYNTHESIS	REACTOME-456	8	https://www.gsea-msigdb.org/gsea/msigdb/cards/REACTOME_UBIQUINOL_BIOSYNTHESIS
REACTOME	REACTOME_SYNTHESIS_OF_16_20_HYDROXYEICOSATETRAENOIC_ACIDS_HETE	REACTOME-457	9	https://www.gsea-msigdb.org/gsea/msigdb/cards/REACTOME_SYNTHESIS_OF_16_20_HYDROXYEICOSATETRAENOIC_ACIDS_HETE
REACTOME	REACTOME_HYALURONAN_METABOLISM	REACTOME-458	17	https://www.gsea-msigdb.org/gsea/msigdb/cards/REACTOME_HYALURONAN_METABOLISM
REACTOME	REACTOME_HYALURONAN_BIOSYNTHESIS_AND_EXPORT	REACTOME-459	5	https://www.gsea-msigdb.org/gsea/msigdb/cards/REACTOME_HYALURONAN_BIOSYNTHESIS_AND_EXPORT
REACTOME	REACTOME_TRANSCRIPTIONAL_ACTIVATION_OF_MITOCHONDRIAL_BIOGENESIS	REACTOME-460	55	https://www.gsea-msigdb.org/gsea/msigdb/cards/REACTOME_TRANSCRIPTIONAL_ACTIVATION_OF_MITOCHONDRIAL_BIOGENESIS
REACTOME	REACTOME_ACTIVATION_OF_PPARGC1A_PGC_1ALPHA_BY_PHOSPHORYLATION	REACTOME-461	10	https://www.gsea-msigdb.org/gsea/msigdb/cards/REACTOME_ACTIVATION_OF_PPARGC1A_PGC_1ALPHA_BY_PHOSPHORYLATION
REACTOME	REACTOME_INTEGRIN_CELL_SURFACE_INTERACTIONS	REACTOME-462	85	https://www.gsea-msigdb.org/gsea/msigdb/cards/REACTOME_INTEGRIN_CELL_SURFACE_INTERACTIONS
REACTOME	REACTOME_HYALURONAN_UPTAKE_AND_DEGRADATION	REACTOME-463	12	https://www.gsea-msigdb.org/gsea/msigdb/cards/REACTOME_HYALURONAN_UPTAKE_AND_DEGRADATION
REACTOME	REACTOME_ABACAVIR_TRANSMEMBRANE_TRANSPORT	REACTOME-464	5	https://www.gsea-msigdb.org/gsea/msigdb/cards/REACTOME_ABACAVIR_TRANSMEMBRANE_TRANSPORT
REACTOME	REACTOME_ABACAVIR_TRANSPORT_AND_METABOLISM	REACTOME-465	10	https://www.gsea-msigdb.org/gsea/msigdb/cards/REACTOME_ABACAVIR_TRANSPORT_AND_METABOLISM
REACTOME	REACTOME_ABACAVIR_METABOLISM	REACTOME-466	5	https://www.gsea-msigdb.org/gsea/msigdb/cards/REACTOME_ABACAVIR_METABOLISM
REACTOME	REACTOME_SYNTHESIS_OF_PROSTAGLANDINS_PG_AND_THROMBOXANES_TX	REACTOME-467	15	https://www.gsea-msigdb.org/gsea/msigdb/cards/REACTOME_SYNTHESIS_OF_PROSTAGLANDINS_PG_AND_THROMBOXANES_TX
REACTOME	REACTOME_SCAVENGING_OF_HEME_FROM_PLASMA	REACTOME-468	69	https://www.gsea-msigdb.org/gsea/msigdb/cards/REACTOME_SCAVENGING_OF_HEME_FROM_PLASMA
REACTOME	REACTOME_DAP12_INTERACTIONS	REACTOME-469	44	https://www.gsea-msigdb.org/gsea/msigdb/cards/REACTOME_DAP12_INTERACTIONS
REACTOME	REACTOME_BINDING_AND_UPTAKE_OF_LIGANDS_BY_SCAVENGER_RECEPTORS	REACTOME-470	98	https://www.gsea-msigdb.org/gsea/msigdb/cards/REACTOME_BINDING_AND_UPTAKE_OF_LIGANDS_BY_SCAVENGER_RECEPTORS
REACTOME	REACTOME_DOWNREGULATION_OF_TGF_BETA_RECEPTOR_SIGNALING	REACTOME-471	26	https://www.gsea-msigdb.org/gsea/msigdb/cards/REACTOME_DOWNREGULATION_OF_TGF_BETA_RECEPTOR_SIGNALING
REACTOME	REACTOME_TGF_BETA_RECEPTOR_SIGNALING_ACTIVATES_SMADS	REACTOME-472	32	https://www.gsea-msigdb.org/gsea/msigdb/cards/REACTOME_TGF_BETA_RECEPTOR_SIGNALING_ACTIVATES_SMADS
REACTOME	REACTOME_TGF_BETA_RECEPTOR_SIGNALING_IN_EMT_EPITHELIAL_TO_MESENCHYMAL_TRANSITION	REACTOME-473	16	https://www.gsea-msigdb.org/gsea/msigdb/cards/REACTOME_TGF_BETA_RECEPTOR_SIGNALING_IN_EMT_EPITHELIAL_TO_MESENCHYMAL_TRANSITION
REACTOME	REACTOME_TRANSCRIPTIONAL_ACTIVITY_OF_SMAD2_SMAD3_SMAD4_HETEROTRIMER	REACTOME-474	46	https://www.gsea-msigdb.org/gsea/msigdb/cards/REACTOME_TRANSCRIPTIONAL_ACTIVITY_OF_SMAD2_SMAD3_SMAD4_HETEROTRIMER
REACTOME	REACTOME_DOWNREGULATION_OF_SMAD2_3_SMAD4_TRANSCRIPTIONAL_ACTIVITY	REACTOME-475	28	https://www.gsea-msigdb.org/gsea/msigdb/cards/REACTOME_DOWNREGULATION_OF_SMAD2_3_SMAD4_TRANSCRIPTIONAL_ACTIVITY
REACTOME	REACTOME_SMAD2_SMAD3_SMAD4_HETEROTRIMER_REGULATES_TRANSCRIPTION	REACTOME-476	32	https://www.gsea-msigdb.org/gsea/msigdb/cards/REACTOME_SMAD2_SMAD3_SMAD4_HETEROTRIMER_REGULATES_TRANSCRIPTION
REACTOME	REACTOME_EGFR_TRANSACTIVATION_BY_GASTRIN	REACTOME-477	9	https://www.gsea-msigdb.org/gsea/msigdb/cards/REACTOME_EGFR_TRANSACTIVATION_BY_GASTRIN
REACTOME	REACTOME_THE_RETINOID_CYCLE_IN_CONES_DAYLIGHT_VISION	REACTOME-478	7	https://www.gsea-msigdb.org/gsea/msigdb/cards/REACTOME_THE_RETINOID_CYCLE_IN_CONES_DAYLIGHT_VISION
REACTOME	REACTOME_VISUAL_PHOTOTRANSDUCTION	REACTOME-479	100	https://www.gsea-msigdb.org/gsea/msigdb/cards/REACTOME_VISUAL_PHOTOTRANSDUCTION
REACTOME	REACTOME_NOTCH2_INTRACELLULAR_DOMAIN_REGULATES_TRANSCRIPTION	REACTOME-480	12	https://www.gsea-msigdb.org/gsea/msigdb/cards/REACTOME_NOTCH2_INTRACELLULAR_DOMAIN_REGULATES_TRANSCRIPTION
REACTOME	REACTOME_MUCOPOLYSACCHARIDOSES	REACTOME-481	11	https://www.gsea-msigdb.org/gsea/msigdb/cards/REACTOME_MUCOPOLYSACCHARIDOSES
REACTOME	REACTOME_ANCHORING_FIBRIL_FORMATION	REACTOME-482	15	https://www.gsea-msigdb.org/gsea/msigdb/cards/REACTOME_ANCHORING_FIBRIL_FORMATION
REACTOME	REACTOME_PI3K_AKT_SIGNALING_IN_CANCER	REACTOME-483	105	https://www.gsea-msigdb.org/gsea/msigdb/cards/REACTOME_PI3K_AKT_SIGNALING_IN_CANCER
REACTOME	REACTOME_CONSTITUTIVE_SIGNALING_BY_ABERRANT_PI3K_IN_CANCER	REACTOME-484	78	https://www.gsea-msigdb.org/gsea/msigdb/cards/REACTOME_CONSTITUTIVE_SIGNALING_BY_ABERRANT_PI3K_IN_CANCER
REACTOME	REACTOME_CROSSLINKING_OF_COLLAGEN_FIBRILS	REACTOME-485	18	https://www.gsea-msigdb.org/gsea/msigdb/cards/REACTOME_CROSSLINKING_OF_COLLAGEN_FIBRILS
REACTOME	REACTOME_CONDENSATION_OF_PROPHASE_CHROMOSOMES	REACTOME-486	72	https://www.gsea-msigdb.org/gsea/msigdb/cards/REACTOME_CONDENSATION_OF_PROPHASE_CHROMOSOMES
REACTOME	REACTOME_PHOSPHATE_BOND_HYDROLYSIS_BY_NUDT_PROTEINS	REACTOME-487	7	https://www.gsea-msigdb.org/gsea/msigdb/cards/REACTOME_PHOSPHATE_BOND_HYDROLYSIS_BY_NUDT_PROTEINS
REACTOME	REACTOME_SIGNALING_BY_TYPE_1_INSULIN_LIKE_GROWTH_FACTOR_1_RECEPTOR_IGF1R	REACTOME-488	54	https://www.gsea-msigdb.org/gsea/msigdb/cards/REACTOME_SIGNALING_BY_TYPE_1_INSULIN_LIKE_GROWTH_FACTOR_1_RECEPTOR_IGF1R
REACTOME	REACTOME_METABOLISM_OF_INGESTED_SEMET_SEC_MESEC_INTO_H2SE	REACTOME-489	8	https://www.gsea-msigdb.org/gsea/msigdb/cards/REACTOME_METABOLISM_OF_INGESTED_SEMET_SEC_MESEC_INTO_H2SE
REACTOME	REACTOME_SELENOAMINO_ACID_METABOLISM	REACTOME-490	118	https://www.gsea-msigdb.org/gsea/msigdb/cards/REACTOME_SELENOAMINO_ACID_METABOLISM
REACTOME	REACTOME_DAP12_SIGNALING	REACTOME-491	29	https://www.gsea-msigdb.org/gsea/msigdb/cards/REACTOME_DAP12_SIGNALING
REACTOME	REACTOME_ACTIVATION_OF_GENE_EXPRESSION_BY_SREBF_SREBP	REACTOME-492	42	https://www.gsea-msigdb.org/gsea/msigdb/cards/REACTOME_ACTIVATION_OF_GENE_EXPRESSION_BY_SREBF_SREBP
REACTOME	REACTOME_SHC_RELATED_EVENTS_TRIGGERED_BY_IGF1R	REACTOME-493	9	https://www.gsea-msigdb.org/gsea/msigdb/cards/REACTOME_SHC_RELATED_EVENTS_TRIGGERED_BY_IGF1R
REACTOME	REACTOME_RETINOID_CYCLE_DISEASE_EVENTS	REACTOME-494	13	https://www.gsea-msigdb.org/gsea/msigdb/cards/REACTOME_RETINOID_CYCLE_DISEASE_EVENTS
REACTOME	REACTOME_THE_CANONICAL_RETINOID_CYCLE_IN_RODS_TWILIGHT_VISION	REACTOME-495	23	https://www.gsea-msigdb.org/gsea/msigdb/cards/REACTOME_THE_CANONICAL_RETINOID_CYCLE_IN_RODS_TWILIGHT_VISION
REACTOME	REACTOME_FC_EPSILON_RECEPTOR_FCERI_SIGNALING	REACTOME-496	186	https://www.gsea-msigdb.org/gsea/msigdb/cards/REACTOME_FC_EPSILON_RECEPTOR_FCERI_SIGNALING
REACTOME	REACTOME_MASTL_FACILITATES_MITOTIC_PROGRESSION	REACTOME-497	10	https://www.gsea-msigdb.org/gsea/msigdb/cards/REACTOME_MASTL_FACILITATES_MITOTIC_PROGRESSION
REACTOME	REACTOME_SEPARATION_OF_SISTER_CHROMATIDS	REACTOME-498	191	https://www.gsea-msigdb.org/gsea/msigdb/cards/REACTOME_SEPARATION_OF_SISTER_CHROMATIDS
REACTOME	REACTOME_ESTABLISHMENT_OF_SISTER_CHROMATID_COHESION	REACTOME-499	11	https://www.gsea-msigdb.org/gsea/msigdb/cards/REACTOME_ESTABLISHMENT_OF_SISTER_CHROMATID_COHESION
REACTOME	REACTOME_COHESIN_LOADING_ONTO_CHROMATIN	REACTOME-500	10	https://www.gsea-msigdb.org/gsea/msigdb/cards/REACTOME_COHESIN_LOADING_ONTO_CHROMATIN
REACTOME	REACTOME_ACTIVATION_OF_THE_PHOTOTRANSDUCTION_CASCADE	REACTOME-501	11	https://www.gsea-msigdb.org/gsea/msigdb/cards/REACTOME_ACTIVATION_OF_THE_PHOTOTRANSDUCTION_CASCADE
REACTOME	REACTOME_RESOLUTION_OF_SISTER_CHROMATID_COHESION	REACTOME-502	126	https://www.gsea-msigdb.org/gsea/msigdb/cards/REACTOME_RESOLUTION_OF_SISTER_CHROMATID_COHESION
REACTOME	REACTOME_CONDENSATION_OF_PROMETAPHASE_CHROMOSOMES	REACTOME-503	11	https://www.gsea-msigdb.org/gsea/msigdb/cards/REACTOME_CONDENSATION_OF_PROMETAPHASE_CHROMOSOMES
REACTOME	REACTOME_THE_PHOTOTRANSDUCTION_CASCADE	REACTOME-504	34	https://www.gsea-msigdb.org/gsea/msigdb/cards/REACTOME_THE_PHOTOTRANSDUCTION_CASCADE
REACTOME	REACTOME_INTERACTION_WITH_CUMULUS_CELLS_AND_THE_ZONA_PELLUCIDA	REACTOME-505	11	https://www.gsea-msigdb.org/gsea/msigdb/cards/REACTOME_INTERACTION_WITH_CUMULUS_CELLS_AND_THE_ZONA_PELLUCIDA
REACTOME	REACTOME_MITOTIC_METAPHASE_AND_ANAPHASE	REACTOME-506	236	https://www.gsea-msigdb.org/gsea/msigdb/cards/REACTOME_MITOTIC_METAPHASE_AND_ANAPHASE
REACTOME	REACTOME_OXIDATIVE_STRESS_INDUCED_SENESCENCE	REACTOME-507	124	https://www.gsea-msigdb.org/gsea/msigdb/cards/REACTOME_OXIDATIVE_STRESS_INDUCED_SENESCENCE
REACTOME	REACTOME_SENESCENCE_ASSOCIATED_SECRETORY_PHENOTYPE_SASP	REACTOME-508	110	https://www.gsea-msigdb.org/gsea/msigdb/cards/REACTOME_SENESCENCE_ASSOCIATED_SECRETORY_PHENOTYPE_SASP
REACTOME	REACTOME_CELLULAR_SENESCENCE	REACTOME-509	196	https://www.gsea-msigdb.org/gsea/msigdb/cards/REACTOME_CELLULAR_SENESCENCE
REACTOME	REACTOME_FORMATION_OF_SENESCENCE_ASSOCIATED_HETEROCHROMATIN_FOCI_SAHF	REACTOME-510	17	https://www.gsea-msigdb.org/gsea/msigdb/cards/REACTOME_FORMATION_OF_SENESCENCE_ASSOCIATED_HETEROCHROMATIN_FOCI_SAHF
REACTOME	REACTOME_ONCOGENE_INDUCED_SENESCENCE	REACTOME-511	35	https://www.gsea-msigdb.org/gsea/msigdb/cards/REACTOME_ONCOGENE_INDUCED_SENESCENCE
REACTOME	REACTOME_DNA_DAMAGE_TELOMERE_STRESS_INDUCED_SENESCENCE	REACTOME-512	78	https://www.gsea-msigdb.org/gsea/msigdb/cards/REACTOME_DNA_DAMAGE_TELOMERE_STRESS_INDUCED_SENESCENCE
REACTOME	REACTOME_TRIF_MEDIATED_PROGRAMMED_CELL_DEATH	REACTOME-513	9	https://www.gsea-msigdb.org/gsea/msigdb/cards/REACTOME_TRIF_MEDIATED_PROGRAMMED_CELL_DEATH
REACTOME	REACTOME_CYTOSOLIC_IRON_SULFUR_CLUSTER_ASSEMBLY	REACTOME-514	13	https://www.gsea-msigdb.org/gsea/msigdb/cards/REACTOME_CYTOSOLIC_IRON_SULFUR_CLUSTER_ASSEMBLY
REACTOME	REACTOME_REGULATION_OF_PLK1_ACTIVITY_AT_G2_M_TRANSITION	REACTOME-515	87	https://www.gsea-msigdb.org/gsea/msigdb/cards/REACTOME_REGULATION_OF_PLK1_ACTIVITY_AT_G2_M_TRANSITION
REACTOME	REACTOME_SIGNALING_BY_LEPTIN	REACTOME-516	11	https://www.gsea-msigdb.org/gsea/msigdb/cards/REACTOME_SIGNALING_BY_LEPTIN
REACTOME	REACTOME_SIGNALING_BY_NOTCH1_PEST_DOMAIN_MUTANTS_IN_CANCER	REACTOME-517	58	https://www.gsea-msigdb.org/gsea/msigdb/cards/REACTOME_SIGNALING_BY_NOTCH1_PEST_DOMAIN_MUTANTS_IN_CANCER
REACTOME	REACTOME_FBXW7_MUTANTS_AND_NOTCH1_IN_CANCER	REACTOME-518	5	https://www.gsea-msigdb.org/gsea/msigdb/cards/REACTOME_FBXW7_MUTANTS_AND_NOTCH1_IN_CANCER
REACTOME	REACTOME_ACETYLCHOLINE_NEUROTRANSMITTER_RELEASE_CYCLE	REACTOME-519	17	https://www.gsea-msigdb.org/gsea/msigdb/cards/REACTOME_ACETYLCHOLINE_NEUROTRANSMITTER_RELEASE_CYCLE
REACTOME	REACTOME_CASPASE_MEDIATED_CLEAVAGE_OF_CYTOSKELETAL_PROTEINS	REACTOME-520	12	https://www.gsea-msigdb.org/gsea/msigdb/cards/REACTOME_CASPASE_MEDIATED_CLEAVAGE_OF_CYTOSKELETAL_PROTEINS
REACTOME	REACTOME_INSULIN_PROCESSING	REACTOME-521	27	https://www.gsea-msigdb.org/gsea/msigdb/cards/REACTOME_INSULIN_PROCESSING
REACTOME	REACTOME_SIGNALING_BY_NOTCH1_T_7_9_NOTCH1_M1580_K2555_TRANSLOCATION_MUTANT	REACTOME-522	7	https://www.gsea-msigdb.org/gsea/msigdb/cards/REACTOME_SIGNALING_BY_NOTCH1_T_7_9_NOTCH1_M1580_K2555_TRANSLOCATION_MUTANT
REACTOME	REACTOME_STIMULI_SENSING_CHANNELS	REACTOME-523	106	https://www.gsea-msigdb.org/gsea/msigdb/cards/REACTOME_STIMULI_SENSING_CHANNELS
REACTOME	REACTOME_EPH_EPHRIN_SIGNALING	REACTOME-524	92	https://www.gsea-msigdb.org/gsea/msigdb/cards/REACTOME_EPH_EPHRIN_SIGNALING
REACTOME	REACTOME_SIGNALING_BY_NOTCH1_HD_DOMAIN_MUTANTS_IN_CANCER	REACTOME-525	15	https://www.gsea-msigdb.org/gsea/msigdb/cards/REACTOME_SIGNALING_BY_NOTCH1_HD_DOMAIN_MUTANTS_IN_CANCER
REACTOME	REACTOME_ROLE_OF_LAT2_NTAL_LAB_ON_CALCIUM_MOBILIZATION	REACTOME-526	71	https://www.gsea-msigdb.org/gsea/msigdb/cards/REACTOME_ROLE_OF_LAT2_NTAL_LAB_ON_CALCIUM_MOBILIZATION
REACTOME	REACTOME_FICOLINS_BIND_TO_REPETITIVE_CARBOHYDRATE_STRUCTURES_ON_THE_TARGET_CELL_SURFACE	REACTOME-527	5	https://www.gsea-msigdb.org/gsea/msigdb/cards/REACTOME_FICOLINS_BIND_TO_REPETITIVE_CARBOHYDRATE_STRUCTURES_ON_THE_TARGET_CELL_SURFACE
REACTOME	REACTOME_FCERI_MEDIATED_MAPK_ACTIVATION	REACTOME-528	87	https://www.gsea-msigdb.org/gsea/msigdb/cards/REACTOME_FCERI_MEDIATED_MAPK_ACTIVATION
REACTOME	REACTOME_FCERI_MEDIATED_CA_2_MOBILIZATION	REACTOME-529	86	https://www.gsea-msigdb.org/gsea/msigdb/cards/REACTOME_FCERI_MEDIATED_CA_2_MOBILIZATION
REACTOME	REACTOME_FCERI_MEDIATED_NF_KB_ACTIVATION	REACTOME-530	136	https://www.gsea-msigdb.org/gsea/msigdb/cards/REACTOME_FCERI_MEDIATED_NF_KB_ACTIVATION
REACTOME	REACTOME_POU5F1_OCT4_SOX2_NANOG_REPRESS_GENES_RELATED_TO_DIFFERENTIATION	REACTOME-531	10	https://www.gsea-msigdb.org/gsea/msigdb/cards/REACTOME_POU5F1_OCT4_SOX2_NANOG_REPRESS_GENES_RELATED_TO_DIFFERENTIATION
REACTOME	REACTOME_POU5F1_OCT4_SOX2_NANOG_ACTIVATE_GENES_RELATED_TO_PROLIFERATION	REACTOME-532	13	https://www.gsea-msigdb.org/gsea/msigdb/cards/REACTOME_POU5F1_OCT4_SOX2_NANOG_ACTIVATE_GENES_RELATED_TO_PROLIFERATION
REACTOME	REACTOME_NOTCH2_ACTIVATION_AND_TRANSMISSION_OF_SIGNAL_TO_THE_NUCLEUS	REACTOME-533	22	https://www.gsea-msigdb.org/gsea/msigdb/cards/REACTOME_NOTCH2_ACTIVATION_AND_TRANSMISSION_OF_SIGNAL_TO_THE_NUCLEUS
REACTOME	REACTOME_PEPTIDE_HORMONE_METABOLISM	REACTOME-534	91	https://www.gsea-msigdb.org/gsea/msigdb/cards/REACTOME_PEPTIDE_HORMONE_METABOLISM
REACTOME	REACTOME_NUCLEAR_ENVELOPE_BREAKDOWN	REACTOME-535	53	https://www.gsea-msigdb.org/gsea/msigdb/cards/REACTOME_NUCLEAR_ENVELOPE_BREAKDOWN
REACTOME	REACTOME_ACTIVATION_OF_NIMA_KINASES_NEK9_NEK6_NEK7	REACTOME-536	7	https://www.gsea-msigdb.org/gsea/msigdb/cards/REACTOME_ACTIVATION_OF_NIMA_KINASES_NEK9_NEK6_NEK7
REACTOME	REACTOME_SUMOYLATION	REACTOME-537	187	https://www.gsea-msigdb.org/gsea/msigdb/cards/REACTOME_SUMOYLATION
REACTOME	REACTOME_INITIATION_OF_NUCLEAR_ENVELOPE_NE_REFORMATION	REACTOME-538	19	https://www.gsea-msigdb.org/gsea/msigdb/cards/REACTOME_INITIATION_OF_NUCLEAR_ENVELOPE_NE_REFORMATION
REACTOME	REACTOME_NUCLEAR_ENVELOPE_NE_REASSEMBLY	REACTOME-539	76	https://www.gsea-msigdb.org/gsea/msigdb/cards/REACTOME_NUCLEAR_ENVELOPE_NE_REASSEMBLY
REACTOME	REACTOME_LAMININ_INTERACTIONS	REACTOME-540	30	https://www.gsea-msigdb.org/gsea/msigdb/cards/REACTOME_LAMININ_INTERACTIONS
REACTOME	REACTOME_SYNDECAN_INTERACTIONS	REACTOME-541	27	https://www.gsea-msigdb.org/gsea/msigdb/cards/REACTOME_SYNDECAN_INTERACTIONS
REACTOME	REACTOME_NON_INTEGRIN_MEMBRANE_ECM_INTERACTIONS	REACTOME-542	59	https://www.gsea-msigdb.org/gsea/msigdb/cards/REACTOME_NON_INTEGRIN_MEMBRANE_ECM_INTERACTIONS
REACTOME	REACTOME_ECM_PROTEOGLYCANS	REACTOME-543	76	https://www.gsea-msigdb.org/gsea/msigdb/cards/REACTOME_ECM_PROTEOGLYCANS
REACTOME	REACTOME_SCAVENGING_BY_CLASS_B_RECEPTORS	REACTOME-544	6	https://www.gsea-msigdb.org/gsea/msigdb/cards/REACTOME_SCAVENGING_BY_CLASS_B_RECEPTORS
REACTOME	REACTOME_SCAVENGING_BY_CLASS_A_RECEPTORS	REACTOME-545	19	https://www.gsea-msigdb.org/gsea/msigdb/cards/REACTOME_SCAVENGING_BY_CLASS_A_RECEPTORS
REACTOME	REACTOME_SCAVENGING_BY_CLASS_F_RECEPTORS	REACTOME-546	6	https://www.gsea-msigdb.org/gsea/msigdb/cards/REACTOME_SCAVENGING_BY_CLASS_F_RECEPTORS
REACTOME	REACTOME_SUMO_IS_CONJUGATED_TO_E1_UBA2_SAE1	REACTOME-547	5	https://www.gsea-msigdb.org/gsea/msigdb/cards/REACTOME_SUMO_IS_CONJUGATED_TO_E1_UBA2_SAE1
REACTOME	REACTOME_SUMO_IS_TRANSFERRED_FROM_E1_TO_E2_UBE2I_UBC9	REACTOME-548	7	https://www.gsea-msigdb.org/gsea/msigdb/cards/REACTOME_SUMO_IS_TRANSFERRED_FROM_E1_TO_E2_UBE2I_UBC9
REACTOME	REACTOME_SUMO_IS_PROTEOLYTICALLY_PROCESSED	REACTOME-549	6	https://www.gsea-msigdb.org/gsea/msigdb/cards/REACTOME_SUMO_IS_PROTEOLYTICALLY_PROCESSED
REACTOME	REACTOME_SUMOYLATION_OF_DNA_DAMAGE_RESPONSE_AND_REPAIR_PROTEINS	REACTOME-550	77	https://www.gsea-msigdb.org/gsea/msigdb/cards/REACTOME_SUMOYLATION_OF_DNA_DAMAGE_RESPONSE_AND_REPAIR_PROTEINS
REACTOME	REACTOME_DEX_H_BOX_HELICASES_ACTIVATE_TYPE_I_IFN_AND_INFLAMMATORY_CYTOKINES_PRODUCTION	REACTOME-551	7	https://www.gsea-msigdb.org/gsea/msigdb/cards/REACTOME_DEX_H_BOX_HELICASES_ACTIVATE_TYPE_I_IFN_AND_INFLAMMATORY_CYTOKINES_PRODUCTION
REACTOME	REACTOME_LRR_FLII_INTERACTING_PROTEIN_1_LRRFIP1_ACTIVATES_TYPE_I_IFN_PRODUCTION	REACTOME-552	5	https://www.gsea-msigdb.org/gsea/msigdb/cards/REACTOME_LRR_FLII_INTERACTING_PROTEIN_1_LRRFIP1_ACTIVATES_TYPE_I_IFN_PRODUCTION
REACTOME	REACTOME_REGULATION_OF_INNATE_IMMUNE_RESPONSES_TO_CYTOSOLIC_DNA	REACTOME-553	15	https://www.gsea-msigdb.org/gsea/msigdb/cards/REACTOME_REGULATION_OF_INNATE_IMMUNE_RESPONSES_TO_CYTOSOLIC_DNA
REACTOME	REACTOME_HDACS_DEACETYLATE_HISTONES	REACTOME-554	92	https://www.gsea-msigdb.org/gsea/msigdb/cards/REACTOME_HDACS_DEACETYLATE_HISTONES
REACTOME	REACTOME_PKMTS_METHYLATE_HISTONE_LYSINES	REACTOME-555	71	https://www.gsea-msigdb.org/gsea/msigdb/cards/REACTOME_PKMTS_METHYLATE_HISTONE_LYSINES
REACTOME	REACTOME_HDMS_DEMETHYLATE_HISTONES	REACTOME-556	50	https://www.gsea-msigdb.org/gsea/msigdb/cards/REACTOME_HDMS_DEMETHYLATE_HISTONES
REACTOME	REACTOME_HATS_ACETYLATE_HISTONES	REACTOME-557	140	https://www.gsea-msigdb.org/gsea/msigdb/cards/REACTOME_HATS_ACETYLATE_HISTONES
REACTOME	REACTOME_RMTS_METHYLATE_HISTONE_ARGININES	REACTOME-558	77	https://www.gsea-msigdb.org/gsea/msigdb/cards/REACTOME_RMTS_METHYLATE_HISTONE_ARGININES
REACTOME	REACTOME_PROCESSING_AND_ACTIVATION_OF_SUMO	REACTOME-559	10	https://www.gsea-msigdb.org/gsea/msigdb/cards/REACTOME_PROCESSING_AND_ACTIVATION_OF_SUMO
REACTOME	REACTOME_GLYCOGEN_STORAGE_DISEASES	REACTOME-560	16	https://www.gsea-msigdb.org/gsea/msigdb/cards/REACTOME_GLYCOGEN_STORAGE_DISEASES
REACTOME	REACTOME_SUMOYLATION_OF_TRANSCRIPTION_FACTORS	REACTOME-561	20	https://www.gsea-msigdb.org/gsea/msigdb/cards/REACTOME_SUMOYLATION_OF_TRANSCRIPTION_FACTORS
REACTOME	REACTOME_SUMOYLATION_OF_UBIQUITINYLATION_PROTEINS	REACTOME-562	39	https://www.gsea-msigdb.org/gsea/msigdb/cards/REACTOME_SUMOYLATION_OF_UBIQUITINYLATION_PROTEINS
REACTOME	REACTOME_WNT_LIGAND_BIOGENESIS_AND_TRAFFICKING	REACTOME-563	26	https://www.gsea-msigdb.org/gsea/msigdb/cards/REACTOME_WNT_LIGAND_BIOGENESIS_AND_TRAFFICKING
REACTOME	REACTOME_CHROMATIN_MODIFYING_ENZYMES	REACTOME-564	272	https://www.gsea-msigdb.org/gsea/msigdb/cards/REACTOME_CHROMATIN_MODIFYING_ENZYMES
REACTOME	REACTOME_IRF3_MEDIATED_INDUCTION_OF_TYPE_I_IFN	REACTOME-565	13	https://www.gsea-msigdb.org/gsea/msigdb/cards/REACTOME_IRF3_MEDIATED_INDUCTION_OF_TYPE_I_IFN
REACTOME	REACTOME_TRP_CHANNELS	REACTOME-566	28	https://www.gsea-msigdb.org/gsea/msigdb/cards/REACTOME_TRP_CHANNELS
REACTOME	REACTOME_DEFECTS_IN_COBALAMIN_B12_METABOLISM	REACTOME-567	14	https://www.gsea-msigdb.org/gsea/msigdb/cards/REACTOME_DEFECTS_IN_COBALAMIN_B12_METABOLISM
REACTOME	REACTOME_DEFECTS_IN_VITAMIN_AND_COFACTOR_METABOLISM	REACTOME-568	22	https://www.gsea-msigdb.org/gsea/msigdb/cards/REACTOME_DEFECTS_IN_VITAMIN_AND_COFACTOR_METABOLISM
REACTOME	REACTOME_DETOXIFICATION_OF_REACTIVE_OXYGEN_SPECIES	REACTOME-569	37	https://www.gsea-msigdb.org/gsea/msigdb/cards/REACTOME_DETOXIFICATION_OF_REACTIVE_OXYGEN_SPECIES
REACTOME	REACTOME_NUCLEAR_PORE_COMPLEX_NPC_DISASSEMBLY	REACTOME-570	36	https://www.gsea-msigdb.org/gsea/msigdb/cards/REACTOME_NUCLEAR_PORE_COMPLEX_NPC_DISASSEMBLY
REACTOME	REACTOME_LOSS_OF_FUNCTION_OF_SMAD2_3_IN_CANCER	REACTOME-571	7	https://www.gsea-msigdb.org/gsea/msigdb/cards/REACTOME_LOSS_OF_FUNCTION_OF_SMAD2_3_IN_CANCER
REACTOME	REACTOME_SIGNALING_BY_TGF_BETA_RECEPTOR_COMPLEX_IN_CANCER	REACTOME-572	8	https://www.gsea-msigdb.org/gsea/msigdb/cards/REACTOME_SIGNALING_BY_TGF_BETA_RECEPTOR_COMPLEX_IN_CANCER
REACTOME	REACTOME_GLYCOGEN_SYNTHESIS	REACTOME-573	16	https://www.gsea-msigdb.org/gsea/msigdb/cards/REACTOME_GLYCOGEN_SYNTHESIS
REACTOME	REACTOME_DEFECTS_IN_BIOTIN_BTN_METABOLISM	REACTOME-574	8	https://www.gsea-msigdb.org/gsea/msigdb/cards/REACTOME_DEFECTS_IN_BIOTIN_BTN_METABOLISM
REACTOME	REACTOME_REGULATION_BY_C_FLIP	REACTOME-575	11	https://www.gsea-msigdb.org/gsea/msigdb/cards/REACTOME_REGULATION_BY_C_FLIP
REACTOME	REACTOME_REGULATION_OF_HSF1_MEDIATED_HEAT_SHOCK_RESPONSE	REACTOME-576	82	https://www.gsea-msigdb.org/gsea/msigdb/cards/REACTOME_REGULATION_OF_HSF1_MEDIATED_HEAT_SHOCK_RESPONSE
REACTOME	REACTOME_HSP90_CHAPERONE_CYCLE_FOR_STEROID_HORMONE_RECEPTORS_SHR_IN_THE_PRESENCE_OF_LIGAND	REACTOME-577	57	https://www.gsea-msigdb.org/gsea/msigdb/cards/REACTOME_HSP90_CHAPERONE_CYCLE_FOR_STEROID_HORMONE_RECEPTORS_SHR_IN_THE_PRESENCE_OF_LIGAND
REACTOME	REACTOME_HSF1_ACTIVATION	REACTOME-578	31	https://www.gsea-msigdb.org/gsea/msigdb/cards/REACTOME_HSF1_ACTIVATION
REACTOME	REACTOME_CELLULAR_RESPONSE_TO_HEAT_STRESS	REACTOME-579	101	https://www.gsea-msigdb.org/gsea/msigdb/cards/REACTOME_CELLULAR_RESPONSE_TO_HEAT_STRESS
REACTOME	REACTOME_ATTENUATION_PHASE	REACTOME-580	28	https://www.gsea-msigdb.org/gsea/msigdb/cards/REACTOME_ATTENUATION_PHASE
REACTOME	REACTOME_HSF1_DEPENDENT_TRANSACTIVATION	REACTOME-581	38	https://www.gsea-msigdb.org/gsea/msigdb/cards/REACTOME_HSF1_DEPENDENT_TRANSACTIVATION
REACTOME	REACTOME_NOTCH_HLH_TRANSCRIPTION_PATHWAY	REACTOME-582	28	https://www.gsea-msigdb.org/gsea/msigdb/cards/REACTOME_NOTCH_HLH_TRANSCRIPTION_PATHWAY
REACTOME	REACTOME_METABOLISM_OF_POLYAMINES	REACTOME-583	59	https://www.gsea-msigdb.org/gsea/msigdb/cards/REACTOME_METABOLISM_OF_POLYAMINES
REACTOME	REACTOME_APOPTOTIC_CLEAVAGE_OF_CELL_ADHESION_PROTEINS	REACTOME-584	11	https://www.gsea-msigdb.org/gsea/msigdb/cards/REACTOME_APOPTOTIC_CLEAVAGE_OF_CELL_ADHESION_PROTEINS
REACTOME	REACTOME_AMINO_ACID_TRANSPORT_ACROSS_THE_PLASMA_MEMBRANE	REACTOME-585	33	https://www.gsea-msigdb.org/gsea/msigdb/cards/REACTOME_AMINO_ACID_TRANSPORT_ACROSS_THE_PLASMA_MEMBRANE
REACTOME	REACTOME_INTEGRIN_SIGNALING	REACTOME-586	27	https://www.gsea-msigdb.org/gsea/msigdb/cards/REACTOME_INTEGRIN_SIGNALING
REACTOME	REACTOME_GRB2_SOS_PROVIDES_LINKAGE_TO_MAPK_SIGNALING_FOR_INTEGRINS	REACTOME-587	15	https://www.gsea-msigdb.org/gsea/msigdb/cards/REACTOME_GRB2_SOS_PROVIDES_LINKAGE_TO_MAPK_SIGNALING_FOR_INTEGRINS
REACTOME	REACTOME_DISEASES_ASSOCIATED_WITH_GLYCOSAMINOGLYCAN_METABOLISM	REACTOME-588	41	https://www.gsea-msigdb.org/gsea/msigdb/cards/REACTOME_DISEASES_ASSOCIATED_WITH_GLYCOSAMINOGLYCAN_METABOLISM
REACTOME	REACTOME_DEFECTIVE_B4GALT7_CAUSES_EDS_PROGEROID_TYPE	REACTOME-589	20	https://www.gsea-msigdb.org/gsea/msigdb/cards/REACTOME_DEFECTIVE_B4GALT7_CAUSES_EDS_PROGEROID_TYPE
REACTOME	REACTOME_DEFECTIVE_CHST3_CAUSES_SEDCJD	REACTOME-590	8	https://www.gsea-msigdb.org/gsea/msigdb/cards/REACTOME_DEFECTIVE_CHST3_CAUSES_SEDCJD
REACTOME	REACTOME_DEFECTIVE_CHST14_CAUSES_EDS_MUSCULOCONTRACTURAL_TYPE	REACTOME-591	8	https://www.gsea-msigdb.org/gsea/msigdb/cards/REACTOME_DEFECTIVE_CHST14_CAUSES_EDS_MUSCULOCONTRACTURAL_TYPE
REACTOME	REACTOME_DEFECTIVE_CHSY1_CAUSES_TPBS	REACTOME-592	8	https://www.gsea-msigdb.org/gsea/msigdb/cards/REACTOME_DEFECTIVE_CHSY1_CAUSES_TPBS
REACTOME	REACTOME_DEFECTIVE_CHST6_CAUSES_MCDC1	REACTOME-593	8	https://www.gsea-msigdb.org/gsea/msigdb/cards/REACTOME_DEFECTIVE_CHST6_CAUSES_MCDC1
REACTOME	REACTOME_DEFECTIVE_EXT2_CAUSES_EXOSTOSES_2	REACTOME-594	14	https://www.gsea-msigdb.org/gsea/msigdb/cards/REACTOME_DEFECTIVE_EXT2_CAUSES_EXOSTOSES_2
REACTOME	REACTOME_DEFECTIVE_ST3GAL3_CAUSES_MCT12_AND_EIEE15	REACTOME-595	8	https://www.gsea-msigdb.org/gsea/msigdb/cards/REACTOME_DEFECTIVE_ST3GAL3_CAUSES_MCT12_AND_EIEE15
REACTOME	REACTOME_DEFECTIVE_B4GALT1_CAUSES_B4GALT1_CDG_CDG_2D	REACTOME-596	8	https://www.gsea-msigdb.org/gsea/msigdb/cards/REACTOME_DEFECTIVE_B4GALT1_CAUSES_B4GALT1_CDG_CDG_2D
REACTOME	REACTOME_TRANSCRIPTIONAL_REGULATION_BY_TP53	REACTOME-597	366	https://www.gsea-msigdb.org/gsea/msigdb/cards/REACTOME_TRANSCRIPTIONAL_REGULATION_BY_TP53
REACTOME	REACTOME_P130CAS_LINKAGE_TO_MAPK_SIGNALING_FOR_INTEGRINS	REACTOME-598	15	https://www.gsea-msigdb.org/gsea/msigdb/cards/REACTOME_P130CAS_LINKAGE_TO_MAPK_SIGNALING_FOR_INTEGRINS
REACTOME	REACTOME_SIGNALING_BY_GPCR	REACTOME-599	698	https://www.gsea-msigdb.org/gsea/msigdb/cards/REACTOME_SIGNALING_BY_GPCR
REACTOME	REACTOME_CLASS_A_1_RHODOPSIN_LIKE_RECEPTORS	REACTOME-600	331	https://www.gsea-msigdb.org/gsea/msigdb/cards/REACTOME_CLASS_A_1_RHODOPSIN_LIKE_RECEPTORS
REACTOME	REACTOME_CLASS_B_2_SECRETIN_FAMILY_RECEPTORS	REACTOME-601	94	https://www.gsea-msigdb.org/gsea/msigdb/cards/REACTOME_CLASS_B_2_SECRETIN_FAMILY_RECEPTORS
REACTOME	REACTOME_NETRIN_1_SIGNALING	REACTOME-602	50	https://www.gsea-msigdb.org/gsea/msigdb/cards/REACTOME_NETRIN_1_SIGNALING
REACTOME	REACTOME_NEPHRIN_FAMILY_INTERACTIONS	REACTOME-603	23	https://www.gsea-msigdb.org/gsea/msigdb/cards/REACTOME_NEPHRIN_FAMILY_INTERACTIONS
REACTOME	REACTOME_SEMAPHORIN_INTERACTIONS	REACTOME-604	64	https://www.gsea-msigdb.org/gsea/msigdb/cards/REACTOME_SEMAPHORIN_INTERACTIONS
REACTOME	REACTOME_L1CAM_INTERACTIONS	REACTOME-605	121	https://www.gsea-msigdb.org/gsea/msigdb/cards/REACTOME_L1CAM_INTERACTIONS
REACTOME	REACTOME_NCAM_SIGNALING_FOR_NEURITE_OUT_GROWTH	REACTOME-606	63	https://www.gsea-msigdb.org/gsea/msigdb/cards/REACTOME_NCAM_SIGNALING_FOR_NEURITE_OUT_GROWTH
REACTOME	REACTOME_PEPTIDE_LIGAND_BINDING_RECEPTORS	REACTOME-607	198	https://www.gsea-msigdb.org/gsea/msigdb/cards/REACTOME_PEPTIDE_LIGAND_BINDING_RECEPTORS
REACTOME	REACTOME_AMINE_LIGAND_BINDING_RECEPTORS	REACTOME-608	42	https://www.gsea-msigdb.org/gsea/msigdb/cards/REACTOME_AMINE_LIGAND_BINDING_RECEPTORS
REACTOME	REACTOME_HORMONE_LIGAND_BINDING_RECEPTORS	REACTOME-609	12	https://www.gsea-msigdb.org/gsea/msigdb/cards/REACTOME_HORMONE_LIGAND_BINDING_RECEPTORS
REACTOME	REACTOME_DSCAM_INTERACTIONS	REACTOME-610	11	https://www.gsea-msigdb.org/gsea/msigdb/cards/REACTOME_DSCAM_INTERACTIONS
REACTOME	REACTOME_SIGNALING_BY_ROBO_RECEPTORS	REACTOME-611	218	https://www.gsea-msigdb.org/gsea/msigdb/cards/REACTOME_SIGNALING_BY_ROBO_RECEPTORS
REACTOME	REACTOME_DEACTIVATION_OF_THE_BETA_CATENIN_TRANSACTIVATING_COMPLEX	REACTOME-612	42	https://www.gsea-msigdb.org/gsea/msigdb/cards/REACTOME_DEACTIVATION_OF_THE_BETA_CATENIN_TRANSACTIVATING_COMPLEX
REACTOME	REACTOME_NEGATIVE_REGULATION_OF_TCF_DEPENDENT_SIGNALING_BY_WNT_LIGAND_ANTAGONISTS	REACTOME-613	15	https://www.gsea-msigdb.org/gsea/msigdb/cards/REACTOME_NEGATIVE_REGULATION_OF_TCF_DEPENDENT_SIGNALING_BY_WNT_LIGAND_ANTAGONISTS
REACTOME	REACTOME_DISEASES_ASSOCIATED_WITH_N_GLYCOSYLATION_OF_PROTEINS	REACTOME-614	17	https://www.gsea-msigdb.org/gsea/msigdb/cards/REACTOME_DISEASES_ASSOCIATED_WITH_N_GLYCOSYLATION_OF_PROTEINS
REACTOME	REACTOME_DISEASES_OF_GLYCOSYLATION	REACTOME-615	143	https://www.gsea-msigdb.org/gsea/msigdb/cards/REACTOME_DISEASES_OF_GLYCOSYLATION
REACTOME	REACTOME_MYOCLONIC_EPILEPSY_OF_LAFORA	REACTOME-616	9	https://www.gsea-msigdb.org/gsea/msigdb/cards/REACTOME_MYOCLONIC_EPILEPSY_OF_LAFORA
REACTOME	REACTOME_DOPAMINE_CLEARANCE_FROM_THE_SYNAPTIC_CLEFT	REACTOME-617	5	https://www.gsea-msigdb.org/gsea/msigdb/cards/REACTOME_DOPAMINE_CLEARANCE_FROM_THE_SYNAPTIC_CLEFT
REACTOME	REACTOME_CYTOSOLIC_TRNA_AMINOACYLATION	REACTOME-618	24	https://www.gsea-msigdb.org/gsea/msigdb/cards/REACTOME_CYTOSOLIC_TRNA_AMINOACYLATION
REACTOME	REACTOME_TRNA_AMINOACYLATION	REACTOME-619	42	https://www.gsea-msigdb.org/gsea/msigdb/cards/REACTOME_TRNA_AMINOACYLATION
REACTOME	REACTOME_MITOCHONDRIAL_TRNA_AMINOACYLATION	REACTOME-620	21	https://www.gsea-msigdb.org/gsea/msigdb/cards/REACTOME_MITOCHONDRIAL_TRNA_AMINOACYLATION
REACTOME	REACTOME_TACHYKININ_RECEPTORS_BIND_TACHYKININS	REACTOME-621	5	https://www.gsea-msigdb.org/gsea/msigdb/cards/REACTOME_TACHYKININ_RECEPTORS_BIND_TACHYKININS
REACTOME	REACTOME_CHEMOKINE_RECEPTORS_BIND_CHEMOKINES	REACTOME-622	58	https://www.gsea-msigdb.org/gsea/msigdb/cards/REACTOME_CHEMOKINE_RECEPTORS_BIND_CHEMOKINES
REACTOME	REACTOME_RECRUITMENT_OF_MITOTIC_CENTROSOME_PROTEINS_AND_COMPLEXES	REACTOME-623	81	https://www.gsea-msigdb.org/gsea/msigdb/cards/REACTOME_RECRUITMENT_OF_MITOTIC_CENTROSOME_PROTEINS_AND_COMPLEXES
REACTOME	REACTOME_RECRUITMENT_OF_NUMA_TO_MITOTIC_CENTROSOMES	REACTOME-624	95	https://www.gsea-msigdb.org/gsea/msigdb/cards/REACTOME_RECRUITMENT_OF_NUMA_TO_MITOTIC_CENTROSOMES
REACTOME	REACTOME_ENERGY_DEPENDENT_REGULATION_OF_MTOR_BY_LKB1_AMPK	REACTOME-625	29	https://www.gsea-msigdb.org/gsea/msigdb/cards/REACTOME_ENERGY_DEPENDENT_REGULATION_OF_MTOR_BY_LKB1_AMPK
REACTOME	REACTOME_ATF4_ACTIVATES_GENES_IN_RESPONSE_TO_ENDOPLASMIC_RETICULUM_STRESS	REACTOME-626	27	https://www.gsea-msigdb.org/gsea/msigdb/cards/REACTOME_ATF4_ACTIVATES_GENES_IN_RESPONSE_TO_ENDOPLASMIC_RETICULUM_STRESS
REACTOME	REACTOME_ATF6_ATF6_ALPHA_ACTIVATES_CHAPERONES	REACTOME-627	12	https://www.gsea-msigdb.org/gsea/msigdb/cards/REACTOME_ATF6_ATF6_ALPHA_ACTIVATES_CHAPERONES
REACTOME	REACTOME_PERK_REGULATES_GENE_EXPRESSION	REACTOME-628	32	https://www.gsea-msigdb.org/gsea/msigdb/cards/REACTOME_PERK_REGULATES_GENE_EXPRESSION
REACTOME	REACTOME_IRE1ALPHA_ACTIVATES_CHAPERONES	REACTOME-629	50	https://www.gsea-msigdb.org/gsea/msigdb/cards/REACTOME_IRE1ALPHA_ACTIVATES_CHAPERONES
REACTOME	REACTOME_UNFOLDED_PROTEIN_RESPONSE_UPR	REACTOME-630	92	https://www.gsea-msigdb.org/gsea/msigdb/cards/REACTOME_UNFOLDED_PROTEIN_RESPONSE_UPR
REACTOME	REACTOME_ATF6_ATF6_ALPHA_ACTIVATES_CHAPERONE_GENES	REACTOME-631	10	https://www.gsea-msigdb.org/gsea/msigdb/cards/REACTOME_ATF6_ATF6_ALPHA_ACTIVATES_CHAPERONE_GENES
REACTOME	REACTOME_TRANSCRIPTIONAL_REGULATION_OF_WHITE_ADIPOCYTE_DIFFERENTIATION	REACTOME-632	84	https://www.gsea-msigdb.org/gsea/msigdb/cards/REACTOME_TRANSCRIPTIONAL_REGULATION_OF_WHITE_ADIPOCYTE_DIFFERENTIATION
REACTOME	REACTOME_REGULATION_OF_INSULIN_LIKE_GROWTH_FACTOR_IGF_TRANSPORT_AND_UPTAKE_BY_INSULIN_LIKE_GROWTH_FACTOR_BINDING_PROTEINS_IGFBPS	REACTOME-633	124	https://www.gsea-msigdb.org/gsea/msigdb/cards/REACTOME_REGULATION_OF_INSULIN_LIKE_GROWTH_FACTOR_IGF_TRANSPORT_AND_UPTAKE_BY_INSULIN_LIKE_GROWTH_FACTOR_BINDING_PROTEINS_IGFBPS
REACTOME	REACTOME_GLUCAGON_LIKE_PEPTIDE_1_GLP1_REGULATES_INSULIN_SECRETION	REACTOME-634	42	https://www.gsea-msigdb.org/gsea/msigdb/cards/REACTOME_GLUCAGON_LIKE_PEPTIDE_1_GLP1_REGULATES_INSULIN_SECRETION
REACTOME	REACTOME_OLFACTORY_SIGNALING_PATHWAY	REACTOME-635	65	https://www.gsea-msigdb.org/gsea/msigdb/cards/REACTOME_OLFACTORY_SIGNALING_PATHWAY
REACTOME	REACTOME_SYNTHESIS_SECRETION_AND_INACTIVATION_OF_GLUCAGON_LIKE_PEPTIDE_1_GLP_1	REACTOME-636	21	https://www.gsea-msigdb.org/gsea/msigdb/cards/REACTOME_SYNTHESIS_SECRETION_AND_INACTIVATION_OF_GLUCAGON_LIKE_PEPTIDE_1_GLP_1
REACTOME	REACTOME_TRANSPORT_OF_SMALL_MOLECULES	REACTOME-637	728	https://www.gsea-msigdb.org/gsea/msigdb/cards/REACTOME_TRANSPORT_OF_SMALL_MOLECULES
REACTOME	REACTOME_ABC_FAMILY_PROTEINS_MEDIATED_TRANSPORT	REACTOME-638	103	https://www.gsea-msigdb.org/gsea/msigdb/cards/REACTOME_ABC_FAMILY_PROTEINS_MEDIATED_TRANSPORT
REACTOME	REACTOME_NUCLEAR_RECEPTOR_TRANSCRIPTION_PATHWAY	REACTOME-639	53	https://www.gsea-msigdb.org/gsea/msigdb/cards/REACTOME_NUCLEAR_RECEPTOR_TRANSCRIPTION_PATHWAY
REACTOME	REACTOME_BETA_CATENIN_INDEPENDENT_WNT_SIGNALING	REACTOME-640	146	https://www.gsea-msigdb.org/gsea/msigdb/cards/REACTOME_BETA_CATENIN_INDEPENDENT_WNT_SIGNALING
REACTOME	REACTOME_VASOPRESSIN_LIKE_RECEPTORS	REACTOME-641	6	https://www.gsea-msigdb.org/gsea/msigdb/cards/REACTOME_VASOPRESSIN_LIKE_RECEPTORS
REACTOME	REACTOME_COSTIMULATION_BY_THE_CD28_FAMILY	REACTOME-642	74	https://www.gsea-msigdb.org/gsea/msigdb/cards/REACTOME_COSTIMULATION_BY_THE_CD28_FAMILY
REACTOME	REACTOME_RECEPTOR_TYPE_TYROSINE_PROTEIN_PHOSPHATASES	REACTOME-643	20	https://www.gsea-msigdb.org/gsea/msigdb/cards/REACTOME_RECEPTOR_TYPE_TYROSINE_PROTEIN_PHOSPHATASES
REACTOME	REACTOME_CD28_CO_STIMULATION	REACTOME-644	33	https://www.gsea-msigdb.org/gsea/msigdb/cards/REACTOME_CD28_CO_STIMULATION
REACTOME	REACTOME_CD28_DEPENDENT_PI3K_AKT_SIGNALING	REACTOME-645	22	https://www.gsea-msigdb.org/gsea/msigdb/cards/REACTOME_CD28_DEPENDENT_PI3K_AKT_SIGNALING
REACTOME	REACTOME_CD28_DEPENDENT_VAV1_PATHWAY	REACTOME-646	12	https://www.gsea-msigdb.org/gsea/msigdb/cards/REACTOME_CD28_DEPENDENT_VAV1_PATHWAY
REACTOME	REACTOME_OREXIN_AND_NEUROPEPTIDES_FF_AND_QRFP_BIND_TO_THEIR_RESPECTIVE_RECEPTORS	REACTOME-647	8	https://www.gsea-msigdb.org/gsea/msigdb/cards/REACTOME_OREXIN_AND_NEUROPEPTIDES_FF_AND_QRFP_BIND_TO_THEIR_RESPECTIVE_RECEPTORS
REACTOME	REACTOME_CTLA4_INHIBITORY_SIGNALING	REACTOME-648	21	https://www.gsea-msigdb.org/gsea/msigdb/cards/REACTOME_CTLA4_INHIBITORY_SIGNALING
REACTOME	REACTOME_ALPHA_OXIDATION_OF_PHYTANATE	REACTOME-649	6	https://www.gsea-msigdb.org/gsea/msigdb/cards/REACTOME_ALPHA_OXIDATION_OF_PHYTANATE
REACTOME	REACTOME_GLYOXYLATE_METABOLISM_AND_GLYCINE_DEGRADATION	REACTOME-650	31	https://www.gsea-msigdb.org/gsea/msigdb/cards/REACTOME_GLYOXYLATE_METABOLISM_AND_GLYCINE_DEGRADATION
REACTOME	REACTOME_BETA_OXIDATION_OF_PRISTANOYL_COA	REACTOME-651	9	https://www.gsea-msigdb.org/gsea/msigdb/cards/REACTOME_BETA_OXIDATION_OF_PRISTANOYL_COA
REACTOME	REACTOME_SUMOYLATION_OF_TRANSCRIPTION_COFACTORS	REACTOME-652	43	https://www.gsea-msigdb.org/gsea/msigdb/cards/REACTOME_SUMOYLATION_OF_TRANSCRIPTION_COFACTORS
REACTOME	REACTOME_PD_1_SIGNALING	REACTOME-653	28	https://www.gsea-msigdb.org/gsea/msigdb/cards/REACTOME_PD_1_SIGNALING
REACTOME	REACTOME_COOPERATION_OF_PREFOLDIN_AND_TRIC_CCT_IN_ACTIN_AND_TUBULIN_FOLDING	REACTOME-654	33	https://www.gsea-msigdb.org/gsea/msigdb/cards/REACTOME_COOPERATION_OF_PREFOLDIN_AND_TRIC_CCT_IN_ACTIN_AND_TUBULIN_FOLDING
REACTOME	REACTOME_FORMATION_OF_TUBULIN_FOLDING_INTERMEDIATES_BY_CCT_TRIC	REACTOME-655	26	https://www.gsea-msigdb.org/gsea/msigdb/cards/REACTOME_FORMATION_OF_TUBULIN_FOLDING_INTERMEDIATES_BY_CCT_TRIC
REACTOME	REACTOME_POST_CHAPERONIN_TUBULIN_FOLDING_PATHWAY	REACTOME-656	23	https://www.gsea-msigdb.org/gsea/msigdb/cards/REACTOME_POST_CHAPERONIN_TUBULIN_FOLDING_PATHWAY
REACTOME	REACTOME_BETA_OXIDATION_OF_VERY_LONG_CHAIN_FATTY_ACIDS	REACTOME-657	11	https://www.gsea-msigdb.org/gsea/msigdb/cards/REACTOME_BETA_OXIDATION_OF_VERY_LONG_CHAIN_FATTY_ACIDS
REACTOME	REACTOME_FOLDING_OF_ACTIN_BY_CCT_TRIC	REACTOME-658	10	https://www.gsea-msigdb.org/gsea/msigdb/cards/REACTOME_FOLDING_OF_ACTIN_BY_CCT_TRIC
REACTOME	REACTOME_ASSOCIATION_OF_TRIC_CCT_WITH_TARGET_PROTEINS_DURING_BIOSYNTHESIS	REACTOME-659	39	https://www.gsea-msigdb.org/gsea/msigdb/cards/REACTOME_ASSOCIATION_OF_TRIC_CCT_WITH_TARGET_PROTEINS_DURING_BIOSYNTHESIS
REACTOME	REACTOME_STRIATED_MUSCLE_CONTRACTION	REACTOME-660	36	https://www.gsea-msigdb.org/gsea/msigdb/cards/REACTOME_STRIATED_MUSCLE_CONTRACTION
REACTOME	REACTOME_MUSCARINIC_ACETYLCHOLINE_RECEPTORS	REACTOME-661	5	https://www.gsea-msigdb.org/gsea/msigdb/cards/REACTOME_MUSCARINIC_ACETYLCHOLINE_RECEPTORS
REACTOME	REACTOME_DOPAMINE_RECEPTORS	REACTOME-662	5	https://www.gsea-msigdb.org/gsea/msigdb/cards/REACTOME_DOPAMINE_RECEPTORS
REACTOME	REACTOME_SEROTONIN_RECEPTORS	REACTOME-663	12	https://www.gsea-msigdb.org/gsea/msigdb/cards/REACTOME_SEROTONIN_RECEPTORS
REACTOME	REACTOME_ADRENOCEPTORS	REACTOME-664	9	https://www.gsea-msigdb.org/gsea/msigdb/cards/REACTOME_ADRENOCEPTORS
REACTOME	REACTOME_DISEASES_ASSOCIATED_WITH_O_GLYCOSYLATION_OF_PROTEINS	REACTOME-665	68	https://www.gsea-msigdb.org/gsea/msigdb/cards/REACTOME_DISEASES_ASSOCIATED_WITH_O_GLYCOSYLATION_OF_PROTEINS
REACTOME	REACTOME_PEROXISOMAL_LIPID_METABOLISM	REACTOME-666	29	https://www.gsea-msigdb.org/gsea/msigdb/cards/REACTOME_PEROXISOMAL_LIPID_METABOLISM
REACTOME	REACTOME_SIGNAL_REGULATORY_PROTEIN_FAMILY_INTERACTIONS	REACTOME-667	16	https://www.gsea-msigdb.org/gsea/msigdb/cards/REACTOME_SIGNAL_REGULATORY_PROTEIN_FAMILY_INTERACTIONS
REACTOME	REACTOME_PROTEIN_FOLDING	REACTOME-668	98	https://www.gsea-msigdb.org/gsea/msigdb/cards/REACTOME_PROTEIN_FOLDING
REACTOME	REACTOME_EICOSANOID_LIGAND_BINDING_RECEPTORS	REACTOME-669	15	https://www.gsea-msigdb.org/gsea/msigdb/cards/REACTOME_EICOSANOID_LIGAND_BINDING_RECEPTORS
REACTOME	REACTOME_LEUKOTRIENE_RECEPTORS	REACTOME-670	5	https://www.gsea-msigdb.org/gsea/msigdb/cards/REACTOME_LEUKOTRIENE_RECEPTORS
REACTOME	REACTOME_PROSTANOID_LIGAND_RECEPTORS	REACTOME-671	9	https://www.gsea-msigdb.org/gsea/msigdb/cards/REACTOME_PROSTANOID_LIGAND_RECEPTORS
REACTOME	REACTOME_NITRIC_OXIDE_STIMULATES_GUANYLATE_CYCLASE	REACTOME-672	22	https://www.gsea-msigdb.org/gsea/msigdb/cards/REACTOME_NITRIC_OXIDE_STIMULATES_GUANYLATE_CYCLASE
REACTOME	REACTOME_ADP_SIGNALLING_THROUGH_P2Y_PURINOCEPTOR_12	REACTOME-673	22	https://www.gsea-msigdb.org/gsea/msigdb/cards/REACTOME_ADP_SIGNALLING_THROUGH_P2Y_PURINOCEPTOR_12
REACTOME	REACTOME_G_BETA_GAMMA_SIGNALLING_THROUGH_PI3KGAMMA	REACTOME-674	25	https://www.gsea-msigdb.org/gsea/msigdb/cards/REACTOME_G_BETA_GAMMA_SIGNALLING_THROUGH_PI3KGAMMA
REACTOME	REACTOME_RAP1_SIGNALLING	REACTOME-675	16	https://www.gsea-msigdb.org/gsea/msigdb/cards/REACTOME_RAP1_SIGNALLING
REACTOME	REACTOME_SIGNAL_AMPLIFICATION	REACTOME-676	33	https://www.gsea-msigdb.org/gsea/msigdb/cards/REACTOME_SIGNAL_AMPLIFICATION
REACTOME	REACTOME_PROSTACYCLIN_SIGNALLING_THROUGH_PROSTACYCLIN_RECEPTOR	REACTOME-677	19	https://www.gsea-msigdb.org/gsea/msigdb/cards/REACTOME_PROSTACYCLIN_SIGNALLING_THROUGH_PROSTACYCLIN_RECEPTOR
REACTOME	REACTOME_EPHB_MEDIATED_FORWARD_SIGNALING	REACTOME-678	42	https://www.gsea-msigdb.org/gsea/msigdb/cards/REACTOME_EPHB_MEDIATED_FORWARD_SIGNALING
REACTOME	REACTOME_EPHA_MEDIATED_GROWTH_CONE_COLLAPSE	REACTOME-679	29	https://www.gsea-msigdb.org/gsea/msigdb/cards/REACTOME_EPHA_MEDIATED_GROWTH_CONE_COLLAPSE
REACTOME	REACTOME_EPHRIN_SIGNALING	REACTOME-680	19	https://www.gsea-msigdb.org/gsea/msigdb/cards/REACTOME_EPHRIN_SIGNALING
REACTOME	REACTOME_EPH_EPHRIN_MEDIATED_REPULSION_OF_CELLS	REACTOME-681	51	https://www.gsea-msigdb.org/gsea/msigdb/cards/REACTOME_EPH_EPHRIN_MEDIATED_REPULSION_OF_CELLS
REACTOME	REACTOME_MUSCLE_CONTRACTION	REACTOME-682	195	https://www.gsea-msigdb.org/gsea/msigdb/cards/REACTOME_MUSCLE_CONTRACTION
REACTOME	REACTOME_G_PROTEIN_BETA_GAMMA_SIGNALLING	REACTOME-683	32	https://www.gsea-msigdb.org/gsea/msigdb/cards/REACTOME_G_PROTEIN_BETA_GAMMA_SIGNALLING
REACTOME	REACTOME_TRAFFICKING_OF_AMPA_RECEPTORS	REACTOME-684	31	https://www.gsea-msigdb.org/gsea/msigdb/cards/REACTOME_TRAFFICKING_OF_AMPA_RECEPTORS
REACTOME	REACTOME_SEMA3A_PAK_DEPENDENT_AXON_REPULSION	REACTOME-685	16	https://www.gsea-msigdb.org/gsea/msigdb/cards/REACTOME_SEMA3A_PAK_DEPENDENT_AXON_REPULSION
REACTOME	REACTOME_SEMA3A_PLEXIN_REPULSION_SIGNALING_BY_INHIBITING_INTEGRIN_ADHESION	REACTOME-686	14	https://www.gsea-msigdb.org/gsea/msigdb/cards/REACTOME_SEMA3A_PLEXIN_REPULSION_SIGNALING_BY_INHIBITING_INTEGRIN_ADHESION
REACTOME	REACTOME_CRMPS_IN_SEMA3A_SIGNALING	REACTOME-687	16	https://www.gsea-msigdb.org/gsea/msigdb/cards/REACTOME_CRMPS_IN_SEMA3A_SIGNALING
REACTOME	REACTOME_ACETYLCHOLINE_REGULATES_INSULIN_SECRETION	REACTOME-688	10	https://www.gsea-msigdb.org/gsea/msigdb/cards/REACTOME_ACETYLCHOLINE_REGULATES_INSULIN_SECRETION
REACTOME	REACTOME_ADRENALINE_NORADRENALINE_INHIBITS_INSULIN_SECRETION	REACTOME-689	28	https://www.gsea-msigdb.org/gsea/msigdb/cards/REACTOME_ADRENALINE_NORADRENALINE_INHIBITS_INSULIN_SECRETION
REACTOME	REACTOME_REGULATION_OF_LIPID_METABOLISM_BY_PPARALPHA	REACTOME-690	120	https://www.gsea-msigdb.org/gsea/msigdb/cards/REACTOME_REGULATION_OF_LIPID_METABOLISM_BY_PPARALPHA
REACTOME	REACTOME_CIRCADIAN_CLOCK	REACTOME-691	70	https://www.gsea-msigdb.org/gsea/msigdb/cards/REACTOME_CIRCADIAN_CLOCK
REACTOME	REACTOME_FREE_FATTY_ACIDS_REGULATE_INSULIN_SECRETION	REACTOME-692	11	https://www.gsea-msigdb.org/gsea/msigdb/cards/REACTOME_FREE_FATTY_ACIDS_REGULATE_INSULIN_SECRETION
REACTOME	REACTOME_INCRETIN_SYNTHESIS_SECRETION_AND_INACTIVATION	REACTOME-693	24	https://www.gsea-msigdb.org/gsea/msigdb/cards/REACTOME_INCRETIN_SYNTHESIS_SECRETION_AND_INACTIVATION
REACTOME	REACTOME_SYNTHESIS_SECRETION_AND_INACTIVATION_OF_GLUCOSE_DEPENDENT_INSULINOTROPIC_POLYPEPTIDE_GIP	REACTOME-694	13	https://www.gsea-msigdb.org/gsea/msigdb/cards/REACTOME_SYNTHESIS_SECRETION_AND_INACTIVATION_OF_GLUCOSE_DEPENDENT_INSULINOTROPIC_POLYPEPTIDE_GIP
REACTOME	REACTOME_SEMA4D_IN_SEMAPHORIN_SIGNALING	REACTOME-695	24	https://www.gsea-msigdb.org/gsea/msigdb/cards/REACTOME_SEMA4D_IN_SEMAPHORIN_SIGNALING
REACTOME	REACTOME_SIALIC_ACID_METABOLISM	REACTOME-696	33	https://www.gsea-msigdb.org/gsea/msigdb/cards/REACTOME_SIALIC_ACID_METABOLISM
REACTOME	REACTOME_SUMOYLATION_OF_SUMOYLATION_PROTEINS	REACTOME-697	35	https://www.gsea-msigdb.org/gsea/msigdb/cards/REACTOME_SUMOYLATION_OF_SUMOYLATION_PROTEINS
REACTOME	REACTOME_CA2_PATHWAY	REACTOME-698	62	https://www.gsea-msigdb.org/gsea/msigdb/cards/REACTOME_CA2_PATHWAY
REACTOME	REACTOME_PCP_CE_PATHWAY	REACTOME-699	92	https://www.gsea-msigdb.org/gsea/msigdb/cards/REACTOME_PCP_CE_PATHWAY
REACTOME	REACTOME_SUMOYLATION_OF_INTRACELLULAR_RECEPTORS	REACTOME-700	30	https://www.gsea-msigdb.org/gsea/msigdb/cards/REACTOME_SUMOYLATION_OF_INTRACELLULAR_RECEPTORS
REACTOME	REACTOME_G_ALPHA_Q_SIGNALLING_EVENTS	REACTOME-701	216	https://www.gsea-msigdb.org/gsea/msigdb/cards/REACTOME_G_ALPHA_Q_SIGNALLING_EVENTS
REACTOME	REACTOME_G_ALPHA_12_13_SIGNALLING_EVENTS	REACTOME-702	80	https://www.gsea-msigdb.org/gsea/msigdb/cards/REACTOME_G_ALPHA_12_13_SIGNALLING_EVENTS
REACTOME	REACTOME_SEMA4D_MEDIATED_INHIBITION_OF_CELL_ATTACHMENT_AND_MIGRATION	REACTOME-703	8	https://www.gsea-msigdb.org/gsea/msigdb/cards/REACTOME_SEMA4D_MEDIATED_INHIBITION_OF_CELL_ATTACHMENT_AND_MIGRATION
REACTOME	REACTOME_SEMA4D_INDUCED_CELL_MIGRATION_AND_GROWTH_CONE_COLLAPSE	REACTOME-704	20	https://www.gsea-msigdb.org/gsea/msigdb/cards/REACTOME_SEMA4D_INDUCED_CELL_MIGRATION_AND_GROWTH_CONE_COLLAPSE
REACTOME	REACTOME_OTHER_SEMAPHORIN_INTERACTIONS	REACTOME-705	19	https://www.gsea-msigdb.org/gsea/msigdb/cards/REACTOME_OTHER_SEMAPHORIN_INTERACTIONS
REACTOME	REACTOME_TRAFFICKING_OF_GLUR2_CONTAINING_AMPA_RECEPTORS	REACTOME-706	17	https://www.gsea-msigdb.org/gsea/msigdb/cards/REACTOME_TRAFFICKING_OF_GLUR2_CONTAINING_AMPA_RECEPTORS
REACTOME	REACTOME_P2Y_RECEPTORS	REACTOME-707	12	https://www.gsea-msigdb.org/gsea/msigdb/cards/REACTOME_P2Y_RECEPTORS
REACTOME	REACTOME_NUCLEOTIDE_LIKE_PURINERGIC_RECEPTORS	REACTOME-708	16	https://www.gsea-msigdb.org/gsea/msigdb/cards/REACTOME_NUCLEOTIDE_LIKE_PURINERGIC_RECEPTORS
REACTOME	REACTOME_PLATELET_HOMEOSTASIS	REACTOME-709	86	https://www.gsea-msigdb.org/gsea/msigdb/cards/REACTOME_PLATELET_HOMEOSTASIS
REACTOME	REACTOME_REDUCTION_OF_CYTOSOLIC_CA_LEVELS	REACTOME-710	12	https://www.gsea-msigdb.org/gsea/msigdb/cards/REACTOME_REDUCTION_OF_CYTOSOLIC_CA_LEVELS
REACTOME	REACTOME_PLATELET_CALCIUM_HOMEOSTASIS	REACTOME-711	28	https://www.gsea-msigdb.org/gsea/msigdb/cards/REACTOME_PLATELET_CALCIUM_HOMEOSTASIS
REACTOME	REACTOME_CGMP_EFFECTS	REACTOME-712	16	https://www.gsea-msigdb.org/gsea/msigdb/cards/REACTOME_CGMP_EFFECTS
REACTOME	REACTOME_G_ALPHA_S_SIGNALLING_EVENTS	REACTOME-713	144	https://www.gsea-msigdb.org/gsea/msigdb/cards/REACTOME_G_ALPHA_S_SIGNALLING_EVENTS
REACTOME	REACTOME_ADP_SIGNALLING_THROUGH_P2Y_PURINOCEPTOR_1	REACTOME-714	25	https://www.gsea-msigdb.org/gsea/msigdb/cards/REACTOME_ADP_SIGNALLING_THROUGH_P2Y_PURINOCEPTOR_1
REACTOME	REACTOME_G_ALPHA_I_SIGNALLING_EVENTS	REACTOME-715	314	https://www.gsea-msigdb.org/gsea/msigdb/cards/REACTOME_G_ALPHA_I_SIGNALLING_EVENTS
REACTOME	REACTOME_G_ALPHA_Z_SIGNALLING_EVENTS	REACTOME-716	48	https://www.gsea-msigdb.org/gsea/msigdb/cards/REACTOME_G_ALPHA_Z_SIGNALLING_EVENTS
REACTOME	REACTOME_DCC_MEDIATED_ATTRACTIVE_SIGNALING	REACTOME-717	14	https://www.gsea-msigdb.org/gsea/msigdb/cards/REACTOME_DCC_MEDIATED_ATTRACTIVE_SIGNALING
REACTOME	REACTOME_NETRIN_MEDIATED_REPULSION_SIGNALS	REACTOME-718	8	https://www.gsea-msigdb.org/gsea/msigdb/cards/REACTOME_NETRIN_MEDIATED_REPULSION_SIGNALS
REACTOME	REACTOME_CASPASE_ACTIVATION_VIA_DEPENDENCE_RECEPTORS_IN_THE_ABSENCE_OF_LIGAND	REACTOME-719	10	https://www.gsea-msigdb.org/gsea/msigdb/cards/REACTOME_CASPASE_ACTIVATION_VIA_DEPENDENCE_RECEPTORS_IN_THE_ABSENCE_OF_LIGAND
REACTOME	REACTOME_ROLE_OF_SECOND_MESSENGERS_IN_NETRIN_1_SIGNALING	REACTOME-720	10	https://www.gsea-msigdb.org/gsea/msigdb/cards/REACTOME_ROLE_OF_SECOND_MESSENGERS_IN_NETRIN_1_SIGNALING
REACTOME	REACTOME_ADHERENS_JUNCTIONS_INTERACTIONS	REACTOME-721	33	https://www.gsea-msigdb.org/gsea/msigdb/cards/REACTOME_ADHERENS_JUNCTIONS_INTERACTIONS
REACTOME	REACTOME_NCAM1_INTERACTIONS	REACTOME-722	42	https://www.gsea-msigdb.org/gsea/msigdb/cards/REACTOME_NCAM1_INTERACTIONS
REACTOME	REACTOME_LYSOSPHINGOLIPID_AND_LPA_RECEPTORS	REACTOME-723	14	https://www.gsea-msigdb.org/gsea/msigdb/cards/REACTOME_LYSOSPHINGOLIPID_AND_LPA_RECEPTORS
REACTOME	REACTOME_OPSINS	REACTOME-724	9	https://www.gsea-msigdb.org/gsea/msigdb/cards/REACTOME_OPSINS
REACTOME	REACTOME_CALCITONIN_LIKE_LIGAND_RECEPTORS	REACTOME-725	10	https://www.gsea-msigdb.org/gsea/msigdb/cards/REACTOME_CALCITONIN_LIKE_LIGAND_RECEPTORS
REACTOME	REACTOME_TIGHT_JUNCTION_INTERACTIONS	REACTOME-726	30	https://www.gsea-msigdb.org/gsea/msigdb/cards/REACTOME_TIGHT_JUNCTION_INTERACTIONS
REACTOME	REACTOME_GLUCAGON_TYPE_LIGAND_RECEPTORS	REACTOME-727	33	https://www.gsea-msigdb.org/gsea/msigdb/cards/REACTOME_GLUCAGON_TYPE_LIGAND_RECEPTORS
REACTOME	REACTOME_CLASS_C_3_METABOTROPIC_GLUTAMATE_PHEROMONE_RECEPTORS	REACTOME-728	39	https://www.gsea-msigdb.org/gsea/msigdb/cards/REACTOME_CLASS_C_3_METABOTROPIC_GLUTAMATE_PHEROMONE_RECEPTORS
REACTOME	REACTOME_NECTIN_NECL_TRANS_HETERODIMERIZATION	REACTOME-729	7	https://www.gsea-msigdb.org/gsea/msigdb/cards/REACTOME_NECTIN_NECL_TRANS_HETERODIMERIZATION
REACTOME	REACTOME_CELL_CELL_JUNCTION_ORGANIZATION	REACTOME-730	65	https://www.gsea-msigdb.org/gsea/msigdb/cards/REACTOME_CELL_CELL_JUNCTION_ORGANIZATION
REACTOME	REACTOME_SYNTHESIS_SECRETION_AND_DEACYLATION_OF_GHRELIN	REACTOME-731	19	https://www.gsea-msigdb.org/gsea/msigdb/cards/REACTOME_SYNTHESIS_SECRETION_AND_DEACYLATION_OF_GHRELIN
REACTOME	REACTOME_REGULATION_OF_INSULIN_SECRETION	REACTOME-732	78	https://www.gsea-msigdb.org/gsea/msigdb/cards/REACTOME_REGULATION_OF_INSULIN_SECRETION
REACTOME	REACTOME_TRANSPORT_OF_BILE_SALTS_AND_ORGANIC_ACIDS_METAL_IONS_AND_AMINE_COMPOUNDS	REACTOME-733	86	https://www.gsea-msigdb.org/gsea/msigdb/cards/REACTOME_TRANSPORT_OF_BILE_SALTS_AND_ORGANIC_ACIDS_METAL_IONS_AND_AMINE_COMPOUNDS
REACTOME	REACTOME_BICARBONATE_TRANSPORTERS	REACTOME-734	10	https://www.gsea-msigdb.org/gsea/msigdb/cards/REACTOME_BICARBONATE_TRANSPORTERS
REACTOME	REACTOME_TRANSPORT_OF_INORGANIC_CATIONS_ANIONS_AND_AMINO_ACIDS_OLIGOPEPTIDES	REACTOME-735	106	https://www.gsea-msigdb.org/gsea/msigdb/cards/REACTOME_TRANSPORT_OF_INORGANIC_CATIONS_ANIONS_AND_AMINO_ACIDS_OLIGOPEPTIDES
REACTOME	REACTOME_TRANSPORT_OF_VITAMINS_NUCLEOSIDES_AND_RELATED_MOLECULES	REACTOME-736	43	https://www.gsea-msigdb.org/gsea/msigdb/cards/REACTOME_TRANSPORT_OF_VITAMINS_NUCLEOSIDES_AND_RELATED_MOLECULES
REACTOME	REACTOME_SLC_MEDIATED_TRANSMEMBRANE_TRANSPORT	REACTOME-737	249	https://www.gsea-msigdb.org/gsea/msigdb/cards/REACTOME_SLC_MEDIATED_TRANSMEMBRANE_TRANSPORT
REACTOME	REACTOME_METAL_ION_SLC_TRANSPORTERS	REACTOME-738	26	https://www.gsea-msigdb.org/gsea/msigdb/cards/REACTOME_METAL_ION_SLC_TRANSPORTERS
REACTOME	REACTOME_SODIUM_CALCIUM_EXCHANGERS	REACTOME-739	11	https://www.gsea-msigdb.org/gsea/msigdb/cards/REACTOME_SODIUM_CALCIUM_EXCHANGERS
REACTOME	REACTOME_SODIUM_PROTON_EXCHANGERS	REACTOME-740	9	https://www.gsea-msigdb.org/gsea/msigdb/cards/REACTOME_SODIUM_PROTON_EXCHANGERS
REACTOME	REACTOME_ARACHIDONATE_PRODUCTION_FROM_DAG	REACTOME-741	5	https://www.gsea-msigdb.org/gsea/msigdb/cards/REACTOME_ARACHIDONATE_PRODUCTION_FROM_DAG
REACTOME	REACTOME_CATION_COUPLED_CHLORIDE_COTRANSPORTERS	REACTOME-742	7	https://www.gsea-msigdb.org/gsea/msigdb/cards/REACTOME_CATION_COUPLED_CHLORIDE_COTRANSPORTERS
REACTOME	REACTOME_SMALL_INTERFERING_RNA_SIRNA_BIOGENESIS	REACTOME-743	9	https://www.gsea-msigdb.org/gsea/msigdb/cards/REACTOME_SMALL_INTERFERING_RNA_SIRNA_BIOGENESIS
REACTOME	REACTOME_SIRT1_NEGATIVELY_REGULATES_RRNA_EXPRESSION	REACTOME-744	66	https://www.gsea-msigdb.org/gsea/msigdb/cards/REACTOME_SIRT1_NEGATIVELY_REGULATES_RRNA_EXPRESSION
REACTOME	REACTOME_ERCC6_CSB_AND_EHMT2_G9A_POSITIVELY_REGULATE_RRNA_EXPRESSION	REACTOME-745	74	https://www.gsea-msigdb.org/gsea/msigdb/cards/REACTOME_ERCC6_CSB_AND_EHMT2_G9A_POSITIVELY_REGULATE_RRNA_EXPRESSION
REACTOME	REACTOME_MULTIFUNCTIONAL_ANION_EXCHANGERS	REACTOME-746	9	https://www.gsea-msigdb.org/gsea/msigdb/cards/REACTOME_MULTIFUNCTIONAL_ANION_EXCHANGERS
REACTOME	REACTOME_SODIUM_COUPLED_PHOSPHATE_COTRANSPORTERS	REACTOME-747	5	https://www.gsea-msigdb.org/gsea/msigdb/cards/REACTOME_SODIUM_COUPLED_PHOSPHATE_COTRANSPORTERS
REACTOME	REACTOME_SPHINGOLIPID_METABOLISM	REACTOME-748	90	https://www.gsea-msigdb.org/gsea/msigdb/cards/REACTOME_SPHINGOLIPID_METABOLISM
REACTOME	REACTOME_ACTIVATION_OF_RAC1	REACTOME-749	13	https://www.gsea-msigdb.org/gsea/msigdb/cards/REACTOME_ACTIVATION_OF_RAC1
REACTOME	REACTOME_REGULATION_OF_COMMISSURAL_AXON_PATHFINDING_BY_SLIT_AND_ROBO	REACTOME-750	10	https://www.gsea-msigdb.org/gsea/msigdb/cards/REACTOME_REGULATION_OF_COMMISSURAL_AXON_PATHFINDING_BY_SLIT_AND_ROBO
REACTOME	REACTOME_INACTIVATION_OF_CDC42_AND_RAC1	REACTOME-751	8	https://www.gsea-msigdb.org/gsea/msigdb/cards/REACTOME_INACTIVATION_OF_CDC42_AND_RAC1
REACTOME	REACTOME_ORGANIC_ANION_TRANSPORTERS	REACTOME-752	10	https://www.gsea-msigdb.org/gsea/msigdb/cards/REACTOME_ORGANIC_ANION_TRANSPORTERS
REACTOME	REACTOME_ROLE_OF_ABL_IN_ROBO_SLIT_SIGNALING	REACTOME-753	8	https://www.gsea-msigdb.org/gsea/msigdb/cards/REACTOME_ROLE_OF_ABL_IN_ROBO_SLIT_SIGNALING
REACTOME	REACTOME_THROMBOXANE_SIGNALLING_THROUGH_TP_RECEPTOR	REACTOME-754	24	https://www.gsea-msigdb.org/gsea/msigdb/cards/REACTOME_THROMBOXANE_SIGNALLING_THROUGH_TP_RECEPTOR
REACTOME	REACTOME_DEADENYLATION_DEPENDENT_MRNA_DECAY	REACTOME-755	56	https://www.gsea-msigdb.org/gsea/msigdb/cards/REACTOME_DEADENYLATION_DEPENDENT_MRNA_DECAY
REACTOME	REACTOME_DEADENYLATION_OF_MRNA	REACTOME-756	25	https://www.gsea-msigdb.org/gsea/msigdb/cards/REACTOME_DEADENYLATION_OF_MRNA
REACTOME	REACTOME_MRNA_DECAY_BY_3_TO_5_EXORIBONUCLEASE	REACTOME-757	16	https://www.gsea-msigdb.org/gsea/msigdb/cards/REACTOME_MRNA_DECAY_BY_3_TO_5_EXORIBONUCLEASE
REACTOME	REACTOME_MRNA_DECAY_BY_5_TO_3_EXORIBONUCLEASE	REACTOME-758	15	https://www.gsea-msigdb.org/gsea/msigdb/cards/REACTOME_MRNA_DECAY_BY_5_TO_3_EXORIBONUCLEASE
REACTOME	REACTOME_GP1B_IX_V_ACTIVATION_SIGNALLING	REACTOME-759	12	https://www.gsea-msigdb.org/gsea/msigdb/cards/REACTOME_GP1B_IX_V_ACTIVATION_SIGNALLING
REACTOME	REACTOME_VASOPRESSIN_REGULATES_RENAL_WATER_HOMEOSTASIS_VIA_AQUAPORINS	REACTOME-760	43	https://www.gsea-msigdb.org/gsea/msigdb/cards/REACTOME_VASOPRESSIN_REGULATES_RENAL_WATER_HOMEOSTASIS_VIA_AQUAPORINS
REACTOME	REACTOME_PASSIVE_TRANSPORT_BY_AQUAPORINS	REACTOME-761	13	https://www.gsea-msigdb.org/gsea/msigdb/cards/REACTOME_PASSIVE_TRANSPORT_BY_AQUAPORINS
REACTOME	REACTOME_PLATELET_SENSITIZATION_BY_LDL	REACTOME-762	17	https://www.gsea-msigdb.org/gsea/msigdb/cards/REACTOME_PLATELET_SENSITIZATION_BY_LDL
REACTOME	REACTOME_LYSOSOME_VESICLE_BIOGENESIS	REACTOME-763	35	https://www.gsea-msigdb.org/gsea/msigdb/cards/REACTOME_LYSOSOME_VESICLE_BIOGENESIS
REACTOME	REACTOME_GOLGI_ASSOCIATED_VESICLE_BIOGENESIS	REACTOME-764	56	https://www.gsea-msigdb.org/gsea/msigdb/cards/REACTOME_GOLGI_ASSOCIATED_VESICLE_BIOGENESIS
REACTOME	REACTOME_SODIUM_COUPLED_SULPHATE_DI_AND_TRI_CARBOXYLATE_TRANSPORTERS	REACTOME-765	5	https://www.gsea-msigdb.org/gsea/msigdb/cards/REACTOME_SODIUM_COUPLED_SULPHATE_DI_AND_TRI_CARBOXYLATE_TRANSPORTERS
REACTOME	REACTOME_PROTON_COUPLED_MONOCARBOXYLATE_TRANSPORT	REACTOME-766	6	https://www.gsea-msigdb.org/gsea/msigdb/cards/REACTOME_PROTON_COUPLED_MONOCARBOXYLATE_TRANSPORT
REACTOME	REACTOME_FATTY_ACIDS_BOUND_TO_GPR40_FFAR1_REGULATE_INSULIN_SECRETION	REACTOME-767	8	https://www.gsea-msigdb.org/gsea/msigdb/cards/REACTOME_FATTY_ACIDS_BOUND_TO_GPR40_FFAR1_REGULATE_INSULIN_SECRETION
REACTOME	REACTOME_ZINC_TRANSPORTERS	REACTOME-768	17	https://www.gsea-msigdb.org/gsea/msigdb/cards/REACTOME_ZINC_TRANSPORTERS
REACTOME	REACTOME_ZINC_EFFLUX_AND_COMPARTMENTALIZATION_BY_THE_SLC30_FAMILY	REACTOME-769	7	https://www.gsea-msigdb.org/gsea/msigdb/cards/REACTOME_ZINC_EFFLUX_AND_COMPARTMENTALIZATION_BY_THE_SLC30_FAMILY
REACTOME	REACTOME_RECYCLING_PATHWAY_OF_L1	REACTOME-770	49	https://www.gsea-msigdb.org/gsea/msigdb/cards/REACTOME_RECYCLING_PATHWAY_OF_L1
REACTOME	REACTOME_UNBLOCKING_OF_NMDA_RECEPTORS_GLUTAMATE_BINDING_AND_ACTIVATION	REACTOME-771	21	https://www.gsea-msigdb.org/gsea/msigdb/cards/REACTOME_UNBLOCKING_OF_NMDA_RECEPTORS_GLUTAMATE_BINDING_AND_ACTIVATION
REACTOME	REACTOME_BINDING_OF_TCF_LEF_CTNNB1_TO_TARGET_GENE_PROMOTERS	REACTOME-772	8	https://www.gsea-msigdb.org/gsea/msigdb/cards/REACTOME_BINDING_OF_TCF_LEF_CTNNB1_TO_TARGET_GENE_PROMOTERS
REACTOME	REACTOME_DEPOLYMERISATION_OF_THE_NUCLEAR_LAMINA	REACTOME-773	15	https://www.gsea-msigdb.org/gsea/msigdb/cards/REACTOME_DEPOLYMERISATION_OF_THE_NUCLEAR_LAMINA
REACTOME	REACTOME_ZINC_INFLUX_INTO_CELLS_BY_THE_SLC39_GENE_FAMILY	REACTOME-774	10	https://www.gsea-msigdb.org/gsea/msigdb/cards/REACTOME_ZINC_INFLUX_INTO_CELLS_BY_THE_SLC39_GENE_FAMILY
REACTOME	REACTOME_NA_CL_DEPENDENT_NEUROTRANSMITTER_TRANSPORTERS	REACTOME-775	19	https://www.gsea-msigdb.org/gsea/msigdb/cards/REACTOME_NA_CL_DEPENDENT_NEUROTRANSMITTER_TRANSPORTERS
REACTOME	REACTOME_CREB1_PHOSPHORYLATION_THROUGH_THE_ACTIVATION_OF_ADENYLATE_CYCLASE	REACTOME-776	12	https://www.gsea-msigdb.org/gsea/msigdb/cards/REACTOME_CREB1_PHOSPHORYLATION_THROUGH_THE_ACTIVATION_OF_ADENYLATE_CYCLASE
REACTOME	REACTOME_CREB1_PHOSPHORYLATION_THROUGH_THE_ACTIVATION_OF_CAMKII_CAMKK_CAMKIV_CASCASDE	REACTOME-777	8	https://www.gsea-msigdb.org/gsea/msigdb/cards/REACTOME_CREB1_PHOSPHORYLATION_THROUGH_THE_ACTIVATION_OF_CAMKII_CAMKK_CAMKIV_CASCASDE
REACTOME	REACTOME_CREB1_PHOSPHORYLATION_THROUGH_NMDA_RECEPTOR_MEDIATED_ACTIVATION_OF_RAS_SIGNALING	REACTOME-778	28	https://www.gsea-msigdb.org/gsea/msigdb/cards/REACTOME_CREB1_PHOSPHORYLATION_THROUGH_NMDA_RECEPTOR_MEDIATED_ACTIVATION_OF_RAS_SIGNALING
REACTOME	REACTOME_ACTIVATION_OF_NMDA_RECEPTORS_AND_POSTSYNAPTIC_EVENTS	REACTOME-779	94	https://www.gsea-msigdb.org/gsea/msigdb/cards/REACTOME_ACTIVATION_OF_NMDA_RECEPTORS_AND_POSTSYNAPTIC_EVENTS
REACTOME	REACTOME_RAS_ACTIVATION_UPON_CA2_INFLUX_THROUGH_NMDA_RECEPTOR	REACTOME-780	20	https://www.gsea-msigdb.org/gsea/msigdb/cards/REACTOME_RAS_ACTIVATION_UPON_CA2_INFLUX_THROUGH_NMDA_RECEPTOR
REACTOME	REACTOME_FREE_FATTY_ACID_RECEPTORS	REACTOME-781	5	https://www.gsea-msigdb.org/gsea/msigdb/cards/REACTOME_FREE_FATTY_ACID_RECEPTORS
REACTOME	REACTOME_RSK_ACTIVATION	REACTOME-782	7	https://www.gsea-msigdb.org/gsea/msigdb/cards/REACTOME_RSK_ACTIVATION
REACTOME	REACTOME_FORMYL_PEPTIDE_RECEPTORS_BIND_FORMYL_PEPTIDES_AND_MANY_OTHER_LIGANDS	REACTOME-783	8	https://www.gsea-msigdb.org/gsea/msigdb/cards/REACTOME_FORMYL_PEPTIDE_RECEPTORS_BIND_FORMYL_PEPTIDES_AND_MANY_OTHER_LIGANDS
REACTOME	REACTOME_RELAXIN_RECEPTORS	REACTOME-784	8	https://www.gsea-msigdb.org/gsea/msigdb/cards/REACTOME_RELAXIN_RECEPTORS
REACTOME	REACTOME_INTERACTION_BETWEEN_L1_AND_ANKYRINS	REACTOME-785	31	https://www.gsea-msigdb.org/gsea/msigdb/cards/REACTOME_INTERACTION_BETWEEN_L1_AND_ANKYRINS
REACTOME	REACTOME_SIGNAL_TRANSDUCTION_BY_L1	REACTOME-786	21	https://www.gsea-msigdb.org/gsea/msigdb/cards/REACTOME_SIGNAL_TRANSDUCTION_BY_L1
REACTOME	REACTOME_SMOOTH_MUSCLE_CONTRACTION	REACTOME-787	38	https://www.gsea-msigdb.org/gsea/msigdb/cards/REACTOME_SMOOTH_MUSCLE_CONTRACTION
REACTOME	REACTOME_AQUAPORIN_MEDIATED_TRANSPORT	REACTOME-788	52	https://www.gsea-msigdb.org/gsea/msigdb/cards/REACTOME_AQUAPORIN_MEDIATED_TRANSPORT
REACTOME	REACTOME_TAK1_ACTIVATES_NFKB_BY_PHOSPHORYLATION_AND_ACTIVATION_OF_IKKS_COMPLEX	REACTOME-789	32	https://www.gsea-msigdb.org/gsea/msigdb/cards/REACTOME_TAK1_ACTIVATES_NFKB_BY_PHOSPHORYLATION_AND_ACTIVATION_OF_IKKS_COMPLEX
REACTOME	REACTOME_TYPE_I_HEMIDESMOSOME_ASSEMBLY	REACTOME-790	11	https://www.gsea-msigdb.org/gsea/msigdb/cards/REACTOME_TYPE_I_HEMIDESMOSOME_ASSEMBLY
REACTOME	REACTOME_BIOSYNTHESIS_OF_THE_N_GLYCAN_PRECURSOR_DOLICHOL_LIPID_LINKED_OLIGOSACCHARIDE_LLO_AND_TRANSFER_TO_A_NASCENT_PROTEIN	REACTOME-791	78	https://www.gsea-msigdb.org/gsea/msigdb/cards/REACTOME_BIOSYNTHESIS_OF_THE_N_GLYCAN_PRECURSOR_DOLICHOL_LIPID_LINKED_OLIGOSACCHARIDE_LLO_AND_TRANSFER_TO_A_NASCENT_PROTEIN
REACTOME	REACTOME_SYNTHESIS_OF_DOLICHYL_PHOSPHATE	REACTOME-792	6	https://www.gsea-msigdb.org/gsea/msigdb/cards/REACTOME_SYNTHESIS_OF_DOLICHYL_PHOSPHATE
REACTOME	REACTOME_ASPARAGINE_N_LINKED_GLYCOSYLATION	REACTOME-793	305	https://www.gsea-msigdb.org/gsea/msigdb/cards/REACTOME_ASPARAGINE_N_LINKED_GLYCOSYLATION
REACTOME	REACTOME_SYNTHESIS_OF_GDP_MANNOSE	REACTOME-794	5	https://www.gsea-msigdb.org/gsea/msigdb/cards/REACTOME_SYNTHESIS_OF_GDP_MANNOSE
REACTOME	REACTOME_SYNTHESIS_OF_UDP_N_ACETYL_GLUCOSAMINE	REACTOME-795	8	https://www.gsea-msigdb.org/gsea/msigdb/cards/REACTOME_SYNTHESIS_OF_UDP_N_ACETYL_GLUCOSAMINE
REACTOME	REACTOME_SYNTHESIS_OF_SUBSTRATES_IN_N_GLYCAN_BIOSYTHESIS	REACTOME-796	63	https://www.gsea-msigdb.org/gsea/msigdb/cards/REACTOME_SYNTHESIS_OF_SUBSTRATES_IN_N_GLYCAN_BIOSYTHESIS
REACTOME	REACTOME_CELL_EXTRACELLULAR_MATRIX_INTERACTIONS	REACTOME-797	18	https://www.gsea-msigdb.org/gsea/msigdb/cards/REACTOME_CELL_EXTRACELLULAR_MATRIX_INTERACTIONS
REACTOME	REACTOME_REGULATION_OF_CYTOSKELETAL_REMODELING_AND_CELL_SPREADING_BY_IPP_COMPLEX_COMPONENTS	REACTOME-798	8	https://www.gsea-msigdb.org/gsea/msigdb/cards/REACTOME_REGULATION_OF_CYTOSKELETAL_REMODELING_AND_CELL_SPREADING_BY_IPP_COMPLEX_COMPONENTS
REACTOME	REACTOME_INTERLEUKIN_1_FAMILY_SIGNALING	REACTOME-799	140	https://www.gsea-msigdb.org/gsea/msigdb/cards/REACTOME_INTERLEUKIN_1_FAMILY_SIGNALING
REACTOME	REACTOME_CELL_JUNCTION_ORGANIZATION	REACTOME-800	92	https://www.gsea-msigdb.org/gsea/msigdb/cards/REACTOME_CELL_JUNCTION_ORGANIZATION
REACTOME	REACTOME_NRCAM_INTERACTIONS	REACTOME-801	7	https://www.gsea-msigdb.org/gsea/msigdb/cards/REACTOME_NRCAM_INTERACTIONS
REACTOME	REACTOME_CHL1_INTERACTIONS	REACTOME-802	9	https://www.gsea-msigdb.org/gsea/msigdb/cards/REACTOME_CHL1_INTERACTIONS
REACTOME	REACTOME_NEUROFASCIN_INTERACTIONS	REACTOME-803	7	https://www.gsea-msigdb.org/gsea/msigdb/cards/REACTOME_NEUROFASCIN_INTERACTIONS
REACTOME	REACTOME_INTERLEUKIN_12_FAMILY_SIGNALING	REACTOME-804	57	https://www.gsea-msigdb.org/gsea/msigdb/cards/REACTOME_INTERLEUKIN_12_FAMILY_SIGNALING
REACTOME	REACTOME_INTERLEUKIN_17_SIGNALING	REACTOME-805	71	https://www.gsea-msigdb.org/gsea/msigdb/cards/REACTOME_INTERLEUKIN_17_SIGNALING
REACTOME	REACTOME_INTERLEUKIN_1_PROCESSING	REACTOME-806	9	https://www.gsea-msigdb.org/gsea/msigdb/cards/REACTOME_INTERLEUKIN_1_PROCESSING
REACTOME	REACTOME_SIGNALING_BY_INTERLEUKINS	REACTOME-807	463	https://www.gsea-msigdb.org/gsea/msigdb/cards/REACTOME_SIGNALING_BY_INTERLEUKINS
REACTOME	REACTOME_OTHER_INTERLEUKIN_SIGNALING	REACTOME-808	24	https://www.gsea-msigdb.org/gsea/msigdb/cards/REACTOME_OTHER_INTERLEUKIN_SIGNALING
REACTOME	REACTOME_MAPK_TARGETS_NUCLEAR_EVENTS_MEDIATED_BY_MAP_KINASES	REACTOME-809	31	https://www.gsea-msigdb.org/gsea/msigdb/cards/REACTOME_MAPK_TARGETS_NUCLEAR_EVENTS_MEDIATED_BY_MAP_KINASES
REACTOME	REACTOME_ACTIVATED_TAK1_MEDIATES_P38_MAPK_ACTIVATION	REACTOME-810	23	https://www.gsea-msigdb.org/gsea/msigdb/cards/REACTOME_ACTIVATED_TAK1_MEDIATES_P38_MAPK_ACTIVATION
REACTOME	REACTOME_JNK_C_JUN_KINASES_PHOSPHORYLATION_AND_ACTIVATION_MEDIATED_BY_ACTIVATED_HUMAN_TAK1	REACTOME-811	22	https://www.gsea-msigdb.org/gsea/msigdb/cards/REACTOME_JNK_C_JUN_KINASES_PHOSPHORYLATION_AND_ACTIVATION_MEDIATED_BY_ACTIVATED_HUMAN_TAK1
REACTOME	REACTOME_ACTIVATION_OF_THE_AP_1_FAMILY_OF_TRANSCRIPTION_FACTORS	REACTOME-812	10	https://www.gsea-msigdb.org/gsea/msigdb/cards/REACTOME_ACTIVATION_OF_THE_AP_1_FAMILY_OF_TRANSCRIPTION_FACTORS
REACTOME	REACTOME_BUTYRATE_RESPONSE_FACTOR_1_BRF1_BINDS_AND_DESTABILIZES_MRNA	REACTOME-813	17	https://www.gsea-msigdb.org/gsea/msigdb/cards/REACTOME_BUTYRATE_RESPONSE_FACTOR_1_BRF1_BINDS_AND_DESTABILIZES_MRNA
REACTOME	REACTOME_AUF1_HNRNP_D0_BINDS_AND_DESTABILIZES_MRNA	REACTOME-814	55	https://www.gsea-msigdb.org/gsea/msigdb/cards/REACTOME_AUF1_HNRNP_D0_BINDS_AND_DESTABILIZES_MRNA
REACTOME	REACTOME_TRISTETRAPROLIN_TTP_ZFP36_BINDS_AND_DESTABILIZES_MRNA	REACTOME-815	17	https://www.gsea-msigdb.org/gsea/msigdb/cards/REACTOME_TRISTETRAPROLIN_TTP_ZFP36_BINDS_AND_DESTABILIZES_MRNA
REACTOME	REACTOME_HUR_ELAVL1_BINDS_AND_STABILIZES_MRNA	REACTOME-816	8	https://www.gsea-msigdb.org/gsea/msigdb/cards/REACTOME_HUR_ELAVL1_BINDS_AND_STABILIZES_MRNA
REACTOME	REACTOME_REGULATION_OF_MRNA_STABILITY_BY_PROTEINS_THAT_BIND_AU_RICH_ELEMENTS	REACTOME-817	87	https://www.gsea-msigdb.org/gsea/msigdb/cards/REACTOME_REGULATION_OF_MRNA_STABILITY_BY_PROTEINS_THAT_BIND_AU_RICH_ELEMENTS
REACTOME	REACTOME_KSRP_KHSRP_BINDS_AND_DESTABILIZES_MRNA	REACTOME-818	17	https://www.gsea-msigdb.org/gsea/msigdb/cards/REACTOME_KSRP_KHSRP_BINDS_AND_DESTABILIZES_MRNA
REACTOME	REACTOME_IONOTROPIC_ACTIVITY_OF_KAINATE_RECEPTORS	REACTOME-819	10	https://www.gsea-msigdb.org/gsea/msigdb/cards/REACTOME_IONOTROPIC_ACTIVITY_OF_KAINATE_RECEPTORS
REACTOME	REACTOME_ACTIVATION_OF_KAINATE_RECEPTORS_UPON_GLUTAMATE_BINDING	REACTOME-820	30	https://www.gsea-msigdb.org/gsea/msigdb/cards/REACTOME_ACTIVATION_OF_KAINATE_RECEPTORS_UPON_GLUTAMATE_BINDING
REACTOME	REACTOME_INTERLEUKIN_2_FAMILY_SIGNALING	REACTOME-821	44	https://www.gsea-msigdb.org/gsea/msigdb/cards/REACTOME_INTERLEUKIN_2_FAMILY_SIGNALING
REACTOME	REACTOME_TRANSCRIPTIONAL_REGULATION_OF_PLURIPOTENT_STEM_CELLS	REACTOME-822	31	https://www.gsea-msigdb.org/gsea/msigdb/cards/REACTOME_TRANSCRIPTIONAL_REGULATION_OF_PLURIPOTENT_STEM_CELLS
REACTOME	REACTOME_MITOTIC_G2_G2_M_PHASES	REACTOME-823	200	https://www.gsea-msigdb.org/gsea/msigdb/cards/REACTOME_MITOTIC_G2_G2_M_PHASES
REACTOME	REACTOME_MITOTIC_G1_PHASE_AND_G1_S_TRANSITION	REACTOME-824	149	https://www.gsea-msigdb.org/gsea/msigdb/cards/REACTOME_MITOTIC_G1_PHASE_AND_G1_S_TRANSITION
REACTOME	REACTOME_SUMOYLATION_OF_CHROMATIN_ORGANIZATION_PROTEINS	REACTOME-825	71	https://www.gsea-msigdb.org/gsea/msigdb/cards/REACTOME_SUMOYLATION_OF_CHROMATIN_ORGANIZATION_PROTEINS
REACTOME	REACTOME_THROMBIN_SIGNALLING_THROUGH_PROTEINASE_ACTIVATED_RECEPTORS_PARS	REACTOME-826	32	https://www.gsea-msigdb.org/gsea/msigdb/cards/REACTOME_THROMBIN_SIGNALLING_THROUGH_PROTEINASE_ACTIVATED_RECEPTORS_PARS
REACTOME	REACTOME_SUMOYLATION_OF_RNA_BINDING_PROTEINS	REACTOME-827	47	https://www.gsea-msigdb.org/gsea/msigdb/cards/REACTOME_SUMOYLATION_OF_RNA_BINDING_PROTEINS
REACTOME	REACTOME_ASYMMETRIC_LOCALIZATION_OF_PCP_PROTEINS	REACTOME-828	64	https://www.gsea-msigdb.org/gsea/msigdb/cards/REACTOME_ASYMMETRIC_LOCALIZATION_OF_PCP_PROTEINS
REACTOME	REACTOME_SUMOYLATION_OF_DNA_REPLICATION_PROTEINS	REACTOME-829	46	https://www.gsea-msigdb.org/gsea/msigdb/cards/REACTOME_SUMOYLATION_OF_DNA_REPLICATION_PROTEINS
REACTOME	REACTOME_DEGRADATION_OF_AXIN	REACTOME-830	55	https://www.gsea-msigdb.org/gsea/msigdb/cards/REACTOME_DEGRADATION_OF_AXIN
REACTOME	REACTOME_DEGRADATION_OF_DVL	REACTOME-831	57	https://www.gsea-msigdb.org/gsea/msigdb/cards/REACTOME_DEGRADATION_OF_DVL
REACTOME	REACTOME_DISASSEMBLY_OF_THE_DESTRUCTION_COMPLEX_AND_RECRUITMENT_OF_AXIN_TO_THE_MEMBRANE	REACTOME-832	31	https://www.gsea-msigdb.org/gsea/msigdb/cards/REACTOME_DISASSEMBLY_OF_THE_DESTRUCTION_COMPLEX_AND_RECRUITMENT_OF_AXIN_TO_THE_MEMBRANE
REACTOME	REACTOME_REGULATION_OF_FZD_BY_UBIQUITINATION	REACTOME-833	21	https://www.gsea-msigdb.org/gsea/msigdb/cards/REACTOME_REGULATION_OF_FZD_BY_UBIQUITINATION
REACTOME	REACTOME_REPRESSION_OF_WNT_TARGET_GENES	REACTOME-834	14	https://www.gsea-msigdb.org/gsea/msigdb/cards/REACTOME_REPRESSION_OF_WNT_TARGET_GENES
REACTOME	REACTOME_SUMOYLATION_OF_DNA_METHYLATION_PROTEINS	REACTOME-835	16	https://www.gsea-msigdb.org/gsea/msigdb/cards/REACTOME_SUMOYLATION_OF_DNA_METHYLATION_PROTEINS
REACTOME	REACTOME_SUMOYLATION_OF_IMMUNE_RESPONSE_PROTEINS	REACTOME-836	11	https://www.gsea-msigdb.org/gsea/msigdb/cards/REACTOME_SUMOYLATION_OF_IMMUNE_RESPONSE_PROTEINS
REACTOME	REACTOME_SIGNALING_BY_WNT_IN_CANCER	REACTOME-837	34	https://www.gsea-msigdb.org/gsea/msigdb/cards/REACTOME_SIGNALING_BY_WNT_IN_CANCER
REACTOME	REACTOME_SIGNALING_BY_CTNNB1_PHOSPHO_SITE_MUTANTS	REACTOME-838	15	https://www.gsea-msigdb.org/gsea/msigdb/cards/REACTOME_SIGNALING_BY_CTNNB1_PHOSPHO_SITE_MUTANTS
REACTOME	REACTOME_INTERCONVERSION_OF_NUCLEOTIDE_DI_AND_TRIPHOSPHATES	REACTOME-839	29	https://www.gsea-msigdb.org/gsea/msigdb/cards/REACTOME_INTERCONVERSION_OF_NUCLEOTIDE_DI_AND_TRIPHOSPHATES
REACTOME	REACTOME_PRESYNAPTIC_FUNCTION_OF_KAINATE_RECEPTORS	REACTOME-840	21	https://www.gsea-msigdb.org/gsea/msigdb/cards/REACTOME_PRESYNAPTIC_FUNCTION_OF_KAINATE_RECEPTORS
REACTOME	REACTOME_GPCR_LIGAND_BINDING	REACTOME-841	463	https://www.gsea-msigdb.org/gsea/msigdb/cards/REACTOME_GPCR_LIGAND_BINDING
REACTOME	REACTOME_DEFECTIVE_GALNT3_CAUSES_HFTC	REACTOME-842	16	https://www.gsea-msigdb.org/gsea/msigdb/cards/REACTOME_DEFECTIVE_GALNT3_CAUSES_HFTC
REACTOME	REACTOME_DEFECTIVE_LFNG_CAUSES_SCDO3	REACTOME-843	5	https://www.gsea-msigdb.org/gsea/msigdb/cards/REACTOME_DEFECTIVE_LFNG_CAUSES_SCDO3
REACTOME	REACTOME_DEFECTIVE_C1GALT1C1_CAUSES_TNPS	REACTOME-844	17	https://www.gsea-msigdb.org/gsea/msigdb/cards/REACTOME_DEFECTIVE_C1GALT1C1_CAUSES_TNPS
REACTOME	REACTOME_WNT5A_DEPENDENT_INTERNALIZATION_OF_FZD4	REACTOME-845	15	https://www.gsea-msigdb.org/gsea/msigdb/cards/REACTOME_WNT5A_DEPENDENT_INTERNALIZATION_OF_FZD4
REACTOME	REACTOME_INTERLEUKIN_3_INTERLEUKIN_5_AND_GM_CSF_SIGNALING	REACTOME-846	48	https://www.gsea-msigdb.org/gsea/msigdb/cards/REACTOME_INTERLEUKIN_3_INTERLEUKIN_5_AND_GM_CSF_SIGNALING
REACTOME	REACTOME_WNT5A_DEPENDENT_INTERNALIZATION_OF_FZD2_FZD5_AND_ROR2	REACTOME-847	13	https://www.gsea-msigdb.org/gsea/msigdb/cards/REACTOME_WNT5A_DEPENDENT_INTERNALIZATION_OF_FZD2_FZD5_AND_ROR2
REACTOME	REACTOME_O_LINKED_GLYCOSYLATION	REACTOME-848	111	https://www.gsea-msigdb.org/gsea/msigdb/cards/REACTOME_O_LINKED_GLYCOSYLATION
REACTOME	REACTOME_O_GLYCOSYLATION_OF_TSR_DOMAIN_CONTAINING_PROTEINS	REACTOME-849	39	https://www.gsea-msigdb.org/gsea/msigdb/cards/REACTOME_O_GLYCOSYLATION_OF_TSR_DOMAIN_CONTAINING_PROTEINS
REACTOME	REACTOME_MITOPHAGY	REACTOME-850	29	https://www.gsea-msigdb.org/gsea/msigdb/cards/REACTOME_MITOPHAGY
REACTOME	REACTOME_PINK1_PRKN_MEDIATED_MITOPHAGY	REACTOME-851	22	https://www.gsea-msigdb.org/gsea/msigdb/cards/REACTOME_PINK1_PRKN_MEDIATED_MITOPHAGY
REACTOME	REACTOME_UPTAKE_AND_FUNCTION_OF_ANTHRAX_TOXINS	REACTOME-852	11	https://www.gsea-msigdb.org/gsea/msigdb/cards/REACTOME_UPTAKE_AND_FUNCTION_OF_ANTHRAX_TOXINS
REACTOME	REACTOME_RIPK1_MEDIATED_REGULATED_NECROSIS	REACTOME-853	29	https://www.gsea-msigdb.org/gsea/msigdb/cards/REACTOME_RIPK1_MEDIATED_REGULATED_NECROSIS
REACTOME	REACTOME_REGULATED_NECROSIS	REACTOME-854	56	https://www.gsea-msigdb.org/gsea/msigdb/cards/REACTOME_REGULATED_NECROSIS
REACTOME	REACTOME_VEGFR2_MEDIATED_VASCULAR_PERMEABILITY	REACTOME-855	27	https://www.gsea-msigdb.org/gsea/msigdb/cards/REACTOME_VEGFR2_MEDIATED_VASCULAR_PERMEABILITY
REACTOME	REACTOME_VEGFR2_MEDIATED_CELL_PROLIFERATION	REACTOME-856	19	https://www.gsea-msigdb.org/gsea/msigdb/cards/REACTOME_VEGFR2_MEDIATED_CELL_PROLIFERATION
REACTOME	REACTOME_MISCELLANEOUS_TRANSPORT_AND_BINDING_EVENTS	REACTOME-857	26	https://www.gsea-msigdb.org/gsea/msigdb/cards/REACTOME_MISCELLANEOUS_TRANSPORT_AND_BINDING_EVENTS
REACTOME	REACTOME_POSITIVE_EPIGENETIC_REGULATION_OF_RRNA_EXPRESSION	REACTOME-858	104	https://www.gsea-msigdb.org/gsea/msigdb/cards/REACTOME_POSITIVE_EPIGENETIC_REGULATION_OF_RRNA_EXPRESSION
REACTOME	REACTOME_B_WICH_COMPLEX_POSITIVELY_REGULATES_RRNA_EXPRESSION	REACTOME-859	89	https://www.gsea-msigdb.org/gsea/msigdb/cards/REACTOME_B_WICH_COMPLEX_POSITIVELY_REGULATES_RRNA_EXPRESSION
REACTOME	REACTOME_NEGATIVE_EPIGENETIC_REGULATION_OF_RRNA_EXPRESSION	REACTOME-860	107	https://www.gsea-msigdb.org/gsea/msigdb/cards/REACTOME_NEGATIVE_EPIGENETIC_REGULATION_OF_RRNA_EXPRESSION
REACTOME	REACTOME_TOXICITY_OF_BOTULINUM_TOXIN_TYPE_D_BOTD	REACTOME-861	5	https://www.gsea-msigdb.org/gsea/msigdb/cards/REACTOME_TOXICITY_OF_BOTULINUM_TOXIN_TYPE_D_BOTD
REACTOME	REACTOME_MYOGENESIS	REACTOME-862	29	https://www.gsea-msigdb.org/gsea/msigdb/cards/REACTOME_MYOGENESIS
REACTOME	REACTOME_DISEASES_OF_IMMUNE_SYSTEM	REACTOME-863	31	https://www.gsea-msigdb.org/gsea/msigdb/cards/REACTOME_DISEASES_OF_IMMUNE_SYSTEM
REACTOME	REACTOME_N_GLYCAN_TRIMMING_IN_THE_ER_AND_CALNEXIN_CALRETICULIN_CYCLE	REACTOME-864	35	https://www.gsea-msigdb.org/gsea/msigdb/cards/REACTOME_N_GLYCAN_TRIMMING_IN_THE_ER_AND_CALNEXIN_CALRETICULIN_CYCLE
REACTOME	REACTOME_DNA_METHYLATION	REACTOME-865	63	https://www.gsea-msigdb.org/gsea/msigdb/cards/REACTOME_DNA_METHYLATION
REACTOME	REACTOME_UPTAKE_AND_FUNCTION_OF_DIPHTHERIA_TOXIN	REACTOME-866	6	https://www.gsea-msigdb.org/gsea/msigdb/cards/REACTOME_UPTAKE_AND_FUNCTION_OF_DIPHTHERIA_TOXIN
REACTOME	REACTOME_UPTAKE_AND_ACTIONS_OF_BACTERIAL_TOXINS	REACTOME-867	29	https://www.gsea-msigdb.org/gsea/msigdb/cards/REACTOME_UPTAKE_AND_ACTIONS_OF_BACTERIAL_TOXINS
REACTOME	REACTOME_SIGNALING_BY_LRP5_MUTANTS	REACTOME-868	6	https://www.gsea-msigdb.org/gsea/msigdb/cards/REACTOME_SIGNALING_BY_LRP5_MUTANTS
REACTOME	REACTOME_SIGNALING_BY_RNF43_MUTANTS	REACTOME-869	8	https://www.gsea-msigdb.org/gsea/msigdb/cards/REACTOME_SIGNALING_BY_RNF43_MUTANTS
REACTOME	REACTOME_CASPASE_ACTIVATION_VIA_EXTRINSIC_APOPTOTIC_SIGNALLING_PATHWAY	REACTOME-870	26	https://www.gsea-msigdb.org/gsea/msigdb/cards/REACTOME_CASPASE_ACTIVATION_VIA_EXTRINSIC_APOPTOTIC_SIGNALLING_PATHWAY
REACTOME	REACTOME_TNFR1_INDUCED_PROAPOPTOTIC_SIGNALING	REACTOME-871	13	https://www.gsea-msigdb.org/gsea/msigdb/cards/REACTOME_TNFR1_INDUCED_PROAPOPTOTIC_SIGNALING
REACTOME	REACTOME_PROGRAMMED_CELL_DEATH	REACTOME-872	208	https://www.gsea-msigdb.org/gsea/msigdb/cards/REACTOME_PROGRAMMED_CELL_DEATH
REACTOME	REACTOME_REGULATION_OF_TNFR1_SIGNALING	REACTOME-873	35	https://www.gsea-msigdb.org/gsea/msigdb/cards/REACTOME_REGULATION_OF_TNFR1_SIGNALING
REACTOME	REACTOME_TNFR1_INDUCED_NFKAPPAB_SIGNALING_PATHWAY	REACTOME-874	30	https://www.gsea-msigdb.org/gsea/msigdb/cards/REACTOME_TNFR1_INDUCED_NFKAPPAB_SIGNALING_PATHWAY
REACTOME	REACTOME_HEDGEHOG_LIGAND_BIOGENESIS	REACTOME-875	65	https://www.gsea-msigdb.org/gsea/msigdb/cards/REACTOME_HEDGEHOG_LIGAND_BIOGENESIS
REACTOME	REACTOME_SIGNALING_BY_HEDGEHOG	REACTOME-876	150	https://www.gsea-msigdb.org/gsea/msigdb/cards/REACTOME_SIGNALING_BY_HEDGEHOG
REACTOME	REACTOME_SYNTHESIS_OF_DIPHTHAMIDE_EEF2	REACTOME-877	8	https://www.gsea-msigdb.org/gsea/msigdb/cards/REACTOME_SYNTHESIS_OF_DIPHTHAMIDE_EEF2
REACTOME	REACTOME_MISMATCH_REPAIR	REACTOME-878	15	https://www.gsea-msigdb.org/gsea/msigdb/cards/REACTOME_MISMATCH_REPAIR
REACTOME	REACTOME_SIGNALING_BY_RETINOIC_ACID	REACTOME-879	43	https://www.gsea-msigdb.org/gsea/msigdb/cards/REACTOME_SIGNALING_BY_RETINOIC_ACID
REACTOME	REACTOME_RELEASE_OF_HH_NP_FROM_THE_SECRETING_CELL	REACTOME-880	8	https://www.gsea-msigdb.org/gsea/msigdb/cards/REACTOME_RELEASE_OF_HH_NP_FROM_THE_SECRETING_CELL
REACTOME	REACTOME_RA_BIOSYNTHESIS_PATHWAY	REACTOME-881	22	https://www.gsea-msigdb.org/gsea/msigdb/cards/REACTOME_RA_BIOSYNTHESIS_PATHWAY
REACTOME	REACTOME_MITOCHONDRIAL_TRANSLATION	REACTOME-882	96	https://www.gsea-msigdb.org/gsea/msigdb/cards/REACTOME_MITOCHONDRIAL_TRANSLATION
REACTOME	REACTOME_NEGATIVE_REGULATION_OF_TCF_DEPENDENT_SIGNALING_BY_DVL_INTERACTING_PROTEINS	REACTOME-883	5	https://www.gsea-msigdb.org/gsea/msigdb/cards/REACTOME_NEGATIVE_REGULATION_OF_TCF_DEPENDENT_SIGNALING_BY_DVL_INTERACTING_PROTEINS
REACTOME	REACTOME_DISEASES_OF_MISMATCH_REPAIR_MMR	REACTOME-884	5	https://www.gsea-msigdb.org/gsea/msigdb/cards/REACTOME_DISEASES_OF_MISMATCH_REPAIR_MMR
REACTOME	REACTOME_AFLATOXIN_ACTIVATION_AND_DETOXIFICATION	REACTOME-885	19	https://www.gsea-msigdb.org/gsea/msigdb/cards/REACTOME_AFLATOXIN_ACTIVATION_AND_DETOXIFICATION
REACTOME	REACTOME_ORGANIC_CATION_TRANSPORT	REACTOME-886	10	https://www.gsea-msigdb.org/gsea/msigdb/cards/REACTOME_ORGANIC_CATION_TRANSPORT
REACTOME	REACTOME_ORGANIC_CATION_ANION_ZWITTERION_TRANSPORT	REACTOME-887	15	https://www.gsea-msigdb.org/gsea/msigdb/cards/REACTOME_ORGANIC_CATION_ANION_ZWITTERION_TRANSPORT
REACTOME	REACTOME_METABOLISM_OF_LIPIDS	REACTOME-888	743	https://www.gsea-msigdb.org/gsea/msigdb/cards/REACTOME_METABOLISM_OF_LIPIDS
REACTOME	REACTOME_PHASE_4_RESTING_MEMBRANE_POTENTIAL	REACTOME-889	19	https://www.gsea-msigdb.org/gsea/msigdb/cards/REACTOME_PHASE_4_RESTING_MEMBRANE_POTENTIAL
REACTOME	REACTOME_PHASE_3_RAPID_REPOLARISATION	REACTOME-890	8	https://www.gsea-msigdb.org/gsea/msigdb/cards/REACTOME_PHASE_3_RAPID_REPOLARISATION
REACTOME	REACTOME_CARDIAC_CONDUCTION	REACTOME-891	127	https://www.gsea-msigdb.org/gsea/msigdb/cards/REACTOME_CARDIAC_CONDUCTION
REACTOME	REACTOME_PHASE_0_RAPID_DEPOLARISATION	REACTOME-892	32	https://www.gsea-msigdb.org/gsea/msigdb/cards/REACTOME_PHASE_0_RAPID_DEPOLARISATION
REACTOME	REACTOME_PHASE_2_PLATEAU_PHASE	REACTOME-893	15	https://www.gsea-msigdb.org/gsea/msigdb/cards/REACTOME_PHASE_2_PLATEAU_PHASE
REACTOME	REACTOME_PHASE_1_INACTIVATION_OF_FAST_NA_CHANNELS	REACTOME-894	7	https://www.gsea-msigdb.org/gsea/msigdb/cards/REACTOME_PHASE_1_INACTIVATION_OF_FAST_NA_CHANNELS
REACTOME	REACTOME_TRANSCRIPTIONAL_REGULATION_BY_SMALL_RNAS	REACTOME-895	105	https://www.gsea-msigdb.org/gsea/msigdb/cards/REACTOME_TRANSCRIPTIONAL_REGULATION_BY_SMALL_RNAS
REACTOME	REACTOME_PHYSIOLOGICAL_FACTORS	REACTOME-896	12	https://www.gsea-msigdb.org/gsea/msigdb/cards/REACTOME_PHYSIOLOGICAL_FACTORS
REACTOME	REACTOME_ION_HOMEOSTASIS	REACTOME-897	54	https://www.gsea-msigdb.org/gsea/msigdb/cards/REACTOME_ION_HOMEOSTASIS
REACTOME	REACTOME_METABOLIC_DISORDERS_OF_BIOLOGICAL_OXIDATION_ENZYMES	REACTOME-898	34	https://www.gsea-msigdb.org/gsea/msigdb/cards/REACTOME_METABOLIC_DISORDERS_OF_BIOLOGICAL_OXIDATION_ENZYMES
REACTOME	REACTOME_PIWI_INTERACTING_RNA_PIRNA_BIOGENESIS	REACTOME-899	29	https://www.gsea-msigdb.org/gsea/msigdb/cards/REACTOME_PIWI_INTERACTING_RNA_PIRNA_BIOGENESIS
REACTOME	REACTOME_IKBA_VARIANT_LEADS_TO_EDA_ID	REACTOME-900	7	https://www.gsea-msigdb.org/gsea/msigdb/cards/REACTOME_IKBA_VARIANT_LEADS_TO_EDA_ID
REACTOME	REACTOME_IRAK4_DEFICIENCY_TLR2_4	REACTOME-901	18	https://www.gsea-msigdb.org/gsea/msigdb/cards/REACTOME_IRAK4_DEFICIENCY_TLR2_4
REACTOME	REACTOME_DECTIN_1_MEDIATED_NONCANONICAL_NF_KB_SIGNALING	REACTOME-902	62	https://www.gsea-msigdb.org/gsea/msigdb/cards/REACTOME_DECTIN_1_MEDIATED_NONCANONICAL_NF_KB_SIGNALING
REACTOME	REACTOME_CLEC7A_DECTIN_1_INDUCES_NFAT_ACTIVATION	REACTOME-903	11	https://www.gsea-msigdb.org/gsea/msigdb/cards/REACTOME_CLEC7A_DECTIN_1_INDUCES_NFAT_ACTIVATION
REACTOME	REACTOME_CLEC7A_DECTIN_1_SIGNALING	REACTOME-904	100	https://www.gsea-msigdb.org/gsea/msigdb/cards/REACTOME_CLEC7A_DECTIN_1_SIGNALING
REACTOME	REACTOME_DISEASES_ASSOCIATED_WITH_GLYCOSYLATION_PRECURSOR_BIOSYNTHESIS	REACTOME-905	18	https://www.gsea-msigdb.org/gsea/msigdb/cards/REACTOME_DISEASES_ASSOCIATED_WITH_GLYCOSYLATION_PRECURSOR_BIOSYNTHESIS
REACTOME	REACTOME_ORGANIC_ANION_TRANSPORT	REACTOME-906	5	https://www.gsea-msigdb.org/gsea/msigdb/cards/REACTOME_ORGANIC_ANION_TRANSPORT
REACTOME	REACTOME_DEGRADATION_OF_GLI1_BY_THE_PROTEASOME	REACTOME-907	60	https://www.gsea-msigdb.org/gsea/msigdb/cards/REACTOME_DEGRADATION_OF_GLI1_BY_THE_PROTEASOME
REACTOME	REACTOME_HEDGEHOG_OFF_STATE	REACTOME-908	113	https://www.gsea-msigdb.org/gsea/msigdb/cards/REACTOME_HEDGEHOG_OFF_STATE
REACTOME	REACTOME_ACTIVATION_OF_ANTERIOR_HOX_GENES_IN_HINDBRAIN_DEVELOPMENT_DURING_EARLY_EMBRYOGENESIS	REACTOME-909	120	https://www.gsea-msigdb.org/gsea/msigdb/cards/REACTOME_ACTIVATION_OF_ANTERIOR_HOX_GENES_IN_HINDBRAIN_DEVELOPMENT_DURING_EARLY_EMBRYOGENESIS
REACTOME	REACTOME_CILIUM_ASSEMBLY	REACTOME-910	202	https://www.gsea-msigdb.org/gsea/msigdb/cards/REACTOME_CILIUM_ASSEMBLY
REACTOME	REACTOME_ABC_TRANSPORTER_DISORDERS	REACTOME-911	78	https://www.gsea-msigdb.org/gsea/msigdb/cards/REACTOME_ABC_TRANSPORTER_DISORDERS
REACTOME	REACTOME_SLC_TRANSPORTER_DISORDERS	REACTOME-912	99	https://www.gsea-msigdb.org/gsea/msigdb/cards/REACTOME_SLC_TRANSPORTER_DISORDERS
REACTOME	REACTOME_DISORDERS_OF_TRANSMEMBRANE_TRANSPORTERS	REACTOME-913	177	https://www.gsea-msigdb.org/gsea/msigdb/cards/REACTOME_DISORDERS_OF_TRANSMEMBRANE_TRANSPORTERS
REACTOME	REACTOME_ANCHORING_OF_THE_BASAL_BODY_TO_THE_PLASMA_MEMBRANE	REACTOME-914	97	https://www.gsea-msigdb.org/gsea/msigdb/cards/REACTOME_ANCHORING_OF_THE_BASAL_BODY_TO_THE_PLASMA_MEMBRANE
REACTOME	REACTOME_VXPX_CARGO_TARGETING_TO_CILIUM	REACTOME-915	21	https://www.gsea-msigdb.org/gsea/msigdb/cards/REACTOME_VXPX_CARGO_TARGETING_TO_CILIUM
REACTOME	REACTOME_CARGO_TRAFFICKING_TO_THE_PERICILIARY_MEMBRANE	REACTOME-916	51	https://www.gsea-msigdb.org/gsea/msigdb/cards/REACTOME_CARGO_TRAFFICKING_TO_THE_PERICILIARY_MEMBRANE
REACTOME	REACTOME_BBSOME_MEDIATED_CARGO_TARGETING_TO_CILIUM	REACTOME-917	23	https://www.gsea-msigdb.org/gsea/msigdb/cards/REACTOME_BBSOME_MEDIATED_CARGO_TARGETING_TO_CILIUM
REACTOME	REACTOME_INTRAFLAGELLAR_TRANSPORT	REACTOME-918	54	https://www.gsea-msigdb.org/gsea/msigdb/cards/REACTOME_INTRAFLAGELLAR_TRANSPORT
REACTOME	REACTOME_PYROPTOSIS	REACTOME-919	27	https://www.gsea-msigdb.org/gsea/msigdb/cards/REACTOME_PYROPTOSIS
REACTOME	REACTOME_DECTIN_2_FAMILY	REACTOME-920	26	https://www.gsea-msigdb.org/gsea/msigdb/cards/REACTOME_DECTIN_2_FAMILY
REACTOME	REACTOME_C_TYPE_LECTIN_RECEPTORS_CLRS	REACTOME-921	140	https://www.gsea-msigdb.org/gsea/msigdb/cards/REACTOME_C_TYPE_LECTIN_RECEPTORS_CLRS
REACTOME	REACTOME_CD209_DC_SIGN_SIGNALING	REACTOME-922	21	https://www.gsea-msigdb.org/gsea/msigdb/cards/REACTOME_CD209_DC_SIGN_SIGNALING
REACTOME	REACTOME_TRAFFICKING_OF_MYRISTOYLATED_PROTEINS_TO_THE_CILIUM	REACTOME-923	5	https://www.gsea-msigdb.org/gsea/msigdb/cards/REACTOME_TRAFFICKING_OF_MYRISTOYLATED_PROTEINS_TO_THE_CILIUM
REACTOME	REACTOME_RHO_GTPASES_ACTIVATE_PKNS	REACTOME-924	92	https://www.gsea-msigdb.org/gsea/msigdb/cards/REACTOME_RHO_GTPASES_ACTIVATE_PKNS
REACTOME	REACTOME_ACTIVATED_PKN1_STIMULATES_TRANSCRIPTION_OF_AR_ANDROGEN_RECEPTOR_REGULATED_GENES_KLK2_AND_KLK3	REACTOME-925	65	https://www.gsea-msigdb.org/gsea/msigdb/cards/REACTOME_ACTIVATED_PKN1_STIMULATES_TRANSCRIPTION_OF_AR_ANDROGEN_RECEPTOR_REGULATED_GENES_KLK2_AND_KLK3
REACTOME	REACTOME_RHO_GTPASES_ACTIVATE_CIT	REACTOME-926	19	https://www.gsea-msigdb.org/gsea/msigdb/cards/REACTOME_RHO_GTPASES_ACTIVATE_CIT
REACTOME	REACTOME_RHO_GTPASES_ACTIVATE_KTN1	REACTOME-927	11	https://www.gsea-msigdb.org/gsea/msigdb/cards/REACTOME_RHO_GTPASES_ACTIVATE_KTN1
REACTOME	REACTOME_RHO_GTPASES_ACTIVATE_IQGAPS	REACTOME-928	32	https://www.gsea-msigdb.org/gsea/msigdb/cards/REACTOME_RHO_GTPASES_ACTIVATE_IQGAPS
REACTOME	REACTOME_TNFR1_MEDIATED_CERAMIDE_PRODUCTION	REACTOME-929	6	https://www.gsea-msigdb.org/gsea/msigdb/cards/REACTOME_TNFR1_MEDIATED_CERAMIDE_PRODUCTION
REACTOME	REACTOME_RHO_GTPASES_ACTIVATE_ROCKS	REACTOME-930	19	https://www.gsea-msigdb.org/gsea/msigdb/cards/REACTOME_RHO_GTPASES_ACTIVATE_ROCKS
REACTOME	REACTOME_RHO_GTPASES_ACTIVATE_PAKS	REACTOME-931	21	https://www.gsea-msigdb.org/gsea/msigdb/cards/REACTOME_RHO_GTPASES_ACTIVATE_PAKS
REACTOME	REACTOME_TP53_REGULATES_METABOLIC_GENES	REACTOME-932	87	https://www.gsea-msigdb.org/gsea/msigdb/cards/REACTOME_TP53_REGULATES_METABOLIC_GENES
REACTOME	REACTOME_LIGAND_RECEPTOR_INTERACTIONS	REACTOME-933	8	https://www.gsea-msigdb.org/gsea/msigdb/cards/REACTOME_LIGAND_RECEPTOR_INTERACTIONS
REACTOME	REACTOME_HEDGEHOG_ON_STATE	REACTOME-934	86	https://www.gsea-msigdb.org/gsea/msigdb/cards/REACTOME_HEDGEHOG_ON_STATE
REACTOME	REACTOME_REGULATION_OF_TP53_ACTIVITY	REACTOME-935	160	https://www.gsea-msigdb.org/gsea/msigdb/cards/REACTOME_REGULATION_OF_TP53_ACTIVITY
REACTOME	REACTOME_TP53_REGULATES_TRANSCRIPTION_OF_CELL_DEATH_GENES	REACTOME-936	44	https://www.gsea-msigdb.org/gsea/msigdb/cards/REACTOME_TP53_REGULATES_TRANSCRIPTION_OF_CELL_DEATH_GENES
REACTOME	REACTOME_ACTIVATION_OF_SMO	REACTOME-937	18	https://www.gsea-msigdb.org/gsea/msigdb/cards/REACTOME_ACTIVATION_OF_SMO
REACTOME	REACTOME_GLI_PROTEINS_BIND_PROMOTERS_OF_HH_RESPONSIVE_GENES_TO_PROMOTE_TRANSCRIPTION	REACTOME-938	7	https://www.gsea-msigdb.org/gsea/msigdb/cards/REACTOME_GLI_PROTEINS_BIND_PROMOTERS_OF_HH_RESPONSIVE_GENES_TO_PROMOTE_TRANSCRIPTION
REACTOME	REACTOME_CONSTITUTIVE_SIGNALING_BY_EGFRVIII	REACTOME-939	15	https://www.gsea-msigdb.org/gsea/msigdb/cards/REACTOME_CONSTITUTIVE_SIGNALING_BY_EGFRVIII
REACTOME	REACTOME_APEX1_INDEPENDENT_RESOLUTION_OF_AP_SITES_VIA_THE_SINGLE_NUCLEOTIDE_REPLACEMENT_PATHWAY	REACTOME-940	7	https://www.gsea-msigdb.org/gsea/msigdb/cards/REACTOME_APEX1_INDEPENDENT_RESOLUTION_OF_AP_SITES_VIA_THE_SINGLE_NUCLEOTIDE_REPLACEMENT_PATHWAY
REACTOME	REACTOME_PCNA_DEPENDENT_LONG_PATCH_BASE_EXCISION_REPAIR	REACTOME-941	21	https://www.gsea-msigdb.org/gsea/msigdb/cards/REACTOME_PCNA_DEPENDENT_LONG_PATCH_BASE_EXCISION_REPAIR
REACTOME	REACTOME_FRUCTOSE_METABOLISM	REACTOME-942	7	https://www.gsea-msigdb.org/gsea/msigdb/cards/REACTOME_FRUCTOSE_METABOLISM
REACTOME	REACTOME_VESICLE_MEDIATED_TRANSPORT	REACTOME-943	724	https://www.gsea-msigdb.org/gsea/msigdb/cards/REACTOME_VESICLE_MEDIATED_TRANSPORT
REACTOME	REACTOME_PHOSPHOLIPASE_C_MEDIATED_CASCADE_FGFR2	REACTOME-944	18	https://www.gsea-msigdb.org/gsea/msigdb/cards/REACTOME_PHOSPHOLIPASE_C_MEDIATED_CASCADE_FGFR2
REACTOME	REACTOME_PHOSPHOLIPASE_C_MEDIATED_CASCADE_FGFR4	REACTOME-945	15	https://www.gsea-msigdb.org/gsea/msigdb/cards/REACTOME_PHOSPHOLIPASE_C_MEDIATED_CASCADE_FGFR4
REACTOME	REACTOME_DOWNSTREAM_SIGNALING_OF_ACTIVATED_FGFR1	REACTOME-946	31	https://www.gsea-msigdb.org/gsea/msigdb/cards/REACTOME_DOWNSTREAM_SIGNALING_OF_ACTIVATED_FGFR1
REACTOME	REACTOME_SHC_MEDIATED_CASCADE_FGFR1	REACTOME-947	21	https://www.gsea-msigdb.org/gsea/msigdb/cards/REACTOME_SHC_MEDIATED_CASCADE_FGFR1
REACTOME	REACTOME_PI_3K_CASCADE_FGFR1	REACTOME-948	21	https://www.gsea-msigdb.org/gsea/msigdb/cards/REACTOME_PI_3K_CASCADE_FGFR1
REACTOME	REACTOME_FRS_MEDIATED_FGFR1_SIGNALING	REACTOME-949	23	https://www.gsea-msigdb.org/gsea/msigdb/cards/REACTOME_FRS_MEDIATED_FGFR1_SIGNALING
REACTOME	REACTOME_PI_3K_CASCADE_FGFR2	REACTOME-950	23	https://www.gsea-msigdb.org/gsea/msigdb/cards/REACTOME_PI_3K_CASCADE_FGFR2
REACTOME	REACTOME_DOWNSTREAM_SIGNALING_OF_ACTIVATED_FGFR2	REACTOME-951	30	https://www.gsea-msigdb.org/gsea/msigdb/cards/REACTOME_DOWNSTREAM_SIGNALING_OF_ACTIVATED_FGFR2
REACTOME	REACTOME_FRS_MEDIATED_FGFR2_SIGNALING	REACTOME-952	25	https://www.gsea-msigdb.org/gsea/msigdb/cards/REACTOME_FRS_MEDIATED_FGFR2_SIGNALING
REACTOME	REACTOME_SHC_MEDIATED_CASCADE_FGFR3	REACTOME-953	18	https://www.gsea-msigdb.org/gsea/msigdb/cards/REACTOME_SHC_MEDIATED_CASCADE_FGFR3
REACTOME	REACTOME_FRS_MEDIATED_FGFR3_SIGNALING	REACTOME-954	20	https://www.gsea-msigdb.org/gsea/msigdb/cards/REACTOME_FRS_MEDIATED_FGFR3_SIGNALING
REACTOME	REACTOME_DOWNSTREAM_SIGNALING_OF_ACTIVATED_FGFR3	REACTOME-955	25	https://www.gsea-msigdb.org/gsea/msigdb/cards/REACTOME_DOWNSTREAM_SIGNALING_OF_ACTIVATED_FGFR3
REACTOME	REACTOME_PI_3K_CASCADE_FGFR3	REACTOME-956	18	https://www.gsea-msigdb.org/gsea/msigdb/cards/REACTOME_PI_3K_CASCADE_FGFR3
REACTOME	REACTOME_FRS_MEDIATED_FGFR4_SIGNALING	REACTOME-957	22	https://www.gsea-msigdb.org/gsea/msigdb/cards/REACTOME_FRS_MEDIATED_FGFR4_SIGNALING
REACTOME	REACTOME_DOWNSTREAM_SIGNALING_OF_ACTIVATED_FGFR4	REACTOME-958	27	https://www.gsea-msigdb.org/gsea/msigdb/cards/REACTOME_DOWNSTREAM_SIGNALING_OF_ACTIVATED_FGFR4
REACTOME	REACTOME_SHC_MEDIATED_CASCADE_FGFR4	REACTOME-959	20	https://www.gsea-msigdb.org/gsea/msigdb/cards/REACTOME_SHC_MEDIATED_CASCADE_FGFR4
REACTOME	REACTOME_PI_3K_CASCADE_FGFR4	REACTOME-960	20	https://www.gsea-msigdb.org/gsea/msigdb/cards/REACTOME_PI_3K_CASCADE_FGFR4
REACTOME	REACTOME_NEGATIVE_REGULATION_OF_FGFR1_SIGNALING	REACTOME-961	33	https://www.gsea-msigdb.org/gsea/msigdb/cards/REACTOME_NEGATIVE_REGULATION_OF_FGFR1_SIGNALING
REACTOME	REACTOME_NEGATIVE_REGULATION_OF_FGFR2_SIGNALING	REACTOME-962	34	https://www.gsea-msigdb.org/gsea/msigdb/cards/REACTOME_NEGATIVE_REGULATION_OF_FGFR2_SIGNALING
REACTOME	REACTOME_NEGATIVE_REGULATION_OF_FGFR3_SIGNALING	REACTOME-963	29	https://www.gsea-msigdb.org/gsea/msigdb/cards/REACTOME_NEGATIVE_REGULATION_OF_FGFR3_SIGNALING
REACTOME	REACTOME_NEGATIVE_REGULATION_OF_FGFR4_SIGNALING	REACTOME-964	31	https://www.gsea-msigdb.org/gsea/msigdb/cards/REACTOME_NEGATIVE_REGULATION_OF_FGFR4_SIGNALING
REACTOME	REACTOME_SIGNALING_BY_FGFR1	REACTOME-965	50	https://www.gsea-msigdb.org/gsea/msigdb/cards/REACTOME_SIGNALING_BY_FGFR1
REACTOME	REACTOME_SIGNALING_BY_FGFR2	REACTOME-966	73	https://www.gsea-msigdb.org/gsea/msigdb/cards/REACTOME_SIGNALING_BY_FGFR2
REACTOME	REACTOME_SIGNALING_BY_FGFR3	REACTOME-967	40	https://www.gsea-msigdb.org/gsea/msigdb/cards/REACTOME_SIGNALING_BY_FGFR3
REACTOME	REACTOME_SIGNALING_BY_FGFR4	REACTOME-968	41	https://www.gsea-msigdb.org/gsea/msigdb/cards/REACTOME_SIGNALING_BY_FGFR4
REACTOME	REACTOME_SIGNALING_BY_FGFR2_IN_DISEASE	REACTOME-969	43	https://www.gsea-msigdb.org/gsea/msigdb/cards/REACTOME_SIGNALING_BY_FGFR2_IN_DISEASE
REACTOME	REACTOME_SIGNALING_BY_FGFR4_IN_DISEASE	REACTOME-970	11	https://www.gsea-msigdb.org/gsea/msigdb/cards/REACTOME_SIGNALING_BY_FGFR4_IN_DISEASE
REACTOME	REACTOME_SIGNALING_BY_FGFR1_IN_DISEASE	REACTOME-971	38	https://www.gsea-msigdb.org/gsea/msigdb/cards/REACTOME_SIGNALING_BY_FGFR1_IN_DISEASE
REACTOME	REACTOME_TRANSLESION_SYNTHESIS_BY_POLK	REACTOME-972	17	https://www.gsea-msigdb.org/gsea/msigdb/cards/REACTOME_TRANSLESION_SYNTHESIS_BY_POLK
REACTOME	REACTOME_TERMINATION_OF_TRANSLESION_DNA_SYNTHESIS	REACTOME-973	32	https://www.gsea-msigdb.org/gsea/msigdb/cards/REACTOME_TERMINATION_OF_TRANSLESION_DNA_SYNTHESIS
REACTOME	REACTOME_REGULATION_OF_RAS_BY_GAPS	REACTOME-974	68	https://www.gsea-msigdb.org/gsea/msigdb/cards/REACTOME_REGULATION_OF_RAS_BY_GAPS
REACTOME	REACTOME_FGFRL1_MODULATION_OF_FGFR1_SIGNALING	REACTOME-975	13	https://www.gsea-msigdb.org/gsea/msigdb/cards/REACTOME_FGFRL1_MODULATION_OF_FGFR1_SIGNALING
REACTOME	REACTOME_RESPONSE_TO_METAL_IONS	REACTOME-976	14	https://www.gsea-msigdb.org/gsea/msigdb/cards/REACTOME_RESPONSE_TO_METAL_IONS
REACTOME	REACTOME_CLEC7A_INFLAMMASOME_PATHWAY	REACTOME-977	6	https://www.gsea-msigdb.org/gsea/msigdb/cards/REACTOME_CLEC7A_INFLAMMASOME_PATHWAY
REACTOME	REACTOME_METALLOTHIONEINS_BIND_METALS	REACTOME-978	11	https://www.gsea-msigdb.org/gsea/msigdb/cards/REACTOME_METALLOTHIONEINS_BIND_METALS
REACTOME	REACTOME_FORMATION_OF_XYLULOSE_5_PHOSPHATE	REACTOME-979	5	https://www.gsea-msigdb.org/gsea/msigdb/cards/REACTOME_FORMATION_OF_XYLULOSE_5_PHOSPHATE
REACTOME	REACTOME_MELANIN_BIOSYNTHESIS	REACTOME-980	5	https://www.gsea-msigdb.org/gsea/msigdb/cards/REACTOME_MELANIN_BIOSYNTHESIS
REACTOME	REACTOME_DISEASES_OF_CARBOHYDRATE_METABOLISM	REACTOME-981	34	https://www.gsea-msigdb.org/gsea/msigdb/cards/REACTOME_DISEASES_OF_CARBOHYDRATE_METABOLISM
REACTOME	REACTOME_DISEASES_OF_SIGNAL_TRANSDUCTION_BY_GROWTH_FACTOR_RECEPTORS_AND_SECOND_MESSENGERS	REACTOME-982	432	https://www.gsea-msigdb.org/gsea/msigdb/cards/REACTOME_DISEASES_OF_SIGNAL_TRANSDUCTION_BY_GROWTH_FACTOR_RECEPTORS_AND_SECOND_MESSENGERS
REACTOME	REACTOME_INFECTIOUS_DISEASE	REACTOME-983	934	https://www.gsea-msigdb.org/gsea/msigdb/cards/REACTOME_INFECTIOUS_DISEASE
REACTOME	REACTOME_RHO_GTPASES_ACTIVATE_WASPS_AND_WAVES	REACTOME-984	36	https://www.gsea-msigdb.org/gsea/msigdb/cards/REACTOME_RHO_GTPASES_ACTIVATE_WASPS_AND_WAVES
REACTOME	REACTOME_RHO_GTPASES_ACTIVATE_FORMINS	REACTOME-985	140	https://www.gsea-msigdb.org/gsea/msigdb/cards/REACTOME_RHO_GTPASES_ACTIVATE_FORMINS
REACTOME	REACTOME_RHO_GTPASES_ACTIVATE_RHOTEKIN_AND_RHOPHILINS	REACTOME-986	9	https://www.gsea-msigdb.org/gsea/msigdb/cards/REACTOME_RHO_GTPASES_ACTIVATE_RHOTEKIN_AND_RHOPHILINS
REACTOME	REACTOME_TNFR2_NON_CANONICAL_NF_KB_PATHWAY	REACTOME-987	101	https://www.gsea-msigdb.org/gsea/msigdb/cards/REACTOME_TNFR2_NON_CANONICAL_NF_KB_PATHWAY
REACTOME	REACTOME_RHO_GTPASES_ACTIVATE_NADPH_OXIDASES	REACTOME-988	24	https://www.gsea-msigdb.org/gsea/msigdb/cards/REACTOME_RHO_GTPASES_ACTIVATE_NADPH_OXIDASES
REACTOME	REACTOME_DISEASES_OF_METABOLISM	REACTOME-989	246	https://www.gsea-msigdb.org/gsea/msigdb/cards/REACTOME_DISEASES_OF_METABOLISM
REACTOME	REACTOME_TNFS_BIND_THEIR_PHYSIOLOGICAL_RECEPTORS	REACTOME-990	29	https://www.gsea-msigdb.org/gsea/msigdb/cards/REACTOME_TNFS_BIND_THEIR_PHYSIOLOGICAL_RECEPTORS
REACTOME	REACTOME_RAF_ACTIVATION	REACTOME-991	34	https://www.gsea-msigdb.org/gsea/msigdb/cards/REACTOME_RAF_ACTIVATION
REACTOME	REACTOME_MAP2K_AND_MAPK_ACTIVATION	REACTOME-992	40	https://www.gsea-msigdb.org/gsea/msigdb/cards/REACTOME_MAP2K_AND_MAPK_ACTIVATION
REACTOME	REACTOME_CONSTITUTIVE_SIGNALING_BY_AKT1_E17K_IN_CANCER	REACTOME-993	26	https://www.gsea-msigdb.org/gsea/msigdb/cards/REACTOME_CONSTITUTIVE_SIGNALING_BY_AKT1_E17K_IN_CANCER
REACTOME	REACTOME_NEGATIVE_FEEDBACK_REGULATION_OF_MAPK_PATHWAY	REACTOME-994	6	https://www.gsea-msigdb.org/gsea/msigdb/cards/REACTOME_NEGATIVE_FEEDBACK_REGULATION_OF_MAPK_PATHWAY
REACTOME	REACTOME_NEGATIVE_REGULATION_OF_MAPK_PATHWAY	REACTOME-995	43	https://www.gsea-msigdb.org/gsea/msigdb/cards/REACTOME_NEGATIVE_REGULATION_OF_MAPK_PATHWAY
REACTOME	REACTOME_TNF_RECEPTOR_SUPERFAMILY_TNFSF_MEMBERS_MEDIATING_NON_CANONICAL_NF_KB_PATHWAY	REACTOME-996	17	https://www.gsea-msigdb.org/gsea/msigdb/cards/REACTOME_TNF_RECEPTOR_SUPERFAMILY_TNFSF_MEMBERS_MEDIATING_NON_CANONICAL_NF_KB_PATHWAY
REACTOME	REACTOME_PROTEIN_REPAIR	REACTOME-997	6	https://www.gsea-msigdb.org/gsea/msigdb/cards/REACTOME_PROTEIN_REPAIR
REACTOME	REACTOME_DEFECTIVE_CFTR_CAUSES_CYSTIC_FIBROSIS	REACTOME-998	61	https://www.gsea-msigdb.org/gsea/msigdb/cards/REACTOME_DEFECTIVE_CFTR_CAUSES_CYSTIC_FIBROSIS
REACTOME	REACTOME_LGI_ADAM_INTERACTIONS	REACTOME-999	14	https://www.gsea-msigdb.org/gsea/msigdb/cards/REACTOME_LGI_ADAM_INTERACTIONS
REACTOME	REACTOME_MAPK_FAMILY_SIGNALING_CASCADES	REACTOME-1000	327	https://www.gsea-msigdb.org/gsea/msigdb/cards/REACTOME_MAPK_FAMILY_SIGNALING_CASCADES
REACTOME	REACTOME_SURFACTANT_METABOLISM	REACTOME-1001	30	https://www.gsea-msigdb.org/gsea/msigdb/cards/REACTOME_SURFACTANT_METABOLISM
REACTOME	REACTOME_MAP3K8_TPL2_DEPENDENT_MAPK1_3_ACTIVATION	REACTOME-1002	16	https://www.gsea-msigdb.org/gsea/msigdb/cards/REACTOME_MAP3K8_TPL2_DEPENDENT_MAPK1_3_ACTIVATION
REACTOME	REACTOME_HDR_THROUGH_SINGLE_STRAND_ANNEALING_SSA	REACTOME-1003	37	https://www.gsea-msigdb.org/gsea/msigdb/cards/REACTOME_HDR_THROUGH_SINGLE_STRAND_ANNEALING_SSA
REACTOME	REACTOME_HDR_THROUGH_MMEJ_ALT_NHEJ	REACTOME-1004	10	https://www.gsea-msigdb.org/gsea/msigdb/cards/REACTOME_HDR_THROUGH_MMEJ_ALT_NHEJ
REACTOME	REACTOME_HDR_THROUGH_HOMOLOGOUS_RECOMBINATION_HRR	REACTOME-1005	67	https://www.gsea-msigdb.org/gsea/msigdb/cards/REACTOME_HDR_THROUGH_HOMOLOGOUS_RECOMBINATION_HRR
REACTOME	REACTOME_REGULATION_OF_TLR_BY_ENDOGENOUS_LIGAND	REACTOME-1006	21	https://www.gsea-msigdb.org/gsea/msigdb/cards/REACTOME_REGULATION_OF_TLR_BY_ENDOGENOUS_LIGAND
REACTOME	REACTOME_MAPK6_MAPK4_SIGNALING	REACTOME-1007	93	https://www.gsea-msigdb.org/gsea/msigdb/cards/REACTOME_MAPK6_MAPK4_SIGNALING
REACTOME	REACTOME_DISEASES_ASSOCIATED_WITH_SURFACTANT_METABOLISM	REACTOME-1008	10	https://www.gsea-msigdb.org/gsea/msigdb/cards/REACTOME_DISEASES_ASSOCIATED_WITH_SURFACTANT_METABOLISM
REACTOME	REACTOME_DEUBIQUITINATION	REACTOME-1009	297	https://www.gsea-msigdb.org/gsea/msigdb/cards/REACTOME_DEUBIQUITINATION
REACTOME	REACTOME_DEFECTIVE_CSF2RB_CAUSES_SMDP5	REACTOME-1010	8	https://www.gsea-msigdb.org/gsea/msigdb/cards/REACTOME_DEFECTIVE_CSF2RB_CAUSES_SMDP5
REACTOME	REACTOME_UCH_PROTEINASES	REACTOME-1011	100	https://www.gsea-msigdb.org/gsea/msigdb/cards/REACTOME_UCH_PROTEINASES
REACTOME	REACTOME_JOSEPHIN_DOMAIN_DUBS	REACTOME-1012	12	https://www.gsea-msigdb.org/gsea/msigdb/cards/REACTOME_JOSEPHIN_DOMAIN_DUBS
REACTOME	REACTOME_UB_SPECIFIC_PROCESSING_PROTEASES	REACTOME-1013	219	https://www.gsea-msigdb.org/gsea/msigdb/cards/REACTOME_UB_SPECIFIC_PROCESSING_PROTEASES
REACTOME	REACTOME_OVARIAN_TUMOR_DOMAIN_PROTEASES	REACTOME-1014	39	https://www.gsea-msigdb.org/gsea/msigdb/cards/REACTOME_OVARIAN_TUMOR_DOMAIN_PROTEASES
REACTOME	REACTOME_METALLOPROTEASE_DUBS	REACTOME-1015	35	https://www.gsea-msigdb.org/gsea/msigdb/cards/REACTOME_METALLOPROTEASE_DUBS
REACTOME	REACTOME_CD22_MEDIATED_BCR_REGULATION	REACTOME-1016	61	https://www.gsea-msigdb.org/gsea/msigdb/cards/REACTOME_CD22_MEDIATED_BCR_REGULATION
REACTOME	REACTOME_DNA_DOUBLE_STRAND_BREAK_REPAIR	REACTOME-1017	167	https://www.gsea-msigdb.org/gsea/msigdb/cards/REACTOME_DNA_DOUBLE_STRAND_BREAK_REPAIR
REACTOME	REACTOME_RESOLUTION_OF_D_LOOP_STRUCTURES	REACTOME-1018	34	https://www.gsea-msigdb.org/gsea/msigdb/cards/REACTOME_RESOLUTION_OF_D_LOOP_STRUCTURES
REACTOME	REACTOME_HOMOLOGY_DIRECTED_REPAIR	REACTOME-1019	138	https://www.gsea-msigdb.org/gsea/msigdb/cards/REACTOME_HOMOLOGY_DIRECTED_REPAIR
REACTOME	REACTOME_SENSING_OF_DNA_DOUBLE_STRAND_BREAKS	REACTOME-1020	6	https://www.gsea-msigdb.org/gsea/msigdb/cards/REACTOME_SENSING_OF_DNA_DOUBLE_STRAND_BREAKS
REACTOME	REACTOME_RESOLUTION_OF_D_LOOP_STRUCTURES_THROUGH_SYNTHESIS_DEPENDENT_STRAND_ANNEALING_SDSA	REACTOME-1021	26	https://www.gsea-msigdb.org/gsea/msigdb/cards/REACTOME_RESOLUTION_OF_D_LOOP_STRUCTURES_THROUGH_SYNTHESIS_DEPENDENT_STRAND_ANNEALING_SDSA
REACTOME	REACTOME_NONHOMOLOGOUS_END_JOINING_NHEJ	REACTOME-1022	69	https://www.gsea-msigdb.org/gsea/msigdb/cards/REACTOME_NONHOMOLOGOUS_END_JOINING_NHEJ
REACTOME	REACTOME_HOMOLOGOUS_DNA_PAIRING_AND_STRAND_EXCHANGE	REACTOME-1023	42	https://www.gsea-msigdb.org/gsea/msigdb/cards/REACTOME_HOMOLOGOUS_DNA_PAIRING_AND_STRAND_EXCHANGE
REACTOME	REACTOME_DNA_DOUBLE_STRAND_BREAK_RESPONSE	REACTOME-1024	78	https://www.gsea-msigdb.org/gsea/msigdb/cards/REACTOME_DNA_DOUBLE_STRAND_BREAK_RESPONSE
REACTOME	REACTOME_PROCESSING_OF_DNA_DOUBLE_STRAND_BREAK_ENDS	REACTOME-1025	98	https://www.gsea-msigdb.org/gsea/msigdb/cards/REACTOME_PROCESSING_OF_DNA_DOUBLE_STRAND_BREAK_ENDS
REACTOME	REACTOME_CARGO_CONCENTRATION_IN_THE_ER	REACTOME-1026	33	https://www.gsea-msigdb.org/gsea/msigdb/cards/REACTOME_CARGO_CONCENTRATION_IN_THE_ER
REACTOME	REACTOME_DNA_DAMAGE_RECOGNITION_IN_GG_NER	REACTOME-1027	38	https://www.gsea-msigdb.org/gsea/msigdb/cards/REACTOME_DNA_DAMAGE_RECOGNITION_IN_GG_NER
REACTOME	REACTOME_FORMATION_OF_INCISION_COMPLEX_IN_GG_NER	REACTOME-1028	43	https://www.gsea-msigdb.org/gsea/msigdb/cards/REACTOME_FORMATION_OF_INCISION_COMPLEX_IN_GG_NER
REACTOME	REACTOME_GAP_FILLING_DNA_REPAIR_SYNTHESIS_AND_LIGATION_IN_GG_NER	REACTOME-1029	25	https://www.gsea-msigdb.org/gsea/msigdb/cards/REACTOME_GAP_FILLING_DNA_REPAIR_SYNTHESIS_AND_LIGATION_IN_GG_NER
REACTOME	REACTOME_NUCLEOTIDE_EXCISION_REPAIR	REACTOME-1030	110	https://www.gsea-msigdb.org/gsea/msigdb/cards/REACTOME_NUCLEOTIDE_EXCISION_REPAIR
REACTOME	REACTOME_GLOBAL_GENOME_NUCLEOTIDE_EXCISION_REPAIR_GG_NER	REACTOME-1031	84	https://www.gsea-msigdb.org/gsea/msigdb/cards/REACTOME_GLOBAL_GENOME_NUCLEOTIDE_EXCISION_REPAIR_GG_NER
REACTOME	REACTOME_DUAL_INCISION_IN_GG_NER	REACTOME-1032	41	https://www.gsea-msigdb.org/gsea/msigdb/cards/REACTOME_DUAL_INCISION_IN_GG_NER
REACTOME	REACTOME_POST_TRANSLATIONAL_PROTEIN_MODIFICATION	REACTOME-1033	1434	https://www.gsea-msigdb.org/gsea/msigdb/cards/REACTOME_POST_TRANSLATIONAL_PROTEIN_MODIFICATION
REACTOME	REACTOME_DEPOSITION_OF_NEW_CENPA_CONTAINING_NUCLEOSOMES_AT_THE_CENTROMERE	REACTOME-1034	71	https://www.gsea-msigdb.org/gsea/msigdb/cards/REACTOME_DEPOSITION_OF_NEW_CENPA_CONTAINING_NUCLEOSOMES_AT_THE_CENTROMERE
REACTOME	REACTOME_RESPIRATORY_ELECTRON_TRANSPORT	REACTOME-1035	103	https://www.gsea-msigdb.org/gsea/msigdb/cards/REACTOME_RESPIRATORY_ELECTRON_TRANSPORT
REACTOME	REACTOME_INFLAMMASOMES	REACTOME-1036	21	https://www.gsea-msigdb.org/gsea/msigdb/cards/REACTOME_INFLAMMASOMES
REACTOME	REACTOME_PRESYNAPTIC_NICOTINIC_ACETYLCHOLINE_RECEPTORS	REACTOME-1037	12	https://www.gsea-msigdb.org/gsea/msigdb/cards/REACTOME_PRESYNAPTIC_NICOTINIC_ACETYLCHOLINE_RECEPTORS
REACTOME	REACTOME_HIGHLY_SODIUM_PERMEABLE_POSTSYNAPTIC_ACETYLCHOLINE_NICOTINIC_RECEPTORS	REACTOME-1038	7	https://www.gsea-msigdb.org/gsea/msigdb/cards/REACTOME_HIGHLY_SODIUM_PERMEABLE_POSTSYNAPTIC_ACETYLCHOLINE_NICOTINIC_RECEPTORS
REACTOME	REACTOME_HIGHLY_CALCIUM_PERMEABLE_POSTSYNAPTIC_NICOTINIC_ACETYLCHOLINE_RECEPTORS	REACTOME-1039	11	https://www.gsea-msigdb.org/gsea/msigdb/cards/REACTOME_HIGHLY_CALCIUM_PERMEABLE_POSTSYNAPTIC_NICOTINIC_ACETYLCHOLINE_RECEPTORS
REACTOME	REACTOME_HIGHLY_CALCIUM_PERMEABLE_NICOTINIC_ACETYLCHOLINE_RECEPTORS	REACTOME-1040	9	https://www.gsea-msigdb.org/gsea/msigdb/cards/REACTOME_HIGHLY_CALCIUM_PERMEABLE_NICOTINIC_ACETYLCHOLINE_RECEPTORS
REACTOME	REACTOME_FORMATION_OF_TC_NER_PRE_INCISION_COMPLEX	REACTOME-1041	53	https://www.gsea-msigdb.org/gsea/msigdb/cards/REACTOME_FORMATION_OF_TC_NER_PRE_INCISION_COMPLEX
REACTOME	REACTOME_TRANSCRIPTION_COUPLED_NUCLEOTIDE_EXCISION_REPAIR_TC_NER	REACTOME-1042	78	https://www.gsea-msigdb.org/gsea/msigdb/cards/REACTOME_TRANSCRIPTION_COUPLED_NUCLEOTIDE_EXCISION_REPAIR_TC_NER
REACTOME	REACTOME_DUAL_INCISION_IN_TC_NER	REACTOME-1043	65	https://www.gsea-msigdb.org/gsea/msigdb/cards/REACTOME_DUAL_INCISION_IN_TC_NER
REACTOME	REACTOME_TRNA_MODIFICATION_IN_THE_NUCLEUS_AND_CYTOSOL	REACTOME-1044	43	https://www.gsea-msigdb.org/gsea/msigdb/cards/REACTOME_TRNA_MODIFICATION_IN_THE_NUCLEUS_AND_CYTOSOL
REACTOME	REACTOME_SYNTHESIS_OF_WYBUTOSINE_AT_G37_OF_TRNA_PHE	REACTOME-1045	6	https://www.gsea-msigdb.org/gsea/msigdb/cards/REACTOME_SYNTHESIS_OF_WYBUTOSINE_AT_G37_OF_TRNA_PHE
REACTOME	REACTOME_FANCONI_ANEMIA_PATHWAY	REACTOME-1046	39	https://www.gsea-msigdb.org/gsea/msigdb/cards/REACTOME_FANCONI_ANEMIA_PATHWAY
REACTOME	REACTOME_INTERLEUKIN_6_FAMILY_SIGNALING	REACTOME-1047	24	https://www.gsea-msigdb.org/gsea/msigdb/cards/REACTOME_INTERLEUKIN_6_FAMILY_SIGNALING
REACTOME	REACTOME_INTERLEUKIN_10_SIGNALING	REACTOME-1048	46	https://www.gsea-msigdb.org/gsea/msigdb/cards/REACTOME_INTERLEUKIN_10_SIGNALING
REACTOME	REACTOME_TRNA_PROCESSING_IN_THE_NUCLEUS	REACTOME-1049	59	https://www.gsea-msigdb.org/gsea/msigdb/cards/REACTOME_TRNA_PROCESSING_IN_THE_NUCLEUS
REACTOME	REACTOME_TRNA_PROCESSING_IN_THE_MITOCHONDRION	REACTOME-1050	7	https://www.gsea-msigdb.org/gsea/msigdb/cards/REACTOME_TRNA_PROCESSING_IN_THE_MITOCHONDRION
REACTOME	REACTOME_ERBB2_REGULATES_CELL_MOTILITY	REACTOME-1051	15	https://www.gsea-msigdb.org/gsea/msigdb/cards/REACTOME_ERBB2_REGULATES_CELL_MOTILITY
REACTOME	REACTOME_INTERLEUKIN_4_AND_INTERLEUKIN_13_SIGNALING	REACTOME-1052	111	https://www.gsea-msigdb.org/gsea/msigdb/cards/REACTOME_INTERLEUKIN_4_AND_INTERLEUKIN_13_SIGNALING
REACTOME	REACTOME_TRNA_MODIFICATION_IN_THE_MITOCHONDRION	REACTOME-1053	9	https://www.gsea-msigdb.org/gsea/msigdb/cards/REACTOME_TRNA_MODIFICATION_IN_THE_MITOCHONDRION
REACTOME	REACTOME_GDP_FUCOSE_BIOSYNTHESIS	REACTOME-1054	6	https://www.gsea-msigdb.org/gsea/msigdb/cards/REACTOME_GDP_FUCOSE_BIOSYNTHESIS
REACTOME	REACTOME_IL_6_TYPE_CYTOKINE_RECEPTOR_LIGAND_INTERACTIONS	REACTOME-1055	17	https://www.gsea-msigdb.org/gsea/msigdb/cards/REACTOME_IL_6_TYPE_CYTOKINE_RECEPTOR_LIGAND_INTERACTIONS
REACTOME	REACTOME_RRNA_MODIFICATION_IN_THE_NUCLEUS_AND_CYTOSOL	REACTOME-1056	60	https://www.gsea-msigdb.org/gsea/msigdb/cards/REACTOME_RRNA_MODIFICATION_IN_THE_NUCLEUS_AND_CYTOSOL
REACTOME	REACTOME_TP53_REGULATES_TRANSCRIPTION_OF_CELL_CYCLE_GENES	REACTOME-1057	49	https://www.gsea-msigdb.org/gsea/msigdb/cards/REACTOME_TP53_REGULATES_TRANSCRIPTION_OF_CELL_CYCLE_GENES
REACTOME	REACTOME_RRNA_MODIFICATION_IN_THE_MITOCHONDRION	REACTOME-1058	8	https://www.gsea-msigdb.org/gsea/msigdb/cards/REACTOME_RRNA_MODIFICATION_IN_THE_MITOCHONDRION
REACTOME	REACTOME_NEUREXINS_AND_NEUROLIGINS	REACTOME-1059	56	https://www.gsea-msigdb.org/gsea/msigdb/cards/REACTOME_NEUREXINS_AND_NEUROLIGINS
REACTOME	REACTOME_PROTEIN_PROTEIN_INTERACTIONS_AT_SYNAPSES	REACTOME-1060	87	https://www.gsea-msigdb.org/gsea/msigdb/cards/REACTOME_PROTEIN_PROTEIN_INTERACTIONS_AT_SYNAPSES
REACTOME	REACTOME_TP53_REGULATES_TRANSCRIPTION_OF_DNA_REPAIR_GENES	REACTOME-1061	65	https://www.gsea-msigdb.org/gsea/msigdb/cards/REACTOME_TP53_REGULATES_TRANSCRIPTION_OF_DNA_REPAIR_GENES
REACTOME	REACTOME_CHOLINE_CATABOLISM	REACTOME-1062	6	https://www.gsea-msigdb.org/gsea/msigdb/cards/REACTOME_CHOLINE_CATABOLISM
REACTOME	REACTOME_NEUTROPHIL_DEGRANULATION	REACTOME-1063	479	https://www.gsea-msigdb.org/gsea/msigdb/cards/REACTOME_NEUTROPHIL_DEGRANULATION
REACTOME	REACTOME_COMPLEX_I_BIOGENESIS	REACTOME-1064	57	https://www.gsea-msigdb.org/gsea/msigdb/cards/REACTOME_COMPLEX_I_BIOGENESIS
REACTOME	REACTOME_METAL_SEQUESTRATION_BY_ANTIMICROBIAL_PROTEINS	REACTOME-1065	6	https://www.gsea-msigdb.org/gsea/msigdb/cards/REACTOME_METAL_SEQUESTRATION_BY_ANTIMICROBIAL_PROTEINS
REACTOME	REACTOME_SIGNALING_BY_MODERATE_KINASE_ACTIVITY_BRAF_MUTANTS	REACTOME-1066	45	https://www.gsea-msigdb.org/gsea/msigdb/cards/REACTOME_SIGNALING_BY_MODERATE_KINASE_ACTIVITY_BRAF_MUTANTS
REACTOME	REACTOME_SIGNALING_BY_BRAF_AND_RAF1_FUSIONS	REACTOME-1067	65	https://www.gsea-msigdb.org/gsea/msigdb/cards/REACTOME_SIGNALING_BY_BRAF_AND_RAF1_FUSIONS
REACTOME	REACTOME_RAS_SIGNALING_DOWNSTREAM_OF_NF1_LOSS_OF_FUNCTION_VARIANTS	REACTOME-1068	7	https://www.gsea-msigdb.org/gsea/msigdb/cards/REACTOME_RAS_SIGNALING_DOWNSTREAM_OF_NF1_LOSS_OF_FUNCTION_VARIANTS
REACTOME	REACTOME_ONCOGENIC_MAPK_SIGNALING	REACTOME-1069	82	https://www.gsea-msigdb.org/gsea/msigdb/cards/REACTOME_ONCOGENIC_MAPK_SIGNALING
REACTOME	REACTOME_ANTIMICROBIAL_PEPTIDES	REACTOME-1070	97	https://www.gsea-msigdb.org/gsea/msigdb/cards/REACTOME_ANTIMICROBIAL_PEPTIDES
REACTOME	REACTOME_TP53_REGULATES_TRANSCRIPTION_OF_GENES_INVOLVED_IN_CYTOCHROME_C_RELEASE	REACTOME-1071	20	https://www.gsea-msigdb.org/gsea/msigdb/cards/REACTOME_TP53_REGULATES_TRANSCRIPTION_OF_GENES_INVOLVED_IN_CYTOCHROME_C_RELEASE
REACTOME	REACTOME_TP53_REGULATES_TRANSCRIPTION_OF_SEVERAL_ADDITIONAL_CELL_DEATH_GENES_WHOSE_SPECIFIC_ROLES_IN_P53_DEPENDENT_APOPTOSIS_REMAIN_UNCERTAIN	REACTOME-1072	14	https://www.gsea-msigdb.org/gsea/msigdb/cards/REACTOME_TP53_REGULATES_TRANSCRIPTION_OF_SEVERAL_ADDITIONAL_CELL_DEATH_GENES_WHOSE_SPECIFIC_ROLES_IN_P53_DEPENDENT_APOPTOSIS_REMAIN_UNCERTAIN
REACTOME	REACTOME_TP53_REGULATES_TRANSCRIPTION_OF_CASPASE_ACTIVATORS_AND_CASPASES	REACTOME-1073	12	https://www.gsea-msigdb.org/gsea/msigdb/cards/REACTOME_TP53_REGULATES_TRANSCRIPTION_OF_CASPASE_ACTIVATORS_AND_CASPASES
REACTOME	REACTOME_TP53_REGULATES_TRANSCRIPTION_OF_DEATH_RECEPTORS_AND_LIGANDS	REACTOME-1074	12	https://www.gsea-msigdb.org/gsea/msigdb/cards/REACTOME_TP53_REGULATES_TRANSCRIPTION_OF_DEATH_RECEPTORS_AND_LIGANDS
REACTOME	REACTOME_FGFR2_ALTERNATIVE_SPLICING	REACTOME-1075	27	https://www.gsea-msigdb.org/gsea/msigdb/cards/REACTOME_FGFR2_ALTERNATIVE_SPLICING
REACTOME	REACTOME_TP53_REGULATES_TRANSCRIPTION_OF_GENES_INVOLVED_IN_G2_CELL_CYCLE_ARREST	REACTOME-1076	18	https://www.gsea-msigdb.org/gsea/msigdb/cards/REACTOME_TP53_REGULATES_TRANSCRIPTION_OF_GENES_INVOLVED_IN_G2_CELL_CYCLE_ARREST
REACTOME	REACTOME_TP53_REGULATES_TRANSCRIPTION_OF_ADDITIONAL_CELL_CYCLE_GENES_WHOSE_EXACT_ROLE_IN_THE_P53_PATHWAY_REMAIN_UNCERTAIN	REACTOME-1077	21	https://www.gsea-msigdb.org/gsea/msigdb/cards/REACTOME_TP53_REGULATES_TRANSCRIPTION_OF_ADDITIONAL_CELL_CYCLE_GENES_WHOSE_EXACT_ROLE_IN_THE_P53_PATHWAY_REMAIN_UNCERTAIN
REACTOME	REACTOME_TP53_REGULATES_TRANSCRIPTION_OF_GENES_INVOLVED_IN_G1_CELL_CYCLE_ARREST	REACTOME-1078	14	https://www.gsea-msigdb.org/gsea/msigdb/cards/REACTOME_TP53_REGULATES_TRANSCRIPTION_OF_GENES_INVOLVED_IN_G1_CELL_CYCLE_ARREST
REACTOME	REACTOME_REGULATION_OF_TP53_ACTIVITY_THROUGH_PHOSPHORYLATION	REACTOME-1079	92	https://www.gsea-msigdb.org/gsea/msigdb/cards/REACTOME_REGULATION_OF_TP53_ACTIVITY_THROUGH_PHOSPHORYLATION
REACTOME	REACTOME_REGULATION_OF_TP53_ACTIVITY_THROUGH_ACETYLATION	REACTOME-1080	30	https://www.gsea-msigdb.org/gsea/msigdb/cards/REACTOME_REGULATION_OF_TP53_ACTIVITY_THROUGH_ACETYLATION
REACTOME	REACTOME_REGULATION_OF_TP53_ACTIVITY_THROUGH_ASSOCIATION_WITH_CO_FACTORS	REACTOME-1081	14	https://www.gsea-msigdb.org/gsea/msigdb/cards/REACTOME_REGULATION_OF_TP53_ACTIVITY_THROUGH_ASSOCIATION_WITH_CO_FACTORS
REACTOME	REACTOME_REGULATION_OF_TP53_ACTIVITY_THROUGH_METHYLATION	REACTOME-1082	19	https://www.gsea-msigdb.org/gsea/msigdb/cards/REACTOME_REGULATION_OF_TP53_ACTIVITY_THROUGH_METHYLATION
REACTOME	REACTOME_KERATINIZATION	REACTOME-1083	217	https://www.gsea-msigdb.org/gsea/msigdb/cards/REACTOME_KERATINIZATION
REACTOME	REACTOME_REGULATION_OF_TP53_EXPRESSION_AND_DEGRADATION	REACTOME-1084	37	https://www.gsea-msigdb.org/gsea/msigdb/cards/REACTOME_REGULATION_OF_TP53_EXPRESSION_AND_DEGRADATION
REACTOME	REACTOME_METABOLISM_OF_FAT_SOLUBLE_VITAMINS	REACTOME-1085	48	https://www.gsea-msigdb.org/gsea/msigdb/cards/REACTOME_METABOLISM_OF_FAT_SOLUBLE_VITAMINS
REACTOME	REACTOME_SIGNALING_BY_MET	REACTOME-1086	79	https://www.gsea-msigdb.org/gsea/msigdb/cards/REACTOME_SIGNALING_BY_MET
REACTOME	REACTOME_MET_RECEPTOR_ACTIVATION	REACTOME-1087	6	https://www.gsea-msigdb.org/gsea/msigdb/cards/REACTOME_MET_RECEPTOR_ACTIVATION
REACTOME	REACTOME_NEGATIVE_REGULATION_OF_MET_ACTIVITY	REACTOME-1088	21	https://www.gsea-msigdb.org/gsea/msigdb/cards/REACTOME_NEGATIVE_REGULATION_OF_MET_ACTIVITY
REACTOME	REACTOME_PTEN_REGULATION	REACTOME-1089	139	https://www.gsea-msigdb.org/gsea/msigdb/cards/REACTOME_PTEN_REGULATION
REACTOME	REACTOME_RNA_POLYMERASE_II_TRANSCRIBES_SNRNA_GENES	REACTOME-1090	81	https://www.gsea-msigdb.org/gsea/msigdb/cards/REACTOME_RNA_POLYMERASE_II_TRANSCRIBES_SNRNA_GENES
REACTOME	REACTOME_COPI_MEDIATED_ANTEROGRADE_TRANSPORT	REACTOME-1091	102	https://www.gsea-msigdb.org/gsea/msigdb/cards/REACTOME_COPI_MEDIATED_ANTEROGRADE_TRANSPORT
REACTOME	REACTOME_FORMATION_OF_THE_CORNIFIED_ENVELOPE	REACTOME-1092	129	https://www.gsea-msigdb.org/gsea/msigdb/cards/REACTOME_FORMATION_OF_THE_CORNIFIED_ENVELOPE
REACTOME	REACTOME_COPI_DEPENDENT_GOLGI_TO_ER_RETROGRADE_TRAFFIC	REACTOME-1093	100	https://www.gsea-msigdb.org/gsea/msigdb/cards/REACTOME_COPI_DEPENDENT_GOLGI_TO_ER_RETROGRADE_TRAFFIC
REACTOME	REACTOME_COPI_INDEPENDENT_GOLGI_TO_ER_RETROGRADE_TRAFFIC	REACTOME-1094	53	https://www.gsea-msigdb.org/gsea/msigdb/cards/REACTOME_COPI_INDEPENDENT_GOLGI_TO_ER_RETROGRADE_TRAFFIC
REACTOME	REACTOME_INTRA_GOLGI_TRAFFIC	REACTOME-1095	44	https://www.gsea-msigdb.org/gsea/msigdb/cards/REACTOME_INTRA_GOLGI_TRAFFIC
REACTOME	REACTOME_RETROGRADE_TRANSPORT_AT_THE_TRANS_GOLGI_NETWORK	REACTOME-1096	49	https://www.gsea-msigdb.org/gsea/msigdb/cards/REACTOME_RETROGRADE_TRANSPORT_AT_THE_TRANS_GOLGI_NETWORK
REACTOME	REACTOME_INTRA_GOLGI_AND_RETROGRADE_GOLGI_TO_ER_TRAFFIC	REACTOME-1097	203	https://www.gsea-msigdb.org/gsea/msigdb/cards/REACTOME_INTRA_GOLGI_AND_RETROGRADE_GOLGI_TO_ER_TRAFFIC
REACTOME	REACTOME_PI5P_REGULATES_TP53_ACETYLATION	REACTOME-1098	9	https://www.gsea-msigdb.org/gsea/msigdb/cards/REACTOME_PI5P_REGULATES_TP53_ACETYLATION
REACTOME	REACTOME_COOPERATION_OF_PDCL_PHLP1_AND_TRIC_CCT_IN_G_PROTEIN_BETA_FOLDING	REACTOME-1099	38	https://www.gsea-msigdb.org/gsea/msigdb/cards/REACTOME_COOPERATION_OF_PDCL_PHLP1_AND_TRIC_CCT_IN_G_PROTEIN_BETA_FOLDING
REACTOME	REACTOME_GLYCEROPHOSPHOLIPID_CATABOLISM	REACTOME-1100	7	https://www.gsea-msigdb.org/gsea/msigdb/cards/REACTOME_GLYCEROPHOSPHOLIPID_CATABOLISM
REACTOME	REACTOME_ASSEMBLY_OF_THE_ORC_COMPLEX_AT_THE_ORIGIN_OF_REPLICATION	REACTOME-1101	67	https://www.gsea-msigdb.org/gsea/msigdb/cards/REACTOME_ASSEMBLY_OF_THE_ORC_COMPLEX_AT_THE_ORIGIN_OF_REPLICATION
REACTOME	REACTOME_CDC6_ASSOCIATION_WITH_THE_ORC_ORIGIN_COMPLEX	REACTOME-1102	11	https://www.gsea-msigdb.org/gsea/msigdb/cards/REACTOME_CDC6_ASSOCIATION_WITH_THE_ORC_ORIGIN_COMPLEX
REACTOME	REACTOME_CDT1_ASSOCIATION_WITH_THE_CDC6_ORC_ORIGIN_COMPLEX	REACTOME-1103	59	https://www.gsea-msigdb.org/gsea/msigdb/cards/REACTOME_CDT1_ASSOCIATION_WITH_THE_CDC6_ORC_ORIGIN_COMPLEX
REACTOME	REACTOME_MITOTIC_PROPHASE	REACTOME-1104	141	https://www.gsea-msigdb.org/gsea/msigdb/cards/REACTOME_MITOTIC_PROPHASE
REACTOME	REACTOME_MITOTIC_PROMETAPHASE	REACTOME-1105	203	https://www.gsea-msigdb.org/gsea/msigdb/cards/REACTOME_MITOTIC_PROMETAPHASE
REACTOME	REACTOME_MITOTIC_TELOPHASE_CYTOKINESIS	REACTOME-1106	13	https://www.gsea-msigdb.org/gsea/msigdb/cards/REACTOME_MITOTIC_TELOPHASE_CYTOKINESIS
REACTOME	REACTOME_M_PHASE	REACTOME-1107	415	https://www.gsea-msigdb.org/gsea/msigdb/cards/REACTOME_M_PHASE
REACTOME	REACTOME_G2_PHASE	REACTOME-1108	5	https://www.gsea-msigdb.org/gsea/msigdb/cards/REACTOME_G2_PHASE
REACTOME	REACTOME_ORC1_REMOVAL_FROM_CHROMATIN	REACTOME-1109	71	https://www.gsea-msigdb.org/gsea/msigdb/cards/REACTOME_ORC1_REMOVAL_FROM_CHROMATIN
REACTOME	REACTOME_DNA_REPLICATION_INITIATION	REACTOME-1110	8	https://www.gsea-msigdb.org/gsea/msigdb/cards/REACTOME_DNA_REPLICATION_INITIATION
REACTOME	REACTOME_ACTIVATION_OF_THE_PRE_REPLICATIVE_COMPLEX	REACTOME-1111	33	https://www.gsea-msigdb.org/gsea/msigdb/cards/REACTOME_ACTIVATION_OF_THE_PRE_REPLICATIVE_COMPLEX
REACTOME	REACTOME_DNA_REPLICATION_PRE_INITIATION	REACTOME-1112	146	https://www.gsea-msigdb.org/gsea/msigdb/cards/REACTOME_DNA_REPLICATION_PRE_INITIATION
REACTOME	REACTOME_SWITCHING_OF_ORIGINS_TO_A_POST_REPLICATIVE_STATE	REACTOME-1113	91	https://www.gsea-msigdb.org/gsea/msigdb/cards/REACTOME_SWITCHING_OF_ORIGINS_TO_A_POST_REPLICATIVE_STATE
REACTOME	REACTOME_POLYMERASE_SWITCHING	REACTOME-1114	14	https://www.gsea-msigdb.org/gsea/msigdb/cards/REACTOME_POLYMERASE_SWITCHING
REACTOME	REACTOME_PROCESSIVE_SYNTHESIS_ON_THE_LAGGING_STRAND	REACTOME-1115	15	https://www.gsea-msigdb.org/gsea/msigdb/cards/REACTOME_PROCESSIVE_SYNTHESIS_ON_THE_LAGGING_STRAND
REACTOME	REACTOME_LAGGING_STRAND_SYNTHESIS	REACTOME-1116	20	https://www.gsea-msigdb.org/gsea/msigdb/cards/REACTOME_LAGGING_STRAND_SYNTHESIS
REACTOME	REACTOME_DNA_STRAND_ELONGATION	REACTOME-1117	32	https://www.gsea-msigdb.org/gsea/msigdb/cards/REACTOME_DNA_STRAND_ELONGATION
REACTOME	REACTOME_G1_S_SPECIFIC_TRANSCRIPTION	REACTOME-1118	29	https://www.gsea-msigdb.org/gsea/msigdb/cards/REACTOME_G1_S_SPECIFIC_TRANSCRIPTION
REACTOME	REACTOME_CYCLIN_D_ASSOCIATED_EVENTS_IN_G1	REACTOME-1119	47	https://www.gsea-msigdb.org/gsea/msigdb/cards/REACTOME_CYCLIN_D_ASSOCIATED_EVENTS_IN_G1
REACTOME	REACTOME_SYNTHESIS_OF_DNA	REACTOME-1120	120	https://www.gsea-msigdb.org/gsea/msigdb/cards/REACTOME_SYNTHESIS_OF_DNA
REACTOME	REACTOME_S_PHASE	REACTOME-1121	162	https://www.gsea-msigdb.org/gsea/msigdb/cards/REACTOME_S_PHASE
REACTOME	REACTOME_CYCLIN_A_B1_B2_ASSOCIATED_EVENTS_DURING_G2_M_TRANSITION	REACTOME-1122	25	https://www.gsea-msigdb.org/gsea/msigdb/cards/REACTOME_CYCLIN_A_B1_B2_ASSOCIATED_EVENTS_DURING_G2_M_TRANSITION
REACTOME	REACTOME_CELL_CYCLE_MITOTIC	REACTOME-1123	559	https://www.gsea-msigdb.org/gsea/msigdb/cards/REACTOME_CELL_CYCLE_MITOTIC
REACTOME	REACTOME_DNA_REPLICATION	REACTOME-1124	189	https://www.gsea-msigdb.org/gsea/msigdb/cards/REACTOME_DNA_REPLICATION
REACTOME	REACTOME_G2_M_DNA_DAMAGE_CHECKPOINT	REACTOME-1125	95	https://www.gsea-msigdb.org/gsea/msigdb/cards/REACTOME_G2_M_DNA_DAMAGE_CHECKPOINT
REACTOME	REACTOME_G2_M_DNA_REPLICATION_CHECKPOINT	REACTOME-1126	5	https://www.gsea-msigdb.org/gsea/msigdb/cards/REACTOME_G2_M_DNA_REPLICATION_CHECKPOINT
REACTOME	REACTOME_G2_M_CHECKPOINTS	REACTOME-1127	168	https://www.gsea-msigdb.org/gsea/msigdb/cards/REACTOME_G2_M_CHECKPOINTS
REACTOME	REACTOME_STABILIZATION_OF_P53	REACTOME-1128	57	https://www.gsea-msigdb.org/gsea/msigdb/cards/REACTOME_STABILIZATION_OF_P53
REACTOME	REACTOME_G1_S_DNA_DAMAGE_CHECKPOINTS	REACTOME-1129	68	https://www.gsea-msigdb.org/gsea/msigdb/cards/REACTOME_G1_S_DNA_DAMAGE_CHECKPOINTS
REACTOME	REACTOME_MITOTIC_SPINDLE_CHECKPOINT	REACTOME-1130	111	https://www.gsea-msigdb.org/gsea/msigdb/cards/REACTOME_MITOTIC_SPINDLE_CHECKPOINT
REACTOME	REACTOME_CELL_CYCLE_CHECKPOINTS	REACTOME-1131	292	https://www.gsea-msigdb.org/gsea/msigdb/cards/REACTOME_CELL_CYCLE_CHECKPOINTS
REACTOME	REACTOME_CYCLIN_A_CDK2_ASSOCIATED_EVENTS_AT_S_PHASE_ENTRY	REACTOME-1132	85	https://www.gsea-msigdb.org/gsea/msigdb/cards/REACTOME_CYCLIN_A_CDK2_ASSOCIATED_EVENTS_AT_S_PHASE_ENTRY
REACTOME	REACTOME_GLYCOLYSIS	REACTOME-1133	72	https://www.gsea-msigdb.org/gsea/msigdb/cards/REACTOME_GLYCOLYSIS
REACTOME	REACTOME_GLYCOGEN_BREAKDOWN_GLYCOGENOLYSIS	REACTOME-1134	15	https://www.gsea-msigdb.org/gsea/msigdb/cards/REACTOME_GLYCOGEN_BREAKDOWN_GLYCOGENOLYSIS
REACTOME	REACTOME_GLUCONEOGENESIS	REACTOME-1135	34	https://www.gsea-msigdb.org/gsea/msigdb/cards/REACTOME_GLUCONEOGENESIS
REACTOME	REACTOME_PYRUVATE_METABOLISM	REACTOME-1136	31	https://www.gsea-msigdb.org/gsea/msigdb/cards/REACTOME_PYRUVATE_METABOLISM
REACTOME	REACTOME_GLUCOSE_METABOLISM	REACTOME-1137	92	https://www.gsea-msigdb.org/gsea/msigdb/cards/REACTOME_GLUCOSE_METABOLISM
REACTOME	REACTOME_FRUCTOSE_CATABOLISM	REACTOME-1138	5	https://www.gsea-msigdb.org/gsea/msigdb/cards/REACTOME_FRUCTOSE_CATABOLISM
REACTOME	REACTOME_GALACTOSE_CATABOLISM	REACTOME-1139	5	https://www.gsea-msigdb.org/gsea/msigdb/cards/REACTOME_GALACTOSE_CATABOLISM
REACTOME	REACTOME_UREA_CYCLE	REACTOME-1140	10	https://www.gsea-msigdb.org/gsea/msigdb/cards/REACTOME_UREA_CYCLE
REACTOME	REACTOME_BRANCHED_CHAIN_AMINO_ACID_CATABOLISM	REACTOME-1141	21	https://www.gsea-msigdb.org/gsea/msigdb/cards/REACTOME_BRANCHED_CHAIN_AMINO_ACID_CATABOLISM
REACTOME	REACTOME_HISTIDINE_CATABOLISM	REACTOME-1142	8	https://www.gsea-msigdb.org/gsea/msigdb/cards/REACTOME_HISTIDINE_CATABOLISM
REACTOME	REACTOME_PROPIONYL_COA_CATABOLISM	REACTOME-1143	5	https://www.gsea-msigdb.org/gsea/msigdb/cards/REACTOME_PROPIONYL_COA_CATABOLISM
REACTOME	REACTOME_LYSINE_CATABOLISM	REACTOME-1144	12	https://www.gsea-msigdb.org/gsea/msigdb/cards/REACTOME_LYSINE_CATABOLISM
REACTOME	REACTOME_TRYPTOPHAN_CATABOLISM	REACTOME-1145	14	https://www.gsea-msigdb.org/gsea/msigdb/cards/REACTOME_TRYPTOPHAN_CATABOLISM
REACTOME	REACTOME_CREATINE_METABOLISM	REACTOME-1146	11	https://www.gsea-msigdb.org/gsea/msigdb/cards/REACTOME_CREATINE_METABOLISM
REACTOME	REACTOME_METABOLISM_OF_AMINO_ACIDS_AND_DERIVATIVES	REACTOME-1147	374	https://www.gsea-msigdb.org/gsea/msigdb/cards/REACTOME_METABOLISM_OF_AMINO_ACIDS_AND_DERIVATIVES
REACTOME	REACTOME_PENTOSE_PHOSPHATE_PATHWAY	REACTOME-1148	15	https://www.gsea-msigdb.org/gsea/msigdb/cards/REACTOME_PENTOSE_PHOSPHATE_PATHWAY
REACTOME	REACTOME_ETHANOL_OXIDATION	REACTOME-1149	12	https://www.gsea-msigdb.org/gsea/msigdb/cards/REACTOME_ETHANOL_OXIDATION
REACTOME	REACTOME_METABOLISM_OF_CARBOHYDRATES	REACTOME-1150	293	https://www.gsea-msigdb.org/gsea/msigdb/cards/REACTOME_METABOLISM_OF_CARBOHYDRATES
REACTOME	REACTOME_CITRIC_ACID_CYCLE_TCA_CYCLE	REACTOME-1151	22	https://www.gsea-msigdb.org/gsea/msigdb/cards/REACTOME_CITRIC_ACID_CYCLE_TCA_CYCLE
REACTOME	REACTOME_PYRUVATE_METABOLISM_AND_CITRIC_ACID_TCA_CYCLE	REACTOME-1152	55	https://www.gsea-msigdb.org/gsea/msigdb/cards/REACTOME_PYRUVATE_METABOLISM_AND_CITRIC_ACID_TCA_CYCLE
REACTOME	REACTOME_MRNA_CAPPING	REACTOME-1153	29	https://www.gsea-msigdb.org/gsea/msigdb/cards/REACTOME_MRNA_CAPPING
REACTOME	REACTOME_MRNA_SPLICING_MINOR_PATHWAY	REACTOME-1154	52	https://www.gsea-msigdb.org/gsea/msigdb/cards/REACTOME_MRNA_SPLICING_MINOR_PATHWAY
REACTOME	REACTOME_MRNA_SPLICING	REACTOME-1155	188	https://www.gsea-msigdb.org/gsea/msigdb/cards/REACTOME_MRNA_SPLICING
REACTOME	REACTOME_MRNA_EDITING_C_TO_U_CONVERSION	REACTOME-1156	8	https://www.gsea-msigdb.org/gsea/msigdb/cards/REACTOME_MRNA_EDITING_C_TO_U_CONVERSION
REACTOME	REACTOME_TRANSPORT_OF_MATURE_TRANSCRIPT_TO_CYTOPLASM	REACTOME-1157	84	https://www.gsea-msigdb.org/gsea/msigdb/cards/REACTOME_TRANSPORT_OF_MATURE_TRANSCRIPT_TO_CYTOPLASM
REACTOME	REACTOME_PROCESSING_OF_CAPPED_INTRON_CONTAINING_PRE_MRNA	REACTOME-1158	242	https://www.gsea-msigdb.org/gsea/msigdb/cards/REACTOME_PROCESSING_OF_CAPPED_INTRON_CONTAINING_PRE_MRNA
REACTOME	REACTOME_TRNA_PROCESSING	REACTOME-1159	111	https://www.gsea-msigdb.org/gsea/msigdb/cards/REACTOME_TRNA_PROCESSING
REACTOME	REACTOME_RRNA_PROCESSING	REACTOME-1160	205	https://www.gsea-msigdb.org/gsea/msigdb/cards/REACTOME_RRNA_PROCESSING
REACTOME	REACTOME_EUKARYOTIC_TRANSLATION_INITIATION	REACTOME-1161	120	https://www.gsea-msigdb.org/gsea/msigdb/cards/REACTOME_EUKARYOTIC_TRANSLATION_INITIATION
REACTOME	REACTOME_ACTIVATION_OF_THE_MRNA_UPON_BINDING_OF_THE_CAP_BINDING_COMPLEX_AND_EIFS_AND_SUBSEQUENT_BINDING_TO_43S	REACTOME-1162	60	https://www.gsea-msigdb.org/gsea/msigdb/cards/REACTOME_ACTIVATION_OF_THE_MRNA_UPON_BINDING_OF_THE_CAP_BINDING_COMPLEX_AND_EIFS_AND_SUBSEQUENT_BINDING_TO_43S
REACTOME	REACTOME_RECYCLING_OF_EIF2_GDP	REACTOME-1163	8	https://www.gsea-msigdb.org/gsea/msigdb/cards/REACTOME_RECYCLING_OF_EIF2_GDP
REACTOME	REACTOME_TRANSLATION	REACTOME-1164	295	https://www.gsea-msigdb.org/gsea/msigdb/cards/REACTOME_TRANSLATION
REACTOME	REACTOME_TRANSPORT_OF_NUCLEOTIDE_SUGARS	REACTOME-1165	9	https://www.gsea-msigdb.org/gsea/msigdb/cards/REACTOME_TRANSPORT_OF_NUCLEOTIDE_SUGARS
REACTOME	REACTOME_PYRIMIDINE_SALVAGE	REACTOME-1166	11	https://www.gsea-msigdb.org/gsea/msigdb/cards/REACTOME_PYRIMIDINE_SALVAGE
REACTOME	REACTOME_PYRIMIDINE_CATABOLISM	REACTOME-1167	12	https://www.gsea-msigdb.org/gsea/msigdb/cards/REACTOME_PYRIMIDINE_CATABOLISM
REACTOME	REACTOME_RNA_POLYMERASE_I_TRANSCRIPTION_INITIATION	REACTOME-1168	47	https://www.gsea-msigdb.org/gsea/msigdb/cards/REACTOME_RNA_POLYMERASE_I_TRANSCRIPTION_INITIATION
REACTOME	REACTOME_RNA_POLYMERASE_I_PROMOTER_ESCAPE	REACTOME-1169	89	https://www.gsea-msigdb.org/gsea/msigdb/cards/REACTOME_RNA_POLYMERASE_I_PROMOTER_ESCAPE
REACTOME	REACTOME_RNA_POLYMERASE_III_CHAIN_ELONGATION	REACTOME-1170	18	https://www.gsea-msigdb.org/gsea/msigdb/cards/REACTOME_RNA_POLYMERASE_III_CHAIN_ELONGATION
REACTOME	REACTOME_PURINE_RIBONUCLEOSIDE_MONOPHOSPHATE_BIOSYNTHESIS	REACTOME-1171	11	https://www.gsea-msigdb.org/gsea/msigdb/cards/REACTOME_PURINE_RIBONUCLEOSIDE_MONOPHOSPHATE_BIOSYNTHESIS
REACTOME	REACTOME_RNA_POLYMERASE_II_TRANSCRIPTION_TERMINATION	REACTOME-1172	66	https://www.gsea-msigdb.org/gsea/msigdb/cards/REACTOME_RNA_POLYMERASE_II_TRANSCRIPTION_TERMINATION
REACTOME	REACTOME_RNA_POLYMERASE_II_TRANSCRIPTION	REACTOME-1173	1375	https://www.gsea-msigdb.org/gsea/msigdb/cards/REACTOME_RNA_POLYMERASE_II_TRANSCRIPTION
REACTOME	REACTOME_RNA_POLYMERASE_I_TRANSCRIPTION_TERMINATION	REACTOME-1174	31	https://www.gsea-msigdb.org/gsea/msigdb/cards/REACTOME_RNA_POLYMERASE_I_TRANSCRIPTION_TERMINATION
REACTOME	REACTOME_RNA_POLYMERASE_I_TRANSCRIPTION	REACTOME-1175	109	https://www.gsea-msigdb.org/gsea/msigdb/cards/REACTOME_RNA_POLYMERASE_I_TRANSCRIPTION
REACTOME	REACTOME_BASE_EXCISION_REPAIR	REACTOME-1176	89	https://www.gsea-msigdb.org/gsea/msigdb/cards/REACTOME_BASE_EXCISION_REPAIR
REACTOME	REACTOME_CHROMOSOME_MAINTENANCE	REACTOME-1177	138	https://www.gsea-msigdb.org/gsea/msigdb/cards/REACTOME_CHROMOSOME_MAINTENANCE
REACTOME	REACTOME_DEATH_RECEPTOR_SIGNALLING	REACTOME-1178	141	https://www.gsea-msigdb.org/gsea/msigdb/cards/REACTOME_DEATH_RECEPTOR_SIGNALLING
REACTOME	REACTOME_DNA_DAMAGE_BYPASS	REACTOME-1179	48	https://www.gsea-msigdb.org/gsea/msigdb/cards/REACTOME_DNA_DAMAGE_BYPASS
REACTOME	REACTOME_DNA_REPAIR	REACTOME-1180	330	https://www.gsea-msigdb.org/gsea/msigdb/cards/REACTOME_DNA_REPAIR
REACTOME	REACTOME_BASE_EXCISION_REPAIR_AP_SITE_FORMATION	REACTOME-1181	61	https://www.gsea-msigdb.org/gsea/msigdb/cards/REACTOME_BASE_EXCISION_REPAIR_AP_SITE_FORMATION
REACTOME	REACTOME_RESOLUTION_OF_ABASIC_SITES_AP_SITES	REACTOME-1182	38	https://www.gsea-msigdb.org/gsea/msigdb/cards/REACTOME_RESOLUTION_OF_ABASIC_SITES_AP_SITES
REACTOME	REACTOME_DNA_DAMAGE_REVERSAL	REACTOME-1183	8	https://www.gsea-msigdb.org/gsea/msigdb/cards/REACTOME_DNA_DAMAGE_REVERSAL
REACTOME	REACTOME_RNA_POLYMERASE_III_TRANSCRIPTION_TERMINATION	REACTOME-1184	23	https://www.gsea-msigdb.org/gsea/msigdb/cards/REACTOME_RNA_POLYMERASE_III_TRANSCRIPTION_TERMINATION
REACTOME	REACTOME_RNA_POLYMERASE_III_TRANSCRIPTION	REACTOME-1185	41	https://www.gsea-msigdb.org/gsea/msigdb/cards/REACTOME_RNA_POLYMERASE_III_TRANSCRIPTION
REACTOME	REACTOME_KETONE_BODY_METABOLISM	REACTOME-1186	10	https://www.gsea-msigdb.org/gsea/msigdb/cards/REACTOME_KETONE_BODY_METABOLISM
REACTOME	REACTOME_PURINE_SALVAGE	REACTOME-1187	13	https://www.gsea-msigdb.org/gsea/msigdb/cards/REACTOME_PURINE_SALVAGE
REACTOME	REACTOME_PURINE_CATABOLISM	REACTOME-1188	17	https://www.gsea-msigdb.org/gsea/msigdb/cards/REACTOME_PURINE_CATABOLISM
REACTOME	REACTOME_IRS_ACTIVATION	REACTOME-1189	5	https://www.gsea-msigdb.org/gsea/msigdb/cards/REACTOME_IRS_ACTIVATION
REACTOME	REACTOME_SIGNAL_ATTENUATION	REACTOME-1190	10	https://www.gsea-msigdb.org/gsea/msigdb/cards/REACTOME_SIGNAL_ATTENUATION
REACTOME	REACTOME_INSULIN_RECEPTOR_SIGNALLING_CASCADE	REACTOME-1191	54	https://www.gsea-msigdb.org/gsea/msigdb/cards/REACTOME_INSULIN_RECEPTOR_SIGNALLING_CASCADE
REACTOME	REACTOME_SIGNALING_BY_INSULIN_RECEPTOR	REACTOME-1192	78	https://www.gsea-msigdb.org/gsea/msigdb/cards/REACTOME_SIGNALING_BY_INSULIN_RECEPTOR
REACTOME	REACTOME_CHK1_CHK2_CDS1_MEDIATED_INACTIVATION_OF_CYCLIN_B_CDK1_COMPLEX	REACTOME-1193	13	https://www.gsea-msigdb.org/gsea/msigdb/cards/REACTOME_CHK1_CHK2_CDS1_MEDIATED_INACTIVATION_OF_CYCLIN_B_CDK1_COMPLEX
REACTOME	REACTOME_PROCESSING_OF_CAPPED_INTRONLESS_PRE_MRNA	REACTOME-1194	28	https://www.gsea-msigdb.org/gsea/msigdb/cards/REACTOME_PROCESSING_OF_CAPPED_INTRONLESS_PRE_MRNA
REACTOME	REACTOME_MRNA_EDITING	REACTOME-1195	10	https://www.gsea-msigdb.org/gsea/msigdb/cards/REACTOME_MRNA_EDITING
REACTOME	REACTOME_FATTY_ACYL_COA_BIOSYNTHESIS	REACTOME-1196	37	https://www.gsea-msigdb.org/gsea/msigdb/cards/REACTOME_FATTY_ACYL_COA_BIOSYNTHESIS
REACTOME	REACTOME_TRIGLYCERIDE_BIOSYNTHESIS	REACTOME-1197	14	https://www.gsea-msigdb.org/gsea/msigdb/cards/REACTOME_TRIGLYCERIDE_BIOSYNTHESIS
REACTOME	REACTOME_APOPTOTIC_EXECUTION_PHASE	REACTOME-1198	52	https://www.gsea-msigdb.org/gsea/msigdb/cards/REACTOME_APOPTOTIC_EXECUTION_PHASE
REACTOME	REACTOME_FASL_CD95L_SIGNALING	REACTOME-1199	5	https://www.gsea-msigdb.org/gsea/msigdb/cards/REACTOME_FASL_CD95L_SIGNALING
REACTOME	REACTOME_TRAIL_SIGNALING	REACTOME-1200	8	https://www.gsea-msigdb.org/gsea/msigdb/cards/REACTOME_TRAIL_SIGNALING
REACTOME	REACTOME_DISSOLUTION_OF_FIBRIN_CLOT	REACTOME-1201	13	https://www.gsea-msigdb.org/gsea/msigdb/cards/REACTOME_DISSOLUTION_OF_FIBRIN_CLOT
REACTOME	REACTOME_SYNTHESIS_OF_VERY_LONG_CHAIN_FATTY_ACYL_COAS	REACTOME-1202	24	https://www.gsea-msigdb.org/gsea/msigdb/cards/REACTOME_SYNTHESIS_OF_VERY_LONG_CHAIN_FATTY_ACYL_COAS
REACTOME	REACTOME_PLATELET_ADHESION_TO_EXPOSED_COLLAGEN	REACTOME-1203	15	https://www.gsea-msigdb.org/gsea/msigdb/cards/REACTOME_PLATELET_ADHESION_TO_EXPOSED_COLLAGEN
REACTOME	REACTOME_TNF_SIGNALING	REACTOME-1204	44	https://www.gsea-msigdb.org/gsea/msigdb/cards/REACTOME_TNF_SIGNALING
REACTOME	REACTOME_PLATELET_ACTIVATION_SIGNALING_AND_AGGREGATION	REACTOME-1205	261	https://www.gsea-msigdb.org/gsea/msigdb/cards/REACTOME_PLATELET_ACTIVATION_SIGNALING_AND_AGGREGATION
REACTOME	REACTOME_RESPONSE_TO_ELEVATED_PLATELET_CYTOSOLIC_CA2	REACTOME-1206	132	https://www.gsea-msigdb.org/gsea/msigdb/cards/REACTOME_RESPONSE_TO_ELEVATED_PLATELET_CYTOSOLIC_CA2
REACTOME	REACTOME_PLATELET_AGGREGATION_PLUG_FORMATION	REACTOME-1207	39	https://www.gsea-msigdb.org/gsea/msigdb/cards/REACTOME_PLATELET_AGGREGATION_PLUG_FORMATION
REACTOME	REACTOME_RNA_POLYMERASE_III_TRANSCRIPTION_INITIATION_FROM_TYPE_1_PROMOTER	REACTOME-1208	28	https://www.gsea-msigdb.org/gsea/msigdb/cards/REACTOME_RNA_POLYMERASE_III_TRANSCRIPTION_INITIATION_FROM_TYPE_1_PROMOTER
REACTOME	REACTOME_RNA_POLYMERASE_III_TRANSCRIPTION_INITIATION_FROM_TYPE_3_PROMOTER	REACTOME-1209	28	https://www.gsea-msigdb.org/gsea/msigdb/cards/REACTOME_RNA_POLYMERASE_III_TRANSCRIPTION_INITIATION_FROM_TYPE_3_PROMOTER
REACTOME	REACTOME_SYNTHESIS_OF_KETONE_BODIES	REACTOME-1210	8	https://www.gsea-msigdb.org/gsea/msigdb/cards/REACTOME_SYNTHESIS_OF_KETONE_BODIES
REACTOME	REACTOME_MITOCHONDRIAL_FATTY_ACID_BETA_OXIDATION_OF_SATURATED_FATTY_ACIDS	REACTOME-1211	11	https://www.gsea-msigdb.org/gsea/msigdb/cards/REACTOME_MITOCHONDRIAL_FATTY_ACID_BETA_OXIDATION_OF_SATURATED_FATTY_ACIDS
REACTOME	REACTOME_MITOCHONDRIAL_FATTY_ACID_BETA_OXIDATION_OF_UNSATURATED_FATTY_ACIDS	REACTOME-1212	6	https://www.gsea-msigdb.org/gsea/msigdb/cards/REACTOME_MITOCHONDRIAL_FATTY_ACID_BETA_OXIDATION_OF_UNSATURATED_FATTY_ACIDS
REACTOME	REACTOME_MITOCHONDRIAL_FATTY_ACID_BETA_OXIDATION	REACTOME-1213	37	https://www.gsea-msigdb.org/gsea/msigdb/cards/REACTOME_MITOCHONDRIAL_FATTY_ACID_BETA_OXIDATION
REACTOME	REACTOME_BETA_OXIDATION_OF_LAUROYL_COA_TO_DECANOYL_COA_COA	REACTOME-1214	5	https://www.gsea-msigdb.org/gsea/msigdb/cards/REACTOME_BETA_OXIDATION_OF_LAUROYL_COA_TO_DECANOYL_COA_COA
REACTOME	REACTOME_BETA_OXIDATION_OF_DECANOYL_COA_TO_OCTANOYL_COA_COA	REACTOME-1215	6	https://www.gsea-msigdb.org/gsea/msigdb/cards/REACTOME_BETA_OXIDATION_OF_DECANOYL_COA_TO_OCTANOYL_COA_COA
REACTOME	REACTOME_BETA_OXIDATION_OF_OCTANOYL_COA_TO_HEXANOYL_COA	REACTOME-1216	5	https://www.gsea-msigdb.org/gsea/msigdb/cards/REACTOME_BETA_OXIDATION_OF_OCTANOYL_COA_TO_HEXANOYL_COA
REACTOME	REACTOME_BETA_OXIDATION_OF_HEXANOYL_COA_TO_BUTANOYL_COA	REACTOME-1217	5	https://www.gsea-msigdb.org/gsea/msigdb/cards/REACTOME_BETA_OXIDATION_OF_HEXANOYL_COA_TO_BUTANOYL_COA
REACTOME	REACTOME_BETA_OXIDATION_OF_BUTANOYL_COA_TO_ACETYL_COA	REACTOME-1218	5	https://www.gsea-msigdb.org/gsea/msigdb/cards/REACTOME_BETA_OXIDATION_OF_BUTANOYL_COA_TO_ACETYL_COA
REACTOME	REACTOME_INSULIN_RECEPTOR_RECYCLING	REACTOME-1219	26	https://www.gsea-msigdb.org/gsea/msigdb/cards/REACTOME_INSULIN_RECEPTOR_RECYCLING
REACTOME	REACTOME_SLBP_DEPENDENT_PROCESSING_OF_REPLICATION_DEPENDENT_HISTONE_PRE_MRNAS	REACTOME-1220	11	https://www.gsea-msigdb.org/gsea/msigdb/cards/REACTOME_SLBP_DEPENDENT_PROCESSING_OF_REPLICATION_DEPENDENT_HISTONE_PRE_MRNAS
REACTOME	REACTOME_PROCESSING_OF_INTRONLESS_PRE_MRNAS	REACTOME-1221	19	https://www.gsea-msigdb.org/gsea/msigdb/cards/REACTOME_PROCESSING_OF_INTRONLESS_PRE_MRNAS
REACTOME	REACTOME_TRANSPORT_OF_FATTY_ACIDS	REACTOME-1222	8	https://www.gsea-msigdb.org/gsea/msigdb/cards/REACTOME_TRANSPORT_OF_FATTY_ACIDS
REACTOME	REACTOME_TRANSPORT_OF_NUCLEOSIDES_AND_FREE_PURINE_AND_PYRIMIDINE_BASES_ACROSS_THE_PLASMA_MEMBRANE	REACTOME-1223	12	https://www.gsea-msigdb.org/gsea/msigdb/cards/REACTOME_TRANSPORT_OF_NUCLEOSIDES_AND_FREE_PURINE_AND_PYRIMIDINE_BASES_ACROSS_THE_PLASMA_MEMBRANE
REACTOME	REACTOME_THE_NLRP3_INFLAMMASOME	REACTOME-1224	16	https://www.gsea-msigdb.org/gsea/msigdb/cards/REACTOME_THE_NLRP3_INFLAMMASOME
REACTOME	REACTOME_INTERFERON_GAMMA_SIGNALING	REACTOME-1225	93	https://www.gsea-msigdb.org/gsea/msigdb/cards/REACTOME_INTERFERON_GAMMA_SIGNALING
REACTOME	REACTOME_REGULATION_OF_IFNG_SIGNALING	REACTOME-1226	14	https://www.gsea-msigdb.org/gsea/msigdb/cards/REACTOME_REGULATION_OF_IFNG_SIGNALING
REACTOME	REACTOME_ADVANCED_GLYCOSYLATION_ENDPRODUCT_RECEPTOR_SIGNALING	REACTOME-1227	13	https://www.gsea-msigdb.org/gsea/msigdb/cards/REACTOME_ADVANCED_GLYCOSYLATION_ENDPRODUCT_RECEPTOR_SIGNALING
REACTOME	REACTOME_TRANSPORT_OF_ORGANIC_ANIONS	REACTOME-1228	11	https://www.gsea-msigdb.org/gsea/msigdb/cards/REACTOME_TRANSPORT_OF_ORGANIC_ANIONS
REACTOME	REACTOME_GASTRIN_CREB_SIGNALLING_PATHWAY_VIA_PKC_AND_MAPK	REACTOME-1229	18	https://www.gsea-msigdb.org/gsea/msigdb/cards/REACTOME_GASTRIN_CREB_SIGNALLING_PATHWAY_VIA_PKC_AND_MAPK
REACTOME	REACTOME_ERBB2_ACTIVATES_PTK6_SIGNALING	REACTOME-1230	13	https://www.gsea-msigdb.org/gsea/msigdb/cards/REACTOME_ERBB2_ACTIVATES_PTK6_SIGNALING
REACTOME	REACTOME_SIGNALING_BY_PTK6	REACTOME-1231	54	https://www.gsea-msigdb.org/gsea/msigdb/cards/REACTOME_SIGNALING_BY_PTK6
REACTOME	REACTOME_WAX_AND_PLASMALOGEN_BIOSYNTHESIS	REACTOME-1232	7	https://www.gsea-msigdb.org/gsea/msigdb/cards/REACTOME_WAX_AND_PLASMALOGEN_BIOSYNTHESIS
REACTOME	REACTOME_PTK6_REGULATES_PROTEINS_INVOLVED_IN_RNA_PROCESSING	REACTOME-1233	5	https://www.gsea-msigdb.org/gsea/msigdb/cards/REACTOME_PTK6_REGULATES_PROTEINS_INVOLVED_IN_RNA_PROCESSING
REACTOME	REACTOME_PTK6_REGULATES_RTKS_AND_THEIR_EFFECTORS_AKT1_AND_DOK1	REACTOME-1234	9	https://www.gsea-msigdb.org/gsea/msigdb/cards/REACTOME_PTK6_REGULATES_RTKS_AND_THEIR_EFFECTORS_AKT1_AND_DOK1
REACTOME	REACTOME_PTK6_REGULATES_CELL_CYCLE	REACTOME-1235	6	https://www.gsea-msigdb.org/gsea/msigdb/cards/REACTOME_PTK6_REGULATES_CELL_CYCLE
REACTOME	REACTOME_PTK6_REGULATES_RHO_GTPASES_RAS_GTPASE_AND_MAP_KINASES	REACTOME-1236	14	https://www.gsea-msigdb.org/gsea/msigdb/cards/REACTOME_PTK6_REGULATES_RHO_GTPASES_RAS_GTPASE_AND_MAP_KINASES
REACTOME	REACTOME_PTK6_EXPRESSION	REACTOME-1237	5	https://www.gsea-msigdb.org/gsea/msigdb/cards/REACTOME_PTK6_EXPRESSION
REACTOME	REACTOME_SYNAPTIC_ADHESION_LIKE_MOLECULES	REACTOME-1238	21	https://www.gsea-msigdb.org/gsea/msigdb/cards/REACTOME_SYNAPTIC_ADHESION_LIKE_MOLECULES
REACTOME	REACTOME_PHOSPHATE_BOND_HYDROLYSIS_BY_NTPDASE_PROTEINS	REACTOME-1239	8	https://www.gsea-msigdb.org/gsea/msigdb/cards/REACTOME_PHOSPHATE_BOND_HYDROLYSIS_BY_NTPDASE_PROTEINS
REACTOME	REACTOME_BUTYROPHILIN_BTN_FAMILY_INTERACTIONS	REACTOME-1240	12	https://www.gsea-msigdb.org/gsea/msigdb/cards/REACTOME_BUTYROPHILIN_BTN_FAMILY_INTERACTIONS
REACTOME	REACTOME_SIGNALING_BY_FGFR2_IIIA_TM	REACTOME-1241	19	https://www.gsea-msigdb.org/gsea/msigdb/cards/REACTOME_SIGNALING_BY_FGFR2_IIIA_TM
REACTOME	REACTOME_MET_ACTIVATES_RAS_SIGNALING	REACTOME-1242	11	https://www.gsea-msigdb.org/gsea/msigdb/cards/REACTOME_MET_ACTIVATES_RAS_SIGNALING
REACTOME	REACTOME_MET_ACTIVATES_PI3K_AKT_SIGNALING	REACTOME-1243	6	https://www.gsea-msigdb.org/gsea/msigdb/cards/REACTOME_MET_ACTIVATES_PI3K_AKT_SIGNALING
REACTOME	REACTOME_PROTEIN_UBIQUITINATION	REACTOME-1244	79	https://www.gsea-msigdb.org/gsea/msigdb/cards/REACTOME_PROTEIN_UBIQUITINATION
REACTOME	REACTOME_THE_ROLE_OF_GTSE1_IN_G2_M_PROGRESSION_AFTER_G2_CHECKPOINT	REACTOME-1245	79	https://www.gsea-msigdb.org/gsea/msigdb/cards/REACTOME_THE_ROLE_OF_GTSE1_IN_G2_M_PROGRESSION_AFTER_G2_CHECKPOINT
REACTOME	REACTOME_SIGNALING_BY_MST1	REACTOME-1246	5	https://www.gsea-msigdb.org/gsea/msigdb/cards/REACTOME_SIGNALING_BY_MST1
REACTOME	REACTOME_SIGNALING_BY_FGFR3_FUSIONS_IN_CANCER	REACTOME-1247	10	https://www.gsea-msigdb.org/gsea/msigdb/cards/REACTOME_SIGNALING_BY_FGFR3_FUSIONS_IN_CANCER
REACTOME	REACTOME_RET_SIGNALING	REACTOME-1248	40	https://www.gsea-msigdb.org/gsea/msigdb/cards/REACTOME_RET_SIGNALING
REACTOME	REACTOME_TRANSCRIPTIONAL_REGULATION_BY_VENTX	REACTOME-1249	41	https://www.gsea-msigdb.org/gsea/msigdb/cards/REACTOME_TRANSCRIPTIONAL_REGULATION_BY_VENTX
REACTOME	REACTOME_TBC_RABGAPS	REACTOME-1250	44	https://www.gsea-msigdb.org/gsea/msigdb/cards/REACTOME_TBC_RABGAPS
REACTOME	REACTOME_AURKA_ACTIVATION_BY_TPX2	REACTOME-1251	72	https://www.gsea-msigdb.org/gsea/msigdb/cards/REACTOME_AURKA_ACTIVATION_BY_TPX2
REACTOME	REACTOME_INTERLEUKIN_20_FAMILY_SIGNALING	REACTOME-1252	26	https://www.gsea-msigdb.org/gsea/msigdb/cards/REACTOME_INTERLEUKIN_20_FAMILY_SIGNALING
REACTOME	REACTOME_GOLGI_TO_ER_RETROGRADE_TRANSPORT	REACTOME-1253	134	https://www.gsea-msigdb.org/gsea/msigdb/cards/REACTOME_GOLGI_TO_ER_RETROGRADE_TRANSPORT
REACTOME	REACTOME_CARGO_RECOGNITION_FOR_CLATHRIN_MEDIATED_ENDOCYTOSIS	REACTOME-1254	105	https://www.gsea-msigdb.org/gsea/msigdb/cards/REACTOME_CARGO_RECOGNITION_FOR_CLATHRIN_MEDIATED_ENDOCYTOSIS
REACTOME	REACTOME_CLATHRIN_MEDIATED_ENDOCYTOSIS	REACTOME-1255	145	https://www.gsea-msigdb.org/gsea/msigdb/cards/REACTOME_CLATHRIN_MEDIATED_ENDOCYTOSIS
REACTOME	REACTOME_PTK6_PROMOTES_HIF1A_STABILIZATION	REACTOME-1256	6	https://www.gsea-msigdb.org/gsea/msigdb/cards/REACTOME_PTK6_PROMOTES_HIF1A_STABILIZATION
REACTOME	REACTOME_DOWNREGULATION_OF_ERBB2_SIGNALING	REACTOME-1257	29	https://www.gsea-msigdb.org/gsea/msigdb/cards/REACTOME_DOWNREGULATION_OF_ERBB2_SIGNALING
REACTOME	REACTOME_TRANSCRIPTIONAL_REGULATION_BY_THE_AP_2_TFAP2_FAMILY_OF_TRANSCRIPTION_FACTORS	REACTOME-1258	38	https://www.gsea-msigdb.org/gsea/msigdb/cards/REACTOME_TRANSCRIPTIONAL_REGULATION_BY_THE_AP_2_TFAP2_FAMILY_OF_TRANSCRIPTION_FACTORS
REACTOME	REACTOME_MET_ACTIVATES_PTPN11	REACTOME-1259	5	https://www.gsea-msigdb.org/gsea/msigdb/cards/REACTOME_MET_ACTIVATES_PTPN11
REACTOME	REACTOME_REELIN_SIGNALLING_PATHWAY	REACTOME-1260	5	https://www.gsea-msigdb.org/gsea/msigdb/cards/REACTOME_REELIN_SIGNALLING_PATHWAY
REACTOME	REACTOME_VLDL_ASSEMBLY	REACTOME-1261	5	https://www.gsea-msigdb.org/gsea/msigdb/cards/REACTOME_VLDL_ASSEMBLY
REACTOME	REACTOME_VLDLR_INTERNALISATION_AND_DEGRADATION	REACTOME-1262	12	https://www.gsea-msigdb.org/gsea/msigdb/cards/REACTOME_VLDLR_INTERNALISATION_AND_DEGRADATION
REACTOME	REACTOME_SYNTHESIS_OF_ACTIVE_UBIQUITIN_ROLES_OF_E1_AND_E2_ENZYMES	REACTOME-1263	30	https://www.gsea-msigdb.org/gsea/msigdb/cards/REACTOME_SYNTHESIS_OF_ACTIVE_UBIQUITIN_ROLES_OF_E1_AND_E2_ENZYMES
REACTOME	REACTOME_E3_UBIQUITIN_LIGASES_UBIQUITINATE_TARGET_PROTEINS	REACTOME-1264	59	https://www.gsea-msigdb.org/gsea/msigdb/cards/REACTOME_E3_UBIQUITIN_LIGASES_UBIQUITINATE_TARGET_PROTEINS
REACTOME	REACTOME_NEGATIVE_REGULATION_OF_ACTIVITY_OF_TFAP2_AP_2_FAMILY_TRANSCRIPTION_FACTORS	REACTOME-1265	10	https://www.gsea-msigdb.org/gsea/msigdb/cards/REACTOME_NEGATIVE_REGULATION_OF_ACTIVITY_OF_TFAP2_AP_2_FAMILY_TRANSCRIPTION_FACTORS
REACTOME	REACTOME_ACTIVATION_OF_THE_TFAP2_AP_2_FAMILY_OF_TRANSCRIPTION_FACTORS	REACTOME-1266	12	https://www.gsea-msigdb.org/gsea/msigdb/cards/REACTOME_ACTIVATION_OF_THE_TFAP2_AP_2_FAMILY_OF_TRANSCRIPTION_FACTORS
REACTOME	REACTOME_TFAP2_AP_2_FAMILY_REGULATES_TRANSCRIPTION_OF_GROWTH_FACTORS_AND_THEIR_RECEPTORS	REACTOME-1267	15	https://www.gsea-msigdb.org/gsea/msigdb/cards/REACTOME_TFAP2_AP_2_FAMILY_REGULATES_TRANSCRIPTION_OF_GROWTH_FACTORS_AND_THEIR_RECEPTORS
REACTOME	REACTOME_TFAP2_AP_2_FAMILY_REGULATES_TRANSCRIPTION_OF_CELL_CYCLE_FACTORS	REACTOME-1268	5	https://www.gsea-msigdb.org/gsea/msigdb/cards/REACTOME_TFAP2_AP_2_FAMILY_REGULATES_TRANSCRIPTION_OF_CELL_CYCLE_FACTORS
REACTOME	REACTOME_RRNA_PROCESSING_IN_THE_MITOCHONDRION	REACTOME-1269	12	https://www.gsea-msigdb.org/gsea/msigdb/cards/REACTOME_RRNA_PROCESSING_IN_THE_MITOCHONDRION
REACTOME	REACTOME_TFAP2A_ACTS_AS_A_TRANSCRIPTIONAL_REPRESSOR_DURING_RETINOIC_ACID_INDUCED_CELL_DIFFERENTIATION	REACTOME-1270	5	https://www.gsea-msigdb.org/gsea/msigdb/cards/REACTOME_TFAP2A_ACTS_AS_A_TRANSCRIPTIONAL_REPRESSOR_DURING_RETINOIC_ACID_INDUCED_CELL_DIFFERENTIATION
REACTOME	REACTOME_RAB_GERANYLGERANYLATION	REACTOME-1271	65	https://www.gsea-msigdb.org/gsea/msigdb/cards/REACTOME_RAB_GERANYLGERANYLATION
REACTOME	REACTOME_MET_ACTIVATES_PTK2_SIGNALING	REACTOME-1272	30	https://www.gsea-msigdb.org/gsea/msigdb/cards/REACTOME_MET_ACTIVATES_PTK2_SIGNALING
REACTOME	REACTOME_CREB3_FACTORS_ACTIVATE_GENES	REACTOME-1273	9	https://www.gsea-msigdb.org/gsea/msigdb/cards/REACTOME_CREB3_FACTORS_ACTIVATE_GENES
REACTOME	REACTOME_INLB_MEDIATED_ENTRY_OF_LISTERIA_MONOCYTOGENES_INTO_HOST_CELL	REACTOME-1274	15	https://www.gsea-msigdb.org/gsea/msigdb/cards/REACTOME_INLB_MEDIATED_ENTRY_OF_LISTERIA_MONOCYTOGENES_INTO_HOST_CELL
REACTOME	REACTOME_MET_INTERACTS_WITH_TNS_PROTEINS	REACTOME-1275	5	https://www.gsea-msigdb.org/gsea/msigdb/cards/REACTOME_MET_INTERACTS_WITH_TNS_PROTEINS
REACTOME	REACTOME_MET_ACTIVATES_RAP1_AND_RAC1	REACTOME-1276	11	https://www.gsea-msigdb.org/gsea/msigdb/cards/REACTOME_MET_ACTIVATES_RAP1_AND_RAC1
REACTOME	REACTOME_MET_RECEPTOR_RECYCLING	REACTOME-1277	10	https://www.gsea-msigdb.org/gsea/msigdb/cards/REACTOME_MET_RECEPTOR_RECYCLING
REACTOME	REACTOME_MET_PROMOTES_CELL_MOTILITY	REACTOME-1278	41	https://www.gsea-msigdb.org/gsea/msigdb/cards/REACTOME_MET_PROMOTES_CELL_MOTILITY
REACTOME	REACTOME_RAB_GEFS_EXCHANGE_GTP_FOR_GDP_ON_RABS	REACTOME-1279	90	https://www.gsea-msigdb.org/gsea/msigdb/cards/REACTOME_RAB_GEFS_EXCHANGE_GTP_FOR_GDP_ON_RABS
REACTOME	REACTOME_LISTERIA_MONOCYTOGENES_ENTRY_INTO_HOST_CELLS	REACTOME-1280	20	https://www.gsea-msigdb.org/gsea/msigdb/cards/REACTOME_LISTERIA_MONOCYTOGENES_ENTRY_INTO_HOST_CELLS
REACTOME	REACTOME_INLA_MEDIATED_ENTRY_OF_LISTERIA_MONOCYTOGENES_INTO_HOST_CELLS	REACTOME-1281	9	https://www.gsea-msigdb.org/gsea/msigdb/cards/REACTOME_INLA_MEDIATED_ENTRY_OF_LISTERIA_MONOCYTOGENES_INTO_HOST_CELLS
REACTOME	REACTOME_PROTEIN_METHYLATION	REACTOME-1282	17	https://www.gsea-msigdb.org/gsea/msigdb/cards/REACTOME_PROTEIN_METHYLATION
REACTOME	REACTOME_RUNX1_AND_FOXP3_CONTROL_THE_DEVELOPMENT_OF_REGULATORY_T_LYMPHOCYTES_TREGS	REACTOME-1283	10	https://www.gsea-msigdb.org/gsea/msigdb/cards/REACTOME_RUNX1_AND_FOXP3_CONTROL_THE_DEVELOPMENT_OF_REGULATORY_T_LYMPHOCYTES_TREGS
REACTOME	REACTOME_TRANSCRIPTIONAL_REGULATION_BY_RUNX3	REACTOME-1284	96	https://www.gsea-msigdb.org/gsea/msigdb/cards/REACTOME_TRANSCRIPTIONAL_REGULATION_BY_RUNX3
REACTOME	REACTOME_TRANSCRIPTIONAL_REGULATION_BY_RUNX2	REACTOME-1285	120	https://www.gsea-msigdb.org/gsea/msigdb/cards/REACTOME_TRANSCRIPTIONAL_REGULATION_BY_RUNX2
REACTOME	REACTOME_TRANSCRIPTIONAL_REGULATION_BY_RUNX1	REACTOME-1286	237	https://www.gsea-msigdb.org/gsea/msigdb/cards/REACTOME_TRANSCRIPTIONAL_REGULATION_BY_RUNX1
REACTOME	REACTOME_GABA_SYNTHESIS_RELEASE_REUPTAKE_AND_DEGRADATION	REACTOME-1287	19	https://www.gsea-msigdb.org/gsea/msigdb/cards/REACTOME_GABA_SYNTHESIS_RELEASE_REUPTAKE_AND_DEGRADATION
REACTOME	REACTOME_RUNX1_REGULATES_ESTROGEN_RECEPTOR_MEDIATED_TRANSCRIPTION	REACTOME-1288	6	https://www.gsea-msigdb.org/gsea/msigdb/cards/REACTOME_RUNX1_REGULATES_ESTROGEN_RECEPTOR_MEDIATED_TRANSCRIPTION
REACTOME	REACTOME_REGULATION_OF_RUNX1_EXPRESSION_AND_ACTIVITY	REACTOME-1289	17	https://www.gsea-msigdb.org/gsea/msigdb/cards/REACTOME_REGULATION_OF_RUNX1_EXPRESSION_AND_ACTIVITY
REACTOME	REACTOME_RECEPTOR_MEDIATED_MITOPHAGY	REACTOME-1290	11	https://www.gsea-msigdb.org/gsea/msigdb/cards/REACTOME_RECEPTOR_MEDIATED_MITOPHAGY
REACTOME	REACTOME_DIGESTION	REACTOME-1291	23	https://www.gsea-msigdb.org/gsea/msigdb/cards/REACTOME_DIGESTION
REACTOME	REACTOME_RUNX1_REGULATES_EXPRESSION_OF_COMPONENTS_OF_TIGHT_JUNCTIONS	REACTOME-1292	5	https://www.gsea-msigdb.org/gsea/msigdb/cards/REACTOME_RUNX1_REGULATES_EXPRESSION_OF_COMPONENTS_OF_TIGHT_JUNCTIONS
REACTOME	REACTOME_RUNX1_REGULATES_GENES_INVOLVED_IN_MEGAKARYOCYTE_DIFFERENTIATION_AND_PLATELET_FUNCTION	REACTOME-1293	96	https://www.gsea-msigdb.org/gsea/msigdb/cards/REACTOME_RUNX1_REGULATES_GENES_INVOLVED_IN_MEGAKARYOCYTE_DIFFERENTIATION_AND_PLATELET_FUNCTION
REACTOME	REACTOME_ARYL_HYDROCARBON_RECEPTOR_SIGNALLING	REACTOME-1294	8	https://www.gsea-msigdb.org/gsea/msigdb/cards/REACTOME_ARYL_HYDROCARBON_RECEPTOR_SIGNALLING
REACTOME	REACTOME_ESR_MEDIATED_SIGNALING	REACTOME-1295	219	https://www.gsea-msigdb.org/gsea/msigdb/cards/REACTOME_ESR_MEDIATED_SIGNALING
REACTOME	REACTOME_RUNX1_REGULATES_TRANSCRIPTION_OF_GENES_INVOLVED_IN_DIFFERENTIATION_OF_HSCS	REACTOME-1296	128	https://www.gsea-msigdb.org/gsea/msigdb/cards/REACTOME_RUNX1_REGULATES_TRANSCRIPTION_OF_GENES_INVOLVED_IN_DIFFERENTIATION_OF_HSCS
REACTOME	REACTOME_RUNX1_REGULATES_TRANSCRIPTION_OF_GENES_INVOLVED_IN_DIFFERENTIATION_OF_KERATINOCYTES	REACTOME-1297	8	https://www.gsea-msigdb.org/gsea/msigdb/cards/REACTOME_RUNX1_REGULATES_TRANSCRIPTION_OF_GENES_INVOLVED_IN_DIFFERENTIATION_OF_KERATINOCYTES
REACTOME	REACTOME_RUNX1_INTERACTS_WITH_CO_FACTORS_WHOSE_PRECISE_EFFECT_ON_RUNX1_TARGETS_IS_NOT_KNOWN	REACTOME-1298	37	https://www.gsea-msigdb.org/gsea/msigdb/cards/REACTOME_RUNX1_INTERACTS_WITH_CO_FACTORS_WHOSE_PRECISE_EFFECT_ON_RUNX1_TARGETS_IS_NOT_KNOWN
REACTOME	REACTOME_RUNX1_REGULATES_TRANSCRIPTION_OF_GENES_INVOLVED_IN_BCR_SIGNALING	REACTOME-1299	6	https://www.gsea-msigdb.org/gsea/msigdb/cards/REACTOME_RUNX1_REGULATES_TRANSCRIPTION_OF_GENES_INVOLVED_IN_BCR_SIGNALING
REACTOME	REACTOME_RUNX1_REGULATES_TRANSCRIPTION_OF_GENES_INVOLVED_IN_DIFFERENTIATION_OF_MYELOID_CELLS	REACTOME-1300	7	https://www.gsea-msigdb.org/gsea/msigdb/cards/REACTOME_RUNX1_REGULATES_TRANSCRIPTION_OF_GENES_INVOLVED_IN_DIFFERENTIATION_OF_MYELOID_CELLS
REACTOME	REACTOME_RUNX1_REGULATES_TRANSCRIPTION_OF_GENES_INVOLVED_IN_INTERLEUKIN_SIGNALING	REACTOME-1301	5	https://www.gsea-msigdb.org/gsea/msigdb/cards/REACTOME_RUNX1_REGULATES_TRANSCRIPTION_OF_GENES_INVOLVED_IN_INTERLEUKIN_SIGNALING
REACTOME	REACTOME_RUNX1_REGULATES_TRANSCRIPTION_OF_GENES_INVOLVED_IN_WNT_SIGNALING	REACTOME-1302	6	https://www.gsea-msigdb.org/gsea/msigdb/cards/REACTOME_RUNX1_REGULATES_TRANSCRIPTION_OF_GENES_INVOLVED_IN_WNT_SIGNALING
REACTOME	REACTOME_REGULATION_OF_RUNX2_EXPRESSION_AND_ACTIVITY	REACTOME-1303	73	https://www.gsea-msigdb.org/gsea/msigdb/cards/REACTOME_REGULATION_OF_RUNX2_EXPRESSION_AND_ACTIVITY
REACTOME	REACTOME_RUNX2_REGULATES_OSTEOBLAST_DIFFERENTIATION	REACTOME-1304	24	https://www.gsea-msigdb.org/gsea/msigdb/cards/REACTOME_RUNX2_REGULATES_OSTEOBLAST_DIFFERENTIATION
REACTOME	REACTOME_RUNX2_REGULATES_CHONDROCYTE_MATURATION	REACTOME-1305	5	https://www.gsea-msigdb.org/gsea/msigdb/cards/REACTOME_RUNX2_REGULATES_CHONDROCYTE_MATURATION
REACTOME	REACTOME_RUNX2_REGULATES_BONE_DEVELOPMENT	REACTOME-1306	31	https://www.gsea-msigdb.org/gsea/msigdb/cards/REACTOME_RUNX2_REGULATES_BONE_DEVELOPMENT
REACTOME	REACTOME_RUNX2_REGULATES_GENES_INVOLVED_IN_CELL_MIGRATION	REACTOME-1307	8	https://www.gsea-msigdb.org/gsea/msigdb/cards/REACTOME_RUNX2_REGULATES_GENES_INVOLVED_IN_CELL_MIGRATION
REACTOME	REACTOME_RUNX3_REGULATES_CDKN1A_TRANSCRIPTION	REACTOME-1308	7	https://www.gsea-msigdb.org/gsea/msigdb/cards/REACTOME_RUNX3_REGULATES_CDKN1A_TRANSCRIPTION
REACTOME	REACTOME_RUNX3_REGULATES_NOTCH_SIGNALING	REACTOME-1309	14	https://www.gsea-msigdb.org/gsea/msigdb/cards/REACTOME_RUNX3_REGULATES_NOTCH_SIGNALING
REACTOME	REACTOME_REGULATION_OF_RUNX3_EXPRESSION_AND_ACTIVITY	REACTOME-1310	55	https://www.gsea-msigdb.org/gsea/msigdb/cards/REACTOME_REGULATION_OF_RUNX3_EXPRESSION_AND_ACTIVITY
REACTOME	REACTOME_REGULATION_OF_PTEN_MRNA_TRANSLATION	REACTOME-1311	9	https://www.gsea-msigdb.org/gsea/msigdb/cards/REACTOME_REGULATION_OF_PTEN_MRNA_TRANSLATION
REACTOME	REACTOME_REGULATION_OF_PTEN_GENE_TRANSCRIPTION	REACTOME-1312	61	https://www.gsea-msigdb.org/gsea/msigdb/cards/REACTOME_REGULATION_OF_PTEN_GENE_TRANSCRIPTION
REACTOME	REACTOME_COLLAGEN_CHAIN_TRIMERIZATION	REACTOME-1313	44	https://www.gsea-msigdb.org/gsea/msigdb/cards/REACTOME_COLLAGEN_CHAIN_TRIMERIZATION
REACTOME	REACTOME_COMPETING_ENDOGENOUS_RNAS_CERNAS_REGULATE_PTEN_TRANSLATION	REACTOME-1314	8	https://www.gsea-msigdb.org/gsea/msigdb/cards/REACTOME_COMPETING_ENDOGENOUS_RNAS_CERNAS_REGULATE_PTEN_TRANSLATION
REACTOME	REACTOME_REGULATION_OF_PTEN_LOCALIZATION	REACTOME-1315	9	https://www.gsea-msigdb.org/gsea/msigdb/cards/REACTOME_REGULATION_OF_PTEN_LOCALIZATION
REACTOME	REACTOME_REGULATION_OF_PTEN_STABILITY_AND_ACTIVITY	REACTOME-1316	69	https://www.gsea-msigdb.org/gsea/msigdb/cards/REACTOME_REGULATION_OF_PTEN_STABILITY_AND_ACTIVITY
REACTOME	REACTOME_MITOCHONDRIAL_CALCIUM_ION_TRANSPORT	REACTOME-1317	23	https://www.gsea-msigdb.org/gsea/msigdb/cards/REACTOME_MITOCHONDRIAL_CALCIUM_ION_TRANSPORT
REACTOME	REACTOME_RUNX3_REGULATES_IMMUNE_RESPONSE_AND_CELL_MIGRATION	REACTOME-1318	6	https://www.gsea-msigdb.org/gsea/msigdb/cards/REACTOME_RUNX3_REGULATES_IMMUNE_RESPONSE_AND_CELL_MIGRATION
REACTOME	REACTOME_CRISTAE_FORMATION	REACTOME-1319	31	https://www.gsea-msigdb.org/gsea/msigdb/cards/REACTOME_CRISTAE_FORMATION
REACTOME	REACTOME_PROCESSING_OF_SMDT1	REACTOME-1320	16	https://www.gsea-msigdb.org/gsea/msigdb/cards/REACTOME_PROCESSING_OF_SMDT1
REACTOME	REACTOME_GENE_AND_PROTEIN_EXPRESSION_BY_JAK_STAT_SIGNALING_AFTER_INTERLEUKIN_12_STIMULATION	REACTOME-1321	38	https://www.gsea-msigdb.org/gsea/msigdb/cards/REACTOME_GENE_AND_PROTEIN_EXPRESSION_BY_JAK_STAT_SIGNALING_AFTER_INTERLEUKIN_12_STIMULATION
REACTOME	REACTOME_RUNX3_REGULATES_WNT_SIGNALING	REACTOME-1322	8	https://www.gsea-msigdb.org/gsea/msigdb/cards/REACTOME_RUNX3_REGULATES_WNT_SIGNALING
REACTOME	REACTOME_NEDDYLATION	REACTOME-1323	234	https://www.gsea-msigdb.org/gsea/msigdb/cards/REACTOME_NEDDYLATION
REACTOME	REACTOME_RUNX3_REGULATES_YAP1_MEDIATED_TRANSCRIPTION	REACTOME-1324	8	https://www.gsea-msigdb.org/gsea/msigdb/cards/REACTOME_RUNX3_REGULATES_YAP1_MEDIATED_TRANSCRIPTION
REACTOME	REACTOME_RUNX3_REGULATES_P14_ARF	REACTOME-1325	10	https://www.gsea-msigdb.org/gsea/msigdb/cards/REACTOME_RUNX3_REGULATES_P14_ARF
REACTOME	REACTOME_RUNX3_REGULATES_BCL2L11_BIM_TRANSCRIPTION	REACTOME-1326	5	https://www.gsea-msigdb.org/gsea/msigdb/cards/REACTOME_RUNX3_REGULATES_BCL2L11_BIM_TRANSCRIPTION
REACTOME	REACTOME_TRANSCRIPTIONAL_REGULATION_BY_E2F6	REACTOME-1327	34	https://www.gsea-msigdb.org/gsea/msigdb/cards/REACTOME_TRANSCRIPTIONAL_REGULATION_BY_E2F6
REACTOME	REACTOME_METABOLISM_OF_RNA	REACTOME-1328	672	https://www.gsea-msigdb.org/gsea/msigdb/cards/REACTOME_METABOLISM_OF_RNA
REACTOME	REACTOME_CELLULAR_RESPONSES_TO_STIMULI	REACTOME-1329	783	https://www.gsea-msigdb.org/gsea/msigdb/cards/REACTOME_CELLULAR_RESPONSES_TO_STIMULI
REACTOME	REACTOME_CARBOXYTERMINAL_POST_TRANSLATIONAL_MODIFICATIONS_OF_TUBULIN	REACTOME-1330	46	https://www.gsea-msigdb.org/gsea/msigdb/cards/REACTOME_CARBOXYTERMINAL_POST_TRANSLATIONAL_MODIFICATIONS_OF_TUBULIN
REACTOME	REACTOME_NUCLEOTIDE_CATABOLISM	REACTOME-1331	35	https://www.gsea-msigdb.org/gsea/msigdb/cards/REACTOME_NUCLEOTIDE_CATABOLISM
REACTOME	REACTOME_NUCLEOTIDE_BIOSYNTHESIS	REACTOME-1332	14	https://www.gsea-msigdb.org/gsea/msigdb/cards/REACTOME_NUCLEOTIDE_BIOSYNTHESIS
REACTOME	REACTOME_NUCLEOTIDE_SALVAGE	REACTOME-1333	23	https://www.gsea-msigdb.org/gsea/msigdb/cards/REACTOME_NUCLEOTIDE_SALVAGE
REACTOME	REACTOME_METABOLISM_OF_STEROIDS	REACTOME-1334	153	https://www.gsea-msigdb.org/gsea/msigdb/cards/REACTOME_METABOLISM_OF_STEROIDS
REACTOME	REACTOME_INTESTINAL_ABSORPTION	REACTOME-1335	5	https://www.gsea-msigdb.org/gsea/msigdb/cards/REACTOME_INTESTINAL_ABSORPTION
REACTOME	REACTOME_TYROSINE_CATABOLISM	REACTOME-1336	5	https://www.gsea-msigdb.org/gsea/msigdb/cards/REACTOME_TYROSINE_CATABOLISM
REACTOME	REACTOME_PHENYLALANINE_AND_TYROSINE_METABOLISM	REACTOME-1337	11	https://www.gsea-msigdb.org/gsea/msigdb/cards/REACTOME_PHENYLALANINE_AND_TYROSINE_METABOLISM
REACTOME	REACTOME_ASPARTATE_AND_ASPARAGINE_METABOLISM	REACTOME-1338	11	https://www.gsea-msigdb.org/gsea/msigdb/cards/REACTOME_ASPARTATE_AND_ASPARAGINE_METABOLISM
REACTOME	REACTOME_DIGESTION_AND_ABSORPTION	REACTOME-1339	28	https://www.gsea-msigdb.org/gsea/msigdb/cards/REACTOME_DIGESTION_AND_ABSORPTION
REACTOME	REACTOME_CHYLOMICRON_ASSEMBLY	REACTOME-1340	10	https://www.gsea-msigdb.org/gsea/msigdb/cards/REACTOME_CHYLOMICRON_ASSEMBLY
REACTOME	REACTOME_ASSEMBLY_OF_ACTIVE_LPL_AND_LIPC_LIPASE_COMPLEXES	REACTOME-1341	19	https://www.gsea-msigdb.org/gsea/msigdb/cards/REACTOME_ASSEMBLY_OF_ACTIVE_LPL_AND_LIPC_LIPASE_COMPLEXES
REACTOME	REACTOME_HDL_ASSEMBLY	REACTOME-1342	8	https://www.gsea-msigdb.org/gsea/msigdb/cards/REACTOME_HDL_ASSEMBLY
REACTOME	REACTOME_PLASMA_LIPOPROTEIN_ASSEMBLY	REACTOME-1343	19	https://www.gsea-msigdb.org/gsea/msigdb/cards/REACTOME_PLASMA_LIPOPROTEIN_ASSEMBLY
REACTOME	REACTOME_PLASMA_LIPOPROTEIN_REMODELING	REACTOME-1344	34	https://www.gsea-msigdb.org/gsea/msigdb/cards/REACTOME_PLASMA_LIPOPROTEIN_REMODELING
REACTOME	REACTOME_CHYLOMICRON_REMODELING	REACTOME-1345	10	https://www.gsea-msigdb.org/gsea/msigdb/cards/REACTOME_CHYLOMICRON_REMODELING
REACTOME	REACTOME_HDL_CLEARANCE	REACTOME-1346	5	https://www.gsea-msigdb.org/gsea/msigdb/cards/REACTOME_HDL_CLEARANCE
REACTOME	REACTOME_CHYLOMICRON_CLEARANCE	REACTOME-1347	5	https://www.gsea-msigdb.org/gsea/msigdb/cards/REACTOME_CHYLOMICRON_CLEARANCE
REACTOME	REACTOME_LDL_CLEARANCE	REACTOME-1348	19	https://www.gsea-msigdb.org/gsea/msigdb/cards/REACTOME_LDL_CLEARANCE
REACTOME	REACTOME_LDL_REMODELING	REACTOME-1349	6	https://www.gsea-msigdb.org/gsea/msigdb/cards/REACTOME_LDL_REMODELING
REACTOME	REACTOME_PLASMA_LIPOPROTEIN_CLEARANCE	REACTOME-1350	33	https://www.gsea-msigdb.org/gsea/msigdb/cards/REACTOME_PLASMA_LIPOPROTEIN_CLEARANCE
REACTOME	REACTOME_VLDL_CLEARANCE	REACTOME-1351	6	https://www.gsea-msigdb.org/gsea/msigdb/cards/REACTOME_VLDL_CLEARANCE
REACTOME	REACTOME_HDL_REMODELING	REACTOME-1352	10	https://www.gsea-msigdb.org/gsea/msigdb/cards/REACTOME_HDL_REMODELING
REACTOME	REACTOME_PHENYLALANINE_METABOLISM	REACTOME-1353	6	https://www.gsea-msigdb.org/gsea/msigdb/cards/REACTOME_PHENYLALANINE_METABOLISM
REACTOME	REACTOME_GLUTAMATE_AND_GLUTAMINE_METABOLISM	REACTOME-1354	14	https://www.gsea-msigdb.org/gsea/msigdb/cards/REACTOME_GLUTAMATE_AND_GLUTAMINE_METABOLISM
REACTOME	REACTOME_LIPID_PARTICLE_ORGANIZATION	REACTOME-1355	6	https://www.gsea-msigdb.org/gsea/msigdb/cards/REACTOME_LIPID_PARTICLE_ORGANIZATION
REACTOME	REACTOME_G_BETA_GAMMA_SIGNALLING_THROUGH_CDC42	REACTOME-1356	20	https://www.gsea-msigdb.org/gsea/msigdb/cards/REACTOME_G_BETA_GAMMA_SIGNALLING_THROUGH_CDC42
REACTOME	REACTOME_FATTY_ACID_METABOLISM	REACTOME-1357	177	https://www.gsea-msigdb.org/gsea/msigdb/cards/REACTOME_FATTY_ACID_METABOLISM
REACTOME	REACTOME_METABOLISM_OF_COFACTORS	REACTOME-1358	19	https://www.gsea-msigdb.org/gsea/msigdb/cards/REACTOME_METABOLISM_OF_COFACTORS
REACTOME	REACTOME_TRIGLYCERIDE_METABOLISM	REACTOME-1359	38	https://www.gsea-msigdb.org/gsea/msigdb/cards/REACTOME_TRIGLYCERIDE_METABOLISM
REACTOME	REACTOME_RHOA_GTPASE_CYCLE	REACTOME-1360	149	https://www.gsea-msigdb.org/gsea/msigdb/cards/REACTOME_RHOA_GTPASE_CYCLE
REACTOME	REACTOME_GLYCOGEN_METABOLISM	REACTOME-1361	27	https://www.gsea-msigdb.org/gsea/msigdb/cards/REACTOME_GLYCOGEN_METABOLISM
REACTOME	REACTOME_INTERLEUKIN_15_SIGNALING	REACTOME-1362	14	https://www.gsea-msigdb.org/gsea/msigdb/cards/REACTOME_INTERLEUKIN_15_SIGNALING
REACTOME	REACTOME_OAS_ANTIVIRAL_RESPONSE	REACTOME-1363	9	https://www.gsea-msigdb.org/gsea/msigdb/cards/REACTOME_OAS_ANTIVIRAL_RESPONSE
REACTOME	REACTOME_INTERLEUKIN_35_SIGNALLING	REACTOME-1364	12	https://www.gsea-msigdb.org/gsea/msigdb/cards/REACTOME_INTERLEUKIN_35_SIGNALLING
REACTOME	REACTOME_INTERLEUKIN_9_SIGNALING	REACTOME-1365	9	https://www.gsea-msigdb.org/gsea/msigdb/cards/REACTOME_INTERLEUKIN_9_SIGNALING
REACTOME	REACTOME_TRANSCRIPTIONAL_REGULATION_BY_MECP2	REACTOME-1366	63	https://www.gsea-msigdb.org/gsea/msigdb/cards/REACTOME_TRANSCRIPTIONAL_REGULATION_BY_MECP2
REACTOME	REACTOME_LOSS_OF_FUNCTION_OF_MECP2_IN_RETT_SYNDROME	REACTOME-1367	13	https://www.gsea-msigdb.org/gsea/msigdb/cards/REACTOME_LOSS_OF_FUNCTION_OF_MECP2_IN_RETT_SYNDROME
REACTOME	REACTOME_SIGNALING_BY_NTRK2_TRKB	REACTOME-1368	25	https://www.gsea-msigdb.org/gsea/msigdb/cards/REACTOME_SIGNALING_BY_NTRK2_TRKB
REACTOME	REACTOME_SIGNALING_BY_ERYTHROPOIETIN	REACTOME-1369	25	https://www.gsea-msigdb.org/gsea/msigdb/cards/REACTOME_SIGNALING_BY_ERYTHROPOIETIN
REACTOME	REACTOME_INTRACELLULAR_SIGNALING_BY_SECOND_MESSENGERS	REACTOME-1370	307	https://www.gsea-msigdb.org/gsea/msigdb/cards/REACTOME_INTRACELLULAR_SIGNALING_BY_SECOND_MESSENGERS
REACTOME	REACTOME_SIGNALING_BY_NUCLEAR_RECEPTORS	REACTOME-1371	295	https://www.gsea-msigdb.org/gsea/msigdb/cards/REACTOME_SIGNALING_BY_NUCLEAR_RECEPTORS
REACTOME	REACTOME_SIGNALING_BY_RECEPTOR_TYROSINE_KINASES	REACTOME-1372	519	https://www.gsea-msigdb.org/gsea/msigdb/cards/REACTOME_SIGNALING_BY_RECEPTOR_TYROSINE_KINASES
REACTOME	REACTOME_SIGNALING_BY_TGFB_FAMILY_MEMBERS	REACTOME-1373	104	https://www.gsea-msigdb.org/gsea/msigdb/cards/REACTOME_SIGNALING_BY_TGFB_FAMILY_MEMBERS
REACTOME	REACTOME_RAB_REGULATION_OF_TRAFFICKING	REACTOME-1374	122	https://www.gsea-msigdb.org/gsea/msigdb/cards/REACTOME_RAB_REGULATION_OF_TRAFFICKING
REACTOME	REACTOME_INTERLEUKIN_37_SIGNALING	REACTOME-1375	21	https://www.gsea-msigdb.org/gsea/msigdb/cards/REACTOME_INTERLEUKIN_37_SIGNALING
REACTOME	REACTOME_EXTRA_NUCLEAR_ESTROGEN_SIGNALING	REACTOME-1376	75	https://www.gsea-msigdb.org/gsea/msigdb/cards/REACTOME_EXTRA_NUCLEAR_ESTROGEN_SIGNALING
REACTOME	REACTOME_ER_QUALITY_CONTROL_COMPARTMENT_ERQC	REACTOME-1377	21	https://www.gsea-msigdb.org/gsea/msigdb/cards/REACTOME_ER_QUALITY_CONTROL_COMPARTMENT_ERQC
REACTOME	REACTOME_CALNEXIN_CALRETICULIN_CYCLE	REACTOME-1378	26	https://www.gsea-msigdb.org/gsea/msigdb/cards/REACTOME_CALNEXIN_CALRETICULIN_CYCLE
REACTOME	REACTOME_REGULATION_OF_EXPRESSION_OF_SLITS_AND_ROBOS	REACTOME-1379	172	https://www.gsea-msigdb.org/gsea/msigdb/cards/REACTOME_REGULATION_OF_EXPRESSION_OF_SLITS_AND_ROBOS
REACTOME	REACTOME_ROBO_RECEPTORS_BIND_AKAP5	REACTOME-1380	9	https://www.gsea-msigdb.org/gsea/msigdb/cards/REACTOME_ROBO_RECEPTORS_BIND_AKAP5
REACTOME	REACTOME_INTERLEUKIN_18_SIGNALING	REACTOME-1381	8	https://www.gsea-msigdb.org/gsea/msigdb/cards/REACTOME_INTERLEUKIN_18_SIGNALING
REACTOME	REACTOME_SIGNALING_BY_NOTCH3	REACTOME-1382	49	https://www.gsea-msigdb.org/gsea/msigdb/cards/REACTOME_SIGNALING_BY_NOTCH3
REACTOME	REACTOME_RHO_GTPASE_CYCLE	REACTOME-1383	450	https://www.gsea-msigdb.org/gsea/msigdb/cards/REACTOME_RHO_GTPASE_CYCLE
REACTOME	REACTOME_RHOB_GTPASE_CYCLE	REACTOME-1384	70	https://www.gsea-msigdb.org/gsea/msigdb/cards/REACTOME_RHOB_GTPASE_CYCLE
REACTOME	REACTOME_RHOC_GTPASE_CYCLE	REACTOME-1385	74	https://www.gsea-msigdb.org/gsea/msigdb/cards/REACTOME_RHOC_GTPASE_CYCLE
REACTOME	REACTOME_CDC42_GTPASE_CYCLE	REACTOME-1386	155	https://www.gsea-msigdb.org/gsea/msigdb/cards/REACTOME_CDC42_GTPASE_CYCLE
REACTOME	REACTOME_RAC1_GTPASE_CYCLE	REACTOME-1387	184	https://www.gsea-msigdb.org/gsea/msigdb/cards/REACTOME_RAC1_GTPASE_CYCLE
REACTOME	REACTOME_RAC2_GTPASE_CYCLE	REACTOME-1388	88	https://www.gsea-msigdb.org/gsea/msigdb/cards/REACTOME_RAC2_GTPASE_CYCLE
REACTOME	REACTOME_RHOD_GTPASE_CYCLE	REACTOME-1389	53	https://www.gsea-msigdb.org/gsea/msigdb/cards/REACTOME_RHOD_GTPASE_CYCLE
REACTOME	REACTOME_RHOQ_GTPASE_CYCLE	REACTOME-1390	59	https://www.gsea-msigdb.org/gsea/msigdb/cards/REACTOME_RHOQ_GTPASE_CYCLE
REACTOME	REACTOME_RHOH_GTPASE_CYCLE	REACTOME-1391	37	https://www.gsea-msigdb.org/gsea/msigdb/cards/REACTOME_RHOH_GTPASE_CYCLE
REACTOME	REACTOME_RHOG_GTPASE_CYCLE	REACTOME-1392	74	https://www.gsea-msigdb.org/gsea/msigdb/cards/REACTOME_RHOG_GTPASE_CYCLE
REACTOME	REACTOME_RHOJ_GTPASE_CYCLE	REACTOME-1393	55	https://www.gsea-msigdb.org/gsea/msigdb/cards/REACTOME_RHOJ_GTPASE_CYCLE
REACTOME	REACTOME_RHOBTB2_GTPASE_CYCLE	REACTOME-1394	23	https://www.gsea-msigdb.org/gsea/msigdb/cards/REACTOME_RHOBTB2_GTPASE_CYCLE
REACTOME	REACTOME_RHOU_GTPASE_CYCLE	REACTOME-1395	40	https://www.gsea-msigdb.org/gsea/msigdb/cards/REACTOME_RHOU_GTPASE_CYCLE
REACTOME	REACTOME_RHOBTB1_GTPASE_CYCLE	REACTOME-1396	23	https://www.gsea-msigdb.org/gsea/msigdb/cards/REACTOME_RHOBTB1_GTPASE_CYCLE
REACTOME	REACTOME_RAC3_GTPASE_CYCLE	REACTOME-1397	94	https://www.gsea-msigdb.org/gsea/msigdb/cards/REACTOME_RAC3_GTPASE_CYCLE
REACTOME	REACTOME_RHOV_GTPASE_CYCLE	REACTOME-1398	37	https://www.gsea-msigdb.org/gsea/msigdb/cards/REACTOME_RHOV_GTPASE_CYCLE
REACTOME	REACTOME_RHOT1_GTPASE_CYCLE	REACTOME-1399	5	https://www.gsea-msigdb.org/gsea/msigdb/cards/REACTOME_RHOT1_GTPASE_CYCLE
REACTOME	REACTOME_NOTCH3_ACTIVATION_AND_TRANSMISSION_OF_SIGNAL_TO_THE_NUCLEUS	REACTOME-1400	25	https://www.gsea-msigdb.org/gsea/msigdb/cards/REACTOME_NOTCH3_ACTIVATION_AND_TRANSMISSION_OF_SIGNAL_TO_THE_NUCLEUS
REACTOME	REACTOME_NOTCH3_INTRACELLULAR_DOMAIN_REGULATES_TRANSCRIPTION	REACTOME-1401	25	https://www.gsea-msigdb.org/gsea/msigdb/cards/REACTOME_NOTCH3_INTRACELLULAR_DOMAIN_REGULATES_TRANSCRIPTION
REACTOME	REACTOME_SIGNALING_BY_NOTCH4	REACTOME-1402	82	https://www.gsea-msigdb.org/gsea/msigdb/cards/REACTOME_SIGNALING_BY_NOTCH4
REACTOME	REACTOME_NOTCH4_INTRACELLULAR_DOMAIN_REGULATES_TRANSCRIPTION	REACTOME-1403	20	https://www.gsea-msigdb.org/gsea/msigdb/cards/REACTOME_NOTCH4_INTRACELLULAR_DOMAIN_REGULATES_TRANSCRIPTION
REACTOME	REACTOME_NOTCH4_ACTIVATION_AND_TRANSMISSION_OF_SIGNAL_TO_THE_NUCLEUS	REACTOME-1404	11	https://www.gsea-msigdb.org/gsea/msigdb/cards/REACTOME_NOTCH4_ACTIVATION_AND_TRANSMISSION_OF_SIGNAL_TO_THE_NUCLEUS
REACTOME	REACTOME_TLR3_MEDIATED_TICAM1_DEPENDENT_PROGRAMMED_CELL_DEATH	REACTOME-1405	6	https://www.gsea-msigdb.org/gsea/msigdb/cards/REACTOME_TLR3_MEDIATED_TICAM1_DEPENDENT_PROGRAMMED_CELL_DEATH
REACTOME	REACTOME_TICAM1_DEPENDENT_ACTIVATION_OF_IRF3_IRF7	REACTOME-1406	12	https://www.gsea-msigdb.org/gsea/msigdb/cards/REACTOME_TICAM1_DEPENDENT_ACTIVATION_OF_IRF3_IRF7
REACTOME	REACTOME_TICAM1_TRAF6_DEPENDENT_INDUCTION_OF_TAK1_COMPLEX	REACTOME-1407	11	https://www.gsea-msigdb.org/gsea/msigdb/cards/REACTOME_TICAM1_TRAF6_DEPENDENT_INDUCTION_OF_TAK1_COMPLEX
REACTOME	REACTOME_INTERLEUKIN_36_PATHWAY	REACTOME-1408	7	https://www.gsea-msigdb.org/gsea/msigdb/cards/REACTOME_INTERLEUKIN_36_PATHWAY
REACTOME	REACTOME_NONCANONICAL_ACTIVATION_OF_NOTCH3	REACTOME-1409	8	https://www.gsea-msigdb.org/gsea/msigdb/cards/REACTOME_NONCANONICAL_ACTIVATION_OF_NOTCH3
REACTOME	REACTOME_ESTROGEN_DEPENDENT_GENE_EXPRESSION	REACTOME-1410	148	https://www.gsea-msigdb.org/gsea/msigdb/cards/REACTOME_ESTROGEN_DEPENDENT_GENE_EXPRESSION
REACTOME	REACTOME_BIOSYNTHESIS_OF_SPECIALIZED_PRORESOLVING_MEDIATORS_SPMS	REACTOME-1411	19	https://www.gsea-msigdb.org/gsea/msigdb/cards/REACTOME_BIOSYNTHESIS_OF_SPECIALIZED_PRORESOLVING_MEDIATORS_SPMS
REACTOME	REACTOME_BIOSYNTHESIS_OF_EPA_DERIVED_SPMS	REACTOME-1412	6	https://www.gsea-msigdb.org/gsea/msigdb/cards/REACTOME_BIOSYNTHESIS_OF_EPA_DERIVED_SPMS
REACTOME	REACTOME_BIOSYNTHESIS_OF_MARESINS	REACTOME-1413	8	https://www.gsea-msigdb.org/gsea/msigdb/cards/REACTOME_BIOSYNTHESIS_OF_MARESINS
REACTOME	REACTOME_INTERLEUKIN_2_SIGNALING	REACTOME-1414	12	https://www.gsea-msigdb.org/gsea/msigdb/cards/REACTOME_INTERLEUKIN_2_SIGNALING
REACTOME	REACTOME_INTERLEUKIN_12_SIGNALING	REACTOME-1415	47	https://www.gsea-msigdb.org/gsea/msigdb/cards/REACTOME_INTERLEUKIN_12_SIGNALING
REACTOME	REACTOME_INTERLEUKIN_1_SIGNALING	REACTOME-1416	102	https://www.gsea-msigdb.org/gsea/msigdb/cards/REACTOME_INTERLEUKIN_1_SIGNALING
REACTOME	REACTOME_INTERLEUKIN_23_SIGNALING	REACTOME-1417	9	https://www.gsea-msigdb.org/gsea/msigdb/cards/REACTOME_INTERLEUKIN_23_SIGNALING
REACTOME	REACTOME_INTERLEUKIN_27_SIGNALING	REACTOME-1418	11	https://www.gsea-msigdb.org/gsea/msigdb/cards/REACTOME_INTERLEUKIN_27_SIGNALING
REACTOME	REACTOME_INTERLEUKIN_21_SIGNALING	REACTOME-1419	10	https://www.gsea-msigdb.org/gsea/msigdb/cards/REACTOME_INTERLEUKIN_21_SIGNALING
REACTOME	REACTOME_LOSS_OF_MECP2_BINDING_ABILITY_TO_THE_NCOR_SMRT_COMPLEX	REACTOME-1420	7	https://www.gsea-msigdb.org/gsea/msigdb/cards/REACTOME_LOSS_OF_MECP2_BINDING_ABILITY_TO_THE_NCOR_SMRT_COMPLEX
REACTOME	REACTOME_REGULATION_OF_MECP2_EXPRESSION_AND_ACTIVITY	REACTOME-1421	32	https://www.gsea-msigdb.org/gsea/msigdb/cards/REACTOME_REGULATION_OF_MECP2_EXPRESSION_AND_ACTIVITY
REACTOME	REACTOME_MECP2_REGULATES_NEURONAL_RECEPTORS_AND_CHANNELS	REACTOME-1422	18	https://www.gsea-msigdb.org/gsea/msigdb/cards/REACTOME_MECP2_REGULATES_NEURONAL_RECEPTORS_AND_CHANNELS
REACTOME	REACTOME_MECP2_REGULATES_TRANSCRIPTION_OF_NEURONAL_LIGANDS	REACTOME-1423	8	https://www.gsea-msigdb.org/gsea/msigdb/cards/REACTOME_MECP2_REGULATES_TRANSCRIPTION_OF_NEURONAL_LIGANDS
REACTOME	REACTOME_MECP2_REGULATES_TRANSCRIPTION_FACTORS	REACTOME-1424	5	https://www.gsea-msigdb.org/gsea/msigdb/cards/REACTOME_MECP2_REGULATES_TRANSCRIPTION_FACTORS
REACTOME	REACTOME_NR1H2_AND_NR1H3_MEDIATED_SIGNALING	REACTOME-1425	47	https://www.gsea-msigdb.org/gsea/msigdb/cards/REACTOME_NR1H2_AND_NR1H3_MEDIATED_SIGNALING
REACTOME	REACTOME_ACTIVATED_NTRK2_SIGNALS_THROUGH_RAS	REACTOME-1426	9	https://www.gsea-msigdb.org/gsea/msigdb/cards/REACTOME_ACTIVATED_NTRK2_SIGNALS_THROUGH_RAS
REACTOME	REACTOME_ERYTHROPOIETIN_ACTIVATES_PHOSPHOINOSITIDE_3_KINASE_PI3K	REACTOME-1427	12	https://www.gsea-msigdb.org/gsea/msigdb/cards/REACTOME_ERYTHROPOIETIN_ACTIVATES_PHOSPHOINOSITIDE_3_KINASE_PI3K
REACTOME	REACTOME_ERYTHROPOIETIN_ACTIVATES_PHOSPHOLIPASE_C_GAMMA_PLCG	REACTOME-1428	7	https://www.gsea-msigdb.org/gsea/msigdb/cards/REACTOME_ERYTHROPOIETIN_ACTIVATES_PHOSPHOLIPASE_C_GAMMA_PLCG
REACTOME	REACTOME_ERYTHROPOIETIN_ACTIVATES_STAT5	REACTOME-1429	7	https://www.gsea-msigdb.org/gsea/msigdb/cards/REACTOME_ERYTHROPOIETIN_ACTIVATES_STAT5
REACTOME	REACTOME_ERYTHROPOIETIN_ACTIVATES_RAS	REACTOME-1430	14	https://www.gsea-msigdb.org/gsea/msigdb/cards/REACTOME_ERYTHROPOIETIN_ACTIVATES_RAS
REACTOME	REACTOME_BIOSYNTHESIS_OF_MARESIN_LIKE_SPMS	REACTOME-1431	6	https://www.gsea-msigdb.org/gsea/msigdb/cards/REACTOME_BIOSYNTHESIS_OF_MARESIN_LIKE_SPMS
REACTOME	REACTOME_ACTIVATED_NTRK2_SIGNALS_THROUGH_PI3K	REACTOME-1432	7	https://www.gsea-msigdb.org/gsea/msigdb/cards/REACTOME_ACTIVATED_NTRK2_SIGNALS_THROUGH_PI3K
REACTOME	REACTOME_ACTIVATED_NTRK2_SIGNALS_THROUGH_FRS2_AND_FRS3	REACTOME-1433	11	https://www.gsea-msigdb.org/gsea/msigdb/cards/REACTOME_ACTIVATED_NTRK2_SIGNALS_THROUGH_FRS2_AND_FRS3
REACTOME	REACTOME_NR1H2_NR1H3_REGULATE_GENE_EXPRESSION_LINKED_TO_LIPOGENESIS	REACTOME-1434	9	https://www.gsea-msigdb.org/gsea/msigdb/cards/REACTOME_NR1H2_NR1H3_REGULATE_GENE_EXPRESSION_LINKED_TO_LIPOGENESIS
REACTOME	REACTOME_NR1H3_NR1H2_REGULATE_GENE_EXPRESSION_LINKED_TO_CHOLESTEROL_TRANSPORT_AND_EFFLUX	REACTOME-1435	37	https://www.gsea-msigdb.org/gsea/msigdb/cards/REACTOME_NR1H3_NR1H2_REGULATE_GENE_EXPRESSION_LINKED_TO_CHOLESTEROL_TRANSPORT_AND_EFFLUX
REACTOME	REACTOME_NR1H2_NR1H3_REGULATE_GENE_EXPRESSION_TO_LIMIT_CHOLESTEROL_UPTAKE	REACTOME-1436	5	https://www.gsea-msigdb.org/gsea/msigdb/cards/REACTOME_NR1H2_NR1H3_REGULATE_GENE_EXPRESSION_TO_LIMIT_CHOLESTEROL_UPTAKE
REACTOME	REACTOME_NR1H2_NR1H3_REGULATE_GENE_EXPRESSION_LINKED_TO_TRIGLYCERIDE_LIPOLYSIS_IN_ADIPOSE	REACTOME-1437	5	https://www.gsea-msigdb.org/gsea/msigdb/cards/REACTOME_NR1H2_NR1H3_REGULATE_GENE_EXPRESSION_LINKED_TO_TRIGLYCERIDE_LIPOLYSIS_IN_ADIPOSE
REACTOME	REACTOME_NGF_STIMULATED_TRANSCRIPTION	REACTOME-1438	39	https://www.gsea-msigdb.org/gsea/msigdb/cards/REACTOME_NGF_STIMULATED_TRANSCRIPTION
REACTOME	REACTOME_ACTIVATED_NTRK2_SIGNALS_THROUGH_FYN	REACTOME-1439	7	https://www.gsea-msigdb.org/gsea/msigdb/cards/REACTOME_ACTIVATED_NTRK2_SIGNALS_THROUGH_FYN
REACTOME	REACTOME_NTRK2_ACTIVATES_RAC1	REACTOME-1440	5	https://www.gsea-msigdb.org/gsea/msigdb/cards/REACTOME_NTRK2_ACTIVATES_RAC1
REACTOME	REACTOME_ACTIVATED_NTRK2_SIGNALS_THROUGH_CDK5	REACTOME-1441	6	https://www.gsea-msigdb.org/gsea/msigdb/cards/REACTOME_ACTIVATED_NTRK2_SIGNALS_THROUGH_CDK5
REACTOME	REACTOME_PEROXISOMAL_PROTEIN_IMPORT	REACTOME-1442	63	https://www.gsea-msigdb.org/gsea/msigdb/cards/REACTOME_PEROXISOMAL_PROTEIN_IMPORT
REACTOME	REACTOME_TYSND1_CLEAVES_PEROXISOMAL_PROTEINS	REACTOME-1443	7	https://www.gsea-msigdb.org/gsea/msigdb/cards/REACTOME_TYSND1_CLEAVES_PEROXISOMAL_PROTEINS
REACTOME	REACTOME_BLOOD_GROUP_SYSTEMS_BIOSYNTHESIS	REACTOME-1444	21	https://www.gsea-msigdb.org/gsea/msigdb/cards/REACTOME_BLOOD_GROUP_SYSTEMS_BIOSYNTHESIS
REACTOME	REACTOME_SIGNALING_BY_NTRK3_TRKC	REACTOME-1445	17	https://www.gsea-msigdb.org/gsea/msigdb/cards/REACTOME_SIGNALING_BY_NTRK3_TRKC
REACTOME	REACTOME_ACTIVATED_NTRK3_SIGNALS_THROUGH_RAS	REACTOME-1446	8	https://www.gsea-msigdb.org/gsea/msigdb/cards/REACTOME_ACTIVATED_NTRK3_SIGNALS_THROUGH_RAS
REACTOME	REACTOME_RHOF_GTPASE_CYCLE	REACTOME-1447	42	https://www.gsea-msigdb.org/gsea/msigdb/cards/REACTOME_RHOF_GTPASE_CYCLE
REACTOME	REACTOME_INTERFERON_ALPHA_BETA_SIGNALING	REACTOME-1448	71	https://www.gsea-msigdb.org/gsea/msigdb/cards/REACTOME_INTERFERON_ALPHA_BETA_SIGNALING
REACTOME	REACTOME_MEIOTIC_RECOMBINATION	REACTOME-1449	85	https://www.gsea-msigdb.org/gsea/msigdb/cards/REACTOME_MEIOTIC_RECOMBINATION
REACTOME	REACTOME_INTERLEUKIN_RECEPTOR_SHC_SIGNALING	REACTOME-1450	27	https://www.gsea-msigdb.org/gsea/msigdb/cards/REACTOME_INTERLEUKIN_RECEPTOR_SHC_SIGNALING
REACTOME	REACTOME_REGULATION_OF_SIGNALING_BY_CBL	REACTOME-1451	22	https://www.gsea-msigdb.org/gsea/msigdb/cards/REACTOME_REGULATION_OF_SIGNALING_BY_CBL
REACTOME	REACTOME_REGULATION_OF_IFNA_SIGNALING	REACTOME-1452	26	https://www.gsea-msigdb.org/gsea/msigdb/cards/REACTOME_REGULATION_OF_IFNA_SIGNALING
REACTOME	REACTOME_INTERFERON_SIGNALING	REACTOME-1453	203	https://www.gsea-msigdb.org/gsea/msigdb/cards/REACTOME_INTERFERON_SIGNALING
REACTOME	REACTOME_O_LINKED_GLYCOSYLATION_OF_MUCINS	REACTOME-1454	62	https://www.gsea-msigdb.org/gsea/msigdb/cards/REACTOME_O_LINKED_GLYCOSYLATION_OF_MUCINS
REACTOME	REACTOME_ENDOSOMAL_SORTING_COMPLEX_REQUIRED_FOR_TRANSPORT_ESCRT	REACTOME-1455	31	https://www.gsea-msigdb.org/gsea/msigdb/cards/REACTOME_ENDOSOMAL_SORTING_COMPLEX_REQUIRED_FOR_TRANSPORT_ESCRT
REACTOME	REACTOME_IRON_UPTAKE_AND_TRANSPORT	REACTOME-1456	58	https://www.gsea-msigdb.org/gsea/msigdb/cards/REACTOME_IRON_UPTAKE_AND_TRANSPORT
REACTOME	REACTOME_TRANSFERRIN_ENDOCYTOSIS_AND_RECYCLING	REACTOME-1457	31	https://www.gsea-msigdb.org/gsea/msigdb/cards/REACTOME_TRANSFERRIN_ENDOCYTOSIS_AND_RECYCLING
REACTOME	REACTOME_TRAF3_DEPENDENT_IRF_ACTIVATION_PATHWAY	REACTOME-1458	15	https://www.gsea-msigdb.org/gsea/msigdb/cards/REACTOME_TRAF3_DEPENDENT_IRF_ACTIVATION_PATHWAY
REACTOME	REACTOME_NONSENSE_MEDIATED_DECAY_NMD	REACTOME-1459	116	https://www.gsea-msigdb.org/gsea/msigdb/cards/REACTOME_NONSENSE_MEDIATED_DECAY_NMD
REACTOME	REACTOME_TRAF6_MEDIATED_IRF7_ACTIVATION	REACTOME-1460	30	https://www.gsea-msigdb.org/gsea/msigdb/cards/REACTOME_TRAF6_MEDIATED_IRF7_ACTIVATION
REACTOME	REACTOME_TRAF6_MEDIATED_NF_KB_ACTIVATION	REACTOME-1461	25	https://www.gsea-msigdb.org/gsea/msigdb/cards/REACTOME_TRAF6_MEDIATED_NF_KB_ACTIVATION
REACTOME	REACTOME_NF_KB_ACTIVATION_THROUGH_FADD_RIP_1_PATHWAY_MEDIATED_BY_CASPASE_8_AND_10	REACTOME-1462	13	https://www.gsea-msigdb.org/gsea/msigdb/cards/REACTOME_NF_KB_ACTIVATION_THROUGH_FADD_RIP_1_PATHWAY_MEDIATED_BY_CASPASE_8_AND_10
REACTOME	REACTOME_NEGATIVE_REGULATORS_OF_DDX58_IFIH1_SIGNALING	REACTOME-1463	35	https://www.gsea-msigdb.org/gsea/msigdb/cards/REACTOME_NEGATIVE_REGULATORS_OF_DDX58_IFIH1_SIGNALING
REACTOME	REACTOME_ION_TRANSPORT_BY_P_TYPE_ATPASES	REACTOME-1464	55	https://www.gsea-msigdb.org/gsea/msigdb/cards/REACTOME_ION_TRANSPORT_BY_P_TYPE_ATPASES
REACTOME	REACTOME_ACTIVATION_OF_IRF3_IRF7_MEDIATED_BY_TBK1_IKK_EPSILON	REACTOME-1465	17	https://www.gsea-msigdb.org/gsea/msigdb/cards/REACTOME_ACTIVATION_OF_IRF3_IRF7_MEDIATED_BY_TBK1_IKK_EPSILON
REACTOME	REACTOME_IRAK1_RECRUITS_IKK_COMPLEX	REACTOME-1466	14	https://www.gsea-msigdb.org/gsea/msigdb/cards/REACTOME_IRAK1_RECRUITS_IKK_COMPLEX
REACTOME	REACTOME_IKK_COMPLEX_RECRUITMENT_MEDIATED_BY_RIP1	REACTOME-1467	23	https://www.gsea-msigdb.org/gsea/msigdb/cards/REACTOME_IKK_COMPLEX_RECRUITMENT_MEDIATED_BY_RIP1
REACTOME	REACTOME_IRAK2_MEDIATED_ACTIVATION_OF_TAK1_COMPLEX	REACTOME-1468	10	https://www.gsea-msigdb.org/gsea/msigdb/cards/REACTOME_IRAK2_MEDIATED_ACTIVATION_OF_TAK1_COMPLEX
REACTOME	REACTOME_TRAF6_MEDIATED_INDUCTION_OF_TAK1_COMPLEX_WITHIN_TLR4_COMPLEX	REACTOME-1469	16	https://www.gsea-msigdb.org/gsea/msigdb/cards/REACTOME_TRAF6_MEDIATED_INDUCTION_OF_TAK1_COMPLEX_WITHIN_TLR4_COMPLEX
REACTOME	REACTOME_MOLYBDENUM_COFACTOR_BIOSYNTHESIS	REACTOME-1470	6	https://www.gsea-msigdb.org/gsea/msigdb/cards/REACTOME_MOLYBDENUM_COFACTOR_BIOSYNTHESIS
REACTOME	REACTOME_TRANSPORT_TO_THE_GOLGI_AND_SUBSEQUENT_MODIFICATION	REACTOME-1471	186	https://www.gsea-msigdb.org/gsea/msigdb/cards/REACTOME_TRANSPORT_TO_THE_GOLGI_AND_SUBSEQUENT_MODIFICATION
REACTOME	REACTOME_ACTIVATED_NTRK3_SIGNALS_THROUGH_PI3K	REACTOME-1472	6	https://www.gsea-msigdb.org/gsea/msigdb/cards/REACTOME_ACTIVATED_NTRK3_SIGNALS_THROUGH_PI3K
REACTOME	REACTOME_CLASS_I_PEROXISOMAL_MEMBRANE_PROTEIN_IMPORT	REACTOME-1473	20	https://www.gsea-msigdb.org/gsea/msigdb/cards/REACTOME_CLASS_I_PEROXISOMAL_MEMBRANE_PROTEIN_IMPORT
REACTOME	REACTOME_NEGATIVE_REGULATION_OF_NOTCH4_SIGNALING	REACTOME-1474	54	https://www.gsea-msigdb.org/gsea/msigdb/cards/REACTOME_NEGATIVE_REGULATION_OF_NOTCH4_SIGNALING
REACTOME	REACTOME_DISEASES_OF_BASE_EXCISION_REPAIR	REACTOME-1475	5	https://www.gsea-msigdb.org/gsea/msigdb/cards/REACTOME_DISEASES_OF_BASE_EXCISION_REPAIR
REACTOME	REACTOME_FLT3_SIGNALING	REACTOME-1476	38	https://www.gsea-msigdb.org/gsea/msigdb/cards/REACTOME_FLT3_SIGNALING
REACTOME	REACTOME_PROTEIN_LOCALIZATION	REACTOME-1477	164	https://www.gsea-msigdb.org/gsea/msigdb/cards/REACTOME_PROTEIN_LOCALIZATION
REACTOME	REACTOME_INSERTION_OF_TAIL_ANCHORED_PROTEINS_INTO_THE_ENDOPLASMIC_RETICULUM_MEMBRANE	REACTOME-1478	22	https://www.gsea-msigdb.org/gsea/msigdb/cards/REACTOME_INSERTION_OF_TAIL_ANCHORED_PROTEINS_INTO_THE_ENDOPLASMIC_RETICULUM_MEMBRANE
REACTOME	REACTOME_HCMV_INFECTION	REACTOME-1479	160	https://www.gsea-msigdb.org/gsea/msigdb/cards/REACTOME_HCMV_INFECTION
REACTOME	REACTOME_HCMV_EARLY_EVENTS	REACTOME-1480	136	https://www.gsea-msigdb.org/gsea/msigdb/cards/REACTOME_HCMV_EARLY_EVENTS
REACTOME	REACTOME_ASSEMBLY_AND_CELL_SURFACE_PRESENTATION_OF_NMDA_RECEPTORS	REACTOME-1481	44	https://www.gsea-msigdb.org/gsea/msigdb/cards/REACTOME_ASSEMBLY_AND_CELL_SURFACE_PRESENTATION_OF_NMDA_RECEPTORS
REACTOME	REACTOME_HCMV_LATE_EVENTS	REACTOME-1482	114	https://www.gsea-msigdb.org/gsea/msigdb/cards/REACTOME_HCMV_LATE_EVENTS
REACTOME	REACTOME_AUTOPHAGY	REACTOME-1483	151	https://www.gsea-msigdb.org/gsea/msigdb/cards/REACTOME_AUTOPHAGY
REACTOME	REACTOME_LIPOPHAGY	REACTOME-1484	9	https://www.gsea-msigdb.org/gsea/msigdb/cards/REACTOME_LIPOPHAGY
REACTOME	REACTOME_CHAPERONE_MEDIATED_AUTOPHAGY	REACTOME-1485	22	https://www.gsea-msigdb.org/gsea/msigdb/cards/REACTOME_CHAPERONE_MEDIATED_AUTOPHAGY
REACTOME	REACTOME_FOXO_MEDIATED_TRANSCRIPTION	REACTOME-1486	66	https://www.gsea-msigdb.org/gsea/msigdb/cards/REACTOME_FOXO_MEDIATED_TRANSCRIPTION
REACTOME	REACTOME_REGULATION_OF_LOCALIZATION_OF_FOXO_TRANSCRIPTION_FACTORS	REACTOME-1487	12	https://www.gsea-msigdb.org/gsea/msigdb/cards/REACTOME_REGULATION_OF_LOCALIZATION_OF_FOXO_TRANSCRIPTION_FACTORS
REACTOME	REACTOME_FOXO_MEDIATED_TRANSCRIPTION_OF_CELL_DEATH_GENES	REACTOME-1488	16	https://www.gsea-msigdb.org/gsea/msigdb/cards/REACTOME_FOXO_MEDIATED_TRANSCRIPTION_OF_CELL_DEATH_GENES
REACTOME	REACTOME_FOXO_MEDIATED_TRANSCRIPTION_OF_OXIDATIVE_STRESS_METABOLIC_AND_NEURONAL_GENES	REACTOME-1489	30	https://www.gsea-msigdb.org/gsea/msigdb/cards/REACTOME_FOXO_MEDIATED_TRANSCRIPTION_OF_OXIDATIVE_STRESS_METABOLIC_AND_NEURONAL_GENES
REACTOME	REACTOME_LATE_ENDOSOMAL_MICROAUTOPHAGY	REACTOME-1490	34	https://www.gsea-msigdb.org/gsea/msigdb/cards/REACTOME_LATE_ENDOSOMAL_MICROAUTOPHAGY
REACTOME	REACTOME_POSTMITOTIC_NUCLEAR_PORE_COMPLEX_NPC_REFORMATION	REACTOME-1491	27	https://www.gsea-msigdb.org/gsea/msigdb/cards/REACTOME_POSTMITOTIC_NUCLEAR_PORE_COMPLEX_NPC_REFORMATION
REACTOME	REACTOME_TRANSCRIPTIONAL_REGULATION_OF_GRANULOPOIESIS	REACTOME-1492	88	https://www.gsea-msigdb.org/gsea/msigdb/cards/REACTOME_TRANSCRIPTIONAL_REGULATION_OF_GRANULOPOIESIS
REACTOME	REACTOME_NEGATIVE_REGULATION_OF_NMDA_RECEPTOR_MEDIATED_NEURONAL_TRANSMISSION	REACTOME-1493	21	https://www.gsea-msigdb.org/gsea/msigdb/cards/REACTOME_NEGATIVE_REGULATION_OF_NMDA_RECEPTOR_MEDIATED_NEURONAL_TRANSMISSION
REACTOME	REACTOME_REGULATION_OF_FOXO_TRANSCRIPTIONAL_ACTIVITY_BY_ACETYLATION	REACTOME-1494	10	https://www.gsea-msigdb.org/gsea/msigdb/cards/REACTOME_REGULATION_OF_FOXO_TRANSCRIPTIONAL_ACTIVITY_BY_ACETYLATION
REACTOME	REACTOME_FOXO_MEDIATED_TRANSCRIPTION_OF_CELL_CYCLE_GENES	REACTOME-1495	17	https://www.gsea-msigdb.org/gsea/msigdb/cards/REACTOME_FOXO_MEDIATED_TRANSCRIPTION_OF_CELL_CYCLE_GENES
REACTOME	REACTOME_ACTIVATION_OF_RAC1_DOWNSTREAM_OF_NMDARS	REACTOME-1496	7	https://www.gsea-msigdb.org/gsea/msigdb/cards/REACTOME_ACTIVATION_OF_RAC1_DOWNSTREAM_OF_NMDARS
REACTOME	REACTOME_ACTIVATION_OF_AMPK_DOWNSTREAM_OF_NMDARS	REACTOME-1497	29	https://www.gsea-msigdb.org/gsea/msigdb/cards/REACTOME_ACTIVATION_OF_AMPK_DOWNSTREAM_OF_NMDARS
REACTOME	REACTOME_EGR2_AND_SOX10_MEDIATED_INITIATION_OF_SCHWANN_CELL_MYELINATION	REACTOME-1498	29	https://www.gsea-msigdb.org/gsea/msigdb/cards/REACTOME_EGR2_AND_SOX10_MEDIATED_INITIATION_OF_SCHWANN_CELL_MYELINATION
REACTOME	REACTOME_LONG_TERM_POTENTIATION	REACTOME-1499	23	https://www.gsea-msigdb.org/gsea/msigdb/cards/REACTOME_LONG_TERM_POTENTIATION
REACTOME	REACTOME_NR1H2_NR1H3_REGULATE_GENE_EXPRESSION_TO_CONTROL_BILE_ACID_HOMEOSTASIS	REACTOME-1500	9	https://www.gsea-msigdb.org/gsea/msigdb/cards/REACTOME_NR1H2_NR1H3_REGULATE_GENE_EXPRESSION_TO_CONTROL_BILE_ACID_HOMEOSTASIS
REACTOME	REACTOME_NR1H2_NR1H3_REGULATE_GENE_EXPRESSION_LINKED_TO_GLUCONEOGENESIS	REACTOME-1501	5	https://www.gsea-msigdb.org/gsea/msigdb/cards/REACTOME_NR1H2_NR1H3_REGULATE_GENE_EXPRESSION_LINKED_TO_GLUCONEOGENESIS
REACTOME	REACTOME_RESPONSE_OF_EIF2AK4_GCN2_TO_AMINO_ACID_DEFICIENCY	REACTOME-1502	102	https://www.gsea-msigdb.org/gsea/msigdb/cards/REACTOME_RESPONSE_OF_EIF2AK4_GCN2_TO_AMINO_ACID_DEFICIENCY
REACTOME	REACTOME_CONSTITUTIVE_SIGNALING_BY_OVEREXPRESSED_ERBB2	REACTOME-1503	11	https://www.gsea-msigdb.org/gsea/msigdb/cards/REACTOME_CONSTITUTIVE_SIGNALING_BY_OVEREXPRESSED_ERBB2
REACTOME	REACTOME_REGULATION_OF_GLYCOLYSIS_BY_FRUCTOSE_2_6_BISPHOSPHATE_METABOLISM	REACTOME-1504	12	https://www.gsea-msigdb.org/gsea/msigdb/cards/REACTOME_REGULATION_OF_GLYCOLYSIS_BY_FRUCTOSE_2_6_BISPHOSPHATE_METABOLISM
REACTOME	REACTOME_ESTROGEN_STIMULATED_SIGNALING_THROUGH_PRKCZ	REACTOME-1505	6	https://www.gsea-msigdb.org/gsea/msigdb/cards/REACTOME_ESTROGEN_STIMULATED_SIGNALING_THROUGH_PRKCZ
REACTOME	REACTOME_ESTROGEN_DEPENDENT_NUCLEAR_EVENTS_DOWNSTREAM_OF_ESR_MEMBRANE_SIGNALING	REACTOME-1506	24	https://www.gsea-msigdb.org/gsea/msigdb/cards/REACTOME_ESTROGEN_DEPENDENT_NUCLEAR_EVENTS_DOWNSTREAM_OF_ESR_MEMBRANE_SIGNALING
REACTOME	REACTOME_SUPPRESSION_OF_APOPTOSIS	REACTOME-1507	7	https://www.gsea-msigdb.org/gsea/msigdb/cards/REACTOME_SUPPRESSION_OF_APOPTOSIS
REACTOME	REACTOME_INFECTION_WITH_MYCOBACTERIUM_TUBERCULOSIS	REACTOME-1508	27	https://www.gsea-msigdb.org/gsea/msigdb/cards/REACTOME_INFECTION_WITH_MYCOBACTERIUM_TUBERCULOSIS
REACTOME	REACTOME_PREVENTION_OF_PHAGOSOMAL_LYSOSOMAL_FUSION	REACTOME-1509	9	https://www.gsea-msigdb.org/gsea/msigdb/cards/REACTOME_PREVENTION_OF_PHAGOSOMAL_LYSOSOMAL_FUSION
REACTOME	REACTOME_MODULATION_BY_MTB_OF_HOST_IMMUNE_SYSTEM	REACTOME-1510	7	https://www.gsea-msigdb.org/gsea/msigdb/cards/REACTOME_MODULATION_BY_MTB_OF_HOST_IMMUNE_SYSTEM
REACTOME	REACTOME_SUPPRESSION_OF_PHAGOSOMAL_MATURATION	REACTOME-1511	13	https://www.gsea-msigdb.org/gsea/msigdb/cards/REACTOME_SUPPRESSION_OF_PHAGOSOMAL_MATURATION
REACTOME	REACTOME_RESPONSE_OF_MTB_TO_PHAGOCYTOSIS	REACTOME-1512	23	https://www.gsea-msigdb.org/gsea/msigdb/cards/REACTOME_RESPONSE_OF_MTB_TO_PHAGOCYTOSIS
REACTOME	REACTOME_AMINO_ACIDS_REGULATE_MTORC1	REACTOME-1513	55	https://www.gsea-msigdb.org/gsea/msigdb/cards/REACTOME_AMINO_ACIDS_REGULATE_MTORC1
REACTOME	REACTOME_STAT5_ACTIVATION	REACTOME-1514	7	https://www.gsea-msigdb.org/gsea/msigdb/cards/REACTOME_STAT5_ACTIVATION
REACTOME	REACTOME_ALPHA_PROTEIN_KINASE_1_SIGNALING_PATHWAY	REACTOME-1515	11	https://www.gsea-msigdb.org/gsea/msigdb/cards/REACTOME_ALPHA_PROTEIN_KINASE_1_SIGNALING_PATHWAY
REACTOME	REACTOME_DISEASES_OF_PROGRAMMED_CELL_DEATH	REACTOME-1516	101	https://www.gsea-msigdb.org/gsea/msigdb/cards/REACTOME_DISEASES_OF_PROGRAMMED_CELL_DEATH
REACTOME	REACTOME_AGGREPHAGY	REACTOME-1517	44	https://www.gsea-msigdb.org/gsea/msigdb/cards/REACTOME_AGGREPHAGY
REACTOME	REACTOME_N_GLYCAN_TRIMMING_AND_ELONGATION_IN_THE_CIS_GOLGI	REACTOME-1518	5	https://www.gsea-msigdb.org/gsea/msigdb/cards/REACTOME_N_GLYCAN_TRIMMING_AND_ELONGATION_IN_THE_CIS_GOLGI
REACTOME	REACTOME_RAS_PROCESSING	REACTOME-1519	24	https://www.gsea-msigdb.org/gsea/msigdb/cards/REACTOME_RAS_PROCESSING
REACTOME	REACTOME_RESPONSE_OF_EIF2AK1_HRI_TO_HEME_DEFICIENCY	REACTOME-1520	15	https://www.gsea-msigdb.org/gsea/msigdb/cards/REACTOME_RESPONSE_OF_EIF2AK1_HRI_TO_HEME_DEFICIENCY
REACTOME	REACTOME_DEFECTS_OF_CONTACT_ACTIVATION_SYSTEM_CAS_AND_KALLIKREIN_KININ_SYSTEM_KKS	REACTOME-1521	16	https://www.gsea-msigdb.org/gsea/msigdb/cards/REACTOME_DEFECTS_OF_CONTACT_ACTIVATION_SYSTEM_CAS_AND_KALLIKREIN_KININ_SYSTEM_KKS
REACTOME	REACTOME_SIGNALING_BY_MAPK_MUTANTS	REACTOME-1522	7	https://www.gsea-msigdb.org/gsea/msigdb/cards/REACTOME_SIGNALING_BY_MAPK_MUTANTS
REACTOME	REACTOME_LEISHMANIA_INFECTION	REACTOME-1523	308	https://www.gsea-msigdb.org/gsea/msigdb/cards/REACTOME_LEISHMANIA_INFECTION
REACTOME	REACTOME_SENSORY_PROCESSING_OF_SOUND	REACTOME-1524	77	https://www.gsea-msigdb.org/gsea/msigdb/cards/REACTOME_SENSORY_PROCESSING_OF_SOUND
REACTOME	REACTOME_ABERRANT_REGULATION_OF_MITOTIC_G1_S_TRANSITION_IN_CANCER_DUE_TO_RB1_DEFECTS	REACTOME-1525	17	https://www.gsea-msigdb.org/gsea/msigdb/cards/REACTOME_ABERRANT_REGULATION_OF_MITOTIC_G1_S_TRANSITION_IN_CANCER_DUE_TO_RB1_DEFECTS
REACTOME	REACTOME_SIGNALING_BY_MRAS_COMPLEX_MUTANTS	REACTOME-1526	8	https://www.gsea-msigdb.org/gsea/msigdb/cards/REACTOME_SIGNALING_BY_MRAS_COMPLEX_MUTANTS
REACTOME	REACTOME_ADORA2B_MEDIATED_ANTI_INFLAMMATORY_CYTOKINES_PRODUCTION	REACTOME-1527	133	https://www.gsea-msigdb.org/gsea/msigdb/cards/REACTOME_ADORA2B_MEDIATED_ANTI_INFLAMMATORY_CYTOKINES_PRODUCTION
REACTOME	REACTOME_PURINERGIC_SIGNALING_IN_LEISHMANIASIS_INFECTION	REACTOME-1528	26	https://www.gsea-msigdb.org/gsea/msigdb/cards/REACTOME_PURINERGIC_SIGNALING_IN_LEISHMANIASIS_INFECTION
REACTOME	REACTOME_DEFECTIVE_FACTOR_VIII_CAUSES_HEMOPHILIA_A	REACTOME-1529	7	https://www.gsea-msigdb.org/gsea/msigdb/cards/REACTOME_DEFECTIVE_FACTOR_VIII_CAUSES_HEMOPHILIA_A
REACTOME	REACTOME_SENSORY_PROCESSING_OF_SOUND_BY_OUTER_HAIR_CELLS_OF_THE_COCHLEA	REACTOME-1530	55	https://www.gsea-msigdb.org/gsea/msigdb/cards/REACTOME_SENSORY_PROCESSING_OF_SOUND_BY_OUTER_HAIR_CELLS_OF_THE_COCHLEA
REACTOME	REACTOME_CD163_MEDIATING_AN_ANTI_INFLAMMATORY_RESPONSE	REACTOME-1531	9	https://www.gsea-msigdb.org/gsea/msigdb/cards/REACTOME_CD163_MEDIATING_AN_ANTI_INFLAMMATORY_RESPONSE
REACTOME	REACTOME_ANTI_INFLAMMATORY_RESPONSE_FAVOURING_LEISHMANIA_PARASITE_INFECTION	REACTOME-1532	223	https://www.gsea-msigdb.org/gsea/msigdb/cards/REACTOME_ANTI_INFLAMMATORY_RESPONSE_FAVOURING_LEISHMANIA_PARASITE_INFECTION
REACTOME	REACTOME_SELECTIVE_AUTOPHAGY	REACTOME-1533	82	https://www.gsea-msigdb.org/gsea/msigdb/cards/REACTOME_SELECTIVE_AUTOPHAGY
REACTOME	REACTOME_FCGR3A_MEDIATED_IL10_SYNTHESIS	REACTOME-1534	95	https://www.gsea-msigdb.org/gsea/msigdb/cards/REACTOME_FCGR3A_MEDIATED_IL10_SYNTHESIS
REACTOME	REACTOME_PARASITE_INFECTION	REACTOME-1535	116	https://www.gsea-msigdb.org/gsea/msigdb/cards/REACTOME_PARASITE_INFECTION
REACTOME	REACTOME_KILLING_MECHANISMS	REACTOME-1536	12	https://www.gsea-msigdb.org/gsea/msigdb/cards/REACTOME_KILLING_MECHANISMS
REACTOME	REACTOME_LTC4_CYSLTR_MEDIATED_IL4_PRODUCTION	REACTOME-1537	7	https://www.gsea-msigdb.org/gsea/msigdb/cards/REACTOME_LTC4_CYSLTR_MEDIATED_IL4_PRODUCTION
REACTOME	REACTOME_PEXOPHAGY	REACTOME-1538	11	https://www.gsea-msigdb.org/gsea/msigdb/cards/REACTOME_PEXOPHAGY
REACTOME	REACTOME_SIGNALING_BY_ERBB2_ECD_MUTANTS	REACTOME-1539	16	https://www.gsea-msigdb.org/gsea/msigdb/cards/REACTOME_SIGNALING_BY_ERBB2_ECD_MUTANTS
REACTOME	REACTOME_ACETYLCHOLINE_INHIBITS_CONTRACTION_OF_OUTER_HAIR_CELLS	REACTOME-1540	5	https://www.gsea-msigdb.org/gsea/msigdb/cards/REACTOME_ACETYLCHOLINE_INHIBITS_CONTRACTION_OF_OUTER_HAIR_CELLS
REACTOME	REACTOME_DEFECTIVE_FACTOR_IX_CAUSES_HEMOPHILIA_B	REACTOME-1541	9	https://www.gsea-msigdb.org/gsea/msigdb/cards/REACTOME_DEFECTIVE_FACTOR_IX_CAUSES_HEMOPHILIA_B
REACTOME	REACTOME_SEALING_OF_THE_NUCLEAR_ENVELOPE_NE_BY_ESCRT_III	REACTOME-1542	32	https://www.gsea-msigdb.org/gsea/msigdb/cards/REACTOME_SEALING_OF_THE_NUCLEAR_ENVELOPE_NE_BY_ESCRT_III
REACTOME	REACTOME_SIGNALING_BY_KIT_IN_DISEASE	REACTOME-1543	20	https://www.gsea-msigdb.org/gsea/msigdb/cards/REACTOME_SIGNALING_BY_KIT_IN_DISEASE
REACTOME	REACTOME_INHIBITION_OF_DNA_RECOMBINATION_AT_TELOMERE	REACTOME-1544	66	https://www.gsea-msigdb.org/gsea/msigdb/cards/REACTOME_INHIBITION_OF_DNA_RECOMBINATION_AT_TELOMERE
REACTOME	REACTOME_SIGNALING_BY_PDGFR_IN_DISEASE	REACTOME-1545	20	https://www.gsea-msigdb.org/gsea/msigdb/cards/REACTOME_SIGNALING_BY_PDGFR_IN_DISEASE
REACTOME	REACTOME_DEFECTIVE_F9_ACTIVATION	REACTOME-1546	6	https://www.gsea-msigdb.org/gsea/msigdb/cards/REACTOME_DEFECTIVE_F9_ACTIVATION
REACTOME	REACTOME_SIGNALING_BY_PDGFRA_TRANSMEMBRANE_JUXTAMEMBRANE_AND_KINASE_DOMAIN_MUTANTS	REACTOME-1547	12	https://www.gsea-msigdb.org/gsea/msigdb/cards/REACTOME_SIGNALING_BY_PDGFRA_TRANSMEMBRANE_JUXTAMEMBRANE_AND_KINASE_DOMAIN_MUTANTS
REACTOME	REACTOME_SIGNALING_BY_MEMBRANE_TETHERED_FUSIONS_OF_PDGFRA_OR_PDGFRB	REACTOME-1548	5	https://www.gsea-msigdb.org/gsea/msigdb/cards/REACTOME_SIGNALING_BY_MEMBRANE_TETHERED_FUSIONS_OF_PDGFRA_OR_PDGFRB
REACTOME	REACTOME_SIGNALING_BY_CSF3_G_CSF	REACTOME-1549	30	https://www.gsea-msigdb.org/gsea/msigdb/cards/REACTOME_SIGNALING_BY_CSF3_G_CSF
REACTOME	REACTOME_NERVOUS_SYSTEM_DEVELOPMENT	REACTOME-1550	580	https://www.gsea-msigdb.org/gsea/msigdb/cards/REACTOME_NERVOUS_SYSTEM_DEVELOPMENT
REACTOME	REACTOME_DISEASES_OF_MITOTIC_CELL_CYCLE	REACTOME-1551	38	https://www.gsea-msigdb.org/gsea/msigdb/cards/REACTOME_DISEASES_OF_MITOTIC_CELL_CYCLE
REACTOME	REACTOME_DISEASES_OF_DNA_REPAIR	REACTOME-1552	34	https://www.gsea-msigdb.org/gsea/msigdb/cards/REACTOME_DISEASES_OF_DNA_REPAIR
REACTOME	REACTOME_SARS_COV_1_INFECTION	REACTOME-1553	50	https://www.gsea-msigdb.org/gsea/msigdb/cards/REACTOME_SARS_COV_1_INFECTION
REACTOME	REACTOME_POTENTIAL_THERAPEUTICS_FOR_SARS	REACTOME-1554	87	https://www.gsea-msigdb.org/gsea/msigdb/cards/REACTOME_POTENTIAL_THERAPEUTICS_FOR_SARS
REACTOME	REACTOME_TRANSLATION_OF_REPLICASE_AND_ASSEMBLY_OF_THE_REPLICATION_TRANSCRIPTION_COMPLEX	REACTOME-1555	13	https://www.gsea-msigdb.org/gsea/msigdb/cards/REACTOME_TRANSLATION_OF_REPLICASE_AND_ASSEMBLY_OF_THE_REPLICATION_TRANSCRIPTION_COMPLEX
REACTOME	REACTOME_SARS_COV_INFECTIONS	REACTOME-1556	156	https://www.gsea-msigdb.org/gsea/msigdb/cards/REACTOME_SARS_COV_INFECTIONS
REACTOME	REACTOME_FLT3_SIGNALING_IN_DISEASE	REACTOME-1557	28	https://www.gsea-msigdb.org/gsea/msigdb/cards/REACTOME_FLT3_SIGNALING_IN_DISEASE
REACTOME	REACTOME_MATURATION_OF_SARS_COV_1_NUCLEOPROTEIN	REACTOME-1558	11	https://www.gsea-msigdb.org/gsea/msigdb/cards/REACTOME_MATURATION_OF_SARS_COV_1_NUCLEOPROTEIN
REACTOME	REACTOME_MATURATION_OF_PROTEIN_3A	REACTOME-1559	9	https://www.gsea-msigdb.org/gsea/msigdb/cards/REACTOME_MATURATION_OF_PROTEIN_3A
REACTOME	REACTOME_MATURATION_OF_SARS_COV_1_SPIKE_PROTEIN	REACTOME-1560	5	https://www.gsea-msigdb.org/gsea/msigdb/cards/REACTOME_MATURATION_OF_SARS_COV_1_SPIKE_PROTEIN
REACTOME	REACTOME_TRANSLATION_OF_SARS_COV_1_STRUCTURAL_PROTEINS	REACTOME-1561	29	https://www.gsea-msigdb.org/gsea/msigdb/cards/REACTOME_TRANSLATION_OF_SARS_COV_1_STRUCTURAL_PROTEINS
REACTOME	REACTOME_ABERRANT_REGULATION_OF_MITOTIC_EXIT_IN_CANCER_DUE_TO_RB1_DEFECTS	REACTOME-1562	20	https://www.gsea-msigdb.org/gsea/msigdb/cards/REACTOME_ABERRANT_REGULATION_OF_MITOTIC_EXIT_IN_CANCER_DUE_TO_RB1_DEFECTS
REACTOME	REACTOME_TRANSCRIPTIONAL_REGULATION_OF_TESTIS_DIFFERENTIATION	REACTOME-1563	13	https://www.gsea-msigdb.org/gsea/msigdb/cards/REACTOME_TRANSCRIPTIONAL_REGULATION_OF_TESTIS_DIFFERENTIATION
REACTOME	REACTOME_DEFECTIVE_RIPK1_MEDIATED_REGULATED_NECROSIS	REACTOME-1564	5	https://www.gsea-msigdb.org/gsea/msigdb/cards/REACTOME_DEFECTIVE_RIPK1_MEDIATED_REGULATED_NECROSIS
REACTOME	REACTOME_SARS_COV_2_INFECTION	REACTOME-1565	71	https://www.gsea-msigdb.org/gsea/msigdb/cards/REACTOME_SARS_COV_2_INFECTION
REACTOME	REACTOME_MATURATION_OF_SARS_COV_2_SPIKE_PROTEIN	REACTOME-1566	29	https://www.gsea-msigdb.org/gsea/msigdb/cards/REACTOME_MATURATION_OF_SARS_COV_2_SPIKE_PROTEIN
REACTOME	REACTOME_ATTACHMENT_AND_ENTRY	REACTOME-1567	5	https://www.gsea-msigdb.org/gsea/msigdb/cards/REACTOME_ATTACHMENT_AND_ENTRY
REACTOME	REACTOME_MATURATION_OF_SARS_COV_2_NUCLEOPROTEIN	REACTOME-1568	15	https://www.gsea-msigdb.org/gsea/msigdb/cards/REACTOME_MATURATION_OF_SARS_COV_2_NUCLEOPROTEIN
REACTOME	REACTOME_TRANSLATION_OF_SARS_COV_2_STRUCTURAL_PROTEINS	REACTOME-1569	49	https://www.gsea-msigdb.org/gsea/msigdb/cards/REACTOME_TRANSLATION_OF_SARS_COV_2_STRUCTURAL_PROTEINS
REACTOME	REACTOME_RND3_GTPASE_CYCLE	REACTOME-1570	42	https://www.gsea-msigdb.org/gsea/msigdb/cards/REACTOME_RND3_GTPASE_CYCLE
REACTOME	REACTOME_RND2_GTPASE_CYCLE	REACTOME-1571	43	https://www.gsea-msigdb.org/gsea/msigdb/cards/REACTOME_RND2_GTPASE_CYCLE
REACTOME	REACTOME_RND1_GTPASE_CYCLE	REACTOME-1572	42	https://www.gsea-msigdb.org/gsea/msigdb/cards/REACTOME_RND1_GTPASE_CYCLE
REACTOME	REACTOME_SIGNALING_BY_ALK_IN_CANCER	REACTOME-1573	55	https://www.gsea-msigdb.org/gsea/msigdb/cards/REACTOME_SIGNALING_BY_ALK_IN_CANCER
REACTOME	REACTOME_ALK_MUTANTS_BIND_TKIS	REACTOME-1574	12	https://www.gsea-msigdb.org/gsea/msigdb/cards/REACTOME_ALK_MUTANTS_BIND_TKIS
REACTOME	REACTOME_STAT3_NUCLEAR_EVENTS_DOWNSTREAM_OF_ALK_SIGNALING	REACTOME-1575	10	https://www.gsea-msigdb.org/gsea/msigdb/cards/REACTOME_STAT3_NUCLEAR_EVENTS_DOWNSTREAM_OF_ALK_SIGNALING
REACTOME	REACTOME_STAT5_ACTIVATION_DOWNSTREAM_OF_FLT3_ITD_MUTANTS	REACTOME-1576	10	https://www.gsea-msigdb.org/gsea/msigdb/cards/REACTOME_STAT5_ACTIVATION_DOWNSTREAM_OF_FLT3_ITD_MUTANTS
REACTOME	REACTOME_SIGNALING_BY_FLT3_FUSION_PROTEINS	REACTOME-1577	19	https://www.gsea-msigdb.org/gsea/msigdb/cards/REACTOME_SIGNALING_BY_FLT3_FUSION_PROTEINS
REACTOME	REACTOME_SIGNALING_BY_FLT3_ITD_AND_TKD_MUTANTS	REACTOME-1578	16	https://www.gsea-msigdb.org/gsea/msigdb/cards/REACTOME_SIGNALING_BY_FLT3_ITD_AND_TKD_MUTANTS
REACTOME	REACTOME_INACTIVATION_OF_CSF3_G_CSF_SIGNALING	REACTOME-1579	25	https://www.gsea-msigdb.org/gsea/msigdb/cards/REACTOME_INACTIVATION_OF_CSF3_G_CSF_SIGNALING
REACTOME	REACTOME_RHOBTB3_ATPASE_CYCLE	REACTOME-1580	10	https://www.gsea-msigdb.org/gsea/msigdb/cards/REACTOME_RHOBTB3_ATPASE_CYCLE
REACTOME	REACTOME_NEGATIVE_REGULATION_OF_FLT3	REACTOME-1581	15	https://www.gsea-msigdb.org/gsea/msigdb/cards/REACTOME_NEGATIVE_REGULATION_OF_FLT3
REACTOME	REACTOME_FLT3_SIGNALING_THROUGH_SRC_FAMILY_KINASES	REACTOME-1582	6	https://www.gsea-msigdb.org/gsea/msigdb/cards/REACTOME_FLT3_SIGNALING_THROUGH_SRC_FAMILY_KINASES
REACTOME	REACTOME_FLT3_SIGNALING_BY_CBL_MUTANTS	REACTOME-1583	7	https://www.gsea-msigdb.org/gsea/msigdb/cards/REACTOME_FLT3_SIGNALING_BY_CBL_MUTANTS
REACTOME	REACTOME_RHOBTB_GTPASE_CYCLE	REACTOME-1584	35	https://www.gsea-msigdb.org/gsea/msigdb/cards/REACTOME_RHOBTB_GTPASE_CYCLE
REACTOME	REACTOME_CYTOPROTECTION_BY_HMOX1	REACTOME-1585	124	https://www.gsea-msigdb.org/gsea/msigdb/cards/REACTOME_CYTOPROTECTION_BY_HMOX1
REACTOME	REACTOME_REGULATION_OF_HMOX1_EXPRESSION_AND_ACTIVITY	REACTOME-1586	65	https://www.gsea-msigdb.org/gsea/msigdb/cards/REACTOME_REGULATION_OF_HMOX1_EXPRESSION_AND_ACTIVITY
REACTOME	REACTOME_HEME_SIGNALING	REACTOME-1587	48	https://www.gsea-msigdb.org/gsea/msigdb/cards/REACTOME_HEME_SIGNALING
REACTOME	REACTOME_REGULATION_OF_BACH1_ACTIVITY	REACTOME-1588	11	https://www.gsea-msigdb.org/gsea/msigdb/cards/REACTOME_REGULATION_OF_BACH1_ACTIVITY
REACTOME	REACTOME_SENSORY_PERCEPTION	REACTOME-1589	284	https://www.gsea-msigdb.org/gsea/msigdb/cards/REACTOME_SENSORY_PERCEPTION
REACTOME	REACTOME_CELLULAR_RESPONSE_TO_STARVATION	REACTOME-1590	157	https://www.gsea-msigdb.org/gsea/msigdb/cards/REACTOME_CELLULAR_RESPONSE_TO_STARVATION
REACTOME	REACTOME_CELLULAR_RESPONSE_TO_CHEMICAL_STRESS	REACTOME-1591	160	https://www.gsea-msigdb.org/gsea/msigdb/cards/REACTOME_CELLULAR_RESPONSE_TO_CHEMICAL_STRESS
REACTOME	REACTOME_MIRO_GTPASE_CYCLE	REACTOME-1592	8	https://www.gsea-msigdb.org/gsea/msigdb/cards/REACTOME_MIRO_GTPASE_CYCLE
REACTOME	REACTOME_SIGNALING_BY_RHO_GTPASES_MIRO_GTPASES_AND_RHOBTB3	REACTOME-1593	719	https://www.gsea-msigdb.org/gsea/msigdb/cards/REACTOME_SIGNALING_BY_RHO_GTPASES_MIRO_GTPASES_AND_RHOBTB3
REACTOME	REACTOME_SENSORY_PERCEPTION_OF_TASTE	REACTOME-1594	47	https://www.gsea-msigdb.org/gsea/msigdb/cards/REACTOME_SENSORY_PERCEPTION_OF_TASTE
REACTOME	REACTOME_NUCLEAR_EVENTS_STIMULATED_BY_ALK_SIGNALING_IN_CANCER	REACTOME-1595	19	https://www.gsea-msigdb.org/gsea/msigdb/cards/REACTOME_NUCLEAR_EVENTS_STIMULATED_BY_ALK_SIGNALING_IN_CANCER
REACTOME	REACTOME_SENSORY_PERCEPTION_OF_SALTY_TASTE	REACTOME-1596	6	https://www.gsea-msigdb.org/gsea/msigdb/cards/REACTOME_SENSORY_PERCEPTION_OF_SALTY_TASTE
REACTOME	REACTOME_DEFECTIVE_INTRINSIC_PATHWAY_FOR_APOPTOSIS	REACTOME-1597	25	https://www.gsea-msigdb.org/gsea/msigdb/cards/REACTOME_DEFECTIVE_INTRINSIC_PATHWAY_FOR_APOPTOSIS
REACTOME	REACTOME_TRAF6_MEDIATED_IRF7_ACTIVATION_IN_TLR7_8_OR_9_SIGNALING	REACTOME-1598	13	https://www.gsea-msigdb.org/gsea/msigdb/cards/REACTOME_TRAF6_MEDIATED_IRF7_ACTIVATION_IN_TLR7_8_OR_9_SIGNALING
REACTOME	REACTOME_N_GLYCAN_ANTENNAE_ELONGATION_IN_THE_MEDIAL_TRANS_GOLGI	REACTOME-1599	26	https://www.gsea-msigdb.org/gsea/msigdb/cards/REACTOME_N_GLYCAN_ANTENNAE_ELONGATION_IN_THE_MEDIAL_TRANS_GOLGI
REACTOME	REACTOME_N_GLYCAN_ANTENNAE_ELONGATION	REACTOME-1600	15	https://www.gsea-msigdb.org/gsea/msigdb/cards/REACTOME_N_GLYCAN_ANTENNAE_ELONGATION
REACTOME	REACTOME_REACTIONS_SPECIFIC_TO_THE_COMPLEX_N_GLYCAN_SYNTHESIS_PATHWAY	REACTOME-1601	10	https://www.gsea-msigdb.org/gsea/msigdb/cards/REACTOME_REACTIONS_SPECIFIC_TO_THE_COMPLEX_N_GLYCAN_SYNTHESIS_PATHWAY
REACTOME	REACTOME_TERMINATION_OF_O_GLYCAN_BIOSYNTHESIS	REACTOME-1602	23	https://www.gsea-msigdb.org/gsea/msigdb/cards/REACTOME_TERMINATION_OF_O_GLYCAN_BIOSYNTHESIS
REACTOME	REACTOME_AMYLOID_FIBER_FORMATION	REACTOME-1603	108	https://www.gsea-msigdb.org/gsea/msigdb/cards/REACTOME_AMYLOID_FIBER_FORMATION
REACTOME	REACTOME_SERINE_BIOSYNTHESIS	REACTOME-1604	9	https://www.gsea-msigdb.org/gsea/msigdb/cards/REACTOME_SERINE_BIOSYNTHESIS
REACTOME	REACTOME_GABA_RECEPTOR_ACTIVATION	REACTOME-1605	60	https://www.gsea-msigdb.org/gsea/msigdb/cards/REACTOME_GABA_RECEPTOR_ACTIVATION
REACTOME	REACTOME_GABA_B_RECEPTOR_ACTIVATION	REACTOME-1606	43	https://www.gsea-msigdb.org/gsea/msigdb/cards/REACTOME_GABA_B_RECEPTOR_ACTIVATION
REACTOME	REACTOME_GROWTH_HORMONE_RECEPTOR_SIGNALING	REACTOME-1607	24	https://www.gsea-msigdb.org/gsea/msigdb/cards/REACTOME_GROWTH_HORMONE_RECEPTOR_SIGNALING
REACTOME	REACTOME_ANTIGEN_PROCESSING_UBIQUITINATION_PROTEASOME_DEGRADATION	REACTOME-1608	308	https://www.gsea-msigdb.org/gsea/msigdb/cards/REACTOME_ANTIGEN_PROCESSING_UBIQUITINATION_PROTEASOME_DEGRADATION
REACTOME	REACTOME_CLASS_I_MHC_MEDIATED_ANTIGEN_PROCESSING_PRESENTATION	REACTOME-1609	377	https://www.gsea-msigdb.org/gsea/msigdb/cards/REACTOME_CLASS_I_MHC_MEDIATED_ANTIGEN_PROCESSING_PRESENTATION
REACTOME	REACTOME_ANTIGEN_PRESENTATION_FOLDING_ASSEMBLY_AND_PEPTIDE_LOADING_OF_CLASS_I_MHC	REACTOME-1610	25	https://www.gsea-msigdb.org/gsea/msigdb/cards/REACTOME_ANTIGEN_PRESENTATION_FOLDING_ASSEMBLY_AND_PEPTIDE_LOADING_OF_CLASS_I_MHC
REACTOME	REACTOME_KINESINS	REACTOME-1611	61	https://www.gsea-msigdb.org/gsea/msigdb/cards/REACTOME_KINESINS
REACTOME	REACTOME_FACTORS_INVOLVED_IN_MEGAKARYOCYTE_DEVELOPMENT_AND_PLATELET_PRODUCTION	REACTOME-1612	170	https://www.gsea-msigdb.org/gsea/msigdb/cards/REACTOME_FACTORS_INVOLVED_IN_MEGAKARYOCYTE_DEVELOPMENT_AND_PLATELET_PRODUCTION
REACTOME	REACTOME_ANTIGEN_ACTIVATES_B_CELL_RECEPTOR_BCR_LEADING_TO_GENERATION_OF_SECOND_MESSENGERS	REACTOME-1613	86	https://www.gsea-msigdb.org/gsea/msigdb/cards/REACTOME_ANTIGEN_ACTIVATES_B_CELL_RECEPTOR_BCR_LEADING_TO_GENERATION_OF_SECOND_MESSENGERS
REACTOME	REACTOME_SIGNALING_BY_THE_B_CELL_RECEPTOR_BCR	REACTOME-1614	166	https://www.gsea-msigdb.org/gsea/msigdb/cards/REACTOME_SIGNALING_BY_THE_B_CELL_RECEPTOR_BCR
REACTOME	REACTOME_ION_CHANNEL_TRANSPORT	REACTOME-1615	183	https://www.gsea-msigdb.org/gsea/msigdb/cards/REACTOME_ION_CHANNEL_TRANSPORT
GOBP	GOBP_MITOCHONDRIAL_GENOME_MAINTENANCE	GOBP-1	23	https://www.gsea-msigdb.org/gsea/msigdb/cards/GOBP_MITOCHONDRIAL_GENOME_MAINTENANCE
GOBP	GOBP_REPRODUCTION	GOBP-2	1514	https://www.gsea-msigdb.org/gsea/msigdb/cards/GOBP_REPRODUCTION
GOBP	GOBP_SINGLE_STRAND_BREAK_REPAIR	GOBP-3	12	https://www.gsea-msigdb.org/gsea/msigdb/cards/GOBP_SINGLE_STRAND_BREAK_REPAIR
GOBP	GOBP_REGULATION_OF_DNA_RECOMBINATION	GOBP-4	131	https://www.gsea-msigdb.org/gsea/msigdb/cards/GOBP_REGULATION_OF_DNA_RECOMBINATION
GOBP	GOBP_REGULATION_OF_MITOTIC_RECOMBINATION	GOBP-5	7	https://www.gsea-msigdb.org/gsea/msigdb/cards/GOBP_REGULATION_OF_MITOTIC_RECOMBINATION
GOBP	GOBP_RIBOSOMAL_LARGE_SUBUNIT_ASSEMBLY	GOBP-6	27	https://www.gsea-msigdb.org/gsea/msigdb/cards/GOBP_RIBOSOMAL_LARGE_SUBUNIT_ASSEMBLY
GOBP	GOBP_RIBOSOMAL_SMALL_SUBUNIT_ASSEMBLY	GOBP-7	19	https://www.gsea-msigdb.org/gsea/msigdb/cards/GOBP_RIBOSOMAL_SMALL_SUBUNIT_ASSEMBLY
GOBP	GOBP_VERY_LONG_CHAIN_FATTY_ACID_METABOLIC_PROCESS	GOBP-8	35	https://www.gsea-msigdb.org/gsea/msigdb/cards/GOBP_VERY_LONG_CHAIN_FATTY_ACID_METABOLIC_PROCESS
GOBP	GOBP_TRANSITION_METAL_ION_TRANSPORT	GOBP-9	105	https://www.gsea-msigdb.org/gsea/msigdb/cards/GOBP_TRANSITION_METAL_ION_TRANSPORT
GOBP	GOBP_UREA_CYCLE	GOBP-10	10	https://www.gsea-msigdb.org/gsea/msigdb/cards/GOBP_UREA_CYCLE
GOBP	GOBP_CITRULLINE_METABOLIC_PROCESS	GOBP-11	8	https://www.gsea-msigdb.org/gsea/msigdb/cards/GOBP_CITRULLINE_METABOLIC_PROCESS
GOBP	GOBP_RIBOSOMAL_SUBUNIT_EXPORT_FROM_NUCLEUS	GOBP-12	14	https://www.gsea-msigdb.org/gsea/msigdb/cards/GOBP_RIBOSOMAL_SUBUNIT_EXPORT_FROM_NUCLEUS
GOBP	GOBP_RIBOSOMAL_LARGE_SUBUNIT_EXPORT_FROM_NUCLEUS	GOBP-13	7	https://www.gsea-msigdb.org/gsea/msigdb/cards/GOBP_RIBOSOMAL_LARGE_SUBUNIT_EXPORT_FROM_NUCLEUS
GOBP	GOBP_RIBOSOMAL_SMALL_SUBUNIT_EXPORT_FROM_NUCLEUS	GOBP-14	8	https://www.gsea-msigdb.org/gsea/msigdb/cards/GOBP_RIBOSOMAL_SMALL_SUBUNIT_EXPORT_FROM_NUCLEUS
GOBP	GOBP_MITOTIC_SISTER_CHROMATID_SEGREGATION	GOBP-15	173	https://www.gsea-msigdb.org/gsea/msigdb/cards/GOBP_MITOTIC_SISTER_CHROMATID_SEGREGATION
GOBP	GOBP_CELL_CYCLE_CHECKPOINT_SIGNALING	GOBP-16	170	https://www.gsea-msigdb.org/gsea/msigdb/cards/GOBP_CELL_CYCLE_CHECKPOINT_SIGNALING
GOBP	GOBP_DNA_REPLICATION_CHECKPOINT_SIGNALING	GOBP-17	17	https://www.gsea-msigdb.org/gsea/msigdb/cards/GOBP_DNA_REPLICATION_CHECKPOINT_SIGNALING
GOBP	GOBP_REGULATION_OF_TRANSCRIPTION_INVOLVED_IN_G1_S_TRANSITION_OF_MITOTIC_CELL_CYCLE	GOBP-18	21	https://www.gsea-msigdb.org/gsea/msigdb/cards/GOBP_REGULATION_OF_TRANSCRIPTION_INVOLVED_IN_G1_S_TRANSITION_OF_MITOTIC_CELL_CYCLE
GOBP	GOBP_SULFUR_AMINO_ACID_METABOLIC_PROCESS	GOBP-19	33	https://www.gsea-msigdb.org/gsea/msigdb/cards/GOBP_SULFUR_AMINO_ACID_METABOLIC_PROCESS
GOBP	GOBP_SULFUR_AMINO_ACID_BIOSYNTHETIC_PROCESS	GOBP-20	17	https://www.gsea-msigdb.org/gsea/msigdb/cards/GOBP_SULFUR_AMINO_ACID_BIOSYNTHETIC_PROCESS
GOBP	GOBP_SULFUR_AMINO_ACID_CATABOLIC_PROCESS	GOBP-21	10	https://www.gsea-msigdb.org/gsea/msigdb/cards/GOBP_SULFUR_AMINO_ACID_CATABOLIC_PROCESS
GOBP	GOBP_SULFUR_AMINO_ACID_TRANSPORT	GOBP-22	9	https://www.gsea-msigdb.org/gsea/msigdb/cards/GOBP_SULFUR_AMINO_ACID_TRANSPORT
GOBP	GOBP_NEGATIVE_REGULATION_OF_TRANSCRIPTION_BY_RNA_POLYMERASE_II	GOBP-23	931	https://www.gsea-msigdb.org/gsea/msigdb/cards/GOBP_NEGATIVE_REGULATION_OF_TRANSCRIPTION_BY_RNA_POLYMERASE_II
GOBP	GOBP_RRNA_MODIFICATION	GOBP-24	37	https://www.gsea-msigdb.org/gsea/msigdb/cards/GOBP_RRNA_MODIFICATION
GOBP	GOBP_MAPK_CASCADE	GOBP-25	792	https://www.gsea-msigdb.org/gsea/msigdb/cards/GOBP_MAPK_CASCADE
GOBP	GOBP_NUCLEAR_TRANSCRIBED_MRNA_CATABOLIC_PROCESS_NONSENSE_MEDIATED_DECAY	GOBP-26	40	https://www.gsea-msigdb.org/gsea/msigdb/cards/GOBP_NUCLEAR_TRANSCRIBED_MRNA_CATABOLIC_PROCESS_NONSENSE_MEDIATED_DECAY
GOBP	GOBP_PROTEIN_POLYUBIQUITINATION	GOBP-27	244	https://www.gsea-msigdb.org/gsea/msigdb/cards/GOBP_PROTEIN_POLYUBIQUITINATION
GOBP	GOBP_MEIOTIC_SPINDLE_ORGANIZATION	GOBP-28	15	https://www.gsea-msigdb.org/gsea/msigdb/cards/GOBP_MEIOTIC_SPINDLE_ORGANIZATION
GOBP	GOBP_MICROTUBULE_CYTOSKELETON_ORGANIZATION	GOBP-29	642	https://www.gsea-msigdb.org/gsea/msigdb/cards/GOBP_MICROTUBULE_CYTOSKELETON_ORGANIZATION
GOBP	GOBP_SPLICEOSOMAL_TRI_SNRNP_COMPLEX_ASSEMBLY	GOBP-30	25	https://www.gsea-msigdb.org/gsea/msigdb/cards/GOBP_SPLICEOSOMAL_TRI_SNRNP_COMPLEX_ASSEMBLY
GOBP	GOBP_SPLICEOSOMAL_COMPLEX_ASSEMBLY	GOBP-31	77	https://www.gsea-msigdb.org/gsea/msigdb/cards/GOBP_SPLICEOSOMAL_COMPLEX_ASSEMBLY
GOBP	GOBP_ALLANTOIN_METABOLIC_PROCESS	GOBP-32	8	https://www.gsea-msigdb.org/gsea/msigdb/cards/GOBP_ALLANTOIN_METABOLIC_PROCESS
GOBP	GOBP_MITOCHONDRIAL_FISSION	GOBP-33	40	https://www.gsea-msigdb.org/gsea/msigdb/cards/GOBP_MITOCHONDRIAL_FISSION
GOBP	GOBP_PEPTIDOGLYCAN_METABOLIC_PROCESS	GOBP-34	6	https://www.gsea-msigdb.org/gsea/msigdb/cards/GOBP_PEPTIDOGLYCAN_METABOLIC_PROCESS
GOBP	GOBP_POLYSACCHARIDE_BIOSYNTHETIC_PROCESS	GOBP-35	75	https://www.gsea-msigdb.org/gsea/msigdb/cards/GOBP_POLYSACCHARIDE_BIOSYNTHETIC_PROCESS
GOBP	GOBP_POLYSACCHARIDE_CATABOLIC_PROCESS	GOBP-36	19	https://www.gsea-msigdb.org/gsea/msigdb/cards/GOBP_POLYSACCHARIDE_CATABOLIC_PROCESS
GOBP	GOBP_MITOTIC_CELL_CYCLE	GOBP-37	900	https://www.gsea-msigdb.org/gsea/msigdb/cards/GOBP_MITOTIC_CELL_CYCLE
GOBP	GOBP_MITOTIC_CYTOKINESIS	GOBP-38	71	https://www.gsea-msigdb.org/gsea/msigdb/cards/GOBP_MITOTIC_CYTOKINESIS
GOBP	GOBP_NUCLEAR_TRANSCRIBED_MRNA_CATABOLIC_PROCESS_DEADENYLATION_DEPENDENT_DECAY	GOBP-39	63	https://www.gsea-msigdb.org/gsea/msigdb/cards/GOBP_NUCLEAR_TRANSCRIBED_MRNA_CATABOLIC_PROCESS_DEADENYLATION_DEPENDENT_DECAY
GOBP	GOBP_NUCLEAR_TRANSCRIBED_MRNA_POLY_A_TAIL_SHORTENING	GOBP-40	28	https://www.gsea-msigdb.org/gsea/msigdb/cards/GOBP_NUCLEAR_TRANSCRIBED_MRNA_POLY_A_TAIL_SHORTENING
GOBP	GOBP_DEADENYLATION_DEPENDENT_DECAPPING_OF_NUCLEAR_TRANSCRIBED_MRNA	GOBP-41	10	https://www.gsea-msigdb.org/gsea/msigdb/cards/GOBP_DEADENYLATION_DEPENDENT_DECAPPING_OF_NUCLEAR_TRANSCRIBED_MRNA
GOBP	GOBP_NUCLEAR_TRANSCRIBED_MRNA_CATABOLIC_PROCESS_EXONUCLEOLYTIC	GOBP-42	19	https://www.gsea-msigdb.org/gsea/msigdb/cards/GOBP_NUCLEAR_TRANSCRIBED_MRNA_CATABOLIC_PROCESS_EXONUCLEOLYTIC
GOBP	GOBP_RETROGRADE_TRANSPORT_VESICLE_RECYCLING_WITHIN_GOLGI	GOBP-43	9	https://www.gsea-msigdb.org/gsea/msigdb/cards/GOBP_RETROGRADE_TRANSPORT_VESICLE_RECYCLING_WITHIN_GOLGI
GOBP	GOBP_RESPONSE_TO_REACTIVE_OXYGEN_SPECIES	GOBP-44	204	https://www.gsea-msigdb.org/gsea/msigdb/cards/GOBP_RESPONSE_TO_REACTIVE_OXYGEN_SPECIES
GOBP	GOBP_RESPONSE_TO_OXYGEN_RADICAL	GOBP-45	29	https://www.gsea-msigdb.org/gsea/msigdb/cards/GOBP_RESPONSE_TO_OXYGEN_RADICAL
GOBP	GOBP_PROTEIN_DENEDDYLATION	GOBP-46	10	https://www.gsea-msigdb.org/gsea/msigdb/cards/GOBP_PROTEIN_DENEDDYLATION
GOBP	GOBP_FORMATION_OF_QUADRUPLE_SL_U4_U5_U6_SNRNP	GOBP-47	10	https://www.gsea-msigdb.org/gsea/msigdb/cards/GOBP_FORMATION_OF_QUADRUPLE_SL_U4_U5_U6_SNRNP
GOBP	GOBP_RNA_SPLICING_VIA_TRANSESTERIFICATION_REACTIONS	GOBP-48	322	https://www.gsea-msigdb.org/gsea/msigdb/cards/GOBP_RNA_SPLICING_VIA_TRANSESTERIFICATION_REACTIONS
GOBP	GOBP_ALTERNATIVE_MRNA_SPLICING_VIA_SPLICEOSOME	GOBP-49	77	https://www.gsea-msigdb.org/gsea/msigdb/cards/GOBP_ALTERNATIVE_MRNA_SPLICING_VIA_SPLICEOSOME
GOBP	GOBP_REGULATION_OF_ALTERNATIVE_MRNA_SPLICING_VIA_SPLICEOSOME	GOBP-50	60	https://www.gsea-msigdb.org/gsea/msigdb/cards/GOBP_REGULATION_OF_ALTERNATIVE_MRNA_SPLICING_VIA_SPLICEOSOME
GOBP	GOBP_SPLICEOSOMAL_SNRNP_ASSEMBLY	GOBP-51	50	https://www.gsea-msigdb.org/gsea/msigdb/cards/GOBP_SPLICEOSOMAL_SNRNP_ASSEMBLY
GOBP	GOBP_MRNA_3_SPLICE_SITE_RECOGNITION	GOBP-52	6	https://www.gsea-msigdb.org/gsea/msigdb/cards/GOBP_MRNA_3_SPLICE_SITE_RECOGNITION
GOBP	GOBP_SPLICEOSOMAL_CONFORMATIONAL_CHANGES_TO_GENERATE_CATALYTIC_CONFORMATION	GOBP-53	5	https://www.gsea-msigdb.org/gsea/msigdb/cards/GOBP_SPLICEOSOMAL_CONFORMATIONAL_CHANGES_TO_GENERATE_CATALYTIC_CONFORMATION
GOBP	GOBP_RNA_SPLICING_VIA_ENDONUCLEOLYTIC_CLEAVAGE_AND_LIGATION	GOBP-54	11	https://www.gsea-msigdb.org/gsea/msigdb/cards/GOBP_RNA_SPLICING_VIA_ENDONUCLEOLYTIC_CLEAVAGE_AND_LIGATION
GOBP	GOBP_MRNA_5_SPLICE_SITE_RECOGNITION	GOBP-55	23	https://www.gsea-msigdb.org/gsea/msigdb/cards/GOBP_MRNA_5_SPLICE_SITE_RECOGNITION
GOBP	GOBP_PROTEIN_PEPTIDYL_PROLYL_ISOMERIZATION	GOBP-56	42	https://www.gsea-msigdb.org/gsea/msigdb/cards/GOBP_PROTEIN_PEPTIDYL_PROLYL_ISOMERIZATION
GOBP	GOBP_REGULATION_OF_HISTONE_H3_K36_METHYLATION	GOBP-57	7	https://www.gsea-msigdb.org/gsea/msigdb/cards/GOBP_REGULATION_OF_HISTONE_H3_K36_METHYLATION
GOBP	GOBP_AUTOPHAGY_OF_MITOCHONDRION	GOBP-58	88	https://www.gsea-msigdb.org/gsea/msigdb/cards/GOBP_AUTOPHAGY_OF_MITOCHONDRION
GOBP	GOBP_MITOPHAGY	GOBP-59	34	https://www.gsea-msigdb.org/gsea/msigdb/cards/GOBP_MITOPHAGY
GOBP	GOBP_ENDONUCLEOLYTIC_CLEAVAGE_IN_ITS1_TO_SEPARATE_SSU_RRNA_FROM_5_8S_RRNA_AND_LSU_RRNA_FROM_TRICISTRONIC_RRNA_TRANSCRIPT_SSU_RRNA_5_8S_RRNA_LSU_RRNA	GOBP-60	9	https://www.gsea-msigdb.org/gsea/msigdb/cards/GOBP_ENDONUCLEOLYTIC_CLEAVAGE_IN_ITS1_TO_SEPARATE_SSU_RRNA_FROM_5_8S_RRNA_AND_LSU_RRNA_FROM_TRICISTRONIC_RRNA_TRANSCRIPT_SSU_RRNA_5_8S_RRNA_LSU_RRNA
GOBP	GOBP_ENZYME_DIRECTED_RRNA_PSEUDOURIDINE_SYNTHESIS	GOBP-61	6	https://www.gsea-msigdb.org/gsea/msigdb/cards/GOBP_ENZYME_DIRECTED_RRNA_PSEUDOURIDINE_SYNTHESIS
GOBP	GOBP_MATURATION_OF_5_8S_RRNA	GOBP-62	35	https://www.gsea-msigdb.org/gsea/msigdb/cards/GOBP_MATURATION_OF_5_8S_RRNA
GOBP	GOBP_MATURATION_OF_SSU_RRNA_FROM_TRICISTRONIC_RRNA_TRANSCRIPT_SSU_RRNA_5_8S_RRNA_LSU_RRNA	GOBP-63	37	https://www.gsea-msigdb.org/gsea/msigdb/cards/GOBP_MATURATION_OF_SSU_RRNA_FROM_TRICISTRONIC_RRNA_TRANSCRIPT_SSU_RRNA_5_8S_RRNA_LSU_RRNA
GOBP	GOBP_MATURATION_OF_LSU_RRNA_FROM_TRICISTRONIC_RRNA_TRANSCRIPT_SSU_RRNA_5_8S_RRNA_LSU_RRNA	GOBP-64	15	https://www.gsea-msigdb.org/gsea/msigdb/cards/GOBP_MATURATION_OF_LSU_RRNA_FROM_TRICISTRONIC_RRNA_TRANSCRIPT_SSU_RRNA_5_8S_RRNA_LSU_RRNA
GOBP	GOBP_MATURATION_OF_5_8S_RRNA_FROM_TRICISTRONIC_RRNA_TRANSCRIPT_SSU_RRNA_5_8S_RRNA_LSU_RRNA	GOBP-65	24	https://www.gsea-msigdb.org/gsea/msigdb/cards/GOBP_MATURATION_OF_5_8S_RRNA_FROM_TRICISTRONIC_RRNA_TRANSCRIPT_SSU_RRNA_5_8S_RRNA_LSU_RRNA
GOBP	GOBP_CLEAVAGE_INVOLVED_IN_RRNA_PROCESSING	GOBP-66	27	https://www.gsea-msigdb.org/gsea/msigdb/cards/GOBP_CLEAVAGE_INVOLVED_IN_RRNA_PROCESSING
GOBP	GOBP_MATURATION_OF_LSU_RRNA	GOBP-67	28	https://www.gsea-msigdb.org/gsea/msigdb/cards/GOBP_MATURATION_OF_LSU_RRNA
GOBP	GOBP_ENDONUCLEOLYTIC_CLEAVAGE_INVOLVED_IN_RRNA_PROCESSING	GOBP-68	15	https://www.gsea-msigdb.org/gsea/msigdb/cards/GOBP_ENDONUCLEOLYTIC_CLEAVAGE_INVOLVED_IN_RRNA_PROCESSING
GOBP	GOBP_ENDONUCLEOLYTIC_CLEAVAGE_IN_5_ETS_OF_TRICISTRONIC_RRNA_TRANSCRIPT_SSU_RRNA_5_8S_RRNA_LSU_RRNA	GOBP-69	7	https://www.gsea-msigdb.org/gsea/msigdb/cards/GOBP_ENDONUCLEOLYTIC_CLEAVAGE_IN_5_ETS_OF_TRICISTRONIC_RRNA_TRANSCRIPT_SSU_RRNA_5_8S_RRNA_LSU_RRNA
GOBP	GOBP_SMALL_NUCLEOLAR_RIBONUCLEOPROTEIN_COMPLEX_ASSEMBLY	GOBP-70	12	https://www.gsea-msigdb.org/gsea/msigdb/cards/GOBP_SMALL_NUCLEOLAR_RIBONUCLEOPROTEIN_COMPLEX_ASSEMBLY
GOBP	GOBP_BOX_C_D_SNORNP_ASSEMBLY	GOBP-71	10	https://www.gsea-msigdb.org/gsea/msigdb/cards/GOBP_BOX_C_D_SNORNP_ASSEMBLY
GOBP	GOBP_EMBRYONIC_AXIS_SPECIFICATION	GOBP-72	43	https://www.gsea-msigdb.org/gsea/msigdb/cards/GOBP_EMBRYONIC_AXIS_SPECIFICATION
GOBP	GOBP_RESOLUTION_OF_MEIOTIC_RECOMBINATION_INTERMEDIATES	GOBP-73	17	https://www.gsea-msigdb.org/gsea/msigdb/cards/GOBP_RESOLUTION_OF_MEIOTIC_RECOMBINATION_INTERMEDIATES
GOBP	GOBP_TELOMERE_MAINTENANCE_VIA_RECOMBINATION	GOBP-74	15	https://www.gsea-msigdb.org/gsea/msigdb/cards/GOBP_TELOMERE_MAINTENANCE_VIA_RECOMBINATION
GOBP	GOBP_TELOMERE_MAINTENANCE	GOBP-75	132	https://www.gsea-msigdb.org/gsea/msigdb/cards/GOBP_TELOMERE_MAINTENANCE
GOBP	GOBP_RECOMBINATIONAL_REPAIR	GOBP-76	164	https://www.gsea-msigdb.org/gsea/msigdb/cards/GOBP_RECOMBINATIONAL_REPAIR
GOBP	GOBP_DOUBLE_STRAND_BREAK_REPAIR_VIA_BREAK_INDUCED_REPLICATION	GOBP-77	12	https://www.gsea-msigdb.org/gsea/msigdb/cards/GOBP_DOUBLE_STRAND_BREAK_REPAIR_VIA_BREAK_INDUCED_REPLICATION
GOBP	GOBP_DNA_DOUBLE_STRAND_BREAK_PROCESSING	GOBP-78	19	https://www.gsea-msigdb.org/gsea/msigdb/cards/GOBP_DNA_DOUBLE_STRAND_BREAK_PROCESSING
GOBP	GOBP_DNA_SYNTHESIS_INVOLVED_IN_DNA_REPAIR	GOBP-79	37	https://www.gsea-msigdb.org/gsea/msigdb/cards/GOBP_DNA_SYNTHESIS_INVOLVED_IN_DNA_REPAIR
GOBP	GOBP_DNA_CATABOLIC_PROCESS_ENDONUCLEOLYTIC	GOBP-80	26	https://www.gsea-msigdb.org/gsea/msigdb/cards/GOBP_DNA_CATABOLIC_PROCESS_ENDONUCLEOLYTIC
GOBP	GOBP_DNA_CATABOLIC_PROCESS_EXONUCLEOLYTIC	GOBP-81	5	https://www.gsea-msigdb.org/gsea/msigdb/cards/GOBP_DNA_CATABOLIC_PROCESS_EXONUCLEOLYTIC
GOBP	GOBP_SISTER_CHROMATID_SEGREGATION	GOBP-82	207	https://www.gsea-msigdb.org/gsea/msigdb/cards/GOBP_SISTER_CHROMATID_SEGREGATION
GOBP	GOBP_REGULATION_OF_GLUTAMINE_FAMILY_AMINO_ACID_METABOLIC_PROCESS	GOBP-83	8	https://www.gsea-msigdb.org/gsea/msigdb/cards/GOBP_REGULATION_OF_GLUTAMINE_FAMILY_AMINO_ACID_METABOLIC_PROCESS
GOBP	GOBP_CELL_MORPHOGENESIS	GOBP-84	1004	https://www.gsea-msigdb.org/gsea/msigdb/cards/GOBP_CELL_MORPHOGENESIS
GOBP	GOBP_CELL_MORPHOGENESIS_INVOLVED_IN_DIFFERENTIATION	GOBP-85	711	https://www.gsea-msigdb.org/gsea/msigdb/cards/GOBP_CELL_MORPHOGENESIS_INVOLVED_IN_DIFFERENTIATION
GOBP	GOBP_CYTOKINESIS	GOBP-86	174	https://www.gsea-msigdb.org/gsea/msigdb/cards/GOBP_CYTOKINESIS
GOBP	GOBP_NUCLEAR_TRANSCRIBED_MRNA_CATABOLIC_PROCESS	GOBP-87	123	https://www.gsea-msigdb.org/gsea/msigdb/cards/GOBP_NUCLEAR_TRANSCRIBED_MRNA_CATABOLIC_PROCESS
GOBP	GOBP_MITOCHONDRIAL_RNA_CATABOLIC_PROCESS	GOBP-88	6	https://www.gsea-msigdb.org/gsea/msigdb/cards/GOBP_MITOCHONDRIAL_RNA_CATABOLIC_PROCESS
GOBP	GOBP_MITOCHONDRIAL_RNA_METABOLIC_PROCESS	GOBP-89	49	https://www.gsea-msigdb.org/gsea/msigdb/cards/GOBP_MITOCHONDRIAL_RNA_METABOLIC_PROCESS
GOBP	GOBP_REGULATION_OF_MITOCHONDRIAL_RNA_CATABOLIC_PROCESS	GOBP-90	5	https://www.gsea-msigdb.org/gsea/msigdb/cards/GOBP_REGULATION_OF_MITOCHONDRIAL_RNA_CATABOLIC_PROCESS
GOBP	GOBP_MITOCHONDRIAL_RNA_PROCESSING	GOBP-91	20	https://www.gsea-msigdb.org/gsea/msigdb/cards/GOBP_MITOCHONDRIAL_RNA_PROCESSING
GOBP	GOBP_MITOCHONDRIAL_RNA_3_END_PROCESSING	GOBP-92	5	https://www.gsea-msigdb.org/gsea/msigdb/cards/GOBP_MITOCHONDRIAL_RNA_3_END_PROCESSING
GOBP	GOBP_RNA_5_END_PROCESSING	GOBP-93	23	https://www.gsea-msigdb.org/gsea/msigdb/cards/GOBP_RNA_5_END_PROCESSING
GOBP	GOBP_RRNA_5_END_PROCESSING	GOBP-94	5	https://www.gsea-msigdb.org/gsea/msigdb/cards/GOBP_RRNA_5_END_PROCESSING
GOBP	GOBP_TRANSCRIPTION_DEPENDENT_TETHERING_OF_RNA_POLYMERASE_II_GENE_DNA_AT_NUCLEAR_PERIPHERY	GOBP-95	6	https://www.gsea-msigdb.org/gsea/msigdb/cards/GOBP_TRANSCRIPTION_DEPENDENT_TETHERING_OF_RNA_POLYMERASE_II_GENE_DNA_AT_NUCLEAR_PERIPHERY
GOBP	GOBP_RESPONSE_TO_ACID_CHEMICAL	GOBP-96	129	https://www.gsea-msigdb.org/gsea/msigdb/cards/GOBP_RESPONSE_TO_ACID_CHEMICAL
GOBP	GOBP_RNA_POLYMERASE_I_PREINITIATION_COMPLEX_ASSEMBLY	GOBP-97	9	https://www.gsea-msigdb.org/gsea/msigdb/cards/GOBP_RNA_POLYMERASE_I_PREINITIATION_COMPLEX_ASSEMBLY
GOBP	GOBP_FORMATION_OF_EXTRACHROMOSOMAL_CIRCULAR_DNA	GOBP-98	15	https://www.gsea-msigdb.org/gsea/msigdb/cards/GOBP_FORMATION_OF_EXTRACHROMOSOMAL_CIRCULAR_DNA
GOBP	GOBP_GUANINE_NUCLEOTIDE_TRANSPORT	GOBP-99	8	https://www.gsea-msigdb.org/gsea/msigdb/cards/GOBP_GUANINE_NUCLEOTIDE_TRANSPORT
GOBP	GOBP_SKELETAL_SYSTEM_DEVELOPMENT	GOBP-100	523	https://www.gsea-msigdb.org/gsea/msigdb/cards/GOBP_SKELETAL_SYSTEM_DEVELOPMENT
GOBP	GOBP_OSSIFICATION	GOBP-101	419	https://www.gsea-msigdb.org/gsea/msigdb/cards/GOBP_OSSIFICATION
GOBP	GOBP_NEUROTRANSMITTER_UPTAKE	GOBP-102	43	https://www.gsea-msigdb.org/gsea/msigdb/cards/GOBP_NEUROTRANSMITTER_UPTAKE
GOBP	GOBP_REGULATION_OF_NEUROTRANSMITTER_LEVELS	GOBP-103	214	https://www.gsea-msigdb.org/gsea/msigdb/cards/GOBP_REGULATION_OF_NEUROTRANSMITTER_LEVELS
GOBP	GOBP_ACTION_POTENTIAL	GOBP-104	143	https://www.gsea-msigdb.org/gsea/msigdb/cards/GOBP_ACTION_POTENTIAL
GOBP	GOBP_RNA_METHYLATION	GOBP-105	83	https://www.gsea-msigdb.org/gsea/msigdb/cards/GOBP_RNA_METHYLATION
GOBP	GOBP_PSEUDOURIDINE_SYNTHESIS	GOBP-106	18	https://www.gsea-msigdb.org/gsea/msigdb/cards/GOBP_PSEUDOURIDINE_SYNTHESIS
GOBP	GOBP_CILIUM_OR_FLAGELLUM_DEPENDENT_CELL_MOTILITY	GOBP-107	149	https://www.gsea-msigdb.org/gsea/msigdb/cards/GOBP_CILIUM_OR_FLAGELLUM_DEPENDENT_CELL_MOTILITY
GOBP	GOBP_OVARIAN_FOLLICLE_DEVELOPMENT	GOBP-108	57	https://www.gsea-msigdb.org/gsea/msigdb/cards/GOBP_OVARIAN_FOLLICLE_DEVELOPMENT
GOBP	GOBP_OVULATION_FROM_OVARIAN_FOLLICLE	GOBP-109	10	https://www.gsea-msigdb.org/gsea/msigdb/cards/GOBP_OVULATION_FROM_OVARIAN_FOLLICLE
GOBP	GOBP_ANTRAL_OVARIAN_FOLLICLE_GROWTH	GOBP-110	9	https://www.gsea-msigdb.org/gsea/msigdb/cards/GOBP_ANTRAL_OVARIAN_FOLLICLE_GROWTH
GOBP	GOBP_LUTEINIZATION	GOBP-111	12	https://www.gsea-msigdb.org/gsea/msigdb/cards/GOBP_LUTEINIZATION
GOBP	GOBP_LUTEOLYSIS	GOBP-112	7	https://www.gsea-msigdb.org/gsea/msigdb/cards/GOBP_LUTEOLYSIS
GOBP	GOBP_OOCYTE_MATURATION	GOBP-113	27	https://www.gsea-msigdb.org/gsea/msigdb/cards/GOBP_OOCYTE_MATURATION
GOBP	GOBP_FATTY_ACID_ALPHA_OXIDATION	GOBP-114	7	https://www.gsea-msigdb.org/gsea/msigdb/cards/GOBP_FATTY_ACID_ALPHA_OXIDATION
GOBP	GOBP_RESPONSE_TO_PROTOZOAN	GOBP-115	27	https://www.gsea-msigdb.org/gsea/msigdb/cards/GOBP_RESPONSE_TO_PROTOZOAN
GOBP	GOBP_BRANCHING_INVOLVED_IN_BLOOD_VESSEL_MORPHOGENESIS	GOBP-116	35	https://www.gsea-msigdb.org/gsea/msigdb/cards/GOBP_BRANCHING_INVOLVED_IN_BLOOD_VESSEL_MORPHOGENESIS
GOBP	GOBP_VASCULOGENESIS	GOBP-117	80	https://www.gsea-msigdb.org/gsea/msigdb/cards/GOBP_VASCULOGENESIS
GOBP	GOBP_GANGLIOSIDE_METABOLIC_PROCESS	GOBP-118	26	https://www.gsea-msigdb.org/gsea/msigdb/cards/GOBP_GANGLIOSIDE_METABOLIC_PROCESS
GOBP	GOBP_GANGLIOSIDE_BIOSYNTHETIC_PROCESS	GOBP-119	16	https://www.gsea-msigdb.org/gsea/msigdb/cards/GOBP_GANGLIOSIDE_BIOSYNTHETIC_PROCESS
GOBP	GOBP_MICROTUBULE_BUNDLE_FORMATION	GOBP-120	119	https://www.gsea-msigdb.org/gsea/msigdb/cards/GOBP_MICROTUBULE_BUNDLE_FORMATION
GOBP	GOBP_OSTEOBLAST_DIFFERENTIATION	GOBP-121	241	https://www.gsea-msigdb.org/gsea/msigdb/cards/GOBP_OSTEOBLAST_DIFFERENTIATION
GOBP	GOBP_UROGENITAL_SYSTEM_DEVELOPMENT	GOBP-122	353	https://www.gsea-msigdb.org/gsea/msigdb/cards/GOBP_UROGENITAL_SYSTEM_DEVELOPMENT
GOBP	GOBP_METANEPHROS_DEVELOPMENT	GOBP-123	89	https://www.gsea-msigdb.org/gsea/msigdb/cards/GOBP_METANEPHROS_DEVELOPMENT
GOBP	GOBP_TEMPERATURE_HOMEOSTASIS	GOBP-124	177	https://www.gsea-msigdb.org/gsea/msigdb/cards/GOBP_TEMPERATURE_HOMEOSTASIS
GOBP	GOBP_FEVER_GENERATION	GOBP-125	11	https://www.gsea-msigdb.org/gsea/msigdb/cards/GOBP_FEVER_GENERATION
GOBP	GOBP_AMEBOIDAL_TYPE_CELL_MIGRATION	GOBP-126	482	https://www.gsea-msigdb.org/gsea/msigdb/cards/GOBP_AMEBOIDAL_TYPE_CELL_MIGRATION
GOBP	GOBP_REGULATION_OF_CHROMATIN_ASSEMBLY_OR_DISASSEMBLY	GOBP-127	36	https://www.gsea-msigdb.org/gsea/msigdb/cards/GOBP_REGULATION_OF_CHROMATIN_ASSEMBLY_OR_DISASSEMBLY
GOBP	GOBP_ACROSOME_ASSEMBLY	GOBP-128	18	https://www.gsea-msigdb.org/gsea/msigdb/cards/GOBP_ACROSOME_ASSEMBLY
GOBP	GOBP_LONG_CHAIN_FATTY_ACID_METABOLIC_PROCESS	GOBP-129	111	https://www.gsea-msigdb.org/gsea/msigdb/cards/GOBP_LONG_CHAIN_FATTY_ACID_METABOLIC_PROCESS
GOBP	GOBP_CELLULAR_GLUCOSE_HOMEOSTASIS	GOBP-130	155	https://www.gsea-msigdb.org/gsea/msigdb/cards/GOBP_CELLULAR_GLUCOSE_HOMEOSTASIS
GOBP	GOBP_TRNA_5_LEADER_REMOVAL	GOBP-131	13	https://www.gsea-msigdb.org/gsea/msigdb/cards/GOBP_TRNA_5_LEADER_REMOVAL
GOBP	GOBP_HISTAMINE_METABOLIC_PROCESS	GOBP-132	6	https://www.gsea-msigdb.org/gsea/msigdb/cards/GOBP_HISTAMINE_METABOLIC_PROCESS
GOBP	GOBP_GASTRIC_ACID_SECRETION	GOBP-133	18	https://www.gsea-msigdb.org/gsea/msigdb/cards/GOBP_GASTRIC_ACID_SECRETION
GOBP	GOBP_IN_UTERO_EMBRYONIC_DEVELOPMENT	GOBP-134	389	https://www.gsea-msigdb.org/gsea/msigdb/cards/GOBP_IN_UTERO_EMBRYONIC_DEVELOPMENT
GOBP	GOBP_GASTRULATION_WITH_MOUTH_FORMING_SECOND	GOBP-135	26	https://www.gsea-msigdb.org/gsea/msigdb/cards/GOBP_GASTRULATION_WITH_MOUTH_FORMING_SECOND
GOBP	GOBP_FORMATION_OF_PRIMARY_GERM_LAYER	GOBP-136	123	https://www.gsea-msigdb.org/gsea/msigdb/cards/GOBP_FORMATION_OF_PRIMARY_GERM_LAYER
GOBP	GOBP_ENDODERM_FORMATION	GOBP-137	55	https://www.gsea-msigdb.org/gsea/msigdb/cards/GOBP_ENDODERM_FORMATION
GOBP	GOBP_CELL_FATE_SPECIFICATION	GOBP-138	96	https://www.gsea-msigdb.org/gsea/msigdb/cards/GOBP_CELL_FATE_SPECIFICATION
GOBP	GOBP_CELL_FATE_DETERMINATION	GOBP-139	43	https://www.gsea-msigdb.org/gsea/msigdb/cards/GOBP_CELL_FATE_DETERMINATION
GOBP	GOBP_MESODERMAL_CELL_FATE_COMMITMENT	GOBP-140	17	https://www.gsea-msigdb.org/gsea/msigdb/cards/GOBP_MESODERMAL_CELL_FATE_COMMITMENT
GOBP	GOBP_ENDODERMAL_CELL_FATE_COMMITMENT	GOBP-141	15	https://www.gsea-msigdb.org/gsea/msigdb/cards/GOBP_ENDODERMAL_CELL_FATE_COMMITMENT
GOBP	GOBP_ENDODERMAL_CELL_FATE_SPECIFICATION	GOBP-142	8	https://www.gsea-msigdb.org/gsea/msigdb/cards/GOBP_ENDODERMAL_CELL_FATE_SPECIFICATION
GOBP	GOBP_FORMATION_OF_TRANSLATION_PREINITIATION_COMPLEX	GOBP-143	11	https://www.gsea-msigdb.org/gsea/msigdb/cards/GOBP_FORMATION_OF_TRANSLATION_PREINITIATION_COMPLEX
GOBP	GOBP_MORPHOGENESIS_OF_A_POLARIZED_EPITHELIUM	GOBP-144	96	https://www.gsea-msigdb.org/gsea/msigdb/cards/GOBP_MORPHOGENESIS_OF_A_POLARIZED_EPITHELIUM
GOBP	GOBP_EYE_PHOTORECEPTOR_CELL_DIFFERENTIATION	GOBP-145	45	https://www.gsea-msigdb.org/gsea/msigdb/cards/GOBP_EYE_PHOTORECEPTOR_CELL_DIFFERENTIATION
GOBP	GOBP_NEURAL_CREST_CELL_MIGRATION	GOBP-146	60	https://www.gsea-msigdb.org/gsea/msigdb/cards/GOBP_NEURAL_CREST_CELL_MIGRATION
GOBP	GOBP_SOMITOGENESIS	GOBP-147	65	https://www.gsea-msigdb.org/gsea/msigdb/cards/GOBP_SOMITOGENESIS
GOBP	GOBP_SOMITE_SPECIFICATION	GOBP-148	5	https://www.gsea-msigdb.org/gsea/msigdb/cards/GOBP_SOMITE_SPECIFICATION
GOBP	GOBP_ORGAN_INDUCTION	GOBP-149	24	https://www.gsea-msigdb.org/gsea/msigdb/cards/GOBP_ORGAN_INDUCTION
GOBP	GOBP_MORPHOGENESIS_OF_A_BRANCHING_STRUCTURE	GOBP-150	199	https://www.gsea-msigdb.org/gsea/msigdb/cards/GOBP_MORPHOGENESIS_OF_A_BRANCHING_STRUCTURE
GOBP	GOBP_NEURON_MIGRATION	GOBP-151	164	https://www.gsea-msigdb.org/gsea/msigdb/cards/GOBP_NEURON_MIGRATION
GOBP	GOBP_MEMBRANE_RAFT_ASSEMBLY	GOBP-152	11	https://www.gsea-msigdb.org/gsea/msigdb/cards/GOBP_MEMBRANE_RAFT_ASSEMBLY
GOBP	GOBP_ESTABLISHMENT_OF_LYMPHOCYTE_POLARITY	GOBP-153	14	https://www.gsea-msigdb.org/gsea/msigdb/cards/GOBP_ESTABLISHMENT_OF_LYMPHOCYTE_POLARITY
GOBP	GOBP_IMMUNOLOGICAL_SYNAPSE_FORMATION	GOBP-154	15	https://www.gsea-msigdb.org/gsea/msigdb/cards/GOBP_IMMUNOLOGICAL_SYNAPSE_FORMATION
GOBP	GOBP_MYELOID_DENDRITIC_CELL_ACTIVATION	GOBP-155	29	https://www.gsea-msigdb.org/gsea/msigdb/cards/GOBP_MYELOID_DENDRITIC_CELL_ACTIVATION
GOBP	GOBP_MICROGLIAL_CELL_ACTIVATION	GOBP-156	47	https://www.gsea-msigdb.org/gsea/msigdb/cards/GOBP_MICROGLIAL_CELL_ACTIVATION
GOBP	GOBP_CELL_ACTIVATION	GOBP-157	1095	https://www.gsea-msigdb.org/gsea/msigdb/cards/GOBP_CELL_ACTIVATION
GOBP	GOBP_LEUKOCYTE_HOMEOSTASIS	GOBP-158	89	https://www.gsea-msigdb.org/gsea/msigdb/cards/GOBP_LEUKOCYTE_HOMEOSTASIS
GOBP	GOBP_PLASMA_MEMBRANE_REPAIR	GOBP-159	24	https://www.gsea-msigdb.org/gsea/msigdb/cards/GOBP_PLASMA_MEMBRANE_REPAIR
GOBP	GOBP_NATURAL_KILLER_CELL_DIFFERENTIATION	GOBP-160	24	https://www.gsea-msigdb.org/gsea/msigdb/cards/GOBP_NATURAL_KILLER_CELL_DIFFERENTIATION
GOBP	GOBP_NEUTROPHIL_HOMEOSTASIS	GOBP-161	16	https://www.gsea-msigdb.org/gsea/msigdb/cards/GOBP_NEUTROPHIL_HOMEOSTASIS
GOBP	GOBP_NEUTROPHIL_APOPTOTIC_PROCESS	GOBP-162	7	https://www.gsea-msigdb.org/gsea/msigdb/cards/GOBP_NEUTROPHIL_APOPTOTIC_PROCESS
GOBP	GOBP_B_CELL_HOMEOSTASIS	GOBP-163	31	https://www.gsea-msigdb.org/gsea/msigdb/cards/GOBP_B_CELL_HOMEOSTASIS
GOBP	GOBP_B_CELL_APOPTOTIC_PROCESS	GOBP-164	26	https://www.gsea-msigdb.org/gsea/msigdb/cards/GOBP_B_CELL_APOPTOTIC_PROCESS
GOBP	GOBP_NATURAL_KILLER_CELL_PROLIFERATION	GOBP-165	14	https://www.gsea-msigdb.org/gsea/msigdb/cards/GOBP_NATURAL_KILLER_CELL_PROLIFERATION
GOBP	GOBP_ANTIBODY_DEPENDENT_CELLULAR_CYTOTOXICITY	GOBP-166	5	https://www.gsea-msigdb.org/gsea/msigdb/cards/GOBP_ANTIBODY_DEPENDENT_CELLULAR_CYTOTOXICITY
GOBP	GOBP_CYTOKINE_PRODUCTION	GOBP-167	828	https://www.gsea-msigdb.org/gsea/msigdb/cards/GOBP_CYTOKINE_PRODUCTION
GOBP	GOBP_NEGATIVE_REGULATION_OF_CYTOKINE_PRODUCTION	GOBP-168	365	https://www.gsea-msigdb.org/gsea/msigdb/cards/GOBP_NEGATIVE_REGULATION_OF_CYTOKINE_PRODUCTION
GOBP	GOBP_POSITIVE_REGULATION_OF_CYTOKINE_PRODUCTION	GOBP-169	476	https://www.gsea-msigdb.org/gsea/msigdb/cards/GOBP_POSITIVE_REGULATION_OF_CYTOKINE_PRODUCTION
GOBP	GOBP_SEROTONIN_SECRETION	GOBP-170	9	https://www.gsea-msigdb.org/gsea/msigdb/cards/GOBP_SEROTONIN_SECRETION
GOBP	GOBP_HISTAMINE_SECRETION	GOBP-171	12	https://www.gsea-msigdb.org/gsea/msigdb/cards/GOBP_HISTAMINE_SECRETION
GOBP	GOBP_MESONEPHROS_DEVELOPMENT	GOBP-172	99	https://www.gsea-msigdb.org/gsea/msigdb/cards/GOBP_MESONEPHROS_DEVELOPMENT
GOBP	GOBP_BLASTOCYST_DEVELOPMENT	GOBP-173	113	https://www.gsea-msigdb.org/gsea/msigdb/cards/GOBP_BLASTOCYST_DEVELOPMENT
GOBP	GOBP_BLASTOCYST_FORMATION	GOBP-174	43	https://www.gsea-msigdb.org/gsea/msigdb/cards/GOBP_BLASTOCYST_FORMATION
GOBP	GOBP_INNER_CELL_MASS_CELL_DIFFERENTIATION	GOBP-175	7	https://www.gsea-msigdb.org/gsea/msigdb/cards/GOBP_INNER_CELL_MASS_CELL_DIFFERENTIATION
GOBP	GOBP_TROPHECTODERMAL_CELL_DIFFERENTIATION	GOBP-176	19	https://www.gsea-msigdb.org/gsea/msigdb/cards/GOBP_TROPHECTODERMAL_CELL_DIFFERENTIATION
GOBP	GOBP_BLASTOCYST_GROWTH	GOBP-177	21	https://www.gsea-msigdb.org/gsea/msigdb/cards/GOBP_BLASTOCYST_GROWTH
GOBP	GOBP_INNER_CELL_MASS_CELL_PROLIFERATION	GOBP-178	13	https://www.gsea-msigdb.org/gsea/msigdb/cards/GOBP_INNER_CELL_MASS_CELL_PROLIFERATION
GOBP	GOBP_RELEASE_OF_CYTOCHROME_C_FROM_MITOCHONDRIA	GOBP-179	56	https://www.gsea-msigdb.org/gsea/msigdb/cards/GOBP_RELEASE_OF_CYTOCHROME_C_FROM_MITOCHONDRIA
GOBP	GOBP_EPITHELIAL_TO_MESENCHYMAL_TRANSITION	GOBP-180	164	https://www.gsea-msigdb.org/gsea/msigdb/cards/GOBP_EPITHELIAL_TO_MESENCHYMAL_TRANSITION
GOBP	GOBP_NEURAL_PLATE_MORPHOGENESIS	GOBP-181	5	https://www.gsea-msigdb.org/gsea/msigdb/cards/GOBP_NEURAL_PLATE_MORPHOGENESIS
GOBP	GOBP_NEURAL_PLATE_DEVELOPMENT	GOBP-182	8	https://www.gsea-msigdb.org/gsea/msigdb/cards/GOBP_NEURAL_PLATE_DEVELOPMENT
GOBP	GOBP_NEURAL_TUBE_FORMATION	GOBP-183	104	https://www.gsea-msigdb.org/gsea/msigdb/cards/GOBP_NEURAL_TUBE_FORMATION
GOBP	GOBP_NEURAL_FOLD_FORMATION	GOBP-184	6	https://www.gsea-msigdb.org/gsea/msigdb/cards/GOBP_NEURAL_FOLD_FORMATION
GOBP	GOBP_PROTEIN_INSERTION_INTO_MITOCHONDRIAL_MEMBRANE_INVOLVED_IN_APOPTOTIC_SIGNALING_PATHWAY	GOBP-185	6	https://www.gsea-msigdb.org/gsea/msigdb/cards/GOBP_PROTEIN_INSERTION_INTO_MITOCHONDRIAL_MEMBRANE_INVOLVED_IN_APOPTOTIC_SIGNALING_PATHWAY
GOBP	GOBP_PHAGOLYSOSOME_ASSEMBLY	GOBP-186	17	https://www.gsea-msigdb.org/gsea/msigdb/cards/GOBP_PHAGOLYSOSOME_ASSEMBLY
GOBP	GOBP_NK_T_CELL_DIFFERENTIATION	GOBP-187	10	https://www.gsea-msigdb.org/gsea/msigdb/cards/GOBP_NK_T_CELL_DIFFERENTIATION
GOBP	GOBP_NK_T_CELL_PROLIFERATION	GOBP-188	9	https://www.gsea-msigdb.org/gsea/msigdb/cards/GOBP_NK_T_CELL_PROLIFERATION
GOBP	GOBP_COMPLEMENT_ACTIVATION_LECTIN_PATHWAY	GOBP-189	12	https://www.gsea-msigdb.org/gsea/msigdb/cards/GOBP_COMPLEMENT_ACTIVATION_LECTIN_PATHWAY
GOBP	GOBP_RESPONSE_TO_YEAST	GOBP-190	7	https://www.gsea-msigdb.org/gsea/msigdb/cards/GOBP_RESPONSE_TO_YEAST
GOBP	GOBP_RECEPTOR_RECYCLING	GOBP-191	33	https://www.gsea-msigdb.org/gsea/msigdb/cards/GOBP_RECEPTOR_RECYCLING
GOBP	GOBP_ENDOTHELIAL_CELL_DEVELOPMENT	GOBP-192	69	https://www.gsea-msigdb.org/gsea/msigdb/cards/GOBP_ENDOTHELIAL_CELL_DEVELOPMENT
GOBP	GOBP_ENDOTHELIAL_CELL_MORPHOGENESIS	GOBP-193	11	https://www.gsea-msigdb.org/gsea/msigdb/cards/GOBP_ENDOTHELIAL_CELL_MORPHOGENESIS
GOBP	GOBP_PLACENTA_DEVELOPMENT	GOBP-194	148	https://www.gsea-msigdb.org/gsea/msigdb/cards/GOBP_PLACENTA_DEVELOPMENT
GOBP	GOBP_EMBRYONIC_PLACENTA_DEVELOPMENT	GOBP-195	88	https://www.gsea-msigdb.org/gsea/msigdb/cards/GOBP_EMBRYONIC_PLACENTA_DEVELOPMENT
GOBP	GOBP_MATERNAL_PLACENTA_DEVELOPMENT	GOBP-196	33	https://www.gsea-msigdb.org/gsea/msigdb/cards/GOBP_MATERNAL_PLACENTA_DEVELOPMENT
GOBP	GOBP_RETINA_HOMEOSTASIS	GOBP-197	80	https://www.gsea-msigdb.org/gsea/msigdb/cards/GOBP_RETINA_HOMEOSTASIS
GOBP	GOBP_CELL_KILLING	GOBP-198	187	https://www.gsea-msigdb.org/gsea/msigdb/cards/GOBP_CELL_KILLING
GOBP	GOBP_LEUKOCYTE_MEDIATED_CYTOTOXICITY	GOBP-199	130	https://www.gsea-msigdb.org/gsea/msigdb/cards/GOBP_LEUKOCYTE_MEDIATED_CYTOTOXICITY
GOBP	GOBP_REGULATION_OF_LEUKOCYTE_MEDIATED_CYTOTOXICITY	GOBP-200	85	https://www.gsea-msigdb.org/gsea/msigdb/cards/GOBP_REGULATION_OF_LEUKOCYTE_MEDIATED_CYTOTOXICITY
GOBP	GOBP_T_CELL_MEDIATED_CYTOTOXICITY	GOBP-201	50	https://www.gsea-msigdb.org/gsea/msigdb/cards/GOBP_T_CELL_MEDIATED_CYTOTOXICITY
GOBP	GOBP_REGULATION_OF_T_CELL_MEDIATED_CYTOTOXICITY	GOBP-202	40	https://www.gsea-msigdb.org/gsea/msigdb/cards/GOBP_REGULATION_OF_T_CELL_MEDIATED_CYTOTOXICITY
GOBP	GOBP_NEGATIVE_REGULATION_OF_T_CELL_MEDIATED_CYTOTOXICITY	GOBP-203	10	https://www.gsea-msigdb.org/gsea/msigdb/cards/GOBP_NEGATIVE_REGULATION_OF_T_CELL_MEDIATED_CYTOTOXICITY
GOBP	GOBP_POSITIVE_REGULATION_OF_T_CELL_MEDIATED_CYTOTOXICITY	GOBP-204	30	https://www.gsea-msigdb.org/gsea/msigdb/cards/GOBP_POSITIVE_REGULATION_OF_T_CELL_MEDIATED_CYTOTOXICITY
GOBP	GOBP_REGULATION_OF_RECEPTOR_RECYCLING	GOBP-205	22	https://www.gsea-msigdb.org/gsea/msigdb/cards/GOBP_REGULATION_OF_RECEPTOR_RECYCLING
GOBP	GOBP_NEGATIVE_REGULATION_OF_RECEPTOR_RECYCLING	GOBP-206	5	https://www.gsea-msigdb.org/gsea/msigdb/cards/GOBP_NEGATIVE_REGULATION_OF_RECEPTOR_RECYCLING
GOBP	GOBP_POSITIVE_REGULATION_OF_RECEPTOR_RECYCLING	GOBP-207	12	https://www.gsea-msigdb.org/gsea/msigdb/cards/GOBP_POSITIVE_REGULATION_OF_RECEPTOR_RECYCLING
GOBP	GOBP_B_1_B_CELL_DIFFERENTIATION	GOBP-208	5	https://www.gsea-msigdb.org/gsea/msigdb/cards/GOBP_B_1_B_CELL_DIFFERENTIATION
GOBP	GOBP_REGULATION_OF_PROTEIN_PHOSPHORYLATION	GOBP-209	1104	https://www.gsea-msigdb.org/gsea/msigdb/cards/GOBP_REGULATION_OF_PROTEIN_PHOSPHORYLATION
GOBP	GOBP_POSITIVE_REGULATION_OF_PROTEIN_PHOSPHORYLATION	GOBP-210	726	https://www.gsea-msigdb.org/gsea/msigdb/cards/GOBP_POSITIVE_REGULATION_OF_PROTEIN_PHOSPHORYLATION
GOBP	GOBP_ENDOTHELIAL_CELL_PROLIFERATION	GOBP-211	201	https://www.gsea-msigdb.org/gsea/msigdb/cards/GOBP_ENDOTHELIAL_CELL_PROLIFERATION
GOBP	GOBP_NEGATIVE_REGULATION_OF_ENDOTHELIAL_CELL_PROLIFERATION	GOBP-212	77	https://www.gsea-msigdb.org/gsea/msigdb/cards/GOBP_NEGATIVE_REGULATION_OF_ENDOTHELIAL_CELL_PROLIFERATION
GOBP	GOBP_POSITIVE_REGULATION_OF_ENDOTHELIAL_CELL_PROLIFERATION	GOBP-213	111	https://www.gsea-msigdb.org/gsea/msigdb/cards/GOBP_POSITIVE_REGULATION_OF_ENDOTHELIAL_CELL_PROLIFERATION
GOBP	GOBP_POSTSYNAPTIC_MEMBRANE_ORGANIZATION	GOBP-214	36	https://www.gsea-msigdb.org/gsea/msigdb/cards/GOBP_POSTSYNAPTIC_MEMBRANE_ORGANIZATION
GOBP	GOBP_VASCULATURE_DEVELOPMENT	GOBP-215	819	https://www.gsea-msigdb.org/gsea/msigdb/cards/GOBP_VASCULATURE_DEVELOPMENT
GOBP	GOBP_LYMPH_VESSEL_DEVELOPMENT	GOBP-216	30	https://www.gsea-msigdb.org/gsea/msigdb/cards/GOBP_LYMPH_VESSEL_DEVELOPMENT
GOBP	GOBP_LYMPHANGIOGENESIS	GOBP-217	18	https://www.gsea-msigdb.org/gsea/msigdb/cards/GOBP_LYMPHANGIOGENESIS
GOBP	GOBP_REGULATION_OF_CELL_MATRIX_ADHESION	GOBP-218	123	https://www.gsea-msigdb.org/gsea/msigdb/cards/GOBP_REGULATION_OF_CELL_MATRIX_ADHESION
GOBP	GOBP_NEGATIVE_REGULATION_OF_CELL_MATRIX_ADHESION	GOBP-219	40	https://www.gsea-msigdb.org/gsea/msigdb/cards/GOBP_NEGATIVE_REGULATION_OF_CELL_MATRIX_ADHESION
GOBP	GOBP_POSITIVE_REGULATION_OF_CELL_MATRIX_ADHESION	GOBP-220	55	https://www.gsea-msigdb.org/gsea/msigdb/cards/GOBP_POSITIVE_REGULATION_OF_CELL_MATRIX_ADHESION
GOBP	GOBP_BLOOD_VESSEL_MATURATION	GOBP-221	8	https://www.gsea-msigdb.org/gsea/msigdb/cards/GOBP_BLOOD_VESSEL_MATURATION
GOBP	GOBP_POSITIVE_REGULATION_OF_NEUROTRANSMITTER_SECRETION	GOBP-222	17	https://www.gsea-msigdb.org/gsea/msigdb/cards/GOBP_POSITIVE_REGULATION_OF_NEUROTRANSMITTER_SECRETION
GOBP	GOBP_SYNAPTIC_TRANSMISSION_DOPAMINERGIC	GOBP-223	27	https://www.gsea-msigdb.org/gsea/msigdb/cards/GOBP_SYNAPTIC_TRANSMISSION_DOPAMINERGIC
GOBP	GOBP_STARTLE_RESPONSE	GOBP-224	24	https://www.gsea-msigdb.org/gsea/msigdb/cards/GOBP_STARTLE_RESPONSE
GOBP	GOBP_SUCKLING_BEHAVIOR	GOBP-225	12	https://www.gsea-msigdb.org/gsea/msigdb/cards/GOBP_SUCKLING_BEHAVIOR
GOBP	GOBP_BLOOD_VESSEL_REMODELING	GOBP-226	46	https://www.gsea-msigdb.org/gsea/msigdb/cards/GOBP_BLOOD_VESSEL_REMODELING
GOBP	GOBP_RESPONSE_TO_AMPHETAMINE	GOBP-227	30	https://www.gsea-msigdb.org/gsea/msigdb/cards/GOBP_RESPONSE_TO_AMPHETAMINE
GOBP	GOBP_NERVOUS_SYSTEM_PROCESS_INVOLVED_IN_REGULATION_OF_SYSTEMIC_ARTERIAL_BLOOD_PRESSURE	GOBP-228	14	https://www.gsea-msigdb.org/gsea/msigdb/cards/GOBP_NERVOUS_SYSTEM_PROCESS_INVOLVED_IN_REGULATION_OF_SYSTEMIC_ARTERIAL_BLOOD_PRESSURE
GOBP	GOBP_RENAL_SYSTEM_PROCESS_INVOLVED_IN_REGULATION_OF_BLOOD_VOLUME	GOBP-229	15	https://www.gsea-msigdb.org/gsea/msigdb/cards/GOBP_RENAL_SYSTEM_PROCESS_INVOLVED_IN_REGULATION_OF_BLOOD_VOLUME
GOBP	GOBP_REGULATION_OF_SYSTEMIC_ARTERIAL_BLOOD_PRESSURE_BY_HORMONE	GOBP-230	38	https://www.gsea-msigdb.org/gsea/msigdb/cards/GOBP_REGULATION_OF_SYSTEMIC_ARTERIAL_BLOOD_PRESSURE_BY_HORMONE
GOBP	GOBP_REGULATION_OF_SYSTEMIC_ARTERIAL_BLOOD_PRESSURE_BY_CIRCULATORY_RENIN_ANGIOTENSIN	GOBP-231	16	https://www.gsea-msigdb.org/gsea/msigdb/cards/GOBP_REGULATION_OF_SYSTEMIC_ARTERIAL_BLOOD_PRESSURE_BY_CIRCULATORY_RENIN_ANGIOTENSIN
GOBP	GOBP_REGULATION_OF_SYSTEMIC_ARTERIAL_BLOOD_PRESSURE_BY_VASOPRESSIN	GOBP-232	5	https://www.gsea-msigdb.org/gsea/msigdb/cards/GOBP_REGULATION_OF_SYSTEMIC_ARTERIAL_BLOOD_PRESSURE_BY_VASOPRESSIN
GOBP	GOBP_REGULATION_OF_SYSTEMIC_ARTERIAL_BLOOD_PRESSURE_BY_NOREPINEPHRINE_EPINEPHRINE	GOBP-233	9	https://www.gsea-msigdb.org/gsea/msigdb/cards/GOBP_REGULATION_OF_SYSTEMIC_ARTERIAL_BLOOD_PRESSURE_BY_NOREPINEPHRINE_EPINEPHRINE
GOBP	GOBP_RENIN_SECRETION_INTO_BLOOD_STREAM	GOBP-234	6	https://www.gsea-msigdb.org/gsea/msigdb/cards/GOBP_RENIN_SECRETION_INTO_BLOOD_STREAM
GOBP	GOBP_REGULATION_OF_ANGIOTENSIN_LEVELS_IN_BLOOD	GOBP-235	9	https://www.gsea-msigdb.org/gsea/msigdb/cards/GOBP_REGULATION_OF_ANGIOTENSIN_LEVELS_IN_BLOOD
GOBP	GOBP_MORPHOGENESIS_OF_AN_EPITHELIUM	GOBP-236	513	https://www.gsea-msigdb.org/gsea/msigdb/cards/GOBP_MORPHOGENESIS_OF_AN_EPITHELIUM
GOBP	GOBP_MORPHOGENESIS_OF_AN_EPITHELIAL_SHEET	GOBP-237	59	https://www.gsea-msigdb.org/gsea/msigdb/cards/GOBP_MORPHOGENESIS_OF_AN_EPITHELIAL_SHEET
GOBP	GOBP_REGULATION_OF_BLOOD_VOLUME_BY_RENIN_ANGIOTENSIN	GOBP-238	9	https://www.gsea-msigdb.org/gsea/msigdb/cards/GOBP_REGULATION_OF_BLOOD_VOLUME_BY_RENIN_ANGIOTENSIN
GOBP	GOBP_RESPONSE_TO_DIETARY_EXCESS	GOBP-239	29	https://www.gsea-msigdb.org/gsea/msigdb/cards/GOBP_RESPONSE_TO_DIETARY_EXCESS
GOBP	GOBP_REDUCTION_OF_FOOD_INTAKE_IN_RESPONSE_TO_DIETARY_EXCESS	GOBP-240	6	https://www.gsea-msigdb.org/gsea/msigdb/cards/GOBP_REDUCTION_OF_FOOD_INTAKE_IN_RESPONSE_TO_DIETARY_EXCESS
GOBP	GOBP_DIET_INDUCED_THERMOGENESIS	GOBP-241	12	https://www.gsea-msigdb.org/gsea/msigdb/cards/GOBP_DIET_INDUCED_THERMOGENESIS
GOBP	GOBP_REGULATION_OF_THE_FORCE_OF_HEART_CONTRACTION	GOBP-242	26	https://www.gsea-msigdb.org/gsea/msigdb/cards/GOBP_REGULATION_OF_THE_FORCE_OF_HEART_CONTRACTION
GOBP	GOBP_REGULATION_OF_HEART_RATE	GOBP-243	105	https://www.gsea-msigdb.org/gsea/msigdb/cards/GOBP_REGULATION_OF_HEART_RATE
GOBP	GOBP_REGULATION_OF_SODIUM_ION_TRANSPORT	GOBP-244	90	https://www.gsea-msigdb.org/gsea/msigdb/cards/GOBP_REGULATION_OF_SODIUM_ION_TRANSPORT
GOBP	GOBP_G_PROTEIN_COUPLED_RECEPTOR_INTERNALIZATION	GOBP-245	15	https://www.gsea-msigdb.org/gsea/msigdb/cards/GOBP_G_PROTEIN_COUPLED_RECEPTOR_INTERNALIZATION
GOBP	GOBP_BRAIN_RENIN_ANGIOTENSIN_SYSTEM	GOBP-246	5	https://www.gsea-msigdb.org/gsea/msigdb/cards/GOBP_BRAIN_RENIN_ANGIOTENSIN_SYSTEM
GOBP	GOBP_REGULATION_OF_L_GLUTAMATE_IMPORT_ACROSS_PLASMA_MEMBRANE	GOBP-247	7	https://www.gsea-msigdb.org/gsea/msigdb/cards/GOBP_REGULATION_OF_L_GLUTAMATE_IMPORT_ACROSS_PLASMA_MEMBRANE
GOBP	GOBP_SPROUTING_ANGIOGENESIS	GOBP-248	189	https://www.gsea-msigdb.org/gsea/msigdb/cards/GOBP_SPROUTING_ANGIOGENESIS
GOBP	GOBP_CELL_MIGRATION_INVOLVED_IN_SPROUTING_ANGIOGENESIS	GOBP-249	94	https://www.gsea-msigdb.org/gsea/msigdb/cards/GOBP_CELL_MIGRATION_INVOLVED_IN_SPROUTING_ANGIOGENESIS
GOBP	GOBP_BLOOD_VESSEL_ENDOTHELIAL_CELL_PROLIFERATION_INVOLVED_IN_SPROUTING_ANGIOGENESIS	GOBP-250	55	https://www.gsea-msigdb.org/gsea/msigdb/cards/GOBP_BLOOD_VESSEL_ENDOTHELIAL_CELL_PROLIFERATION_INVOLVED_IN_SPROUTING_ANGIOGENESIS
GOBP	GOBP_POSITIVE_REGULATION_OF_NEUROBLAST_PROLIFERATION	GOBP-251	24	https://www.gsea-msigdb.org/gsea/msigdb/cards/GOBP_POSITIVE_REGULATION_OF_NEUROBLAST_PROLIFERATION
GOBP	GOBP_POSITIVE_REGULATION_OF_MESENCHYMAL_CELL_PROLIFERATION	GOBP-252	23	https://www.gsea-msigdb.org/gsea/msigdb/cards/GOBP_POSITIVE_REGULATION_OF_MESENCHYMAL_CELL_PROLIFERATION
GOBP	GOBP_CHONDROCYTE_DIFFERENTIATION	GOBP-253	110	https://www.gsea-msigdb.org/gsea/msigdb/cards/GOBP_CHONDROCYTE_DIFFERENTIATION
GOBP	GOBP_CHONDROCYTE_DEVELOPMENT	GOBP-254	31	https://www.gsea-msigdb.org/gsea/msigdb/cards/GOBP_CHONDROCYTE_DEVELOPMENT
GOBP	GOBP_EPITHELIAL_CELL_DEVELOPMENT	GOBP-255	208	https://www.gsea-msigdb.org/gsea/msigdb/cards/GOBP_EPITHELIAL_CELL_DEVELOPMENT
GOBP	GOBP_COLUMNAR_CUBOIDAL_EPITHELIAL_CELL_DIFFERENTIATION	GOBP-256	92	https://www.gsea-msigdb.org/gsea/msigdb/cards/GOBP_COLUMNAR_CUBOIDAL_EPITHELIAL_CELL_DIFFERENTIATION
GOBP	GOBP_COLUMNAR_CUBOIDAL_EPITHELIAL_CELL_DEVELOPMENT	GOBP-257	44	https://www.gsea-msigdb.org/gsea/msigdb/cards/GOBP_COLUMNAR_CUBOIDAL_EPITHELIAL_CELL_DEVELOPMENT
GOBP	GOBP_GLANDULAR_EPITHELIAL_CELL_DIFFERENTIATION	GOBP-258	54	https://www.gsea-msigdb.org/gsea/msigdb/cards/GOBP_GLANDULAR_EPITHELIAL_CELL_DIFFERENTIATION
GOBP	GOBP_GLANDULAR_EPITHELIAL_CELL_DEVELOPMENT	GOBP-259	29	https://www.gsea-msigdb.org/gsea/msigdb/cards/GOBP_GLANDULAR_EPITHELIAL_CELL_DEVELOPMENT
GOBP	GOBP_COLUMNAR_CUBOIDAL_EPITHELIAL_CELL_MATURATION	GOBP-260	6	https://www.gsea-msigdb.org/gsea/msigdb/cards/GOBP_COLUMNAR_CUBOIDAL_EPITHELIAL_CELL_MATURATION
GOBP	GOBP_EPITHELIAL_CELL_MATURATION	GOBP-261	15	https://www.gsea-msigdb.org/gsea/msigdb/cards/GOBP_EPITHELIAL_CELL_MATURATION
GOBP	GOBP_OPTIC_CUP_MORPHOGENESIS_INVOLVED_IN_CAMERA_TYPE_EYE_DEVELOPMENT	GOBP-262	7	https://www.gsea-msigdb.org/gsea/msigdb/cards/GOBP_OPTIC_CUP_MORPHOGENESIS_INVOLVED_IN_CAMERA_TYPE_EYE_DEVELOPMENT
GOBP	GOBP_OSTEOBLAST_DEVELOPMENT	GOBP-263	18	https://www.gsea-msigdb.org/gsea/msigdb/cards/GOBP_OSTEOBLAST_DEVELOPMENT
GOBP	GOBP_REGULATION_OF_OXIDATIVE_PHOSPHORYLATION	GOBP-264	24	https://www.gsea-msigdb.org/gsea/msigdb/cards/GOBP_REGULATION_OF_OXIDATIVE_PHOSPHORYLATION
GOBP	GOBP_PROTEIN_DEPALMITOYLATION	GOBP-265	10	https://www.gsea-msigdb.org/gsea/msigdb/cards/GOBP_PROTEIN_DEPALMITOYLATION
GOBP	GOBP_REGULATION_OF_RESPIRATORY_GASEOUS_EXCHANGE_BY_NERVOUS_SYSTEM_PROCESS	GOBP-266	13	https://www.gsea-msigdb.org/gsea/msigdb/cards/GOBP_REGULATION_OF_RESPIRATORY_GASEOUS_EXCHANGE_BY_NERVOUS_SYSTEM_PROCESS
GOBP	GOBP_LENS_DEVELOPMENT_IN_CAMERA_TYPE_EYE	GOBP-267	86	https://www.gsea-msigdb.org/gsea/msigdb/cards/GOBP_LENS_DEVELOPMENT_IN_CAMERA_TYPE_EYE
GOBP	GOBP_LENS_MORPHOGENESIS_IN_CAMERA_TYPE_EYE	GOBP-268	22	https://www.gsea-msigdb.org/gsea/msigdb/cards/GOBP_LENS_MORPHOGENESIS_IN_CAMERA_TYPE_EYE
GOBP	GOBP_REGULATION_OF_RECEPTOR_INTERNALIZATION	GOBP-269	59	https://www.gsea-msigdb.org/gsea/msigdb/cards/GOBP_REGULATION_OF_RECEPTOR_INTERNALIZATION
GOBP	GOBP_NEGATIVE_REGULATION_OF_RECEPTOR_INTERNALIZATION	GOBP-270	17	https://www.gsea-msigdb.org/gsea/msigdb/cards/GOBP_NEGATIVE_REGULATION_OF_RECEPTOR_INTERNALIZATION
GOBP	GOBP_POSITIVE_REGULATION_OF_RECEPTOR_INTERNALIZATION	GOBP-271	28	https://www.gsea-msigdb.org/gsea/msigdb/cards/GOBP_POSITIVE_REGULATION_OF_RECEPTOR_INTERNALIZATION
GOBP	GOBP_AUDITORY_RECEPTOR_CELL_MORPHOGENESIS	GOBP-272	18	https://www.gsea-msigdb.org/gsea/msigdb/cards/GOBP_AUDITORY_RECEPTOR_CELL_MORPHOGENESIS
GOBP	GOBP_TRNA_WOBBLE_BASE_MODIFICATION	GOBP-273	18	https://www.gsea-msigdb.org/gsea/msigdb/cards/GOBP_TRNA_WOBBLE_BASE_MODIFICATION
GOBP	GOBP_TRNA_WOBBLE_URIDINE_MODIFICATION	GOBP-274	15	https://www.gsea-msigdb.org/gsea/msigdb/cards/GOBP_TRNA_WOBBLE_URIDINE_MODIFICATION
GOBP	GOBP_STORE_OPERATED_CALCIUM_ENTRY	GOBP-275	21	https://www.gsea-msigdb.org/gsea/msigdb/cards/GOBP_STORE_OPERATED_CALCIUM_ENTRY
GOBP	GOBP_AGGRESSIVE_BEHAVIOR	GOBP-276	8	https://www.gsea-msigdb.org/gsea/msigdb/cards/GOBP_AGGRESSIVE_BEHAVIOR
GOBP	GOBP_THYROID_HORMONE_MEDIATED_SIGNALING_PATHWAY	GOBP-277	8	https://www.gsea-msigdb.org/gsea/msigdb/cards/GOBP_THYROID_HORMONE_MEDIATED_SIGNALING_PATHWAY
GOBP	GOBP_OSTEOCLAST_PROLIFERATION	GOBP-278	8	https://www.gsea-msigdb.org/gsea/msigdb/cards/GOBP_OSTEOCLAST_PROLIFERATION
GOBP	GOBP_CYTOPLASMIC_TRANSLATION	GOBP-279	148	https://www.gsea-msigdb.org/gsea/msigdb/cards/GOBP_CYTOPLASMIC_TRANSLATION
GOBP	GOBP_CYTOPLASMIC_TRANSLATIONAL_ELONGATION	GOBP-280	13	https://www.gsea-msigdb.org/gsea/msigdb/cards/GOBP_CYTOPLASMIC_TRANSLATIONAL_ELONGATION
GOBP	GOBP_CYTOPLASMIC_TRANSLATIONAL_INITIATION	GOBP-281	27	https://www.gsea-msigdb.org/gsea/msigdb/cards/GOBP_CYTOPLASMIC_TRANSLATIONAL_INITIATION
GOBP	GOBP_CAP_DEPENDENT_TRANSLATIONAL_INITIATION	GOBP-282	5	https://www.gsea-msigdb.org/gsea/msigdb/cards/GOBP_CAP_DEPENDENT_TRANSLATIONAL_INITIATION
GOBP	GOBP_SOMATIC_DIVERSIFICATION_OF_IMMUNE_RECEPTORS	GOBP-283	82	https://www.gsea-msigdb.org/gsea/msigdb/cards/GOBP_SOMATIC_DIVERSIFICATION_OF_IMMUNE_RECEPTORS
GOBP	GOBP_SOMATIC_DIVERSIFICATION_OF_IMMUNOGLOBULINS_INVOLVED_IN_IMMUNE_RESPONSE	GOBP-284	52	https://www.gsea-msigdb.org/gsea/msigdb/cards/GOBP_SOMATIC_DIVERSIFICATION_OF_IMMUNOGLOBULINS_INVOLVED_IN_IMMUNE_RESPONSE
GOBP	GOBP_ACTIVATION_OF_INNATE_IMMUNE_RESPONSE	GOBP-285	58	https://www.gsea-msigdb.org/gsea/msigdb/cards/GOBP_ACTIVATION_OF_INNATE_IMMUNE_RESPONSE
GOBP	GOBP_PATTERN_RECOGNITION_RECEPTOR_SIGNALING_PATHWAY	GOBP-286	180	https://www.gsea-msigdb.org/gsea/msigdb/cards/GOBP_PATTERN_RECOGNITION_RECEPTOR_SIGNALING_PATHWAY
GOBP	GOBP_TOLL_LIKE_RECEPTOR_SIGNALING_PATHWAY	GOBP-287	126	https://www.gsea-msigdb.org/gsea/msigdb/cards/GOBP_TOLL_LIKE_RECEPTOR_SIGNALING_PATHWAY
GOBP	GOBP_INNATE_IMMUNE_RESPONSE_IN_MUCOSA	GOBP-288	27	https://www.gsea-msigdb.org/gsea/msigdb/cards/GOBP_INNATE_IMMUNE_RESPONSE_IN_MUCOSA
GOBP	GOBP_NATURAL_KILLER_CELL_MEDIATED_IMMUNITY	GOBP-289	76	https://www.gsea-msigdb.org/gsea/msigdb/cards/GOBP_NATURAL_KILLER_CELL_MEDIATED_IMMUNITY
GOBP	GOBP_POSITIVE_REGULATION_OF_DEFENSE_RESPONSE_TO_VIRUS_BY_HOST	GOBP-290	31	https://www.gsea-msigdb.org/gsea/msigdb/cards/GOBP_POSITIVE_REGULATION_OF_DEFENSE_RESPONSE_TO_VIRUS_BY_HOST
GOBP	GOBP_LEUKOCYTE_CHEMOTAXIS_INVOLVED_IN_INFLAMMATORY_RESPONSE	GOBP-291	8	https://www.gsea-msigdb.org/gsea/msigdb/cards/GOBP_LEUKOCYTE_CHEMOTAXIS_INVOLVED_IN_INFLAMMATORY_RESPONSE
GOBP	GOBP_RESPONSE_TO_MOLECULE_OF_BACTERIAL_ORIGIN	GOBP-292	354	https://www.gsea-msigdb.org/gsea/msigdb/cards/GOBP_RESPONSE_TO_MOLECULE_OF_BACTERIAL_ORIGIN
GOBP	GOBP_RESPONSE_TO_MOLECULE_OF_FUNGAL_ORIGIN	GOBP-293	5	https://www.gsea-msigdb.org/gsea/msigdb/cards/GOBP_RESPONSE_TO_MOLECULE_OF_FUNGAL_ORIGIN
GOBP	GOBP_HEMATOPOIETIC_PROGENITOR_CELL_DIFFERENTIATION	GOBP-294	123	https://www.gsea-msigdb.org/gsea/msigdb/cards/GOBP_HEMATOPOIETIC_PROGENITOR_CELL_DIFFERENTIATION
GOBP	GOBP_WOUND_HEALING_INVOLVED_IN_INFLAMMATORY_RESPONSE	GOBP-295	9	https://www.gsea-msigdb.org/gsea/msigdb/cards/GOBP_WOUND_HEALING_INVOLVED_IN_INFLAMMATORY_RESPONSE
GOBP	GOBP_CONNECTIVE_TISSUE_REPLACEMENT_INVOLVED_IN_INFLAMMATORY_RESPONSE_WOUND_HEALING	GOBP-296	7	https://www.gsea-msigdb.org/gsea/msigdb/cards/GOBP_CONNECTIVE_TISSUE_REPLACEMENT_INVOLVED_IN_INFLAMMATORY_RESPONSE_WOUND_HEALING
GOBP	GOBP_LYMPHOCYTE_ANERGY	GOBP-297	8	https://www.gsea-msigdb.org/gsea/msigdb/cards/GOBP_LYMPHOCYTE_ANERGY
GOBP	GOBP_ADAPTIVE_IMMUNE_RESPONSE	GOBP-298	719	https://www.gsea-msigdb.org/gsea/msigdb/cards/GOBP_ADAPTIVE_IMMUNE_RESPONSE
GOBP	GOBP_ORGAN_OR_TISSUE_SPECIFIC_IMMUNE_RESPONSE	GOBP-299	41	https://www.gsea-msigdb.org/gsea/msigdb/cards/GOBP_ORGAN_OR_TISSUE_SPECIFIC_IMMUNE_RESPONSE
GOBP	GOBP_IMMUNE_EFFECTOR_PROCESS	GOBP-300	668	https://www.gsea-msigdb.org/gsea/msigdb/cards/GOBP_IMMUNE_EFFECTOR_PROCESS
GOBP	GOBP_ACTIVATION_OF_IMMUNE_RESPONSE	GOBP-301	379	https://www.gsea-msigdb.org/gsea/msigdb/cards/GOBP_ACTIVATION_OF_IMMUNE_RESPONSE
GOBP	GOBP_LYMPHOCYTE_HOMEOSTASIS	GOBP-302	65	https://www.gsea-msigdb.org/gsea/msigdb/cards/GOBP_LYMPHOCYTE_HOMEOSTASIS
GOBP	GOBP_MYELOID_CELL_HOMEOSTASIS	GOBP-303	161	https://www.gsea-msigdb.org/gsea/msigdb/cards/GOBP_MYELOID_CELL_HOMEOSTASIS
GOBP	GOBP_CELL_ACTIVATION_INVOLVED_IN_IMMUNE_RESPONSE	GOBP-304	291	https://www.gsea-msigdb.org/gsea/msigdb/cards/GOBP_CELL_ACTIVATION_INVOLVED_IN_IMMUNE_RESPONSE
GOBP	GOBP_MYELOID_LEUKOCYTE_ACTIVATION	GOBP-305	234	https://www.gsea-msigdb.org/gsea/msigdb/cards/GOBP_MYELOID_LEUKOCYTE_ACTIVATION
GOBP	GOBP_MYELOID_CELL_ACTIVATION_INVOLVED_IN_IMMUNE_RESPONSE	GOBP-306	95	https://www.gsea-msigdb.org/gsea/msigdb/cards/GOBP_MYELOID_CELL_ACTIVATION_INVOLVED_IN_IMMUNE_RESPONSE
GOBP	GOBP_MAST_CELL_ACTIVATION_INVOLVED_IN_IMMUNE_RESPONSE	GOBP-307	55	https://www.gsea-msigdb.org/gsea/msigdb/cards/GOBP_MAST_CELL_ACTIVATION_INVOLVED_IN_IMMUNE_RESPONSE
GOBP	GOBP_MACROPHAGE_ACTIVATION_INVOLVED_IN_IMMUNE_RESPONSE	GOBP-308	18	https://www.gsea-msigdb.org/gsea/msigdb/cards/GOBP_MACROPHAGE_ACTIVATION_INVOLVED_IN_IMMUNE_RESPONSE
GOBP	GOBP_NEUTROPHIL_ACTIVATION_INVOLVED_IN_IMMUNE_RESPONSE	GOBP-309	21	https://www.gsea-msigdb.org/gsea/msigdb/cards/GOBP_NEUTROPHIL_ACTIVATION_INVOLVED_IN_IMMUNE_RESPONSE
GOBP	GOBP_LYMPHOCYTE_ACTIVATION_INVOLVED_IN_IMMUNE_RESPONSE	GOBP-310	202	https://www.gsea-msigdb.org/gsea/msigdb/cards/GOBP_LYMPHOCYTE_ACTIVATION_INVOLVED_IN_IMMUNE_RESPONSE
GOBP	GOBP_T_CELL_ACTIVATION_INVOLVED_IN_IMMUNE_RESPONSE	GOBP-311	116	https://www.gsea-msigdb.org/gsea/msigdb/cards/GOBP_T_CELL_ACTIVATION_INVOLVED_IN_IMMUNE_RESPONSE
GOBP	GOBP_T_CELL_ACTIVATION_VIA_T_CELL_RECEPTOR_CONTACT_WITH_ANTIGEN_BOUND_TO_MHC_MOLECULE_ON_ANTIGEN_PRESENTING_CELL	GOBP-312	10	https://www.gsea-msigdb.org/gsea/msigdb/cards/GOBP_T_CELL_ACTIVATION_VIA_T_CELL_RECEPTOR_CONTACT_WITH_ANTIGEN_BOUND_TO_MHC_MOLECULE_ON_ANTIGEN_PRESENTING_CELL
GOBP	GOBP_T_CELL_DIFFERENTIATION_INVOLVED_IN_IMMUNE_RESPONSE	GOBP-313	76	https://www.gsea-msigdb.org/gsea/msigdb/cards/GOBP_T_CELL_DIFFERENTIATION_INVOLVED_IN_IMMUNE_RESPONSE
GOBP	GOBP_T_HELPER_CELL_LINEAGE_COMMITMENT	GOBP-314	17	https://www.gsea-msigdb.org/gsea/msigdb/cards/GOBP_T_HELPER_CELL_LINEAGE_COMMITMENT
GOBP	GOBP_T_CELL_PROLIFERATION_INVOLVED_IN_IMMUNE_RESPONSE	GOBP-315	5	https://www.gsea-msigdb.org/gsea/msigdb/cards/GOBP_T_CELL_PROLIFERATION_INVOLVED_IN_IMMUNE_RESPONSE
GOBP	GOBP_B_CELL_ACTIVATION_INVOLVED_IN_IMMUNE_RESPONSE	GOBP-316	86	https://www.gsea-msigdb.org/gsea/msigdb/cards/GOBP_B_CELL_ACTIVATION_INVOLVED_IN_IMMUNE_RESPONSE
GOBP	GOBP_GERMINAL_CENTER_B_CELL_DIFFERENTIATION	GOBP-317	8	https://www.gsea-msigdb.org/gsea/msigdb/cards/GOBP_GERMINAL_CENTER_B_CELL_DIFFERENTIATION
GOBP	GOBP_MARGINAL_ZONE_B_CELL_DIFFERENTIATION	GOBP-318	9	https://www.gsea-msigdb.org/gsea/msigdb/cards/GOBP_MARGINAL_ZONE_B_CELL_DIFFERENTIATION
GOBP	GOBP_PLASMA_CELL_DIFFERENTIATION	GOBP-319	7	https://www.gsea-msigdb.org/gsea/msigdb/cards/GOBP_PLASMA_CELL_DIFFERENTIATION
GOBP	GOBP_MYELOID_PROGENITOR_CELL_DIFFERENTIATION	GOBP-320	7	https://www.gsea-msigdb.org/gsea/msigdb/cards/GOBP_MYELOID_PROGENITOR_CELL_DIFFERENTIATION
GOBP	GOBP_LYMPHOID_PROGENITOR_CELL_DIFFERENTIATION	GOBP-321	22	https://www.gsea-msigdb.org/gsea/msigdb/cards/GOBP_LYMPHOID_PROGENITOR_CELL_DIFFERENTIATION
GOBP	GOBP_B_CELL_PROLIFERATION_INVOLVED_IN_IMMUNE_RESPONSE	GOBP-322	6	https://www.gsea-msigdb.org/gsea/msigdb/cards/GOBP_B_CELL_PROLIFERATION_INVOLVED_IN_IMMUNE_RESPONSE
GOBP	GOBP_NATURAL_KILLER_CELL_ACTIVATION_INVOLVED_IN_IMMUNE_RESPONSE	GOBP-323	33	https://www.gsea-msigdb.org/gsea/msigdb/cards/GOBP_NATURAL_KILLER_CELL_ACTIVATION_INVOLVED_IN_IMMUNE_RESPONSE
GOBP	GOBP_B_CELL_LINEAGE_COMMITMENT	GOBP-324	6	https://www.gsea-msigdb.org/gsea/msigdb/cards/GOBP_B_CELL_LINEAGE_COMMITMENT
GOBP	GOBP_IMMATURE_B_CELL_DIFFERENTIATION	GOBP-325	11	https://www.gsea-msigdb.org/gsea/msigdb/cards/GOBP_IMMATURE_B_CELL_DIFFERENTIATION
GOBP	GOBP_PRO_B_CELL_DIFFERENTIATION	GOBP-326	12	https://www.gsea-msigdb.org/gsea/msigdb/cards/GOBP_PRO_B_CELL_DIFFERENTIATION
GOBP	GOBP_MATURE_B_CELL_DIFFERENTIATION	GOBP-327	34	https://www.gsea-msigdb.org/gsea/msigdb/cards/GOBP_MATURE_B_CELL_DIFFERENTIATION
GOBP	GOBP_RESPONSE_TO_TUMOR_CELL	GOBP-328	40	https://www.gsea-msigdb.org/gsea/msigdb/cards/GOBP_RESPONSE_TO_TUMOR_CELL
GOBP	GOBP_HISTAMINE_PRODUCTION_INVOLVED_IN_INFLAMMATORY_RESPONSE	GOBP-329	10	https://www.gsea-msigdb.org/gsea/msigdb/cards/GOBP_HISTAMINE_PRODUCTION_INVOLVED_IN_INFLAMMATORY_RESPONSE
GOBP	GOBP_DEFENSE_RESPONSE_TO_TUMOR_CELL	GOBP-330	11	https://www.gsea-msigdb.org/gsea/msigdb/cards/GOBP_DEFENSE_RESPONSE_TO_TUMOR_CELL
GOBP	GOBP_T_CELL_LINEAGE_COMMITMENT	GOBP-331	28	https://www.gsea-msigdb.org/gsea/msigdb/cards/GOBP_T_CELL_LINEAGE_COMMITMENT
GOBP	GOBP_CD4_POSITIVE_CD25_POSITIVE_ALPHA_BETA_REGULATORY_T_CELL_DIFFERENTIATION	GOBP-332	8	https://www.gsea-msigdb.org/gsea/msigdb/cards/GOBP_CD4_POSITIVE_CD25_POSITIVE_ALPHA_BETA_REGULATORY_T_CELL_DIFFERENTIATION
GOBP	GOBP_CYTOKINE_PRODUCTION_INVOLVED_IN_IMMUNE_RESPONSE	GOBP-333	101	https://www.gsea-msigdb.org/gsea/msigdb/cards/GOBP_CYTOKINE_PRODUCTION_INVOLVED_IN_IMMUNE_RESPONSE
GOBP	GOBP_T_CELL_CYTOKINE_PRODUCTION	GOBP-334	38	https://www.gsea-msigdb.org/gsea/msigdb/cards/GOBP_T_CELL_CYTOKINE_PRODUCTION
GOBP	GOBP_NATURAL_KILLER_CELL_CYTOKINE_PRODUCTION	GOBP-335	9	https://www.gsea-msigdb.org/gsea/msigdb/cards/GOBP_NATURAL_KILLER_CELL_CYTOKINE_PRODUCTION
GOBP	GOBP_DENDRITIC_CELL_CYTOKINE_PRODUCTION	GOBP-336	17	https://www.gsea-msigdb.org/gsea/msigdb/cards/GOBP_DENDRITIC_CELL_CYTOKINE_PRODUCTION
GOBP	GOBP_MYELOID_DENDRITIC_CELL_CYTOKINE_PRODUCTION	GOBP-337	7	https://www.gsea-msigdb.org/gsea/msigdb/cards/GOBP_MYELOID_DENDRITIC_CELL_CYTOKINE_PRODUCTION
GOBP	GOBP_IMMUNOGLOBULIN_PRODUCTION	GOBP-338	218	https://www.gsea-msigdb.org/gsea/msigdb/cards/GOBP_IMMUNOGLOBULIN_PRODUCTION
GOBP	GOBP_IMMUNOGLOBULIN_PRODUCTION_INVOLVED_IN_IMMUNOGLOBULIN_MEDIATED_IMMUNE_RESPONSE	GOBP-339	73	https://www.gsea-msigdb.org/gsea/msigdb/cards/GOBP_IMMUNOGLOBULIN_PRODUCTION_INVOLVED_IN_IMMUNOGLOBULIN_MEDIATED_IMMUNE_RESPONSE
GOBP	GOBP_DENDRITIC_CELL_CHEMOTAXIS	GOBP-340	26	https://www.gsea-msigdb.org/gsea/msigdb/cards/GOBP_DENDRITIC_CELL_CHEMOTAXIS
GOBP	GOBP_MYELOID_DENDRITIC_CELL_CHEMOTAXIS	GOBP-341	5	https://www.gsea-msigdb.org/gsea/msigdb/cards/GOBP_MYELOID_DENDRITIC_CELL_CHEMOTAXIS
GOBP	GOBP_IMMUNE_RESPONSE_TO_TUMOR_CELL	GOBP-342	25	https://www.gsea-msigdb.org/gsea/msigdb/cards/GOBP_IMMUNE_RESPONSE_TO_TUMOR_CELL
GOBP	GOBP_NATURAL_KILLER_CELL_MEDIATED_IMMUNE_RESPONSE_TO_TUMOR_CELL	GOBP-343	10	https://www.gsea-msigdb.org/gsea/msigdb/cards/GOBP_NATURAL_KILLER_CELL_MEDIATED_IMMUNE_RESPONSE_TO_TUMOR_CELL
GOBP	GOBP_T_CELL_MEDIATED_IMMUNE_RESPONSE_TO_TUMOR_CELL	GOBP-344	10	https://www.gsea-msigdb.org/gsea/msigdb/cards/GOBP_T_CELL_MEDIATED_IMMUNE_RESPONSE_TO_TUMOR_CELL
GOBP	GOBP_ANTIGEN_PROCESSING_AND_PRESENTATION_OF_PEPTIDE_ANTIGEN_VIA_MHC_CLASS_IB	GOBP-345	7	https://www.gsea-msigdb.org/gsea/msigdb/cards/GOBP_ANTIGEN_PROCESSING_AND_PRESENTATION_OF_PEPTIDE_ANTIGEN_VIA_MHC_CLASS_IB
GOBP	GOBP_COMPLEMENT_RECEPTOR_MEDIATED_SIGNALING_PATHWAY	GOBP-346	13	https://www.gsea-msigdb.org/gsea/msigdb/cards/GOBP_COMPLEMENT_RECEPTOR_MEDIATED_SIGNALING_PATHWAY
GOBP	GOBP_FC_RECEPTOR_MEDIATED_STIMULATORY_SIGNALING_PATHWAY	GOBP-347	33	https://www.gsea-msigdb.org/gsea/msigdb/cards/GOBP_FC_RECEPTOR_MEDIATED_STIMULATORY_SIGNALING_PATHWAY
GOBP	GOBP_IMMUNE_COMPLEX_CLEARANCE	GOBP-348	5	https://www.gsea-msigdb.org/gsea/msigdb/cards/GOBP_IMMUNE_COMPLEX_CLEARANCE
GOBP	GOBP_INFLAMMATORY_RESPONSE_TO_ANTIGENIC_STIMULUS	GOBP-349	75	https://www.gsea-msigdb.org/gsea/msigdb/cards/GOBP_INFLAMMATORY_RESPONSE_TO_ANTIGENIC_STIMULUS
GOBP	GOBP_ACUTE_INFLAMMATORY_RESPONSE_TO_ANTIGENIC_STIMULUS	GOBP-350	25	https://www.gsea-msigdb.org/gsea/msigdb/cards/GOBP_ACUTE_INFLAMMATORY_RESPONSE_TO_ANTIGENIC_STIMULUS
GOBP	GOBP_PRODUCTION_OF_MOLECULAR_MEDIATOR_OF_IMMUNE_RESPONSE	GOBP-351	313	https://www.gsea-msigdb.org/gsea/msigdb/cards/GOBP_PRODUCTION_OF_MOLECULAR_MEDIATOR_OF_IMMUNE_RESPONSE
GOBP	GOBP_LEUKOCYTE_MEDIATED_IMMUNITY	GOBP-352	451	https://www.gsea-msigdb.org/gsea/msigdb/cards/GOBP_LEUKOCYTE_MEDIATED_IMMUNITY
GOBP	GOBP_MYELOID_LEUKOCYTE_MEDIATED_IMMUNITY	GOBP-353	107	https://www.gsea-msigdb.org/gsea/msigdb/cards/GOBP_MYELOID_LEUKOCYTE_MEDIATED_IMMUNITY
GOBP	GOBP_TYPE_II_HYPERSENSITIVITY	GOBP-354	6	https://www.gsea-msigdb.org/gsea/msigdb/cards/GOBP_TYPE_II_HYPERSENSITIVITY
GOBP	GOBP_NEUTROPHIL_MEDIATED_IMMUNITY	GOBP-355	37	https://www.gsea-msigdb.org/gsea/msigdb/cards/GOBP_NEUTROPHIL_MEDIATED_IMMUNITY
GOBP	GOBP_EOSINOPHIL_MEDIATED_IMMUNITY	GOBP-356	8	https://www.gsea-msigdb.org/gsea/msigdb/cards/GOBP_EOSINOPHIL_MEDIATED_IMMUNITY
GOBP	GOBP_LYMPHOCYTE_MEDIATED_IMMUNITY	GOBP-357	357	https://www.gsea-msigdb.org/gsea/msigdb/cards/GOBP_LYMPHOCYTE_MEDIATED_IMMUNITY
GOBP	GOBP_HUMORAL_IMMUNE_RESPONSE_MEDIATED_BY_CIRCULATING_IMMUNOGLOBULIN	GOBP-358	114	https://www.gsea-msigdb.org/gsea/msigdb/cards/GOBP_HUMORAL_IMMUNE_RESPONSE_MEDIATED_BY_CIRCULATING_IMMUNOGLOBULIN
GOBP	GOBP_T_CELL_MEDIATED_IMMUNITY	GOBP-359	112	https://www.gsea-msigdb.org/gsea/msigdb/cards/GOBP_T_CELL_MEDIATED_IMMUNITY
GOBP	GOBP_T_CELL_ANTIGEN_PROCESSING_AND_PRESENTATION	GOBP-360	6	https://www.gsea-msigdb.org/gsea/msigdb/cards/GOBP_T_CELL_ANTIGEN_PROCESSING_AND_PRESENTATION
GOBP	GOBP_ADAPTIVE_IMMUNE_RESPONSE_BASED_ON_SOMATIC_RECOMBINATION_OF_IMMUNE_RECEPTORS_BUILT_FROM_IMMUNOGLOBULIN_SUPERFAMILY_DOMAINS	GOBP-361	363	https://www.gsea-msigdb.org/gsea/msigdb/cards/GOBP_ADAPTIVE_IMMUNE_RESPONSE_BASED_ON_SOMATIC_RECOMBINATION_OF_IMMUNE_RECEPTORS_BUILT_FROM_IMMUNOGLOBULIN_SUPERFAMILY_DOMAINS
GOBP	GOBP_TOLERANCE_INDUCTION_DEPENDENT_UPON_IMMUNE_RESPONSE	GOBP-362	6	https://www.gsea-msigdb.org/gsea/msigdb/cards/GOBP_TOLERANCE_INDUCTION_DEPENDENT_UPON_IMMUNE_RESPONSE
GOBP	GOBP_GERMINAL_CENTER_FORMATION	GOBP-363	14	https://www.gsea-msigdb.org/gsea/msigdb/cards/GOBP_GERMINAL_CENTER_FORMATION
GOBP	GOBP_DENDRITIC_CELL_ANTIGEN_PROCESSING_AND_PRESENTATION	GOBP-364	15	https://www.gsea-msigdb.org/gsea/msigdb/cards/GOBP_DENDRITIC_CELL_ANTIGEN_PROCESSING_AND_PRESENTATION
GOBP	GOBP_ANTIGEN_PROCESSING_AND_PRESENTATION_OF_PEPTIDE_ANTIGEN_VIA_MHC_CLASS_I	GOBP-365	29	https://www.gsea-msigdb.org/gsea/msigdb/cards/GOBP_ANTIGEN_PROCESSING_AND_PRESENTATION_OF_PEPTIDE_ANTIGEN_VIA_MHC_CLASS_I
GOBP	GOBP_ANTIGEN_PROCESSING_AND_PRESENTATION_VIA_MHC_CLASS_IB	GOBP-366	14	https://www.gsea-msigdb.org/gsea/msigdb/cards/GOBP_ANTIGEN_PROCESSING_AND_PRESENTATION_VIA_MHC_CLASS_IB
GOBP	GOBP_ANTIGEN_PROCESSING_AND_PRESENTATION_OF_EXOGENOUS_PEPTIDE_ANTIGEN	GOBP-367	38	https://www.gsea-msigdb.org/gsea/msigdb/cards/GOBP_ANTIGEN_PROCESSING_AND_PRESENTATION_OF_EXOGENOUS_PEPTIDE_ANTIGEN
GOBP	GOBP_ANTIGEN_PROCESSING_AND_PRESENTATION_OF_ENDOGENOUS_PEPTIDE_ANTIGEN	GOBP-368	19	https://www.gsea-msigdb.org/gsea/msigdb/cards/GOBP_ANTIGEN_PROCESSING_AND_PRESENTATION_OF_ENDOGENOUS_PEPTIDE_ANTIGEN
GOBP	GOBP_ANTIGEN_PROCESSING_AND_PRESENTATION_OF_ENDOGENOUS_PEPTIDE_ANTIGEN_VIA_MHC_CLASS_I_VIA_ER_PATHWAY	GOBP-369	8	https://www.gsea-msigdb.org/gsea/msigdb/cards/GOBP_ANTIGEN_PROCESSING_AND_PRESENTATION_OF_ENDOGENOUS_PEPTIDE_ANTIGEN_VIA_MHC_CLASS_I_VIA_ER_PATHWAY
GOBP	GOBP_PEPTIDE_ANTIGEN_ASSEMBLY_WITH_MHC_PROTEIN_COMPLEX	GOBP-370	20	https://www.gsea-msigdb.org/gsea/msigdb/cards/GOBP_PEPTIDE_ANTIGEN_ASSEMBLY_WITH_MHC_PROTEIN_COMPLEX
GOBP	GOBP_PEPTIDE_ANTIGEN_ASSEMBLY_WITH_MHC_CLASS_II_PROTEIN_COMPLEX	GOBP-371	16	https://www.gsea-msigdb.org/gsea/msigdb/cards/GOBP_PEPTIDE_ANTIGEN_ASSEMBLY_WITH_MHC_CLASS_II_PROTEIN_COMPLEX
GOBP	GOBP_ANTIGEN_PROCESSING_AND_PRESENTATION_OF_PEPTIDE_OR_POLYSACCHARIDE_ANTIGEN_VIA_MHC_CLASS_II	GOBP-372	36	https://www.gsea-msigdb.org/gsea/msigdb/cards/GOBP_ANTIGEN_PROCESSING_AND_PRESENTATION_OF_PEPTIDE_OR_POLYSACCHARIDE_ANTIGEN_VIA_MHC_CLASS_II
GOBP	GOBP_TOLERANCE_INDUCTION	GOBP-373	31	https://www.gsea-msigdb.org/gsea/msigdb/cards/GOBP_TOLERANCE_INDUCTION
GOBP	GOBP_TOLERANCE_INDUCTION_TO_SELF_ANTIGEN	GOBP-374	6	https://www.gsea-msigdb.org/gsea/msigdb/cards/GOBP_TOLERANCE_INDUCTION_TO_SELF_ANTIGEN
GOBP	GOBP_T_CELL_TOLERANCE_INDUCTION	GOBP-375	15	https://www.gsea-msigdb.org/gsea/msigdb/cards/GOBP_T_CELL_TOLERANCE_INDUCTION
GOBP	GOBP_IMMUNE_SYSTEM_DEVELOPMENT	GOBP-376	965	https://www.gsea-msigdb.org/gsea/msigdb/cards/GOBP_IMMUNE_SYSTEM_DEVELOPMENT
GOBP	GOBP_LEUKOCYTE_DIFFERENTIATION	GOBP-377	553	https://www.gsea-msigdb.org/gsea/msigdb/cards/GOBP_LEUKOCYTE_DIFFERENTIATION
GOBP	GOBP_LEUKOCYTE_MIGRATION_INVOLVED_IN_INFLAMMATORY_RESPONSE	GOBP-378	19	https://www.gsea-msigdb.org/gsea/msigdb/cards/GOBP_LEUKOCYTE_MIGRATION_INVOLVED_IN_INFLAMMATORY_RESPONSE
GOBP	GOBP_HYPERSENSITIVITY	GOBP-379	13	https://www.gsea-msigdb.org/gsea/msigdb/cards/GOBP_HYPERSENSITIVITY
GOBP	GOBP_ACUTE_INFLAMMATORY_RESPONSE	GOBP-380	113	https://www.gsea-msigdb.org/gsea/msigdb/cards/GOBP_ACUTE_INFLAMMATORY_RESPONSE
GOBP	GOBP_PRODUCTION_OF_MOLECULAR_MEDIATOR_INVOLVED_IN_INFLAMMATORY_RESPONSE	GOBP-381	100	https://www.gsea-msigdb.org/gsea/msigdb/cards/GOBP_PRODUCTION_OF_MOLECULAR_MEDIATOR_INVOLVED_IN_INFLAMMATORY_RESPONSE
GOBP	GOBP_CYTOKINE_PRODUCTION_INVOLVED_IN_INFLAMMATORY_RESPONSE	GOBP-382	75	https://www.gsea-msigdb.org/gsea/msigdb/cards/GOBP_CYTOKINE_PRODUCTION_INVOLVED_IN_INFLAMMATORY_RESPONSE
GOBP	GOBP_RESPIRATORY_BURST_INVOLVED_IN_INFLAMMATORY_RESPONSE	GOBP-383	8	https://www.gsea-msigdb.org/gsea/msigdb/cards/GOBP_RESPIRATORY_BURST_INVOLVED_IN_INFLAMMATORY_RESPONSE
GOBP	GOBP_CHRONIC_INFLAMMATORY_RESPONSE	GOBP-384	17	https://www.gsea-msigdb.org/gsea/msigdb/cards/GOBP_CHRONIC_INFLAMMATORY_RESPONSE
[truncated: 7,941 more rows]
