# Supplementary material for: Identifying traditional Chinese medicine combinations for breast cancer treatment based on transcriptional regulation and chemical structure
Source: Chin Med. 2025 Feb 14;20:23. doi: 10.1186/s13020-025-01074-5 (PMC11829537; doi:10.1186/s13020-025-01074-5)
Supplement: Supplementary file 2 — Additional file 2. Supplementary Table 2. [file 13020_2025_1074_MOESM2_ESM.xlsx]

## Sheet: DEG
Symbol	baseMean	log2FoldChange	lfcSE	stat	pvalue	padj (BH)
MMP11	24320.8	6.26365	0.142057	44.0924	0	0
MYOM1	556.817	-4.7453	0.121888	-38.9316	0	0
NEK2	1469.27	4.2333	0.110939	38.1586	0	0
GPAM	4862.28	-4.4488	0.105772	-42.0601	0	0
COL10A1	8518.95	7.10291	0.154551	45.9582	0	0
FHL1	9118.01	-5.0286	0.139516	-36.0432	1.76497e-284	5.74145e-281
TNS1	15159.1	-3.12442	0.0870808	-35.8795	6.37418e-282	1.7773e-278
COL11A1	12020.3	6.16986	0.175326	35.1909	2.75739e-271	6.72734e-268
LYVE1	757.688	-5.01188	0.144803	-34.6118	1.67819e-262	3.63944e-259
KIF4A	1541.09	3.83474	0.111348	34.4392	6.53671e-260	1.27583e-256
PKMYT1	925.505	3.99276	0.117871	33.8738	1.61838e-251	2.8716e-248
PLPP4	480.145	4.97349	0.149693	33.2247	4.73921e-242	7.70832e-239
CAV1	8622.94	-3.39999	0.102712	-33.1023	2.75053e-240	4.1296e-237
KLB	368.387	-4.73413	0.143186	-33.0627	1.02169e-239	1.42438e-236
SIK2	3696.31	-2.45834	0.0745516	-32.9751	1.84971e-238	2.40684e-235
SORBS1	6630.3	-3.68292	0.111834	-32.9319	7.69011e-238	9.38098e-235
NPR1	1183.34	-3.621	0.111238	-32.5519	1.96534e-232	2.25645e-229
IQGAP3	2246.58	3.68815	0.114003	32.3513	1.32921e-229	1.4413e-226
CLEC3B	448.138	-3.99718	0.123612	-32.3365	2.14803e-229	2.20659e-226
HSPB7	979.839	-5.14895	0.160098	-32.1612	6.14917e-227	6.00097e-224
GYG2	2267.13	-4.13625	0.128726	-32.1322	1.56719e-226	1.45659e-223
SLC2A4	275.134	-4.64355	0.145036	-32.0165	6.43692e-225	5.71072e-222
AOC3	4824.97	-4.00155	0.125455	-31.8963	3.00551e-223	2.5505e-220
KCNIP2	772.643	-5.05067	0.158818	-31.8017	6.13619e-222	4.99026e-219
UBE2C	2256.95	4.17418	0.131364	31.7758	1.39705e-221	1.09071e-218
ACVR1C	570.974	-5.23127	0.165388	-31.6303	1.41321e-219	1.06089e-216
IBSP	162.939	6.94201	0.219689	31.5993	3.77365e-219	2.72793e-216
TPX2	4455.27	3.55471	0.112651	31.5551	1.52785e-218	1.06502e-215
CDC25C	343.323	3.39515	0.107736	31.5135	5.67636e-218	3.82038e-215
ASF1B	1518.48	3.04442	0.0968761	31.4259	8.95438e-217	5.82572e-214
NUF2	1005.47	3.76403	0.120169	31.3228	2.28223e-215	1.43692e-212
UHRF1	1232.73	3.32724	0.106403	31.2702	1.18604e-214	7.23413e-212
LVRN	148.534	-5.08259	0.162665	-31.2457	2.55137e-214	1.50902e-211
UBE2T	1335.88	3.20202	0.103265	31.0077	4.24295e-211	2.43571e-208
GSN	36886.1	-2.57624	0.0832281	-30.9539	2.25082e-210	1.25519e-207
SPC25	418.778	2.80018	0.0905929	30.9095	8.91207e-210	4.83183e-207
HSD17B6	294.541	2.99775	0.0970273	30.8959	1.35538e-209	7.14979e-207
CFL2	1304.77	-2.26023	0.0732448	-30.8585	4.30492e-209	2.21114e-206
RDH5	84.1516	-4.22158	0.136894	-30.8382	8.0551e-209	4.03127e-206
HJURP	875.569	3.51601	0.11415	30.8016	2.49587e-208	1.21786e-205
SPTBN1	21444.6	-2.06298	0.0670337	-30.7753	5.616e-208	2.67349e-205
KLHL31	281.565	-3.8821	0.126205	-30.7602	8.93079e-208	4.15027e-205
CRHBP	62.817	-3.90186	0.127422	-30.6215	6.32376e-206	2.8704e-203
ACACB	3733.19	-3.67419	0.120408	-30.5146	1.66895e-204	7.4033e-202
MMP13	1681.03	6.17676	0.203501	30.3524	2.33251e-202	1.01169e-199
PCLAF	373.611	3.23758	0.106836	30.3041	1.01215e-201	4.2946e-199
CDK1	2621.95	3.14381	0.104336	30.1317	1.86324e-199	7.7376e-197
CAT	6349.73	-2.04403	0.0679494	-30.0817	8.41369e-199	3.42122e-196
CKAP2L	624.031	3.33624	0.110911	30.0804	8.74337e-199	3.48271e-196
ACSM5	180.239	-3.7932	0.126319	-30.0288	4.13068e-198	1.61245e-195
NIPSNAP3B	273.738	-2.84474	0.0949824	-29.9502	4.37681e-197	1.67503e-194
TROAP	754.816	3.50903	0.117582	29.8432	1.07417e-195	4.03185e-193
PYGM	110.186	-3.38157	0.113314	-29.8425	1.09844e-195	4.04514e-193
DTL	1717.74	3.03001	0.101615	29.8185	2.24813e-195	8.12573e-193
NAALAD2	110.116	-2.93111	0.0986727	-29.7054	6.548e-194	2.32371e-191
KIF20A	1692.11	3.36959	0.1137	29.6358	5.17161e-193	1.80249e-190
CEP55	1353.87	3.41963	0.115481	29.612	1.04676e-192	3.58432e-190
MMD	1768.24	-2.84868	0.0963771	-29.5577	5.23486e-192	1.76162e-189
PBK	826.357	3.44346	0.116551	29.5446	7.70515e-192	2.54897e-189
INHBA	4438.59	3.38906	0.114746	29.5353	1.01336e-191	3.29644e-189
ITIH5	3013.53	-4.0209	0.136226	-29.5165	1.76945e-191	5.66165e-189
CENPF	6554.92	3.25387	0.110584	29.4244	2.67794e-190	8.43034e-188
PLK1	1372.31	3.3736	0.114672	29.4195	3.09655e-190	9.59342e-188
BUB1	1549.72	3.28314	0.111777	29.3723	1.24081e-189	3.78408e-187
SLC24A2	323.174	4.94287	0.168542	29.3273	4.65024e-189	1.39636e-186
MELK	1189.46	3.62499	0.12388	29.2621	3.15483e-188	9.3297e-186
PDE2A	795.626	-3.13912	0.107437	-29.2181	1.14343e-187	3.33098e-185
ACO1	3662.85	-2.05086	0.0703213	-29.1641	5.53547e-187	1.58884e-184
LIPE	3288.75	-4.53458	0.155755	-29.1136	2.41654e-186	6.83567e-184
HMMR	776.444	3.01992	0.103961	29.0486	1.6021e-185	4.46711e-183
CCN4	1857.07	3.53638	0.121753	29.0455	1.75403e-185	4.82186e-183
KIFC1	2011.86	3.15501	0.10876	29.0089	5.08563e-185	1.37863e-182
SPC24	647.315	3.15273	0.108779	28.983	1.07761e-184	2.8812e-182
FAM13A	1428.95	-2.45088	0.0845656	-28.982	1.10804e-184	2.92254e-182
KIF18B	689.021	3.54759	0.122816	28.8855	1.81775e-183	4.73051e-181
RRM2	3210.31	3.39428	0.117589	28.8655	3.23681e-183	8.31264e-181
LPL	8302.4	-4.73217	0.164142	-28.8298	9.07311e-183	2.29986e-180
DLGAP5	1024.41	3.29558	0.114348	28.8205	1.18616e-182	2.96813e-180
AC009779.3	27.0796	-2.72155	0.0944704	-28.8085	1.6791e-182	4.14843e-180
SYNE3	1353.37	-3.01894	0.10481	-28.8038	1.92202e-182	4.68924e-180
WDR62	768.786	2.86359	0.0994293	28.8003	2.12621e-182	5.12338e-180
EBF1	1170.3	-3.06299	0.106372	-28.7952	2.46629e-182	5.87036e-180
KLHL33	33.6665	-3.7847	0.132031	-28.6652	1.03677e-180	2.43803e-178
CCNB1	2949.16	2.56146	0.0893958	28.653	1.47258e-180	3.42165e-178
SH3D19	4423.76	-2.03693	0.0712241	-28.5989	6.92621e-180	1.59042e-177
PTTG1	1376.99	3.20953	0.11237	28.5622	1.98072e-179	4.49532e-177
HSD17B13	57.7088	-5.01591	0.175745	-28.5409	3.64772e-179	8.18347e-177
PPP1R12B	3761.7	-2.12444	0.0745206	-28.508	9.31169e-179	2.06529e-176
ASPM	1866.08	3.52531	0.123669	28.506	9.8821e-179	2.16718e-176
ITGA7	1750.82	-3.66859	0.128769	-28.4898	1.56828e-178	3.40107e-176
CAV2	2754.66	-2.89836	0.101854	-28.456	4.10476e-178	8.80404e-176
EXO1	822.774	3.43052	0.120617	28.4413	6.23764e-178	1.32333e-175
CDKN3	583.142	2.89855	0.101938	28.4344	7.60631e-178	1.59634e-175
NEIL3	200.496	3.39275	0.119475	28.3971	2.19627e-177	4.5603e-175
CKS2	1904.26	2.64772	0.0933615	28.3599	6.31417e-177	1.29726e-174
AURKA	1466.16	3.10178	0.109559	28.3115	2.49717e-176	5.07707e-174
SLC16A7	759.822	-3.39845	0.120133	-28.289	4.72206e-176	9.50157e-174
FZD4	3875.96	-2.67383	0.0945841	-28.2693	8.2406e-176	1.64122e-173
CST1	717.742	6.90616	0.244378	28.2601	1.06995e-175	2.10942e-173
KIF2C	1444.88	3.31192	0.117366	28.2187	3.44874e-175	6.73125e-173
ZWINT	2383.68	2.56738	0.0910805	28.188	8.20226e-175	1.58507e-172
HBB	1805.73	-4.94983	0.175999	-28.1242	4.96331e-174	9.49744e-172
GPR146	65.0797	-2.71391	0.0965625	-28.1052	8.46757e-174	1.60456e-171
MTURN	3244.18	-2.5811	0.0918882	-28.0895	1.31555e-173	2.46893e-171
PPARG	1041.95	-3.38642	0.120963	-27.9955	1.84371e-172	3.4272e-170
ARHGAP20	257.485	-3.11375	0.111358	-27.9617	4.75515e-172	8.75576e-170
TEDC2	429.785	2.82902	0.101204	27.9537	5.94206e-172	1.0839e-169
BTNL9	1012.6	-4.00948	0.143547	-27.9315	1.10599e-171	1.99877e-169
PALMD	2428.14	-2.90422	0.104084	-27.9026	2.48433e-171	4.44855e-169
ANLN	2534.3	3.36356	0.120681	27.8716	5.89257e-171	1.04556e-168
SKA1	475.011	3.36754	0.120945	27.8435	1.29154e-170	2.27102e-168
TNXB	2441.18	-4.1333	0.148528	-27.8285	1.9639e-170	3.42244e-168
ITSN1	3124.68	-1.80924	0.0650817	-27.7995	4.39561e-170	7.59235e-168
NDC80	920.864	3.19395	0.114966	27.7817	7.21809e-170	1.23581e-167
GJB2	2500.95	4.29118	0.154613	27.7544	1.54323e-169	2.6192e-167
PAFAH1B3	2649.87	2.49826	0.0900511	27.7427	2.13474e-169	3.59188e-167
PAMR1	734.157	-3.52802	0.127356	-27.7021	6.58525e-169	1.09856e-166
COMP	7618.5	4.48522	0.162103	27.669	1.65111e-168	2.73105e-166
GABRD	219.196	3.20951	0.116083	27.6484	2.91755e-168	4.78527e-166
TK1	3881.94	3.07442	0.111256	27.6337	4.37842e-168	7.1215e-166
CDCA8	1320.26	3.01389	0.109096	27.6261	5.41108e-168	8.72838e-166
CDCA3	850.428	3.19751	0.116316	27.4898	2.32598e-166	3.72118e-164
CDCA5	1627.09	3.08186	0.112322	27.4377	9.75044e-166	1.54723e-163
SKA3	588.753	3.06964	0.111914	27.4287	1.249e-165	1.96596e-163
KIF14	710.857	3.50456	0.128122	27.3533	9.86063e-165	1.53968e-162
BICDL1	1382.25	2.71087	0.0991871	27.3309	1.82307e-164	2.82402e-162
SGO1	248.702	3.22387	0.11799	27.3232	2.24646e-164	3.45248e-162
BIRC5	2735.89	3.55486	0.130187	27.3059	3.61116e-164	5.50645e-162
CDC20	2292.24	3.53078	0.129357	27.2949	4.87669e-164	7.37854e-162
MMP1	1559.96	6.48935	0.23787	27.2811	7.1076e-164	1.06712e-161
VEGFD	242.736	-4.89858	0.179656	-27.2664	1.06276e-163	1.58344e-161
ABCD2	216.855	-4.12977	0.15178	-27.2089	5.09292e-163	7.53058e-161
TOP2A	9326.86	3.4908	0.128312	27.2056	5.57285e-163	8.17826e-161
ASPA	152.547	-3.60824	0.13263	-27.2053	5.62308e-163	8.1904e-161
CCNB2	1407.07	3.02892	0.111447	27.178	1.18231e-162	1.70936e-160
FAM83D	1081.52	3.48401	0.128292	27.1568	2.10352e-162	3.01885e-160
ERCC6L	400.672	2.83731	0.104492	27.1534	2.30857e-162	3.28896e-160
FOXM1	2171.26	3.4319	0.126557	27.1174	6.14105e-162	8.68558e-160
GTSE1	723.355	3.03067	0.111985	27.0632	2.6712e-161	3.75082e-159
TPM3	28718.4	1.25333	0.046314	27.0615	2.79397e-161	3.89519e-159
BUB1B	905.969	2.90012	0.107223	27.0474	4.09551e-161	5.66923e-159
CCDC69	2128.08	-2.992	0.110747	-27.0167	9.41691e-161	1.29436e-158
POC1A	723.086	2.09985	0.0778892	26.9595	4.41512e-160	6.02617e-158
KIF23	1563.65	2.61893	0.0972534	26.929	1.00611e-159	1.36369e-157
BMP8A	632.445	2.70878	0.100675	26.9062	1.85969e-159	2.50327e-157
KNL1	841.758	2.81912	0.104796	26.901	2.13661e-159	2.85633e-157
PLPP3	3398.86	-1.9488	0.0725383	-26.8658	5.51949e-159	7.32853e-157
ADAMTS5	1436.89	-3.06747	0.114516	-26.7865	4.64593e-158	6.12698e-156
KIF11	2257.72	2.50198	0.0934401	26.7763	6.10659e-158	7.99923e-156
GPBAR1	63.94	-2.98078	0.111363	-26.7664	7.96244e-158	1.03607e-155
LMNB1	3538.32	2.4413	0.0912353	26.7582	9.90807e-158	1.2807e-155
MOCS1	1149.88	-2.16774	0.0810302	-26.7523	1.16163e-157	1.49163e-155
HSPB6	403.782	-4.49437	0.1681	-26.7363	1.78444e-157	2.27639e-155
GPRIN1	530.715	2.84584	0.106759	26.6565	1.5029e-156	1.90478e-154
DMGDH	122.666	-2.82206	0.105903	-26.6476	1.90591e-156	2.39997e-154
HAGHL	709.297	3.54427	0.133079	26.6329	2.82528e-156	3.53485e-154
NCAPG	947.229	3.00201	0.112831	26.6063	5.74361e-156	7.09517e-154
CD34	5203.84	-2.1331	0.0801728	-26.6063	5.73331e-156	7.09517e-154
CLSPN	656.993	2.93022	0.11036	26.5515	2.46903e-155	3.03085e-153
CAVIN2	1164.82	-3.98129	0.150179	-26.5103	7.37138e-155	8.99216e-153
SPAG5	1736.33	2.78177	0.104985	26.4969	1.05211e-154	1.27547e-152
TMEM37	987.437	-3.01216	0.114053	-26.4102	1.04631e-153	1.26061e-151
GPX3	8795.15	-3.70525	0.140299	-26.4097	1.06085e-153	1.27029e-151
EPYC	228.907	6.04436	0.229329	26.3567	4.29616e-153	5.11295e-151
PDE3B	905.664	-3.81491	0.145063	-26.2982	2.00887e-152	2.37631e-150
MKI67	5893.24	3.07588	0.117047	26.279	3.33418e-152	3.92028e-150
RAD51	562.509	2.56486	0.0976583	26.2636	5.00274e-152	5.84692e-150
AURKB	780.215	3.38277	0.128884	26.2466	7.81595e-152	9.08046e-150
CEP68	2179.78	-1.23097	0.0469289	-26.2305	1.19414e-151	1.37912e-149
NCAPH	1000.58	2.76551	0.105445	26.2271	1.30521e-151	1.49854e-149
PAQR4	944.513	2.50596	0.0956317	26.2042	2.37778e-151	2.71401e-149
LEPR	1109.24	-2.99905	0.114586	-26.1729	5.41018e-151	6.13929e-149
PYCR1	3978.92	2.32394	0.0889503	26.1263	1.83128e-150	2.06607e-148
NUAK2	644.726	2.23332	0.08553	26.1115	2.69601e-150	3.02417e-148
MYBL2	3302.45	3.81909	0.146351	26.0953	4.12211e-150	4.59745e-148
LRRC15	7945.81	3.7999	0.145682	26.0835	5.61355e-150	6.2253e-148
CCL11	74.2141	4.10134	0.157283	26.0762	6.79113e-150	7.48866e-148
DEPDC1B	353.069	2.9329	0.112479	26.075	7.00603e-150	7.68223e-148
GINS1	1101.94	2.4775	0.0951556	26.0363	1.92254e-149	2.09632e-147
IGFBP6	1084.67	-3.21684	0.12361	-26.024	2.64955e-149	2.87299e-147
RMI2	971.168	2.62347	0.100855	26.0123	3.59831e-149	3.88021e-147
TRIM59	716.15	1.98507	0.076398	25.9833	7.65586e-149	8.21028e-147
SVEP1	2688.36	-3.29064	0.126732	-25.9653	1.22047e-148	1.3017e-146
LDB2	980.295	-2.15611	0.0831615	-25.9267	3.32976e-148	3.53208e-146
CENPM	511.147	2.81187	0.108529	25.9089	5.2913e-148	5.58247e-146
DDR2	4482.37	-2.68029	0.103586	-25.8751	1.27002e-147	1.33271e-145
DEPDC1	687.912	3.26372	0.126585	25.7828	1.38255e-146	1.44303e-144
MCAM	8705.86	-2.19103	0.08504	-25.7647	2.20754e-146	2.29185e-144
CILP2	944.426	3.44542	0.133756	25.7589	2.56106e-146	2.64481e-144
NKAPL	30.4419	-2.7266	0.105975	-25.7286	5.59343e-146	5.74593e-144
GRM4	498.616	5.37996	0.209302	25.7043	1.04767e-145	1.07059e-143
ESPL1	1068.64	2.72247	0.105998	25.6843	1.75267e-145	1.78169e-143
CCNA2	1222.34	2.88648	0.112536	25.6492	4.31031e-145	4.35899e-143
SLC50A1	5656.97	1.9135	0.0747569	25.5963	1.67874e-144	1.68895e-142
ACSS2	3144.84	-1.70623	0.0667132	-25.5755	2.85528e-144	2.85791e-142
CENPA	434.423	3.26285	0.127623	25.5664	3.6099e-144	3.5948e-142
ANGPT4	45.8425	-3.51115	0.137489	-25.5376	7.54436e-144	7.47466e-142
ANKRD53	66.5414	-2.70494	0.106136	-25.4856	2.84395e-143	2.80345e-141
TACC3	2769.19	2.3141	0.0910024	25.429	1.20587e-142	1.18272e-140
CCDC50	4204.3	-1.29655	0.0511621	-25.3419	1.10304e-141	1.07646e-139
EZH2	1511.61	2.29872	0.0907141	25.3402	1.15159e-141	1.11824e-139
ALPK3	739.464	-2.55356	0.100829	-25.3256	1.66956e-141	1.61319e-139
ABCA9	528.447	-3.61699	0.143305	-25.2399	1.46335e-140	1.40698e-138
RECQL4	1425.27	2.77417	0.110113	25.194	4.66534e-140	4.46363e-138
ESCO2	431.646	2.69684	0.107084	25.1843	5.95671e-140	5.67137e-138
E2F8	357.314	3.29002	0.130711	25.1701	8.51372e-140	8.06655e-138
ALDH1L1	472.489	-4.76602	0.189422	-25.1609	1.07396e-139	1.01264e-137
TMEM220	227.451	-2.30778	0.0917397	-25.1557	1.22416e-139	1.14871e-137
ESM1	610.162	2.95053	0.1175	25.111	3.77629e-139	3.52659e-137
HCAR2	188.639	-3.44499	0.137491	-25.056	1.50048e-138	1.39459e-136
MACROH2A1	11768.5	1.0942	0.0437309	25.0212	3.59532e-138	3.32576e-136
ELMOD3	1528.86	-1.44502	0.0577524	-25.021	3.6132e-138	3.32653e-136
APOB	111.87	-5.51213	0.220657	-24.9805	9.95932e-138	9.12611e-136
MYZAP	205.591	-3.19356	0.127865	-24.9761	1.11228e-137	1.01446e-135
CENPU	1434.88	2.34873	0.0941071	24.9581	1.74497e-137	1.58411e-135
PLAC1	82.5315	4.7642	0.190995	24.9441	2.47577e-137	2.23713e-135
ADAMTS14	393.161	3.08954	0.124046	24.9064	6.34926e-137	5.71082e-135
CDC45	616.153	2.91699	0.117187	24.8918	9.13007e-137	8.17434e-135
PFKFB1	176.818	-3.57395	0.143592	-24.8896	9.64564e-137	8.59651e-135
CCDC3	1623.33	-2.83918	0.114343	-24.8305	4.20551e-136	3.73105e-134
PLIN1	8063.28	-5.31689	0.214314	-24.8088	7.19868e-136	6.35764e-134
GPD1	5088.21	-5.29562	0.214784	-24.6555	3.2093e-134	2.82158e-132
MTFR2	230.663	2.82316	0.114738	24.6053	1.10784e-133	9.69634e-132
NMUR1	70.3571	-3.49461	0.142135	-24.5865	1.76316e-133	1.53631e-131
AQP7	873.437	-5.12872	0.208748	-24.569	2.7114e-133	2.35205e-131
ADRA1A	54.5563	-4.58733	0.186744	-24.5647	3.01003e-133	2.59955e-131
ACSL1	10342.8	-2.80976	0.11442	-24.5564	3.69168e-133	3.17419e-131
PLXNA4	1086.58	-3.36719	0.13723	-24.5369	5.96999e-133	5.11062e-131
SLC19A3	1115.01	-5.01371	0.204364	-24.5333	6.52279e-133	5.55946e-131
SALL4	208.077	2.96259	0.120917	24.5011	1.43925e-132	1.22136e-130
PLIN4	14681.3	-5.18448	0.21162	-24.499	1.51458e-132	1.27973e-130
GNG11	1914.69	-2.17187	0.0887465	-24.4727	2.88294e-132	2.4254e-130
LDLRAD2	48.9089	-2.69826	0.110265	-24.4708	3.0258e-132	2.53466e-130
MTARC1	1040.9	-2.70175	0.110447	-24.462	3.75066e-132	3.12843e-130
TLN2	2520.76	-1.90803	0.0780882	-24.4342	7.40374e-132	6.1492e-130
PIMREG	428.939	3.05009	0.124883	24.4235	9.61814e-132	7.95453e-130
SHCBP1	710.939	2.60477	0.106721	24.4073	1.43031e-131	1.17792e-129
GLYAT	167.496	-5.92848	0.24302	-24.3951	1.92891e-131	1.58187e-129
CENPE	1163.25	2.60305	0.106958	24.3371	7.94417e-131	6.48762e-129
SEMA3G	2265.83	-2.8616	0.117956	-24.2599	5.19663e-130	4.22616e-128
H3C10	661.883	4.31937	0.178066	24.2572	5.55714e-130	4.50059e-128
CNIH2	262.049	3.29334	0.135975	24.2202	1.36187e-129	1.09839e-127
GHR	1885.3	-3.15106	0.130162	-24.2088	1.79665e-129	1.44308e-127
PALM2AKAP2	5779.77	-1.98535	0.0821042	-24.1809	3.5325e-129	2.82571e-127
TGFBR2	8284.96	-2.22646	0.0920941	-24.1759	3.98609e-129	3.17553e-127
MAP1LC3C	62.8698	-3.75467	0.15564	-24.1241	1.39684e-128	1.10828e-126
NACC1	5046.16	1.39909	0.05803	24.1097	1.97705e-128	1.56227e-126
E2F1	1315.24	2.63178	0.109177	24.1058	2.17522e-128	1.71193e-126
FERMT2	3683.02	-1.96105	0.0813763	-24.0985	2.59054e-128	2.03061e-126
SLC17A7	78.5208	-3.00181	0.124758	-24.0611	6.39225e-128	4.99056e-126
CLEC5A	321.697	3.2426	0.134862	24.0438	9.69664e-128	7.5402e-126
RHOQ	3375.49	-1.53824	0.0640259	-24.0253	1.51385e-127	1.17251e-125
SLC35A2	3203.36	1.30949	0.0545125	24.0219	1.64293e-127	1.26746e-125
EPAS1	11390.1	-1.97635	0.0824841	-23.9604	7.20642e-127	5.5376e-125
BHMT2	449.816	-3.16744	0.132267	-23.9473	9.85591e-127	7.54383e-125
KIF15	703.598	2.52783	0.105586	23.941	1.14795e-126	8.7522e-125
TTK	928.064	2.8595	0.119445	23.9398	1.17924e-126	8.95581e-125
CHRDL1	2828.46	-4.44651	0.185877	-23.9217	1.81945e-126	1.37644e-124
DIPK2B	1518.45	-2.05967	0.0861897	-23.8969	3.29689e-126	2.4845e-124
C1QTNF6	2372.96	2.20524	0.0924339	23.8575	8.46027e-126	6.35106e-124
LRRN4CL	241.052	-3.35577	0.14067	-23.8555	8.86966e-126	6.63288e-124
CCNF	1465.95	1.74195	0.0730825	23.8354	1.43525e-125	1.06921e-123
CTXN1	1451.18	2.86848	0.12036	23.8325	1.5394e-125	1.14244e-123
RETSAT	7199.65	-1.69875	0.0712995	-23.8255	1.81822e-125	1.34424e-123
FRMD1	58.6007	-4.21359	0.17689	-23.8203	2.05557e-125	1.51398e-123
OXTR	2034.35	-4.0843	0.171478	-23.8183	2.1594e-125	1.58448e-123
PLSCR4	1535.59	-2.13388	0.0896162	-23.8113	2.55024e-125	1.86425e-123
MCM10	804.702	3.13622	0.131773	23.8002	3.32774e-125	2.41453e-123
PLPP1	1578.97	-1.80677	0.0759138	-23.8002	3.32076e-125	2.41453e-123
NUP210	7555.06	1.89452	0.0796015	23.8	3.34148e-125	2.41552e-123
LMOD1	1621.25	-2.63688	0.110823	-23.7937	3.88419e-125	2.79748e-123
FOXO1	1634.51	-1.8333	0.0771664	-23.7578	9.1224e-125	6.546e-123
KIF26B	2030.24	2.79972	0.117882	23.7502	1.09413e-124	7.82243e-123
GALNT15	1173.77	-3.22628	0.135856	-23.7478	1.15689e-124	8.24093e-123
UBE2S	1345.82	2.51806	0.106041	23.7462	1.20183e-124	8.52997e-123
RUSC1	3886.32	1.51152	0.0636562	23.7451	1.23595e-124	8.74032e-123
RBP4	1799.36	-4.93018	0.207661	-23.7415	1.34586e-124	9.4832e-123
CDO1	521.818	-3.65038	0.153956	-23.7106	2.8032e-124	1.96808e-122
POLQ	487.821	2.60514	0.110031	23.6763	6.32528e-124	4.42497e-122
MYOC	167.152	-6.87636	0.29045	-23.6748	6.55609e-124	4.57006e-122
CST4	173.772	7.65013	0.323389	23.6561	1.02067e-123	7.0895e-122
SCARA5	826.152	-5.09383	0.215403	-23.648	1.23885e-123	8.57443e-122
RDM1	57.9725	3.05476	0.129238	23.6367	1.61925e-123	1.11677e-121
ADGRF5	2641.13	-1.95476	0.0827789	-23.6142	2.75213e-123	1.89141e-121
EBF3	328.778	-2.7225	0.115344	-23.6034	3.55982e-123	2.43791e-121
ROBO4	1231.21	-1.91702	0.0812441	-23.5958	4.2602e-123	2.90736e-121
GNAI1	1148.7	-2.47849	0.105139	-23.5734	7.21888e-123	4.90934e-121
LHFPL6	2729.23	-2.05124	0.0870611	-23.5609	9.70966e-123	6.58031e-121
ECM2	1963.39	-2.63453	0.11183	-23.5584	1.02959e-122	6.95348e-121
SCN4A	251.118	-3.58986	0.152384	-23.558	1.03904e-122	6.99308e-121
SYNPO	5913.11	-1.96791	0.0835511	-23.5534	1.15758e-122	7.76415e-121
PDK4	5915.14	-3.61902	0.153676	-23.5497	1.26404e-122	8.44913e-121
KLF15	233.253	-3.39853	0.144582	-23.5058	3.55631e-122	2.36901e-120
PITX1	1913.51	3.81975	0.162532	23.5016	3.92926e-122	2.60855e-120
ANGPTL8	28.6687	-4.21143	0.179329	-23.4844	5.89182e-122	3.89819e-120
TXNIP	42892.1	-2.06145	0.0878211	-23.4733	7.63794e-122	5.03639e-120
NMT2	1090.38	-1.91415	0.0815609	-23.469	8.45385e-122	5.55563e-120
TIMP4	726.645	-4.58442	0.195576	-23.4406	1.64779e-121	1.07924e-119
CLMP	2459.02	-2.42234	0.103369	-23.434	1.92614e-121	1.25734e-119
HBA2	312.557	-4.45781	0.190233	-23.4334	1.94986e-121	1.26858e-119
FN1	274240	2.85307	0.121796	23.425	2.378e-121	1.54199e-119
CD36	13220.5	-4.19678	0.179291	-23.4077	3.5716e-121	2.30829e-119
AKAP12	3055.35	-2.72244	0.116385	-23.3918	5.18427e-121	3.33949e-119
EZH1	2485.33	-1.32172	0.0565824	-23.3592	1.1121e-120	7.14012e-119
G0S2	1934.54	-4.0808	0.174712	-23.3574	1.16038e-120	7.42568e-119
CTHRC1	5359.54	2.41288	0.103321	23.3533	1.27542e-120	8.13517e-119
IQANK1	3266.21	2.17957	0.0933578	23.3464	1.4993e-120	9.53201e-119
F10	152.488	-2.72067	0.116691	-23.3151	3.11765e-120	1.97566e-118
LEP	2317.31	-6.16587	0.264599	-23.3027	4.1642e-120	2.63032e-118
PNPLA2	6238.36	-1.9263	0.0828286	-23.2565	1.22306e-119	7.70054e-118
TRIP13	1181.72	2.55935	0.110099	23.2459	1.56393e-119	9.81505e-118
TYRO3	911.678	-2.17787	0.0936946	-23.2444	1.62046e-119	1.01372e-117
CST2	149.874	4.76108	0.205234	23.1983	4.73225e-119	2.95093e-117
ABCA8	1046.9	-3.91451	0.168938	-23.1713	8.86204e-119	5.50857e-117
ANO6	7111.3	-1.50514	0.0649841	-23.1617	1.10939e-118	6.874e-117
RACGAP1	2737.71	1.89791	0.0819642	23.1554	1.28351e-118	7.92772e-117
CPED1	1106.29	-2.92784	0.12657	-23.1321	2.20044e-118	1.35483e-116
CD300LG	624.474	-5.01826	0.216975	-23.1283	2.40454e-118	1.47584e-116
C1QTNF9	13.3269	-3.58557	0.155032	-23.1278	2.42953e-118	1.48651e-116
RAD54L	299.602	2.63126	0.113786	23.1246	2.62169e-118	1.59907e-116
CCDC78	441.397	3.52447	0.15253	23.1068	3.95954e-118	2.40755e-116
AL845331.1	21.0728	-5.30632	0.229822	-23.0888	5.99893e-118	3.63625e-116
STARD9	680.156	-2.16381	0.0937779	-23.0738	8.4863e-118	5.12804e-116
SPRY2	1025.9	-2.4358	0.105584	-23.0699	9.2844e-118	5.59299e-116
ADRB2	247.908	-2.82824	0.122669	-23.0559	1.28442e-117	7.71363e-116
GPIHBP1	408	-3.52042	0.152709	-23.0532	1.36644e-117	8.18101e-116
FAM111B	1438.17	2.79434	0.121444	23.0093	3.76564e-117	2.24764e-115
PDZD2	2118.92	-2.65456	0.115429	-22.9973	4.95679e-117	2.94959e-115
KLF4	2506.86	-2.58697	0.112523	-22.9905	5.79608e-117	3.43854e-115
DPT	1264.39	-3.44268	0.149901	-22.9663	1.01237e-116	5.98771e-115
CORO2B	288.8	-2.37195	0.103284	-22.9653	1.03685e-116	6.11395e-115
BGN	43371.7	2.3207	0.101158	22.9414	1.79598e-116	1.05584e-114
CCDC167	982.324	1.91512	0.0834999	22.9356	2.04941e-116	1.20121e-114
GRK3	2252.07	-1.75704	0.0767502	-22.893	5.45735e-116	3.18912e-114
ABCA10	229.981	-3.37199	0.147374	-22.8805	7.26302e-116	4.23163e-114
ARHGAP11A	898.698	2.24153	0.0980156	22.8691	9.44021e-116	5.48375e-114
KIF18A	501.739	2.41495	0.105625	22.8634	1.07431e-115	6.22207e-114
DCUN1D3	1012.6	-1.23375	0.0539682	-22.8607	1.14501e-115	6.6119e-114
SOX12	3250.03	1.81161	0.0792979	22.8456	1.61634e-115	9.30613e-114
HMGB3	4642.4	2.42026	0.106014	22.8296	2.33208e-115	1.33875e-113
GABARAPL1	2919.81	-1.52724	0.0669244	-22.8204	2.87585e-115	1.64606e-113
E2F7	318.108	2.87696	0.126074	22.8196	2.92912e-115	1.67166e-113
SPX	288.792	-5.19293	0.227718	-22.8042	4.16407e-115	2.36951e-113
PCOLCE2	1032.25	-4.59143	0.201509	-22.7852	6.42669e-115	3.6464e-113
DOCK11	1585.88	-2.34327	0.102921	-22.7677	9.59449e-115	5.42798e-113
CIT	1310.01	1.97835	0.0868984	22.7663	9.89976e-115	5.58449e-113
ITGB1BP1	2793.19	-1.34386	0.0590366	-22.7631	1.06427e-114	5.98631e-113
PACSIN1	265.082	2.68942	0.11818	22.7569	1.2261e-114	6.8767e-113
MAD2L1	1414.76	2.17402	0.0955675	22.7485	1.48469e-114	8.30321e-113
CHRNA6	49.0633	3.93316	0.172902	22.7479	1.50388e-114	8.38647e-113
ADH5	6142.5	-0.921058	0.0405465	-22.7161	3.10629e-114	1.72731e-112
DST	16525.4	-2.3653	0.104126	-22.7158	3.12663e-114	1.73368e-112
FOXN3	3120.97	-1.6595	0.0730764	-22.7092	3.6358e-114	2.0103e-112
LIFR	3069.39	-2.54683	0.112258	-22.6874	5.96629e-114	3.28955e-112
RABIF	1501.21	1.19562	0.0527052	22.685	6.29591e-114	3.46151e-112
ZNF106	5758.39	-1.67145	0.0737038	-22.6779	7.40397e-114	4.05929e-112
ATOH8	298.9	-3.33509	0.147173	-22.661	1.08795e-113	5.94806e-112
EHD2	7296.13	-1.96526	0.086737	-22.6576	1.17275e-113	6.39376e-112
SHE	568.349	-2.14129	0.0945341	-22.651	1.36494e-113	7.42084e-112
KPNA2	9031.3	2.14268	0.0946063	22.6483	1.44855e-113	7.85358e-112
MYCT1	687.278	-1.97663	0.0874207	-22.6106	3.40967e-113	1.84349e-111
CDCA2	561.432	2.93571	0.129855	22.6076	3.65056e-113	1.96828e-111
RAB26	589.506	3.10691	0.137532	22.5905	5.37434e-113	2.88971e-111
JPT1	6772.49	2.20353	0.097544	22.5901	5.42077e-113	2.90666e-111
GNG2	1157.24	-2.0776	0.0920519	-22.5698	8.57654e-113	4.58622e-111
MYMX	46.9418	-3.47305	0.153891	-22.5682	8.89395e-113	4.74295e-111
H2AC13	126.735	4.81595	0.21342	22.5656	9.43588e-113	5.01824e-111
VWF	13552.8	-2.09852	0.0930156	-22.5609	1.04964e-112	5.56708e-111
TDO2	284.792	3.78498	0.167878	22.5459	1.4716e-112	7.78394e-111
SLIT3	3586.8	-2.4949	0.110735	-22.5303	2.09591e-112	1.10562e-110
ECT2	3305.19	1.86956	0.0831001	22.4977	4.37163e-112	2.29988e-110
SLC35G2	229.254	-2.05165	0.0912373	-22.4869	5.57217e-112	2.92359e-110
MAMDC2	468.827	-3.08214	0.137243	-22.4575	1.08096e-111	5.65635e-110
KREMEN2	166.59	3.89504	0.17349	22.4511	1.24781e-111	6.51198e-110
EEPD1	777.421	-1.7175	0.0765442	-22.4381	1.67415e-111	8.71363e-110
F8	1335.73	-1.76163	0.0785832	-22.4174	2.66138e-111	1.38151e-109
EME1	207.685	2.56927	0.114731	22.3938	4.52104e-111	2.34063e-109
ANTXR2	2676.81	-1.80795	0.0807799	-22.3812	6.00748e-111	3.10196e-109
CNN1	2223.45	-3.16605	0.141502	-22.3746	6.95167e-111	3.58002e-109
ADH1A	16.9119	-4.87616	0.218293	-22.3377	1.58897e-110	8.16146e-109
CDC14B	881.429	-1.82777	0.0818266	-22.3371	1.61017e-110	8.24865e-109
PRR19	155.909	1.90023	0.0851849	22.3072	3.14906e-110	1.60899e-108
KIF22	3061.24	1.42745	0.0640182	22.2976	3.89776e-110	1.98633e-108
SGK2	127.77	-3.19352	0.14324	-22.2949	4.13706e-110	2.10279e-108
CSRNP1	2914.68	-1.90488	0.0856075	-22.2513	1.09533e-109	5.5529e-108
GPLD1	183.436	-2.71243	0.122141	-22.2074	2.91018e-109	1.47152e-107
CDC6	1729.56	2.99184	0.134875	22.1823	5.08864e-109	2.56641e-107
SLC20A1	4625.2	1.12895	0.0509126	22.1743	6.08802e-109	3.06253e-107
GOLGA8M	7.42256	-2.94213	0.132747	-22.1634	7.74334e-109	3.8852e-107
SLC7A10	171.498	-4.72502	0.213235	-22.1587	8.59325e-109	4.30059e-107
UNC5B	4482.85	1.96257	0.0886054	22.1496	1.05335e-108	5.25815e-107
DNAJB4	1296.95	-1.51082	0.0682239	-22.145	1.16465e-108	5.79888e-107
HEPACAM	55.463	-5.24558	0.236884	-22.144	1.19066e-108	5.91333e-107
RBMS2	2562.22	-1.16829	0.0527741	-22.1376	1.3725e-108	6.79912e-107
VKORC1L1	5337.96	-1.21453	0.0548998	-22.1227	1.91039e-108	9.43974e-107
PARVA	8413.22	-1.20848	0.0546496	-22.1132	2.35801e-108	1.16221e-106
ANXA1	12059.2	-2.34977	0.10627	-22.1113	2.46204e-108	1.21043e-106
DTX1	474.959	-2.46826	0.111759	-22.0857	4.34123e-108	2.12895e-106
JAM2	1188.47	-2.07532	0.0940314	-22.0705	6.07509e-108	2.97177e-106
S100P	3174.29	4.75866	0.215841	22.047	1.02011e-107	4.97764e-106
LGI4	231.621	-2.39824	0.108797	-22.0432	1.10934e-107	5.39954e-106
MMRN2	2553.23	-1.92189	0.0871967	-22.0408	1.16973e-107	5.6793e-106
SRPX	1382.79	-2.51795	0.11425	-22.039	1.2193e-107	5.90529e-106
SBK1	2349.37	2.27323	0.103161	22.0357	1.3097e-107	6.3274e-106
CABP1	42.6428	-2.24824	0.102032	-22.0347	1.33972e-107	6.45646e-106
CRYBG2	185.037	3.2288	0.146595	22.0253	1.64766e-107	7.92094e-106
DMD	1632.7	-3.01639	0.136974	-22.0216	1.78691e-107	8.56926e-106
LRRC2	63.9997	-2.87907	0.130741	-22.0211	1.80688e-107	8.64382e-106
GPATCH11	954.156	-1.1328	0.051446	-22.0192	1.88651e-107	9.00267e-106
TLCD1	687.251	2.44554	0.111172	21.9978	3.02339e-107	1.43928e-105
UBE2L5	13.0362	-1.72072	0.0782694	-21.9846	4.04345e-107	1.92019e-105
METTL7A	5114.6	-1.76795	0.0806269	-21.9275	1.41958e-106	6.7251e-105
PARP1	16707.2	1.18863	0.05423	21.9184	1.73589e-106	8.20364e-105
METTL11B	22.1321	5.68026	0.259168	21.9173	1.77759e-106	8.38043e-105
P4HA3	551.415	2.44826	0.11189	21.8808	3.95584e-106	1.86048e-104
TIMELESS	2952.38	1.50741	0.0689141	21.8738	4.61411e-106	2.16486e-104
FANCI	2249.33	1.87099	0.085582	21.862	5.97418e-106	2.79626e-104
TMEM63B	4600.14	1.2974	0.0593533	21.859	6.38339e-106	2.98065e-104
TBX15	541.984	-2.28473	0.104616	-21.8393	9.82907e-106	4.57861e-104
LTBP4	3640.92	-1.95718	0.0896455	-21.8325	1.14093e-105	5.30205e-104
CEP112	389.479	-1.77575	0.0813873	-21.8185	1.54755e-105	7.17461e-104
C2CD2	2679.71	-1.72326	0.0790099	-21.8107	1.83485e-105	8.4864e-104
MME	2956.42	-3.29829	0.151259	-21.8056	2.05156e-105	9.46629e-104
F12	345.654	2.86969	0.131615	21.8036	2.14449e-105	9.87173e-104
PGAP4	189.189	-2.24134	0.102808	-21.8012	2.25968e-105	1.03775e-103
PLAC9	504.854	-3.08708	0.141639	-21.7953	2.56939e-105	1.17722e-103
ABCC9	926.048	-2.36503	0.108522	-21.7931	2.69829e-105	1.23338e-103
POLR3K	1554.47	1.5123	0.0693962	21.7922	2.75225e-105	1.2551e-103
OR2B6	31.0152	4.60444	0.211309	21.79	2.88377e-105	1.31201e-103
DGAT2	3026.43	-3.30784	0.151899	-21.7765	3.87282e-105	1.7579e-103
NATD1	1258.1	-1.69077	0.0777308	-21.7516	6.66445e-105	3.01802e-103
HADH	5110.12	-1.325	0.0609875	-21.7258	1.17091e-104	5.29022e-103
CASQ2	199.206	-3.42032	0.157475	-21.7198	1.33388e-104	6.01264e-103
LGALS12	484.046	-4.5724	0.210585	-21.7128	1.55192e-104	6.97935e-103
CRTAP	10440.4	-1.09692	0.0505493	-21.7	2.05078e-104	9.20162e-103
ABCA6	559.571	-2.71489	0.125233	-21.6787	3.25894e-104	1.4589e-102
CAVIN1	19177.4	-1.88233	0.0868491	-21.6736	3.64532e-104	1.62813e-102
NR3C1	4065.92	-1.71471	0.0791209	-21.672	3.76973e-104	1.67985e-102
OIP5	58.2876	2.15071	0.0993049	21.6577	5.14682e-104	2.28828e-102
GFUS	6760.72	1.79351	0.0828459	21.6487	6.25104e-104	2.7729e-102
RBMS3	1115.27	-2.16814	0.100217	-21.6345	8.50049e-104	3.76219e-102
KLF9	3523.59	-1.73832	0.0803501	-21.6343	8.53701e-104	3.7698e-102
SCN4B	736.039	-2.57306	0.118975	-21.6268	1.00415e-103	4.42414e-102
JPT2	13427	1.31132	0.0606652	21.6156	1.28054e-103	5.62919e-102
TNNT1	1775.41	4.56196	0.21107	21.6135	1.3414e-103	5.88348e-102
RAD51AP1	714.898	2.27086	0.105271	21.5715	3.32881e-103	1.45676e-101
HAPLN1	265.603	4.94197	0.229181	21.5636	3.94645e-103	1.7232e-101
CENPI	361.899	2.2048	0.102286	21.5553	4.71702e-103	2.05506e-101
HES6	537.911	2.87675	0.133463	21.5546	4.79049e-103	2.08242e-101
GOLGA8T	1.43765	-1.6972	0.0787416	-21.5541	4.85005e-103	2.10363e-101
FABP4	12338.7	-4.88724	0.226786	-21.55	5.29812e-103	2.29288e-101
ENPP2	2869.07	-2.72396	0.126442	-21.5431	6.13944e-103	2.6511e-101
PEAR1	563.941	-2.05021	0.0952403	-21.5268	8.74538e-103	3.76804e-101
LIMS2	1398.64	-2.00636	0.0932149	-21.524	9.27489e-103	3.98739e-101
ATP1A2	879.104	-4.5234	0.210339	-21.5053	1.39008e-102	5.96297e-101
STX11	428.759	-2.16477	0.100669	-21.5039	1.43164e-102	6.12779e-101
FEZ2	2667.7	-0.962893	0.0448085	-21.4891	1.97102e-102	8.41803e-101
LAMP5	787.299	2.94499	0.137134	21.4753	2.65007e-102	1.12935e-100
H2BC5	2462.72	2.67907	0.124814	21.4645	3.34018e-102	1.42034e-100
TNS2	5289.75	-1.66299	0.0775229	-21.4515	4.41741e-102	1.87433e-100
CEBPA	622.81	-2.22696	0.103827	-21.4488	4.68874e-102	1.98514e-100
TONSL	1379.03	2.10268	0.0980404	21.4471	4.86119e-102	2.05369e-100
MLXIPL	337.858	-3.54199	0.165245	-21.4348	6.33338e-102	2.66987e-100
AIFM2	1533.12	-1.80535	0.0842836	-21.4199	8.71521e-102	3.65993e-100
FAM83H	8750.88	1.7704	0.0826522	21.4199	8.71947e-102	3.65993e-100
PDLIM3	2154.47	-2.52869	0.118083	-21.4144	9.80559e-102	4.10699e-100
TRIM11	1870.26	1.37348	0.0641463	21.4117	1.03966e-101	4.3452e-100
PRKAR2B	4621.02	-2.49908	0.116779	-21.4001	1.33252e-101	5.5573e-100
STIL	1027.45	2.08804	0.0976175	21.39	1.65523e-101	6.88842e-100
ORC6	452.405	2.54174	0.119047	21.3508	3.83374e-101	1.59206e-99
SQLE	5999.52	2.30155	0.107867	21.337	5.14647e-101	2.13267e-99
CCT3	25567.4	1.20688	0.0565698	21.3343	5.45276e-101	2.25481e-99
DEFB132	119.792	-4.90664	0.230065	-21.3272	6.34849e-101	2.61966e-99
GIPC2	155.964	-2.66756	0.125082	-21.3265	6.45093e-101	2.65631e-99
CIDEC	2176.56	-5.29453	0.248744	-21.285	1.56201e-100	6.4184e-99
NNAT	204.937	-3.53343	0.166035	-21.2813	1.69144e-100	6.93563e-99
CEMIP	1189.07	3.14433	0.1478	21.2742	1.96939e-100	8.05838e-99
TFR2	206.32	3.20657	0.1509	21.2497	3.31953e-100	1.35545e-98
KANK1	3054.8	-1.87416	0.0882175	-21.2447	3.68785e-100	1.5027e-98
PROC	50.4667	2.51926	0.118596	21.2424	3.87832e-100	1.57702e-98
TK2	1589.83	-1.1174	0.0526033	-21.2419	3.9143e-100	1.58834e-98
TPRN	2336.83	2.00681	0.0945132	21.2331	4.72718e-100	1.91421e-98
ANGPTL1	336.262	-3.10976	0.146568	-21.2172	6.62584e-100	2.6775e-98
CES1	1508.91	-3.79446	0.178985	-21.1999	9.57337e-100	3.8606e-98
UGP2	8034.07	-1.29143	0.0609319	-21.1947	1.06939e-99	4.30356e-98
GIMAP8	975.793	-1.87978	0.0887165	-21.1886	1.21551e-99	4.88156e-98
GNG13	40.8117	5.88636	0.277832	21.1868	1.26499e-99	5.06982e-98
FAM122A	1634.78	-0.92884	0.0438533	-21.1806	1.44093e-99	5.76311e-98
TMEM132C	427.704	-4.7259	0.223128	-21.1803	1.45212e-99	5.79601e-98
CNRIP1	607.835	-1.79366	0.0847177	-21.1722	1.72252e-99	6.86124e-98
GSTM5	526.126	-3.80253	0.179602	-21.1719	1.73369e-99	6.89167e-98
ALDH2	6263.03	-2.28439	0.108006	-21.1506	2.72518e-99	1.0811e-97
DENND2A	380.643	-2.18993	0.103586	-21.1411	3.33288e-99	1.3195e-97
GRM8	42.8579	2.95854	0.139981	21.1353	3.77134e-99	1.49006e-97
FLVCR1	1578.48	1.46382	0.0692838	21.1279	4.40324e-99	1.73621e-97
SYNGR3	175.75	3.16742	0.149921	21.1272	4.46906e-99	1.75861e-97
GBE1	2179.02	-1.55269	0.0735519	-21.1101	6.4258e-99	2.52352e-97
CXCL11	830.787	3.73196	0.176801	21.1082	6.68103e-99	2.61848e-97
MRAS	2872.36	-2.22997	0.105905	-21.0564	1.99954e-98	7.82105e-97
CDT1	993.322	2.4846	0.118018	21.0527	2.15839e-98	8.42548e-97
ARHGEF15	968.348	-1.8617	0.088453	-21.0473	2.4209e-98	9.43135e-97
EHBP1	2090.63	-1.31576	0.0625701	-21.0285	3.59636e-98	1.39828e-96
CA4	161.961	-5.30114	0.252258	-21.0148	4.80321e-98	1.8638e-96
E2F2	614.737	2.56765	0.122281	20.998	6.83835e-98	2.64823e-96
SCT	37.5069	3.62727	0.172789	20.9925	7.68417e-98	2.96989e-96
ADAM8	1326.17	2.27191	0.108257	20.9863	8.75231e-98	3.37604e-96
VGF	72.5189	4.88149	0.232741	20.9739	1.13502e-97	4.36947e-96
DPP3	3260.35	1.462	0.0697061	20.9737	1.13928e-97	4.37726e-96
KLHL29	402.492	-2.49995	0.119271	-20.9603	1.51113e-97	5.79454e-96
ISG15	7102.87	3.53452	0.1687	20.9516	1.81605e-97	6.95013e-96
ANGPTL5	18.3597	-4.12255	0.196842	-20.9434	2.15484e-97	8.23056e-96
MFAP2	1623.75	2.34439	0.111953	20.9409	2.27131e-97	8.65848e-96
CDH20	25.5653	-3.33056	0.159085	-20.9357	2.53236e-97	9.6348e-96
PCK1	615.713	-5.25479	0.251211	-20.9178	3.68402e-97	1.39892e-95
RHPN1	2745.61	2.29253	0.109664	20.905	4.82166e-97	1.82736e-95
CENPK	322.683	1.89163	0.0905449	20.8916	6.38347e-97	2.41459e-95
ALDH1A1	2020.59	-2.55727	0.122444	-20.8853	7.29174e-97	2.75281e-95
SIM2	287.109	4.77053	0.22844	20.8831	7.62857e-97	2.87441e-95
EGFLAM	745.889	-1.8279	0.0875685	-20.8739	9.24665e-97	3.47738e-95
HCN2	96.3013	3.64841	0.174795	20.8725	9.52784e-97	3.57624e-95
PPP2R1B	2432.28	-1.46942	0.0704028	-20.8716	9.69448e-97	3.6318e-95
LLGL2	5780.41	1.74388	0.0835886	20.8626	1.17051e-96	4.37662e-95
KIAA0408	4.16884	-4.35616	0.20881	-20.8618	1.19093e-96	4.44446e-95
VTI1B	2133.82	-0.919745	0.0440948	-20.8583	1.28067e-96	4.77026e-95
INTS7	2806.59	1.20939	0.0579875	20.8561	1.34307e-96	4.99315e-95
GTF2IRD1	2231.08	1.08705	0.0521403	20.8486	1.57044e-96	5.82736e-95
H2BC17	34.8288	4.50251	0.215983	20.8466	1.63615e-96	6.05965e-95
PRR11	1350.73	2.60321	0.124884	20.8451	1.68739e-96	6.23758e-95
ESYT1	9958.12	-1.0543	0.0505804	-20.844	1.72655e-96	6.37029e-95
USHBP1	159.767	-1.94182	0.0932571	-20.8222	2.72547e-96	1.00369e-94
H2AX	2356.31	1.90093	0.0913442	20.8107	3.46491e-96	1.2736e-94
MYH11	6352.45	-3.2482	0.156094	-20.8092	3.56888e-96	1.30935e-94
RNFT2	405.87	2.1066	0.101328	20.7898	5.34898e-96	1.95875e-94
AUNIP	246.27	2.21154	0.106379	20.7892	5.42468e-96	1.98275e-94
CGA	592.941	8.19313	0.39414	20.7874	5.6321e-96	2.05472e-94
FAM180B	32.8712	-4.02437	0.193613	-20.7857	5.83562e-96	2.12499e-94
MYT1	221.832	4.88883	0.235491	20.7601	9.92755e-96	3.6083e-94
H2AZ1	8262.38	1.45559	0.0701407	20.7524	1.1651e-95	4.22683e-94
ANK2	1135.31	-2.36888	0.114244	-20.7353	1.6638e-95	6.02488e-94
STRBP	3859.27	1.10568	0.0533367	20.7301	1.85379e-95	6.70042e-94
LAGE3	1691.87	1.9659	0.0948668	20.7228	2.15803e-95	7.78567e-94
FBXO43	68.2356	2.38762	0.115218	20.7226	2.1663e-95	7.80109e-94
ARTN	269.314	3.20585	0.154841	20.7041	3.18307e-95	1.14415e-93
MATN3	1188.73	2.85904	0.138238	20.682	5.03355e-95	1.80597e-93
ARHGAP39	1538.81	1.6738	0.0809791	20.6696	6.51159e-95	2.33199e-93
KIF24	579.135	1.56089	0.0755667	20.6558	8.65921e-95	3.09543e-93
IL17D	104.587	-2.02936	0.098313	-20.6418	1.1558e-94	4.12412e-93
CXCL10	3100.38	3.58776	0.174025	20.6164	1.957e-94	6.9702e-93
CDK5	1157.18	1.39902	0.0678705	20.6131	2.09363e-94	7.44327e-93
STAT5B	5038.93	-1.21377	0.058914	-20.6024	2.6112e-94	9.26643e-93
PID1	462.399	-2.49839	0.121288	-20.5989	2.80978e-94	9.95306e-93
MICU3	143.335	-2.24846	0.109169	-20.5962	2.96811e-94	1.04949e-92
FEN1	2275.09	1.62222	0.0787725	20.5938	3.12193e-94	1.10188e-92
RAD54B	162.167	1.95264	0.0948679	20.5827	3.92188e-94	1.38172e-92
C20orf194	1510.92	-1.21826	0.0592038	-20.5775	4.36987e-94	1.53678e-92
ACTL8	155.132	6.99008	0.33981	20.5705	5.03924e-94	1.76899e-92
S1PR1	1806.41	-2.04165	0.0993048	-20.5594	6.34146e-94	2.22213e-92
PCNA	6929.86	1.39288	0.0677503	20.559	6.388e-94	2.23443e-92
TMEM270	25.7176	4.34575	0.211479	20.5494	7.79938e-94	2.72322e-92
FAM149A	237.326	-2.15456	0.104859	-20.5472	8.15558e-94	2.84251e-92
AC093827.5	6.30344	-0.905645	0.0440799	-20.5455	8.43755e-94	2.93555e-92
BNIP2	3489.62	-0.924453	0.0450452	-20.5228	1.34758e-93	4.6801e-92
PACC1	813.385	1.40466	0.0684521	20.5204	1.41595e-93	4.90881e-92
ATP6V0B	8304.01	1.35926	0.0662426	20.5194	1.44611e-93	5.00446e-92
MISP	2393.11	3.23032	0.157442	20.5175	1.50367e-93	5.19444e-92
GGTA1	547.708	-2.06672	0.100767	-20.5099	1.75523e-93	6.05274e-92
PPP4C	7220.96	1.33045	0.0648714	20.509	1.78884e-93	6.15777e-92
EBF2	309.109	-2.2861	0.111484	-20.5061	1.8996e-93	6.52752e-92
CLIC5	554.397	-2.47726	0.120812	-20.5052	1.93551e-93	6.63926e-92
RIPPLY3	192.494	3.16064	0.154218	20.4946	2.40498e-93	8.23515e-92
MGLL	6580.65	-2.24029	0.109358	-20.4859	2.87895e-93	9.84088e-92
PECAM1	11727.8	-1.65624	0.0808745	-20.4791	3.30529e-93	1.12784e-91
SCTR	11.9862	-3.0986	0.151459	-20.4583	5.06553e-93	1.72546e-91
PRRT4	103.102	-3.6415	0.178059	-20.451	5.88007e-93	1.99943e-91
CACHD1	1129.34	-2.11519	0.103578	-20.4212	1.08369e-92	3.67851e-91
LILRB5	305.017	-2.81492	0.137849	-20.4203	1.10276e-92	3.73676e-91
GPRASP1	514.109	-2.0635	0.101064	-20.4177	1.16313e-92	3.9345e-91
AFAP1L1	880.729	-1.57704	0.0772914	-20.4038	1.54764e-92	5.2261e-91
EMP1	13087.2	-1.89628	0.0929511	-20.4009	1.64267e-92	5.53741e-91
ADH1B	9577.86	-5.13314	0.251822	-20.384	2.32034e-92	7.80834e-91
FAM72A	78.1814	2.60101	0.12761	20.3825	2.39108e-92	8.03255e-91
TAL1	197.189	-1.96462	0.0964672	-20.3657	3.36985e-92	1.13012e-90
ZNF695	102.751	3.2574	0.159974	20.3621	3.63042e-92	1.21541e-90
ARF1	40091.9	1.05596	0.0518671	20.359	3.86697e-92	1.29239e-90
SLC52A2	3827.6	1.82355	0.089573	20.3583	3.91801e-92	1.30721e-90
BMX	111.311	-2.71477	0.133409	-20.3493	4.71398e-92	1.57009e-90
FAM13C	157.957	-2.26734	0.111452	-20.3437	5.28219e-92	1.75635e-90
MASP1	80.2632	-3.74966	0.184362	-20.3386	5.85252e-92	1.94268e-90
TIMM17A	4523.69	1.10925	0.0545754	20.325	7.72811e-92	2.5609e-90
POLE2	374.766	1.5258	0.0751228	20.3108	1.03312e-91	3.4177e-90
SDS	664.932	2.23329	0.110001	20.3024	1.22503e-91	4.0457e-90
HTR1D	70.7505	3.63452	0.179096	20.2938	1.46014e-91	4.81403e-90
PSRC1	660.856	1.85666	0.0915406	20.2824	1.8402e-91	6.05683e-90
GYPC	1479.12	-1.94328	0.0958256	-20.2794	1.95536e-91	6.42503e-90
ERG	1077.61	-1.68582	0.0831796	-20.2673	2.50161e-91	8.20611e-90
EDNRB	840.78	-2.19677	0.108411	-20.2634	2.70784e-91	8.86771e-90
PLEKHM3	910.612	-1.58328	0.0781582	-20.2574	3.05848e-91	9.99923e-90
AMOTL2	4047.05	-1.50375	0.074237	-20.2561	3.13965e-91	1.02474e-89
GINS2	1198.66	2.13511	0.105434	20.2507	3.50095e-91	1.14076e-89
TOR3A	4213.28	1.01349	0.0501372	20.2144	7.30816e-91	2.37735e-89
FHL5	148.086	-2.6455	0.130899	-20.2103	7.94899e-91	2.5815e-89
NAT8L	1047.98	-3.21825	0.159304	-20.2019	9.42082e-91	3.05441e-89
CCM2L	140.016	-1.74124	0.0862195	-20.1954	1.0747e-90	3.4786e-89
CYP2U1	644.185	-1.43329	0.0710068	-20.1853	1.31775e-90	4.25827e-89
MYLK	8614.64	-2.25863	0.111904	-20.1837	1.3617e-90	4.39299e-89
SPATA9	25.9619	-1.83232	0.0908404	-20.1708	1.76722e-90	5.69185e-89
DIAPH3	629.289	2.27465	0.112781	20.1687	1.84498e-90	5.93249e-89
FAM228A	9.58661	-2.68799	0.133382	-20.1525	2.55798e-90	8.21162e-89
ESR2	46.5206	-2.10617	0.104626	-20.1304	3.99707e-90	1.28103e-88
AQP1	8684.61	-2.11156	0.104936	-20.1223	4.712e-90	1.50768e-88
C3orf80	205.385	1.95813	0.0973255	20.1194	4.99179e-90	1.5946e-88
PROS1	1606.9	-1.96329	0.0976531	-20.1047	6.71031e-90	2.14006e-88
CFAP45	286.07	2.63718	0.131194	20.1013	7.18777e-90	2.28859e-88
KL	165.066	-2.49732	0.124243	-20.1003	7.34165e-90	2.33379e-88
H2BC6	142.325	3.04851	0.151786	20.0843	1.01292e-89	3.21466e-88
PDP2	972.551	-1.21696	0.0606177	-20.076	1.19737e-89	3.79387e-88
GNAL	319.717	-2.14752	0.106991	-20.0719	1.30038e-89	4.11358e-88
PYCR3	1950	1.81141	0.0902952	20.061	1.61851e-89	5.11165e-88
FAM72D	38.9655	2.93092	0.146341	20.028	3.13802e-89	9.89464e-88
FAM162B	51.1793	-2.15094	0.107414	-20.0248	3.35083e-89	1.05486e-87
CDC20B	295.329	6.57488	0.328545	20.0121	4.31761e-89	1.35702e-87
RTKN2	576.128	2.04982	0.102435	20.0108	4.43165e-89	1.39063e-87
VAMP3	5780.91	-0.791885	0.0395816	-20.0064	4.84215e-89	1.517e-87
DQX1	130.436	3.88765	0.194656	19.9719	9.67559e-89	3.02641e-87
CBX4	3245.26	1.69822	0.0850526	19.9667	1.07242e-88	3.34904e-87
MTHFD2	4489.5	1.46322	0.0732943	19.9636	1.14237e-88	3.5618e-87
EMCN	1238.67	-1.94014	0.0972314	-19.9538	1.38843e-88	4.32208e-87
CCNE2	358.022	2.26858	0.113692	19.9536	1.39357e-88	4.33116e-87
TMEM255A	211.41	-2.2654	0.113553	-19.9502	1.49226e-88	4.63052e-87
PKD2	1864.4	-1.46946	0.0736684	-19.9469	1.59394e-88	4.93817e-87
STAB2	61.6538	-2.96367	0.148588	-19.9456	1.63791e-88	5.06635e-87
CDH5	3174.07	-1.6523	0.0828869	-19.9344	2.04639e-88	6.31985e-87
EIF4EBP2	12495.1	-1.0408	0.0522152	-19.9328	2.11353e-88	6.51689e-87
HDGF	24681.8	1.2198	0.0612056	19.9295	2.25698e-88	6.94823e-87
ADGRL4	2078.26	-1.68677	0.0846391	-19.929	2.28281e-88	7.01667e-87
DYNC2I2	5300.85	1.56212	0.0784217	19.9195	2.75999e-88	8.47003e-87
FBXL6	1084.15	1.7603	0.0884702	19.8971	4.31454e-88	1.322e-86
PLK4	665.09	1.74079	0.0874933	19.8963	4.38399e-88	1.34117e-86
ISG20L2	4390.93	0.892394	0.0448658	19.8903	4.93972e-88	1.50882e-86
FGF1	1062.44	-2.0901	0.105096	-19.8876	5.21331e-88	1.5899e-86
CDKN1C	1046.87	-2.10372	0.105784	-19.8869	5.28599e-88	1.60955e-86
ORC1	390.239	2.27408	0.114391	19.8799	6.07391e-88	1.84658e-86
SOX17	272.139	-2.19279	0.110314	-19.8777	6.35026e-88	1.9276e-86
P3H4	2424.97	1.56318	0.0786606	19.8725	7.04465e-88	2.13506e-86
EOGT	1429.61	-1.31494	0.0661838	-19.868	7.70547e-88	2.33171e-86
KCTD12	6861.22	-1.63873	0.0825742	-19.8455	1.20527e-87	3.64157e-86
PTBP1	16207.6	0.652986	0.0329105	19.8413	1.31145e-87	3.95015e-86
SYT13	3631.58	4.99565	0.25178	19.8413	1.3099e-87	3.95015e-86
ARHGEF39	316.052	1.87911	0.0947334	19.8358	1.46188e-87	4.39644e-86
SYNPO2	4348.87	-2.55067	0.128624	-19.8305	1.62312e-87	4.87385e-86
PREX2	758.058	-2.29913	0.115953	-19.8282	1.70066e-87	5.09886e-86
PPP1R1A	1558.46	-3.89162	0.196296	-19.8253	1.80246e-87	5.39576e-86
MAOA	2790.82	-3.34854	0.168936	-19.8214	1.94715e-87	5.81997e-86
TMEM145	267.183	3.82744	0.193163	19.8146	2.22953e-87	6.65383e-86
PYGO2	5839.14	0.929134	0.0469016	19.8103	2.42656e-87	7.23079e-86
SH3BGRL2	1379.21	-1.94142	0.0980248	-19.8054	2.67573e-87	7.96111e-86
CAMK2N2	116.475	3.03975	0.153512	19.8014	2.89507e-87	8.60059e-86
FAAP24	372.569	1.15833	0.0585148	19.7955	3.25483e-87	9.65467e-86
APOLD1	2568.95	-2.08488	0.105326	-19.7946	3.31646e-87	9.82257e-86
ITPKA	83.5667	3.34286	0.168901	19.7919	3.49774e-87	1.03438e-85
KCTD5	2525.62	1.06863	0.0540233	19.7809	4.35082e-87	1.28471e-85
SAMD14	109.326	1.89043	0.0955778	19.779	4.52002e-87	1.33265e-85
CRB3	872.253	1.59159	0.0804829	19.7755	4.83977e-87	1.42478e-85
MMRN1	652.449	-3.3852	0.171227	-19.7702	5.3723e-87	1.57917e-85
COL6A6	295.62	-3.22204	0.163049	-19.7611	6.43883e-87	1.88982e-85
MUC2	616.317	7.571	0.383237	19.7554	7.20797e-87	2.11239e-85
IL4I1	638.84	2.68682	0.136056	19.7479	8.36568e-87	2.448e-85
MTMR10	1702.27	-1.09115	0.0552953	-19.7331	1.12012e-86	3.27283e-85
TPD52	13541.9	1.88748	0.0956647	19.7302	1.18801e-86	3.466e-85
TUFT1	3623.51	1.48869	0.0755663	19.7005	2.13634e-86	6.22343e-85
DHDDS	2565.61	-0.899893	0.0457139	-19.6853	2.88123e-86	8.38091e-85
BRIP1	696.815	2.19676	0.111619	19.6809	3.14491e-86	9.13429e-85
SH3GLB1	7799.12	-0.860365	0.0437518	-19.6647	4.33061e-86	1.25594e-84
MCM4	8340.82	1.78922	0.0909922	19.6634	4.43761e-86	1.28506e-84
ST6GALNAC3	191.831	-1.89831	0.0965806	-19.6551	5.22369e-86	1.51046e-84
NOTCH4	1551.14	-1.52819	0.077806	-19.641	6.90611e-86	1.99399e-84
AP1S1	3182.61	1.23401	0.0628361	19.6386	7.23931e-86	2.0871e-84
SAPCD2	767.01	2.23095	0.11361	19.6369	7.48872e-86	2.15582e-84
OLR1	1173.42	2.21597	0.11292	19.6242	9.60417e-86	2.76074e-84
EEF1AKMT4	321.164	2.11547	0.107803	19.6234	9.76353e-86	2.80242e-84
ATP6AP1	17177.3	1.21545	0.0619694	19.6138	1.17961e-85	3.38086e-84
COX6C	24326.5	2.81448	0.143512	19.6115	1.23442e-85	3.53275e-84
ATAD2	5015.46	1.94989	0.0994682	19.6032	1.45328e-85	4.15302e-84
NAXE	7229.5	1.32108	0.0674248	19.5933	1.76215e-85	5.0283e-84
FFAR4	111.169	-2.04951	0.104628	-19.5885	1.93867e-85	5.52393e-84
EIF2AK1	14443.8	0.861249	0.0439997	19.574	2.5776e-85	7.33377e-84
PTPRB	1718.06	-1.8782	0.0959833	-19.568	2.90024e-85	8.23971e-84
SLC25A22	1998.42	1.53748	0.0785782	19.5663	2.9967e-85	8.50141e-84
CSAG1	42.8109	8.62735	0.441035	19.5616	3.28531e-85	9.30663e-84
SLC12A8	1333.57	1.51994	0.0777849	19.5404	4.98275e-85	1.40947e-83
MAP3K20	4808.81	-1.52761	0.0781993	-19.5349	5.5494e-85	1.56748e-83
CRY2	3236.37	-1.20932	0.061929	-19.5275	6.41574e-85	1.80957e-83
LSM4	5773.73	1.3872	0.0710521	19.5237	6.90276e-85	1.94413e-83
AOC2	80.859	-2.33888	0.1199	-19.5069	9.58361e-85	2.69529e-83
ITPRIPL1	188.471	-2.36381	0.121194	-19.5043	1.00951e-84	2.83504e-83
NKAIN1	2632.73	3.97885	0.204122	19.4926	1.26981e-84	3.56095e-83
TSPAN7	635.239	-2.44387	0.12541	-19.4871	1.41335e-84	3.95779e-83
ADIPOQ	6221.21	-5.19285	0.266484	-19.4865	1.42825e-84	3.99379e-83
MBOAT7	7320.55	1.41632	0.0727464	19.4693	1.99846e-84	5.58025e-83
MAZ	1041.43	1.18782	0.0610333	19.4619	2.31281e-84	6.44879e-83
MAB21L1	111.71	-2.68258	0.138103	-19.4245	4.78861e-84	1.3333e-82
TCEAL7	136.57	-2.13774	0.110104	-19.4157	5.68365e-84	1.58025e-82
TEK	937.557	-1.8814	0.0969066	-19.4146	5.81078e-84	1.6133e-82
C21orf58	561.979	1.71086	0.0881725	19.4036	7.19833e-84	1.9957e-82
ALDH18A1	8065.78	1.0229	0.0527176	19.4034	7.224e-84	1.99997e-82
EPB41L2	4618.18	-1.68631	0.086939	-19.3965	8.26232e-84	2.28419e-82
HELLS	1027.94	1.75111	0.0902856	19.3952	8.46462e-84	2.33681e-82
MARCKSL1	21638.1	1.45245	0.0749098	19.3893	9.50797e-84	2.62114e-82
DLC1	3148.74	-1.80472	0.0931075	-19.3831	1.07121e-83	2.94893e-82
THSD1	372.186	-1.46826	0.0757687	-19.3782	1.17991e-83	3.2436e-82
CLCN6	1036.35	-0.991665	0.0511776	-19.3769	1.2089e-83	3.31862e-82
ADM2	882.469	2.17392	0.112215	19.3728	1.30957e-83	3.58991e-82
CETP	130.738	-2.18079	0.112606	-19.3665	1.47966e-83	4.0505e-82
CENPL	662.771	1.35649	0.0700999	19.3509	2.00392e-83	5.47793e-82
ESRP1	9343.35	1.61195	0.0833159	19.3475	2.1396e-83	5.84066e-82
EZR	22893.1	1.285	0.0664359	19.3419	2.38362e-83	6.49769e-82
TRHDE	61.3832	-4.04927	0.209558	-19.3229	3.44701e-83	9.38336e-82
DNA2	571.623	1.70047	0.0880411	19.3145	4.05726e-83	1.10292e-81
CEACAM5	3015.88	5.36257	0.277768	19.306	4.78669e-83	1.2994e-81
TSLP	49.1399	-3.24423	0.168085	-19.3011	5.25564e-83	1.42472e-81
CBX3	14420.1	0.979131	0.0507406	19.2968	5.7145e-83	1.54696e-81
TMEM132A	5646.69	2.16053	0.111966	19.2963	5.76449e-83	1.55833e-81
FLAD1	3727.74	1.23993	0.0642596	19.2956	5.85128e-83	1.5796e-81
ZNF668	270.306	1.0391	0.0538809	19.2852	7.1495e-83	1.9274e-81
B4GALT3	4367.25	1.22353	0.0634622	19.2796	7.96777e-83	2.14503e-81
ANGPT1	432.724	-2.76055	0.143187	-19.2793	8.01558e-83	2.15493e-81
IL21R	244.68	2.60719	0.135277	19.2729	9.06553e-83	2.43385e-81
FMO2	1931.68	-3.21995	0.167101	-19.2695	9.69463e-83	2.59917e-81
PFKFB3	9203.42	-1.99415	0.103495	-19.2681	9.96123e-83	2.66699e-81
HIF3A	145.253	-3.75475	0.195018	-19.2533	1.32372e-82	3.53923e-81
RCBTB2	861.834	-1.18041	0.0613341	-19.2455	1.5384e-82	4.10759e-81
MARCHF4	33.8629	4.05339	0.210669	19.2406	1.6923e-82	4.51235e-81
TUBA1C	3734.41	1.35377	0.0703899	19.2325	1.97834e-82	5.26783e-81
SNCA	106.588	-1.89005	0.0983222	-19.223	2.37507e-82	6.31561e-81
DEPP1	6013.82	-2.24435	0.1168	-19.2152	2.75928e-82	7.32729e-81
KNOP1	1430.92	1.01848	0.0530521	19.1977	3.86749e-82	1.02562e-80
SYNDIG1	428.754	2.82525	0.147196	19.1938	4.17215e-82	1.10491e-80
TNFRSF18	536.843	2.92082	0.152223	19.1877	4.68535e-82	1.23914e-80
STX12	3712.01	-0.756505	0.0394269	-19.1876	4.70285e-82	1.24209e-80
CPA1	19.626	-4.17296	0.217562	-19.1806	5.37681e-82	1.41817e-80
IGSF9	3119.89	1.96572	0.102514	19.1751	5.97471e-82	1.57162e-80
RECK	1127.79	-1.76687	0.0921438	-19.1752	5.96698e-82	1.57162e-80
NRN1	1051.79	-2.23775	0.116751	-19.1668	7.01519e-82	1.84283e-80
TRIB3	2703.86	1.66017	0.0866478	19.16	7.99286e-82	2.09684e-80
HNRNPAB	8670.48	1.03289	0.0539184	19.1566	8.52489e-82	2.23341e-80
FAM126A	1317.56	-1.89558	0.0989823	-19.1507	9.54778e-82	2.49804e-80
FREM1	342.516	-2.9278	0.152932	-19.1444	1.07752e-81	2.8154e-80
IRF7	2504.85	1.93602	0.101161	19.1381	1.21681e-81	3.1751e-80
TLCD2	766.201	-1.70558	0.0891421	-19.1333	1.33478e-81	3.47826e-80
DDX39A	3768.7	1.4949	0.0781413	19.1307	1.4026e-81	3.65013e-80
TEF	1861.22	-1.39284	0.0728089	-19.1301	1.41894e-81	3.68774e-80
MAP7D3	668.892	-1.90672	0.0997157	-19.1216	1.66964e-81	4.33351e-80
CIDEA	611.466	-4.95624	0.259213	-19.1203	1.71059e-81	4.43392e-80
FAM89A	429.665	-2.49976	0.130752	-19.1183	1.77928e-81	4.60585e-80
HSD11B1	243.923	-2.76391	0.14461	-19.1129	1.97256e-81	5.09939e-80
ARID5B	5192.88	-1.51587	0.0793196	-19.1109	2.04725e-81	5.28547e-80
C14orf180	97.1236	-5.16534	0.270492	-19.0961	2.72154e-81	7.01705e-80
PER1	2925.15	-2.07873	0.108875	-19.0928	2.89713e-81	7.45991e-80
PRCD	42.5662	-1.89365	0.0992198	-19.0854	3.33715e-81	8.58163e-80
APCDD1	1695.65	-2.16388	0.113388	-19.0839	3.43513e-81	8.82195e-80
ODF2	3762.31	0.939011	0.0492132	19.0805	3.67016e-81	9.41317e-80
CBLN2	687.62	5.88113	0.308273	19.0777	3.87005e-81	9.9128e-80
TTC28	1520.45	-1.42753	0.0748621	-19.0688	4.58744e-81	1.17349e-79
PKHD1L1	109.735	-3.20011	0.167872	-19.0628	5.14396e-81	1.31413e-79
XRCC2	459.894	1.87346	0.0982866	19.0612	5.30868e-81	1.35444e-79
PRAME	1668.67	5.8993	0.309559	19.0571	5.7368e-81	1.46176e-79
COX7A1	607.353	-2.50211	0.13137	-19.0464	7.04054e-81	1.79162e-79
CELF2	2330.62	-1.94162	0.101977	-19.0397	7.99485e-81	2.03182e-79
TRARG1	2082.03	-5.07464	0.266904	-19.013	1.33095e-80	3.37808e-79
ARHGEF40	2984.22	-1.26167	0.0663703	-19.0096	1.42056e-80	3.60085e-79
CLEC1A	183.405	-1.67056	0.087899	-19.0055	1.53591e-80	3.88819e-79
AJM1	304.119	2.04004	0.107341	19.0052	1.54575e-80	3.90801e-79
KISS1R	74.7409	4.52276	0.237995	19.0036	1.59146e-80	4.01838e-79
CAMP	78.1028	3.99476	0.210251	18.9999	1.70794e-80	4.30691e-79
EGR1	21809.6	-2.69415	0.141932	-18.9819	2.40529e-80	6.05761e-79
CXCL12	8795.49	-1.93503	0.10195	-18.9802	2.48501e-80	6.25031e-79
LRTM2	96.6697	5.50657	0.290236	18.9728	2.86515e-80	7.19718e-79
NVL	2451.89	1.275	0.0672137	18.9694	3.0553e-80	7.66496e-79
CHL1	783.519	-3.04499	0.160534	-18.9679	3.13967e-80	7.86649e-79
CA3	246.716	-3.73732	0.197071	-18.9644	3.36046e-80	8.4089e-79
SAMD5	514.763	-2.95425	0.155786	-18.9635	3.41831e-80	8.54271e-79
IHO1	51.2478	-2.03733	0.107461	-18.9587	3.73976e-80	9.33409e-79
AVPR2	92.375	-2.75587	0.145418	-18.9515	4.29544e-80	1.07073e-78
CXCL2	291.834	-3.433	0.18115	-18.9511	4.32229e-80	1.07605e-78
CEACAM6	10341.2	4.76862	0.251697	18.9459	4.77391e-80	1.18697e-78
RHOJ	935.291	-1.5852	0.0836944	-18.9403	5.30537e-80	1.31743e-78
BCL9	3696.76	1.23512	0.0652123	18.94	5.3432e-80	1.32514e-78
ERICH4	2.98693	-2.77859	0.146721	-18.9378	5.56256e-80	1.37779e-78
HLF	775.925	-2.86352	0.151246	-18.9328	6.11632e-80	1.51303e-78
SSX2IP	1917.22	1.25556	0.0663442	18.925	7.10248e-80	1.75476e-78
PGAP6	3767.78	1.26331	0.0668026	18.9111	9.24147e-80	2.28034e-78
ANKDD1A	231.814	-1.29215	0.0683663	-18.9005	1.13055e-79	2.78613e-78
CKMT2	132.531	-2.29877	0.12169	-18.8903	1.36943e-79	3.37055e-78
KLF10	5109.67	-1.25877	0.0666966	-18.8731	1.89834e-79	4.66647e-78
PRR36	1775.7	2.21907	0.117605	18.8689	2.05675e-79	5.04952e-78
CPM	2373.69	-2.08917	0.110753	-18.8634	2.28203e-79	5.59557e-78
GAL3ST2	46.1319	4.73833	0.251232	18.8604	2.41584e-79	5.91622e-78
MPRIP	7885.35	-0.947122	0.0502244	-18.8578	2.5355e-79	6.20149e-78
LHX2	40.0745	4.4371	0.235337	18.8543	2.71094e-79	6.62229e-78
PRCC	5289.65	0.950504	0.0504181	18.8524	2.80709e-79	6.8486e-78
WDPCP	508.445	-1.01914	0.0540834	-18.8439	3.29928e-79	8.03937e-78
DIXDC1	2250.37	-1.45161	0.0771206	-18.8226	4.9268e-79	1.19902e-77
SCN9A	75.1452	-2.35889	0.125335	-18.8207	5.11419e-79	1.24307e-77
CALCOCO1	4821.98	-1.07099	0.0569125	-18.8182	5.35244e-79	1.29936e-77
AHNAK	99691.6	-1.53474	0.0815625	-18.8168	5.50571e-79	1.33491e-77
CIP2A	671.281	1.86747	0.0992528	18.8153	5.66386e-79	1.37155e-77
FOXP3	304.106	2.18115	0.115961	18.8093	6.33503e-79	1.53218e-77
GPRC5A	19108.4	2.35756	0.125501	18.7852	9.98397e-79	2.41172e-77
PHLDB1	4427.12	-1.34624	0.0716724	-18.7833	1.03424e-78	2.49521e-77
SBDS	4475.88	-0.854692	0.0455109	-18.78	1.1016e-78	2.65445e-77
SLC29A4	652.109	-2.52173	0.134316	-18.7746	1.21922e-78	2.93425e-77
RNF150	1103.94	-2.63236	0.140227	-18.7722	1.27591e-78	3.0669e-77
CDC25A	487.985	2.16462	0.115317	18.7711	1.30194e-78	3.12562e-77
NR3C2	585.11	-2.17634	0.115969	-18.7665	1.41992e-78	3.40467e-77
NDN	1004.34	-1.85966	0.0991232	-18.7611	1.57205e-78	3.76481e-77
DCTPP1	2448.8	1.23972	0.0661062	18.7535	1.81243e-78	4.33517e-77
ELAVL1	5642.95	0.624166	0.033291	18.7488	1.98116e-78	4.73295e-77
H2BC12	1945.72	2.09129	0.111545	18.7484	1.99442e-78	4.7588e-77
INMT	318.521	-2.54476	0.135794	-18.7398	2.34417e-78	5.58652e-77
KAT2B	1148.2	-1.44427	0.0770704	-18.7397	2.34973e-78	5.59294e-77
VAV2	3690.22	1.07377	0.0573227	18.7319	2.71798e-78	6.46129e-77
SOX7	306.964	-1.89241	0.101026	-18.7319	2.72117e-78	6.46129e-77
WASF3	397.16	-2.1191	0.113212	-18.718	3.53072e-78	8.37335e-77
FANCD2	1169.68	1.46864	0.0784751	18.7147	3.75704e-78	8.89927e-77
LSR	8724.02	1.57478	0.0841679	18.7099	4.10953e-78	9.72241e-77
MAPK8IP2	1913.51	2.71541	0.145161	18.7062	4.40986e-78	1.04203e-76
ALAS2	9.2625	-3.35174	0.179192	-18.7048	4.527e-78	1.06842e-76
INSYN2B	245.267	-3.55822	0.19028	-18.6999	4.95736e-78	1.16857e-76
CRIM1	8227.7	-1.68641	0.0902194	-18.6923	5.71686e-78	1.34598e-76
TRPA1	276.932	4.65909	0.2494	18.6812	7.0393e-78	1.65534e-76
GPR68	719.909	1.73996	0.0932001	18.669	8.84209e-78	2.07677e-76
CHEK1	956.965	1.83973	0.0985477	18.6684	8.95384e-78	2.10049e-76
GRAMD1A	5506.07	1.06912	0.0573005	18.6581	1.08423e-77	2.54046e-76
STBD1	123.178	-1.70879	0.0916065	-18.6536	1.18164e-77	2.76538e-76
NDRG2	6721.31	-2.20832	0.118422	-18.6478	1.31545e-77	3.07483e-76
MGARP	15.5538	-2.27935	0.122281	-18.6402	1.51728e-77	3.54238e-76
HAS3	615.846	-2.91228	0.15625	-18.6386	1.56208e-77	3.64262e-76
CDADC1	462.756	-0.807447	0.0433773	-18.6145	2.45018e-77	5.70675e-76
LEPROT	6485.07	-0.87049	0.0467665	-18.6135	2.49595e-77	5.80644e-76
HASPIN	153.893	2.01028	0.108083	18.5994	3.24702e-77	7.54468e-76
H3C12	14.8098	4.5199	0.243141	18.5896	3.89736e-77	9.04502e-76
TMEM88	126.116	-1.99545	0.107427	-18.575	5.11752e-77	1.18627e-75
PGM5	639.323	-2.55247	0.13746	-18.5689	5.73873e-77	1.32869e-75
WT1	301.127	4.72253	0.254348	18.5672	5.92004e-77	1.36905e-75
TSHZ2	1346.52	-2.37186	0.127759	-18.5652	6.14413e-77	1.41919e-75
AK3	3617.24	-1.01062	0.054447	-18.5616	6.57163e-77	1.51613e-75
KIT	3585.92	-2.99482	0.161409	-18.5543	7.53175e-77	1.73559e-75
CENPO	572.209	1.33307	0.0718619	18.5504	8.08871e-77	1.86174e-75
RGL1	1715.83	-1.52067	0.0820392	-18.5359	1.05913e-76	2.43488e-75
EPM2A	490.689	-1.15142	0.0621305	-18.5322	1.13517e-76	2.60661e-75
PRRG3	104.625	-2.96612	0.160074	-18.5297	1.18958e-76	2.72833e-75
ANGPTL2	5192.63	-1.86175	0.100506	-18.5237	1.3297e-76	3.04613e-75
CACNB3	2575.04	1.4236	0.0768567	18.5228	1.35142e-76	3.09226e-75
TMEM273	490.124	-1.81509	0.0979983	-18.5217	1.38006e-76	3.15409e-75
GALE	2246.96	1.60626	0.0867586	18.5142	1.58681e-76	3.62239e-75
BCAS4	1845.96	2.02698	0.109596	18.495	2.2638e-76	5.16178e-75
NUDT7	59.3266	-1.62279	0.0877441	-18.4945	2.28513e-76	5.20433e-75
PDE1B	387.531	-1.78959	0.0967809	-18.4911	2.43447e-76	5.538e-75
SLC16A3	2011.09	2.14847	0.116201	18.4893	2.52024e-76	5.72644e-75
CRACD	381.842	2.66428	0.144109	18.488	2.57943e-76	5.85411e-75
BLM	502.806	1.91461	0.103577	18.485	2.72772e-76	6.18346e-75
TMBIM1	8680.08	-1.13882	0.0616233	-18.4804	2.97128e-76	6.72777e-75
H2BC9	287.439	3.21123	0.173792	18.4774	3.14074e-76	7.10323e-75
NME1	1485.69	1.94123	0.105147	18.462	4.17259e-76	9.426e-75
LRRC70	26.126	-2.06017	0.111618	-18.4574	4.54845e-76	1.02632e-74
AASS	786.422	-1.70475	0.0923775	-18.4542	4.82824e-76	1.08819e-74
SLC37A1	2184.34	1.22528	0.0664086	18.4506	5.15684e-76	1.16091e-74
TMED3	9986.45	1.32022	0.0715761	18.445	5.71702e-76	1.28554e-74
ABLIM1	8343.36	-1.45606	0.0790002	-18.431	7.40379e-76	1.66291e-74
HGH1	2758.62	1.4797	0.0803115	18.4245	8.36162e-76	1.87589e-74
CCDC141	46.2812	-2.65476	0.144097	-18.4234	8.52156e-76	1.90957e-74
TMEM252	9.17098	-3.22848	0.175264	-18.4207	8.95578e-76	2.00457e-74
SYNM	5337.92	-3.08063	0.167381	-18.4049	1.1997e-75	2.68222e-74
ZNF367	627.395	1.66259	0.0903586	18.3999	1.31718e-75	2.94149e-74
FBXL19	1603.49	1.21644	0.0661684	18.3839	1.76656e-75	3.94053e-74
ADCY4	716.878	-1.79014	0.0974622	-18.3675	2.39156e-75	5.32859e-74
JADE1	1947.73	-1.08657	0.0591598	-18.3666	2.43048e-75	5.40914e-74
CASP14	1040.81	6.38165	0.347469	18.3661	2.45474e-75	5.45691e-74
CACFD1	2912.4	1.424	0.0775444	18.3636	2.5695e-75	5.70552e-74
ADAM33	433.612	-2.71217	0.147713	-18.361	2.69413e-75	5.97546e-74
RPUSD1	1693.76	1.3806	0.075199	18.3593	2.7825e-75	6.16446e-74
ADGRD1	273.963	-2.54026	0.138476	-18.3444	3.66219e-75	8.10415e-74
ZWILCH	1019.59	1.10238	0.0601041	18.3411	3.88701e-75	8.59193e-74
CFAP20DC	257.744	2.09268	0.114117	18.3381	4.10997e-75	9.07449e-74
HOXC11	512.452	3.57389	0.195038	18.324	5.3245e-75	1.17428e-73
CCDC178	36.3662	-2.90637	0.158683	-18.3156	6.21812e-75	1.36981e-73
H4C9	858.099	2.00717	0.109601	18.3135	6.4585e-75	1.42116e-73
RTBDN	45.6086	5.42148	0.296052	18.3126	6.56798e-75	1.44362e-73
CLPSL2	86.1978	3.36436	0.183719	18.3125	6.57592e-75	1.44374e-73
DNAH14	808.029	1.63079	0.089066	18.3099	6.89408e-75	1.51189e-73
MATN2	2912.96	-2.54322	0.138915	-18.3078	7.1708e-75	1.57082e-73
PDGFD	1714.11	-1.86107	0.101667	-18.3055	7.47853e-75	1.63639e-73
RCC2	10201.5	0.989944	0.0541005	18.2982	8.54682e-75	1.86805e-73
TBL2	3463.45	0.870005	0.0475629	18.2917	9.64076e-75	2.10479e-73
TNFRSF9	193.223	2.67793	0.14653	18.2756	1.29403e-74	2.82199e-73
CBX7	1768.78	-1.53037	0.0837939	-18.2635	1.615e-74	3.51803e-73
TWIST2	325.113	-2.29332	0.125645	-18.2524	1.97998e-74	4.30827e-73
FBXO31	1799.62	-0.88592	0.0485967	-18.23	2.98136e-74	6.47997e-73
CKAP2	2170.92	1.37064	0.0751922	18.2285	3.06683e-74	6.65834e-73
DMRT2	72.5237	-2.82212	0.154855	-18.2243	3.3124e-74	7.18349e-73
MEDAG	693.093	-2.39687	0.131531	-18.2229	3.39776e-74	7.36043e-73
KCNAB1	310.383	-1.80694	0.0991661	-18.2213	3.49559e-74	7.56395e-73
H2BU1	162.06	3.14965	0.172884	18.2183	3.69764e-74	7.9923e-73
PLA2R1	1597.83	-1.54657	0.0849014	-18.2161	3.84873e-74	8.30967e-73
H4C5	131.542	3.60471	0.197919	18.2131	4.06444e-74	8.76572e-73
HSH2D	1183.5	2.65268	0.145666	18.2107	4.24125e-74	9.13695e-73
GTF3C1	9060.92	0.912612	0.0501481	18.1983	5.32107e-74	1.14506e-72
CHTF18	1244.68	1.82032	0.100053	18.1937	5.7923e-74	1.24509e-72
DBNDD1	2537.54	1.88663	0.103708	18.1918	5.99606e-74	1.28747e-72
ACAN	386.784	3.12286	0.171731	18.1846	6.83106e-74	1.46515e-72
TLN1	23722.4	-0.892701	0.0491138	-18.1762	7.97144e-74	1.70787e-72
SNRNP25	2261.8	1.32638	0.0729802	18.1746	8.20616e-74	1.75623e-72
PRKN	196.507	-1.86914	0.10286	-18.1718	8.63187e-74	1.84531e-72
SSPN	1774.16	-1.63338	0.0898937	-18.1701	8.9043e-74	1.90147e-72
PTPRM	3063.02	-1.56073	0.0858988	-18.1694	9.02335e-74	1.92478e-72
MSRB3	2856.92	-1.79963	0.0990773	-18.1639	9.96934e-74	2.12425e-72
CNTNAP2	2204.4	3.94499	0.217201	18.1629	1.01607e-73	2.16267e-72
NUDT16L1	2219.54	1.32239	0.0728097	18.1622	1.02761e-73	2.18485e-72
TIGD3	59.4074	2.02523	0.111529	18.1589	1.092e-73	2.31923e-72
PCNX1	3683.62	-1.08649	0.0598382	-18.1571	1.12772e-73	2.39249e-72
TMOD1	202.144	-2.82368	0.155578	-18.1496	1.29252e-73	2.73912e-72
SAMD4A	1139.32	-1.68674	0.0929665	-18.1435	1.44581e-73	3.06067e-72
NPR2	560.285	-1.63885	0.0903399	-18.1409	1.51493e-73	3.2035e-72
PER2	2351.31	-1.23384	0.0680192	-18.1396	1.5504e-73	3.27496e-72
HOXC13	593.914	2.97553	0.164038	18.1392	1.5618e-73	3.29549e-72
SRP9	13726	0.954255	0.0526084	18.1388	1.57376e-73	3.31714e-72
GPRASP2	693.147	-1.3138	0.0724495	-18.1341	1.71592e-73	3.60897e-72
LMNB2	4371.06	1.36735	0.0754022	18.1341	1.71532e-73	3.60897e-72
CCR8	49.4868	3.20375	0.176705	18.1306	1.82896e-73	3.84259e-72
DONSON	867.901	1.37739	0.0760329	18.1157	2.39392e-73	5.02415e-72
TSEN54	2285.79	1.24559	0.0687647	18.1137	2.48291e-73	5.2053e-72
ZFP36	12011.8	-2.22353	0.122766	-18.112	2.56393e-73	5.36939e-72
EIPR1	1453.13	0.883454	0.0487883	18.1079	2.76037e-73	5.77459e-72
MOB3C	1145.4	-0.880817	0.0486479	-18.1059	2.86047e-73	5.97759e-72
KLF6	12647.5	-1.35148	0.0746905	-18.0944	3.53004e-73	7.36892e-72
NOVA2	306.841	-1.48816	0.0822458	-18.094	3.55125e-73	7.40526e-72
ADCYAP1R1	208.785	-2.63846	0.145856	-18.0895	3.8569e-73	8.03405e-72
AKR1C1	1111.71	-3.48012	0.192418	-18.0862	4.09055e-73	8.51165e-72
ADAMTS1	4243.45	-2.25144	0.124521	-18.0808	4.5157e-73	9.3863e-72
AP1M2	6271.62	1.56025	0.0863397	18.0711	5.38478e-73	1.11809e-71
FKBP4	17243.1	1.42263	0.0787557	18.0638	6.14602e-73	1.27479e-71
IFI6	21523.1	2.8885	0.159971	18.0564	7.0265e-73	1.45587e-71
ALDH1A2	256.888	-2.74571	0.152079	-18.0546	7.2628e-73	1.50324e-71
RHBDL1	257.635	2.60178	0.144112	18.0539	7.35538e-73	1.52079e-71
SPATS2	2275.91	0.84058	0.0466051	18.0362	1.01238e-72	2.09097e-71
FADS3	1294.38	-1.56339	0.0867099	-18.0301	1.13147e-72	2.33446e-71
MRAP	5.01011	-3.02872	0.167988	-18.0294	1.14548e-72	2.36088e-71
PLPP7	159.188	-1.87307	0.103894	-18.0286	1.16229e-72	2.39299e-71
CLDN5	936.726	-2.5684	0.142484	-18.0259	1.21989e-72	2.50893e-71
KIFC2	1170.71	2.07569	0.115182	18.0209	1.33524e-72	2.74328e-71
ASB1	1340.95	-0.950453	0.0527519	-18.0174	1.42194e-72	2.91833e-71
DAP3	9175.87	0.874642	0.0485463	18.0167	1.44193e-72	2.95626e-71
STMN1	11470.4	1.77536	0.0985445	18.0158	1.46537e-72	3.00117e-71
C9orf116	513.411	2.05299	0.113961	18.0149	1.48854e-72	3.04543e-71
S100A14	12284.4	2.65521	0.1474	18.0136	1.52368e-72	3.11404e-71
RNF187	11132	0.991137	0.0550334	18.0097	1.63374e-72	3.33549e-71
HM13	11267	1.02685	0.0570571	17.997	2.05835e-72	4.19799e-71
TANK	2817.5	-0.975626	0.0542511	-17.9835	2.62275e-72	5.34352e-71
SGO2	791.201	1.39188	0.0774081	17.981	2.74477e-72	5.58628e-71
PIF1	188.399	2.34215	0.130277	17.9782	2.88603e-72	5.86767e-71
TRAF2	1803.3	1.18325	0.0658291	17.9746	3.08151e-72	6.25858e-71
SMYD4	797.958	-0.760893	0.0423376	-17.972	3.22587e-72	6.54495e-71
FAM110D	206.032	-2.14712	0.119495	-17.9683	3.45177e-72	6.99601e-71
LAMTOR2	3571.88	1.36931	0.0762127	17.9669	3.53794e-72	7.16322e-71
UBAP2L	13662.5	0.799886	0.0445201	17.9669	3.54236e-72	7.16475e-71
NECTIN2	12498.7	1.2798	0.0712319	17.9666	3.55569e-72	7.18426e-71
SCAMP3	6172.79	1.02512	0.0570586	17.9662	3.58595e-72	7.2379e-71
CBX8	718.555	1.48083	0.0824342	17.9637	3.74657e-72	7.5543e-71
NSG2	77.8314	4.96051	0.276312	17.9526	4.58183e-72	9.2289e-71
TARS2	3093.57	1.03595	0.0577224	17.9471	5.06078e-72	1.01831e-70
RSPO3	275.399	-2.47435	0.137881	-17.9456	5.19759e-72	1.04476e-70
RMI1	1204.43	1.17184	0.0653135	17.9418	5.56041e-72	1.11654e-70
SAV1	2440.61	-1.02384	0.0570821	-17.9363	6.14311e-72	1.23228e-70
PDIA4	15055.7	1.17624	0.0655834	17.935	6.28946e-72	1.26035e-70
PDE1C	385.529	-2.75782	0.153768	-17.9349	6.29631e-72	1.26042e-70
KCNMB1	612.028	-2.42985	0.135511	-17.931	6.74989e-72	1.34984e-70
RGCC	1377.9	-1.54834	0.0863514	-17.9307	6.79144e-72	1.35676e-70
FBN2	744.245	3.05783	0.170561	17.9281	7.11765e-72	1.42047e-70
BCL2L2	2908.31	-0.917387	0.0511885	-17.9218	7.97748e-72	1.58882e-70
CIAO2A	2193.21	0.85396	0.0476492	17.9218	7.96942e-72	1.58882e-70
CELSR3	878.951	2.48758	0.138818	17.9198	8.26744e-72	1.64489e-70
FOSB	6925.23	-3.4387	0.191912	-17.9181	8.51985e-72	1.69339e-70
EPN3	2335.15	2.16549	0.120889	17.913	9.33864e-72	1.85424e-70
ABCB5	57.822	-3.56098	0.198815	-17.911	9.67424e-72	1.91852e-70
KANK2	4744.13	-1.17741	0.0657369	-17.911	9.68204e-72	1.91852e-70
TSACC	47.3307	1.8464	0.103092	17.9102	9.81082e-72	1.94207e-70
ISM1	850.374	-2.20272	0.123018	-17.9056	1.06638e-71	2.10877e-70
TRPM3	21.3047	-2.7204	0.151955	-17.9026	1.12457e-71	2.22159e-70
USP44	38.6056	-2.31866	0.129519	-17.9021	1.13458e-71	2.23911e-70
CCNP	458.864	3.01219	0.168315	17.8962	1.26317e-71	2.49037e-70
TRAIP	382.194	1.28951	0.0720971	17.8858	1.52204e-71	2.9977e-70
TESMIN	2095.64	1.97793	0.110643	17.8768	1.78819e-71	3.51833e-70
TMEM170B	647.917	-1.59594	0.0893365	-17.8643	2.23683e-71	4.39662e-70
ROGDI	934.434	1.64742	0.092224	17.8632	2.28092e-71	4.47876e-70
SLC9A9	455.689	-1.60621	0.089958	-17.8551	2.63619e-71	5.17117e-70
SMIM22	917.696	2.60183	0.145724	17.8545	2.66683e-71	5.22601e-70
CD80	73.9275	2.24424	0.125715	17.8517	2.80221e-71	5.48581e-70
HCAR3	23.864	-2.22424	0.12469	-17.8382	3.56998e-71	6.98185e-70
FAM72B	71.4265	2.33814	0.131155	17.8273	4.33882e-71	8.47698e-70
ARRDC3	6078.27	-1.40606	0.078879	-17.8256	4.47441e-71	8.73316e-70
NEURL1	832.309	3.4816	0.195352	17.8222	4.75676e-71	9.27497e-70
TMEM100	272.05	-3.25795	0.182819	-17.8206	4.88911e-71	9.52351e-70
CREB3L1	4346.09	2.27882	0.127919	17.8145	5.45056e-71	1.06066e-69
FOXJ1	378.667	4.48332	0.251667	17.8145	5.4586e-71	1.06117e-69
RNPEP	5630.25	1.05254	0.0590876	17.8133	5.57473e-71	1.08266e-69
MRGPRF	247.932	-2.08083	0.116897	-17.8006	6.99595e-71	1.35733e-69
RAMP1	1100.58	3.07337	0.172666	17.7995	7.13376e-71	1.38269e-69
IGF1	200.743	-2.52116	0.141655	-17.7979	7.34058e-71	1.42136e-69
STAT5A	3686.41	-1.44689	0.0813038	-17.7961	7.57228e-71	1.46477e-69
CYYR1	1439.06	-1.82381	0.102487	-17.7955	7.66129e-71	1.48053e-69
IL11RA	499.644	-1.4809	0.0832581	-17.7869	8.93132e-71	1.72425e-69
N4BP3	2165.03	1.82817	0.102784	17.7865	8.99198e-71	1.73424e-69
NAT14	1214.77	1.72275	0.0968797	17.7824	9.67934e-71	1.86497e-69
KY	79.6021	-3.33372	0.187492	-17.7805	9.99974e-71	1.9248e-69
ARHGAP19	1151.7	-0.95177	0.053542	-17.7761	1.08219e-70	2.08101e-69
CD209	230.873	-2.61084	0.146901	-17.7728	1.14916e-70	2.20761e-69
COL1A1	380745	2.25	0.126633	17.7679	1.25401e-70	2.40667e-69
P2RY12	114.513	-2.53215	0.14253	-17.7657	1.30259e-70	2.49744e-69
SUCLA2	2245.15	-0.918526	0.0517347	-17.7546	1.58938e-70	3.04431e-69
PAGR1	751.584	1.22331	0.0689072	17.753	1.63386e-70	3.12645e-69
C19orf12	1756.1	-1.27694	0.0719366	-17.7509	1.69695e-70	3.24398e-69
CFLAR	5246.28	-1.01423	0.0571487	-17.7472	1.81223e-70	3.46096e-69
CDC7	739.639	1.74376	0.0982794	17.7429	1.95632e-70	3.72885e-69
FANCA	619.106	1.88677	0.10634	17.7429	1.95568e-70	3.72885e-69
PFKFB4	752.741	1.29989	0.0732636	17.7426	1.96591e-70	3.74348e-69
ZNF48	1173.69	1.05336	0.059409	17.7306	2.43395e-70	4.6258e-69
FXYD1	2.90749	-3.4574	0.194996	-17.7306	2.43401e-70	4.6258e-69
NKX3-2	63.8229	2.92697	0.165105	17.7279	2.55235e-70	4.84599e-69
CCNE1	508.326	2.79945	0.157935	17.7254	2.67147e-70	5.06723e-69
DRP2	66.0275	2.09614	0.118274	17.7227	2.80118e-70	5.30376e-69
LAMA4	6960.69	-1.52185	0.0858704	-17.7227	2.80161e-70	5.30376e-69
RIBC2	216.484	1.80251	0.101764	17.7127	3.34889e-70	6.33368e-69
MRPS34	3664.65	1.37037	0.0774129	17.7021	4.0368e-70	7.62732e-69
MYOM2	138.888	-2.54072	0.143574	-17.6962	4.48403e-70	8.46415e-69
KLF11	1501.69	-1.26768	0.0716399	-17.6952	4.56799e-70	8.6143e-69
SMYD1	246.039	-4.94499	0.279501	-17.6922	4.81537e-70	9.07204e-69
NUP62	4450.25	0.775395	0.0438428	17.6858	5.39672e-70	1.01575e-68
SLC22A3	174.102	-2.86235	0.161854	-17.6848	5.49395e-70	1.03305e-68
RPL26L1	1089.69	0.995143	0.0562744	17.6838	5.59423e-70	1.0509e-68
MMP10	301.322	3.8186	0.21595	17.6828	5.68584e-70	1.06708e-68
METRN	3208.1	2.37822	0.134523	17.6789	6.09966e-70	1.14364e-68
SMIM3	1478.72	-1.44789	0.081913	-17.6759	6.4302e-70	1.20446e-68
DPYSL2	5963.71	-1.37421	0.0777777	-17.6684	7.34139e-70	1.37382e-68
LRWD1	1098.63	1.13992	0.0645177	17.6684	7.3487e-70	1.37387e-68
TNFSF4	446.621	1.84281	0.104301	17.6683	7.35974e-70	1.37462e-68
CD302	289.888	-1.79956	0.101864	-17.6663	7.61852e-70	1.42159e-68
REEP4	1651.27	1.3832	0.0783045	17.6643	7.8957e-70	1.4719e-68
N4BP2L1	873.734	-1.34437	0.0762093	-17.6405	1.20395e-69	2.24224e-68
MEOX2	424.617	-2.67421	0.151623	-17.6372	1.27721e-69	2.37641e-68
DNASE1L3	112.073	-2.78554	0.157977	-17.6325	1.38625e-69	2.57683e-68
CSRP1	20482.6	-1.30337	0.0739306	-17.6297	1.45732e-69	2.70637e-68
SNRPE	4246.54	1.12933	0.0640603	17.6291	1.47211e-69	2.73124e-68
LRP1	28093.4	-1.68412	0.0955582	-17.6241	1.61045e-69	2.98506e-68
MYLK2	24.1686	2.53975	0.144134	17.6207	1.70807e-69	3.163e-68
SPRY1	2859.97	-1.80296	0.102326	-17.6198	1.73648e-69	3.21257e-68
H2BC7	107.754	3.7085	0.210557	17.6128	1.96394e-69	3.62994e-68
SLCO1C1	27.1862	-2.04424	0.116096	-17.6082	2.13058e-69	3.93244e-68
GRAMD2B	1399.2	-1.42958	0.0811883	-17.6082	2.13164e-69	3.93244e-68
MS4A15	220.503	4.62148	0.26249	17.6063	2.20223e-69	4.05884e-68
CYRIA	895.77	-1.59346	0.0905474	-17.598	2.55045e-69	4.69619e-68
CAPS	1936.97	2.65615	0.150951	17.596	2.64151e-69	4.85928e-68
VSIR	2103.88	-1.60178	0.0910413	-17.594	2.73652e-69	5.02932e-68
RUVBL1	3601.43	1.02709	0.0583978	17.5878	3.05419e-69	5.60787e-68
CSTF2	1300.02	0.818075	0.0465316	17.5811	3.43933e-69	6.30911e-68
GIMAP6	1456.56	-1.57857	0.0898157	-17.5757	3.78423e-69	6.93527e-68
TEAD1	4673.56	-1.28956	0.0733731	-17.5754	3.80443e-69	6.96574e-68
CCL14	33.5267	-3.36069	0.191315	-17.5662	4.47001e-69	8.17673e-68
CLDN11	557.325	-2.4592	0.140001	-17.5655	4.52336e-69	8.26658e-68
UTRN	7761.27	-1.47088	0.0837441	-17.564	4.65138e-69	8.49258e-68
CACNA2D1	923.062	-1.96942	0.112132	-17.5634	4.70081e-69	8.57481e-68
IGFL3	29.2174	4.91674	0.280101	17.5535	5.59443e-69	1.01953e-67
SPARCL1	18963.1	-1.72647	0.0983602	-17.5525	5.69114e-69	1.03619e-67
GLYCTK	175.037	-1.53768	0.0876278	-17.5479	6.17719e-69	1.12364e-67
H4C14	36.4773	2.73299	0.155756	17.5466	6.31552e-69	1.14773e-67
ILDR2	106.068	2.26798	0.129283	17.5427	6.75839e-69	1.22707e-67
AKAP6	306.729	-2.18527	0.124608	-17.5372	7.45283e-69	1.3519e-67
CDCA4	903.392	1.23203	0.0702674	17.5334	7.96433e-69	1.44334e-67
PRG4	665.381	-3.59049	0.204796	-17.532	8.16153e-69	1.47771e-67
APH1A	15966.9	0.88749	0.0506318	17.5283	8.70903e-69	1.57537e-67
RXRG	36.9351	-3.02242	0.172452	-17.5262	9.04635e-69	1.63488e-67
ALG1	1347.13	0.927409	0.0529346	17.5199	1.0101e-68	1.82379e-67
CHPF	8118.21	1.42174	0.0811573	17.5184	1.03791e-68	1.87227e-67
CAMK1	65.0309	-1.27582	0.0728934	-17.5026	1.36928e-68	2.46774e-67
MLYCD	796.188	-0.994928	0.0568461	-17.5021	1.37991e-68	2.48459e-67
PTPN21	1180.76	-1.45338	0.0830748	-17.4948	1.56852e-68	2.82161e-67
ODF3L1	23.5758	-2.29581	0.131268	-17.4894	1.72429e-68	3.09897e-67
DAAM2	1055.38	-1.79352	0.102556	-17.4882	1.76304e-68	3.1657e-67
CAPN11	117.54	-2.35595	0.134727	-17.4869	1.80302e-68	3.2345e-67
P2RY14	138.874	-1.82102	0.10416	-17.4829	1.93505e-68	3.46816e-67
SPDYC	160.734	6.18886	0.354071	17.4791	2.06603e-68	3.69952e-67
CYSRT1	135.782	2.27079	0.129916	17.4789	2.0762e-68	3.71432e-67
MANF	3801.7	1.11087	0.0635777	17.4726	2.31693e-68	4.14119e-67
NANS	2573.43	1.07967	0.0618365	17.46	2.88928e-68	5.15946e-67
TLX1	114.481	5.90717	0.338331	17.4597	2.90267e-68	5.17863e-67
ITM2A	1736.63	-2.22638	0.127548	-17.4553	3.13874e-68	5.59469e-67
C20orf204	138.203	2.38084	0.136416	17.4527	3.28146e-68	5.84376e-67
ZNF687	3782.94	0.916605	0.0525255	17.4507	3.40263e-68	6.05401e-67
RHOXF1	11.2238	-2.59149	0.14853	-17.4476	3.58914e-68	6.38004e-67
TRDN	73.7748	-4.35163	0.249487	-17.4423	3.93558e-68	6.98951e-67
TUBB3	24.784	2.91953	0.167401	17.4403	4.07907e-68	7.23776e-67
PARPBP	286.366	1.51702	0.0869995	17.4371	4.31556e-68	7.65041e-67
CREB5	536.923	-2.04844	0.117511	-17.4319	4.72524e-68	8.36907e-67
NR2F6	3418.28	1.27092	0.0729321	17.4261	5.23119e-68	9.25679e-67
EVPL	3141.27	1.67305	0.0960408	17.4202	5.79259e-68	1.02409e-66
H4C4	23.1214	3.58434	0.205779	17.4184	5.98288e-68	1.05678e-66
ZEB2	2678.55	-1.56731	0.0900361	-17.4076	7.22302e-68	1.27467e-66
B3GALT1	37.8689	-3.11599	0.179008	-17.407	7.30632e-68	1.28821e-66
SAMD1	3061.17	1.13806	0.0653895	17.4044	7.64145e-68	1.34608e-66
ATP13A1	5224.47	0.886058	0.0509112	17.404	7.69618e-68	1.3545e-66
POLR1G	335.332	1.18308	0.0679921	17.4003	8.20433e-68	1.44263e-66
ZCCHC24	2414.06	-1.60582	0.0922925	-17.3992	8.3626e-68	1.46914e-66
RBP7	891.436	-2.22338	0.127807	-17.3964	8.78974e-68	1.54279e-66
RELT	309.764	1.45189	0.0835234	17.383	1.10914e-67	1.94503e-66
POSTN	67238.6	2.13301	0.122717	17.3815	1.13938e-67	1.99626e-66
CUTC	752.755	-0.847227	0.0487594	-17.3756	1.2619e-67	2.20894e-66
EPB42	10.3476	-4.54052	0.261355	-17.373	1.32155e-67	2.31129e-66
SLC7A5	6862.99	2.60074	0.14974	17.3684	1.43083e-67	2.50018e-66
TACC1	6522.31	-1.82233	0.104935	-17.3664	1.48273e-67	2.58854e-66
SHANK3	1756.65	-1.37062	0.0789347	-17.364	1.54618e-67	2.69689e-66
ZNF781	64.4741	-1.5125	0.0871185	-17.3614	1.61839e-67	2.82033e-66
SEL1L2	8.49302	-3.69418	0.212858	-17.3551	1.80515e-67	3.143e-66
STX6	3842.73	0.825746	0.0475833	17.3537	1.85008e-67	3.21835e-66
C1orf112	693.539	1.30321	0.0751406	17.3437	2.20244e-67	3.82789e-66
QKI	5681.31	-1.25996	0.0726478	-17.3434	2.21395e-67	3.84448e-66
H2BC4	506.617	2.77204	0.159849	17.3417	2.28031e-67	3.95619e-66
POLR2H	3041.38	1.05727	0.0609785	17.3383	2.4165e-67	4.18874e-66
KLK4	186.307	3.07803	0.177564	17.3347	2.57421e-67	4.45815e-66
WDR76	867.719	1.29571	0.0747572	17.3323	2.68544e-67	4.64668e-66
CFL1	37991.8	1.02187	0.0589621	17.331	2.74652e-67	4.74814e-66
PLAUR	2226.68	1.69665	0.0979189	17.3271	2.93906e-67	5.07651e-66
HPD	48.3201	-2.80332	0.161798	-17.326	2.9929e-67	5.16493e-66
SMIM10	227.914	-1.53208	0.0884738	-17.3167	3.51766e-67	6.06517e-66
CDH23	476.999	-1.97689	0.114165	-17.316	3.56371e-67	6.13915e-66
PPP1CA	8685.57	1.09054	0.0629875	17.3136	3.71241e-67	6.38967e-66
SNX33	3033.54	-0.775348	0.0447854	-17.3125	3.78475e-67	6.50844e-66
HABP4	542.391	-1.19299	0.0689375	-17.3054	4.28394e-67	7.36038e-66
EPDR1	826.169	-1.84476	0.106646	-17.298	4.87183e-67	8.3631e-66
TICRR	526.61	2.05774	0.118973	17.2959	5.05497e-67	8.66985e-66
PRRT3	973.006	1.93064	0.111662	17.29	5.59546e-67	9.58843e-66
CFD	3269.41	-3.06503	0.177442	-17.2735	7.45375e-67	1.27616e-65
TMEM9	8634.57	1.11837	0.0647633	17.2686	8.11314e-67	1.38784e-65
DAB2IP	4217.58	-1.11862	0.0647897	-17.2655	8.56225e-67	1.46338e-65
AL031777.2	49.8815	3.21332	0.186172	17.2599	9.42323e-67	1.60912e-65
AGPAT2	4024.62	-1.72434	0.0999483	-17.2523	1.07514e-66	1.83432e-65
TMCO1	9527.11	0.890748	0.0516546	17.2443	1.23497e-66	2.10517e-65
POU6F1	570.605	-1.14442	0.0663777	-17.2411	1.30528e-66	2.22308e-65
HSD17B7	874.24	1.25637	0.0728942	17.2355	1.43807e-66	2.44709e-65
CBX2	1464.85	2.6807	0.155625	17.2253	1.71407e-66	2.91421e-65
PTPN14	4139.55	-1.60946	0.0934631	-17.2203	1.87176e-66	3.17956e-65
EFNA2	23.6986	4.47506	0.25991	17.2177	1.955e-66	3.31807e-65
SNRPB	6669.24	1.27892	0.074281	17.2173	1.96847e-66	3.33803e-65
LEF1	1446.04	2.00183	0.116377	17.2013	2.59779e-66	4.40136e-65
FAM110A	2038.04	1.48465	0.0863362	17.1961	2.84029e-66	4.80805e-65
MBNL1	8259.84	-0.958673	0.055757	-17.1938	2.95647e-66	5.00039e-65
PHKG2	1909.94	1.16405	0.067706	17.1928	3.00892e-66	5.08469e-65
WBP4	867.771	-0.746547	0.0434281	-17.1904	3.13281e-66	5.28946e-65
ZFAND5	8853.65	-0.860529	0.0500613	-17.1895	3.18262e-66	5.36892e-65
GPR19	99.7283	2.3183	0.134887	17.187	3.32523e-66	5.60465e-65
SRMS	311.453	2.33934	0.136241	17.1706	4.40592e-66	7.41973e-65
HOXB13	308.369	6.05695	0.352889	17.1639	4.94672e-66	8.32328e-65
PDE11A	126.389	-2.44999	0.142772	-17.1601	5.27902e-66	8.87476e-65
KLHL4	62.0096	-2.03717	0.118741	-17.1565	5.62362e-66	9.44594e-65
GPR34	559.998	-1.78197	0.10387	-17.1557	5.69876e-66	9.56391e-65
PAK4	5794.77	1.23992	0.0722784	17.1548	5.7866e-66	9.703e-65
PDXDC1	13768.8	0.952223	0.0555314	17.1475	6.56403e-66	1.09972e-64
HNRNPF	18235.3	0.716639	0.0417986	17.145	6.84512e-66	1.14582e-64
SMARCA4	10417.9	0.932231	0.0543948	17.1382	7.69329e-66	1.2867e-64
CSRNP3	257.968	-2.34845	0.137032	-17.138	7.72975e-66	1.29169e-64
PGP	1050.44	1.3074	0.0762904	17.1372	7.83514e-66	1.30818e-64
TGFBR3	4382.05	-2.47975	0.144717	-17.1351	8.12349e-66	1.35516e-64
PASK	1072.8	1.11651	0.06517	17.1322	8.53286e-66	1.42224e-64
FGF2	803.385	-2.72868	0.159322	-17.1268	9.3597e-66	1.55873e-64
SMYD3	2070.8	1.52556	0.0891132	17.1193	1.06558e-65	1.77306e-64
TOR2A	986.636	1.15303	0.067364	17.1164	1.119e-65	1.86037e-64
XPNPEP2	108.028	-2.82349	0.165077	-17.1041	1.3836e-65	2.29831e-64
PARN	4954.93	0.716332	0.0418876	17.1013	1.45175e-65	2.40946e-64
MAML2	1775.35	-1.85243	0.108321	-17.1012	1.4532e-65	2.40982e-64
CHAF1B	1213.21	1.39757	0.0817263	17.1005	1.47015e-65	2.43585e-64
SAA1	5180.23	-3.51494	0.205596	-17.0964	1.5794e-65	2.61464e-64
AL357673.1	1.91713	-1.29053	0.0755049	-17.092	1.70172e-65	2.81476e-64
HOXA5	266.02	-2.37445	0.138945	-17.089	1.79088e-65	2.95973e-64
COPG1	16736.2	0.850448	0.0497695	17.0877	1.83218e-65	3.02542e-64
SNTB2	2269.38	-1.00243	0.0586664	-17.087	1.85604e-65	3.06223e-64
RFC2	2212.52	1.03232	0.0604246	17.0845	1.93757e-65	3.19404e-64
PCYOX1	9146.12	-1.09306	0.0639833	-17.0835	1.96901e-65	3.24314e-64
EGR2	1682.3	-2.19964	0.128873	-17.0682	2.55815e-65	4.20995e-64
TYMP	4843.97	1.7542	0.102785	17.0667	2.62571e-65	4.31749e-64
IL19	33.7234	3.7903	0.222109	17.0651	2.70127e-65	4.43799e-64
BMPR1B	10816.2	4.23323	0.248108	17.062	2.84547e-65	4.67097e-64
IGFL2	95.3276	3.11649	0.182704	17.0576	3.06894e-65	5.03358e-64
ABCB1	365.913	-2.05007	0.120186	-17.0574	3.07714e-65	5.04278e-64
LINC00514	97.2856	3.1785	0.186455	17.047	3.67922e-65	6.02441e-64
ICAM2	285.769	-1.50224	0.0881573	-17.0404	4.11658e-65	6.73491e-64
MFAP4	4311.72	-2.49235	0.146323	-17.0332	4.65617e-65	7.61131e-64
SNRK	2093.71	-0.850741	0.0499594	-17.0287	5.03466e-65	8.22313e-64
COL22A1	517.558	3.26524	0.191816	17.0228	5.56648e-65	9.08416e-64
RNF125	738.927	-1.40274	0.0824292	-17.0175	6.09578e-65	9.93963e-64
SYNGR4	16.7102	3.03042	0.178139	17.0115	6.74349e-65	1.09866e-63
SMS	6958.81	1.10352	0.064883	17.0079	7.17352e-65	1.16775e-63
STXBP2	2311.89	1.52819	0.0898593	17.0065	7.35473e-65	1.19625e-63
GRK5	920.391	-1.23847	0.0728268	-17.0057	7.45472e-65	1.2115e-63
CTIF	2807.69	-1.18193	0.0695128	-17.003	7.80101e-65	1.26672e-63
MRPL14	2801.78	1.30765	0.0769298	16.998	8.49776e-65	1.37871e-63
ATIC	6762.35	0.8471	0.0498774	16.9837	1.08521e-64	1.75922e-63
GBX2	9.59746	4.60059	0.270941	16.9801	1.15345e-64	1.86831e-63
RAB25	6889.88	1.48291	0.0873732	16.9722	1.32008e-64	2.13643e-63
PSMA5	5774.64	0.873701	0.0514883	16.9689	1.39448e-64	2.25497e-63
C1orf131	944.504	0.861042	0.0507594	16.9632	1.53752e-64	2.48422e-63
SLC25A39	8856.86	1.15408	0.0680392	16.962	1.56871e-64	2.53251e-63
KLHL13	743.151	-2.60343	0.153523	-16.9579	1.6815e-64	2.71235e-63
BUB3	8745.34	1.04255	0.0614839	16.9565	1.72269e-64	2.7765e-63
ZBTB16	1478.85	-3.25703	0.192105	-16.9544	1.78611e-64	2.87634e-63
CHRNA9	71.017	5.10612	0.30125	16.9498	1.93146e-64	3.10786e-63
CX3CL1	5695.45	-2.39625	0.141482	-16.9368	2.40857e-64	3.87236e-63
ADAM19	1392.77	1.67994	0.0992175	16.9319	2.61984e-64	4.20856e-63
PLXNA3	4151.51	1.12046	0.0661798	16.9305	2.67995e-64	4.30158e-63
SYN2	251.073	-2.76054	0.163125	-16.9229	3.05113e-64	4.89334e-63
PTK6	1233.6	2.0067	0.118594	16.9208	3.16078e-64	5.06504e-63
MIS18A	1005.48	1.08459	0.0641285	16.9127	3.62601e-64	5.80578e-63
MAL2	13823.5	1.67211	0.0988795	16.9106	3.75972e-64	6.01493e-63
COA6	1079.09	1.18624	0.0701535	16.9092	3.84844e-64	6.15183e-63
KCTD13	1464.86	1.03727	0.0613703	16.9018	4.36346e-64	6.96939e-63
PVALB	682.434	5.05862	0.299299	16.9016	4.38141e-64	6.98813e-63
CANT1	9606.52	1.28835	0.0762269	16.9015	4.38235e-64	6.98813e-63
RIIAD1	54.6295	3.35954	0.198789	16.9	4.49772e-64	7.16625e-63
MGRN1	5605.68	0.839878	0.0497262	16.89	5.32589e-64	8.47886e-63
PECR	682.073	-1.3773	0.0815527	-16.8885	5.47056e-64	8.70207e-63
DBF4	901.977	1.21189	0.0717864	16.8819	6.11417e-64	9.71794e-63
PARD3B	1240.35	-1.17007	0.0693157	-16.8803	6.28345e-64	9.97887e-63
DDIAS	497.578	1.70914	0.101271	16.8768	6.66741e-64	1.058e-62
HBA1	8.97126	-4.11426	0.243796	-16.8758	6.7769e-64	1.0745e-62
DPEP1	89.3115	2.44748	0.145045	16.8739	6.99697e-64	1.1085e-62
GPR89A	406.337	1.0053	0.0595815	16.8728	7.13843e-64	1.12999e-62
RYR3	188.573	-2.15413	0.12768	-16.8712	7.32596e-64	1.15874e-62
TYMS	367.788	1.64537	0.0975431	16.8681	7.71783e-64	1.21973e-62
H2BC11	228.048	2.72519	0.161612	16.8625	8.48814e-64	1.34038e-62
SDC1	22631.1	1.9086	0.113235	16.8552	9.61314e-64	1.51681e-62
ADAMDEC1	535.727	3.09401	0.183598	16.8521	1.01254e-63	1.59635e-62
ULBP1	97.115	3.10199	0.184223	16.8383	1.27901e-63	2.01482e-62
B4GALNT4	1830.64	1.92626	0.114417	16.8355	1.34144e-63	2.11147e-62
FILIP1	185.552	-1.68554	0.100119	-16.8353	1.34535e-63	2.11592e-62
FANCF	1494.07	0.947769	0.0563296	16.8254	1.58964e-63	2.49812e-62
NPW	74.7586	3.94496	0.234488	16.8238	1.6347e-63	2.56686e-62
LETMD1	2840.11	-0.821679	0.0488486	-16.8209	1.7145e-63	2.69e-62
S100A7	1984.16	6.39646	0.380289	16.82	1.74204e-63	2.73101e-62
TLR4	1462.87	-1.4918	0.0887448	-16.81	2.06339e-63	3.2322e-62
SPATA17	283.643	1.82341	0.108475	16.8094	2.08111e-63	3.25734e-62
PAK3	246.833	-2.54471	0.151423	-16.8053	2.23197e-63	3.49068e-62
HNRNPU	37997.4	0.523263	0.0311404	16.8033	2.30671e-63	3.60467e-62
WDHD1	990.024	1.25367	0.0746265	16.7993	2.46982e-63	3.85648e-62
MEF2C	1788.54	-1.36231	0.0810939	-16.7992	2.474e-63	3.85992e-62
DSN1	1651.52	1.11347	0.0663046	16.7932	2.73699e-63	4.26682e-62
DNASE1L2	82.1763	2.27819	0.135746	16.7827	3.2641e-63	5.08449e-62
TOMM40	3769.45	1.23242	0.0734396	16.7815	3.33579e-63	5.19203e-62
LBX2	75.6503	1.82315	0.108727	16.7681	4.17828e-63	6.49813e-62
PSMC4	5625.07	0.971579	0.0579431	16.7678	4.19686e-63	6.52185e-62
STARD10	13806.3	2.14629	0.128004	16.7673	4.22972e-63	6.56768e-62
MICAL2	5400.87	1.43762	0.0857425	16.7668	4.27114e-63	6.62671e-62
TMEM140	1230.04	-0.99774	0.0595136	-16.7649	4.40649e-63	6.83128e-62
CA9	349.79	4.74981	0.283389	16.7608	4.72508e-63	7.31938e-62
DCN	46184.9	-2.00324	0.119539	-16.758	4.94763e-63	7.65804e-62
PPP2R2C	1301.18	3.48765	0.208169	16.754	5.29718e-63	8.19258e-62
AKR1C3	1478.67	-2.37256	0.141637	-16.751	5.56418e-63	8.5987e-62
IER5L	678.901	1.66091	0.0992088	16.7416	6.52118e-63	1.00697e-61
ENTPD7	1639.45	1.07109	0.0639789	16.7413	6.55544e-63	1.01146e-61
INSYN2A	745.201	3.91439	0.23386	16.7381	6.9104e-63	1.06538e-61
TMEM92	75.4402	2.5805	0.154305	16.7234	8.85196e-63	1.36363e-61
PCDH18	1752.52	-1.8349	0.10978	-16.7144	1.02959e-62	1.58481e-61
MUC1	27302.3	2.49795	0.149462	16.7129	1.05527e-62	1.62308e-61
UTS2B	13.2141	-2.23995	0.134095	-16.7043	1.21996e-62	1.87489e-61
MDFIC	2513.05	-1.26851	0.0759494	-16.7021	1.26514e-62	1.94279e-61
LARP6	700.593	-1.66333	0.099594	-16.7012	1.28554e-62	1.97257e-61
KRT8	73017.2	1.83333	0.109776	16.7007	1.29581e-62	1.98677e-61
TMEM79	1373.27	1.45942	0.0874052	16.6972	1.37329e-62	2.10392e-61
BAX	2443.59	1.15587	0.0692422	16.6932	1.46995e-62	2.25023e-61
IL17REL	57.7508	3.51413	0.210519	16.6927	1.48039e-62	2.26444e-61
TJP3	3260.31	1.7083	0.102343	16.6919	1.50187e-62	2.2955e-61
MCM2	1885.77	1.65861	0.0993736	16.6907	1.53156e-62	2.33904e-61
SPOCD1	278.501	2.49006	0.149195	16.6899	1.55124e-62	2.36724e-61
CAPSL	74.2811	4.01178	0.2404	16.6879	1.60448e-62	2.44658e-61
PPP1R14B	4223.22	1.56053	0.0935191	16.6867	1.63681e-62	2.49393e-61
ARAP3	981.364	-1.225	0.0734139	-16.6862	1.65161e-62	2.51452e-61
H3-3A	3262.33	0.972154	0.0582718	16.6831	1.73957e-62	2.64638e-61
SF3B4	7067.61	0.974269	0.0584243	16.6758	1.96712e-62	2.9902e-61
YDJC	1087.72	1.41796	0.0850435	16.6734	2.04724e-62	3.10957e-61
KCNA2	69.9321	-2.93468	0.176028	-16.6717	2.10651e-62	3.1971e-61
BPNT1	3043.77	0.864504	0.0518742	16.6654	2.33933e-62	3.54772e-61
SCN11A	46.0116	-2.05647	0.123488	-16.6533	2.86549e-62	4.34229e-61
COL5A1	28175.3	1.90488	0.11442	16.6482	3.11894e-62	4.72269e-61
C8orf88	28.3682	-2.04377	0.12277	-16.6471	3.17643e-62	4.80601e-61
DCAF13	4134.39	1.24256	0.0746512	16.6449	3.29672e-62	4.98415e-61
FOS	20939.9	-2.5764	0.154787	-16.6448	3.29952e-62	4.98453e-61
RAB8A	1338.02	0.770223	0.0462976	16.6363	3.80245e-62	5.73985e-61
EIF3L	7830.66	-1.1068	0.0665324	-16.6355	3.85498e-62	5.81464e-61
KCNB1	333.035	-2.92903	0.176091	-16.6336	3.9807e-62	5.99964e-61
DLG3	4882.55	0.957053	0.0575495	16.6301	4.21913e-62	6.35409e-61
NDE1	2028.98	0.90934	0.0547446	16.6106	5.84183e-62	8.79113e-61
FBLN5	3790.88	-1.83278	0.110369	-16.6059	6.31566e-62	9.49684e-61
PAX7	116.072	6.84659	0.412645	16.592	7.96417e-62	1.19665e-60
IL33	1092.87	-2.72596	0.164337	-16.5876	8.57092e-62	1.28682e-60
MRPL17	3293.96	0.98366	0.0593179	16.5829	9.27213e-62	1.39103e-60
LRRC38	5.72519	-3.75901	0.226826	-16.5722	1.10669e-61	1.65902e-60
MPL	52.0145	-1.29527	0.0781676	-16.5704	1.14103e-61	1.70919e-60
PGAM5	3014.96	0.914425	0.0552027	16.5649	1.25059e-61	1.87185e-60
ZMYND10	674.572	2.51491	0.151825	16.5645	1.25908e-61	1.88312e-60
ABCA5	1286.65	-1.51459	0.0914423	-16.5634	1.28215e-61	1.91616e-60
CREB3L4	6751.62	1.6635	0.100444	16.5615	1.32236e-61	1.97474e-60
ARL4A	1320.72	-1.55752	0.0940507	-16.5604	1.34634e-61	2.00902e-60
ADIPOR1	11391.2	0.872233	0.0526719	16.5597	1.36165e-61	2.0303e-60
SULF1	16623.6	1.8726	0.113136	16.5517	1.5563e-61	2.31877e-60
LPCAT1	5876.03	1.24969	0.0755304	16.5455	1.7243e-61	2.56712e-60
SOCS3	4935.27	-1.92523	0.116415	-16.5376	1.96842e-61	2.92832e-60
NMRAL1	3270.73	1.15829	0.0700593	16.533	2.12439e-61	3.15795e-60
RCC1	3292.16	1.17756	0.0712327	16.5312	2.18841e-61	3.25064e-60
NABP2	2376.26	0.796919	0.0482437	16.5186	2.69456e-61	3.99942e-60
ADH4	15.9856	-3.79661	0.229845	-16.5181	2.71735e-61	4.03019e-60
ADAR	34301.2	0.912335	0.0552346	16.5175	2.74756e-61	4.0719e-60
CD248	3475.1	-1.69511	0.102632	-16.5164	2.79373e-61	4.13719e-60
MAPKAPK2	14925.3	1.06453	0.0644927	16.5062	3.31242e-61	4.90157e-60
GINS4	449.223	1.95018	0.118202	16.4987	3.74763e-61	5.54138e-60
SIAH2	5655.29	1.65889	0.100581	16.493	4.11936e-61	6.08642e-60
MCRIP2	1717.39	1.5941	0.0966581	16.4921	4.17927e-61	6.17027e-60
GGCT	2523.18	1.42845	0.0866324	16.4886	4.42878e-61	6.53371e-60
ACAA2	2641.52	-1.16868	0.0708787	-16.4884	4.44588e-61	6.55397e-60
KIF1A	1017.45	4.62636	0.280589	16.488	4.47308e-61	6.58909e-60
RAPGEF3	1021.83	-1.6796	0.101873	-16.4872	4.53712e-61	6.6784e-60
CXCL9	5968.6	3.14664	0.190951	16.4787	5.21654e-61	7.67268e-60
LIMK1	3312.04	1.01304	0.0614851	16.4762	5.43601e-61	7.98946e-60
DUSP1	11696.7	-2.01957	0.122583	-16.4752	5.53362e-61	8.1268e-60
UBQLN4	4710.37	0.951299	0.0577483	16.4732	5.71866e-61	8.39224e-60
CDH13	614.731	-1.65954	0.100764	-16.4697	6.0601e-61	8.88664e-60
TMEM245	5253.62	-0.946368	0.0574685	-16.4676	6.27255e-61	9.19126e-60
NMU	91.5874	3.61485	0.219592	16.4616	6.92303e-61	1.01368e-59
LIG1	2122.62	1.02225	0.0621107	16.4585	7.29029e-61	1.06666e-59
PCSK5	727.919	-1.6889	0.102627	-16.4567	7.50627e-61	1.09743e-59
SHMT1	1821.68	-1.09648	0.0666326	-16.4556	7.64689e-61	1.11716e-59
H3C2	17.4262	4.29104	0.260815	16.4524	8.0583e-61	1.17638e-59
KCNJ3	3194.65	5.18151	0.314977	16.4505	8.32469e-61	1.21436e-59
DTYMK	1631.94	1.09147	0.0663536	16.4493	8.48437e-61	1.23673e-59
CNTNAP3B	58.3106	-2.75036	0.167427	-16.4272	1.22148e-60	1.77917e-59
DNAJC18	543.313	-1.0259	0.0624548	-16.4263	1.23905e-60	1.80341e-59
CENPX	2480.4	1.46354	0.0891115	16.4237	1.2947e-60	1.88301e-59
EEF1A2	5979.11	3.48161	0.211992	16.4233	1.30236e-60	1.89273e-59
CIB3	34.4529	3.06683	0.186837	16.4144	1.50787e-60	2.18978e-59
ITGA1	3702.83	-1.2605	0.0767921	-16.4144	1.509e-60	2.18978e-59
VLDLR	1044.09	-1.87321	0.11414	-16.4114	1.58386e-60	2.29671e-59
HNRNPA2B1	44151.3	0.565676	0.034493	16.3997	1.92085e-60	2.7833e-59
SMG7	8313.09	0.711765	0.0434014	16.3996	1.92498e-60	2.78722e-59
SYNE1	3468.66	-1.4389	0.0877639	-16.3951	2.07336e-60	2.99984e-59
ACTA2	9402.82	-1.6803	0.102499	-16.3933	2.13605e-60	3.08825e-59
GPR182	15.3652	-2.35304	0.143545	-16.3924	2.16635e-60	3.12974e-59
KLHL30	62.4364	-2.77484	0.169313	-16.3888	2.29876e-60	3.31858e-59
MXD3	493.196	1.71101	0.104422	16.3855	2.42582e-60	3.49943e-59
ABCB8	2252.44	0.96107	0.0586675	16.3816	2.58644e-60	3.72838e-59
TMC2	19.2722	-2.35694	0.143905	-16.3785	2.72465e-60	3.9247e-59
NAT1	7881.24	3.2488	0.198383	16.3764	2.82092e-60	4.06038e-59
SEPTIN10	3318.98	-1.00421	0.06134	-16.3712	3.06969e-60	4.41519e-59
SLC39A11	5666.03	1.42409	0.0869946	16.3699	3.13852e-60	4.51087e-59
RASSF7	1841.71	1.70934	0.10443	16.3682	3.22382e-60	4.63007e-59
LRRC45	1665.49	1.50447	0.0919267	16.3659	3.34802e-60	4.80491e-59
VIT	346.042	-2.82076	0.172416	-16.3602	3.68102e-60	5.27892e-59
TUBG1	2378.13	1.11601	0.0682245	16.3579	3.82282e-60	5.47826e-59
RASSF9	247.264	-2.04636	0.125112	-16.3561	3.93294e-60	5.63192e-59
FCGR1A	267.863	1.65863	0.101424	16.3534	4.11229e-60	5.88443e-59
SEPHS2	8459.6	1.19125	0.0728643	16.3489	4.4325e-60	6.33799e-59
PTPA	11768.6	0.934416	0.0571587	16.3478	4.51275e-60	6.44801e-59
DPM2	3294.33	1.02099	0.0624686	16.344	4.79635e-60	6.84822e-59
FNDC10	1066.91	1.73993	0.106571	16.3265	6.3925e-60	9.12052e-59
CABLES2	1102.06	1.23155	0.0754427	16.3243	6.63466e-60	9.45912e-59
LRRC3B	24.8431	-3.49484	0.214093	-16.3239	6.66911e-60	9.5013e-59
MAPK15	814.541	2.74536	0.168247	16.3175	7.41522e-60	1.05565e-58
YAP1	5950.83	-1.11384	0.0682629	-16.317	7.4761e-60	1.06355e-58
ORAI2	2979.18	0.986834	0.0604984	16.3117	8.14485e-60	1.15784e-58
BRCA2	695.474	1.53867	0.0943485	16.3084	8.6018e-60	1.22191e-58
PPM1F	2023.02	-1.00542	0.0616875	-16.2986	1.0092e-59	1.43255e-58
ZNF672	2757.67	0.863104	0.0529622	16.2966	1.04324e-59	1.4798e-58
BAK1	1197.77	1.02869	0.0631283	16.2952	1.06706e-59	1.51249e-58
HPRT1	2276.16	1.09495	0.0671958	16.295	1.07128e-59	1.51736e-58
CLCN2	407.135	1.1763	0.0721884	16.2948	1.07462e-59	1.52063e-58
H4C8	1403.42	2.55737	0.156944	16.2948	1.07514e-59	1.52063e-58
SLC9A3R1	20056.4	1.84017	0.112953	16.2915	1.13378e-59	1.6024e-58
ANKRD22	559.411	2.05839	0.12636	16.2899	1.16493e-59	1.64523e-58
ERMN	114.601	2.54107	0.156009	16.288	1.20112e-59	1.69511e-58
CERKL	43.0317	3.10929	0.190908	16.2869	1.22352e-59	1.72549e-58
HMGN1	11720.9	0.854915	0.0525244	16.2765	1.4483e-59	2.04101e-58
TXNDC17	2066.45	1.10781	0.0680629	16.2763	1.45426e-59	2.04792e-58
ACOT7	1794.09	1.39376	0.0857088	16.2616	1.84957e-59	2.60273e-58
COL25A1	97.2795	-2.57701	0.158485	-16.2603	1.88723e-59	2.65382e-58
UQCC2	2150.55	1.22615	0.0754235	16.2568	1.99792e-59	2.80745e-58
TMEM43	5526.01	-0.754632	0.0464299	-16.2532	2.12174e-59	2.97929e-58
APOBEC3B	393.479	2.52084	0.155164	16.2463	2.37113e-59	3.32708e-58
CCDC152	65.071	-1.49113	0.0918367	-16.2367	2.77343e-59	3.88878e-58
TIMM17B	2092.74	1.1968	0.0737112	16.2364	2.78954e-59	3.90856e-58
FOXO6	371.678	1.66562	0.10262	16.231	3.04262e-59	4.2601e-58
MAP2K6	1136	-1.62844	0.100343	-16.2286	3.1635e-59	4.42617e-58
SYNGR2	16040.6	1.17794	0.0725919	16.2269	3.25405e-59	4.54962e-58
LINGO1	1372.18	2.49046	0.153542	16.2201	3.63841e-59	5.08336e-58
DLK2	124.593	-1.64837	0.101648	-16.2164	3.85993e-59	5.389e-58
TBC1D10B	4412.22	0.749407	0.046222	16.2132	4.06657e-59	5.67344e-58
ALG3	3116.14	1.12163	0.0692201	16.2038	4.74269e-59	6.61199e-58
ETFDH	1373.68	-0.908499	0.0560806	-16.1999	5.05239e-59	7.03872e-58
BMP3	57.9871	-4.1689	0.257477	-16.1913	5.80545e-59	8.08208e-58
TMEM178A	149.511	-2.15164	0.132897	-16.1904	5.89882e-59	8.20621e-58
RFX5	3270.07	0.894358	0.055244	16.1892	6.00719e-59	8.35103e-58
MMP28	374.905	-1.96552	0.121411	-16.1889	6.03731e-59	8.38691e-58
ANKRD29	402.953	-2.22877	0.137681	-16.1879	6.13753e-59	8.52007e-58
CST5	201.019	6.58542	0.406844	16.1866	6.27064e-59	8.69868e-58
KDM5B	10868.9	1.00933	0.0623684	16.1833	6.61407e-59	9.16856e-58
ADAMTSL2	560.816	1.63596	0.101111	16.1798	7.00161e-59	9.6989e-58
ZBTB4	7301.79	-0.867344	0.0536133	-16.1778	7.23572e-59	1.00161e-57
LRRC46	337.724	2.1022	0.129967	16.1748	7.58883e-59	1.04974e-57
H2BC21	4620.11	1.99931	0.123632	16.1714	8.0235e-59	1.10908e-57
UNC13A	170.592	3.34141	0.206762	16.1606	9.55558e-59	1.31993e-57
MFSD3	1731.54	1.63486	0.101238	16.1488	1.15853e-58	1.59917e-57
PELI2	593.763	-1.69301	0.104853	-16.1465	1.2016e-58	1.65744e-57
MEOX1	472.158	-2.66962	0.16537	-16.1433	1.26661e-58	1.74588e-57
FBXW7	1348.57	-0.889132	0.0550867	-16.1406	1.32266e-58	1.82185e-57
GRIN2D	248.801	2.12015	0.131363	16.1396	1.34429e-58	1.85034e-57
PPP1R37	3716.94	1.17731	0.0729501	16.1385	1.36793e-58	1.88155e-57
LMO2	894.525	-1.2048	0.0747345	-16.1211	1.81346e-58	2.49262e-57
APOO	1014.55	1.12903	0.0700375	16.1204	1.83346e-58	2.51833e-57
MRGBP	1335.12	1.06505	0.0660703	16.1199	1.84829e-58	2.53691e-57
ZNF366	170.661	-1.78076	0.110554	-16.1076	2.25597e-58	3.0943e-57
DMBX1	55.0588	3.13187	0.194453	16.1061	2.31192e-58	3.16882e-57
PTGIS	1916.7	-2.03772	0.126529	-16.1048	2.36244e-58	3.23579e-57
PI16	1128.42	-3.68514	0.228932	-16.0971	2.67229e-58	3.65762e-57
RAPGEF2	2301.63	-0.952819	0.0592003	-16.0948	2.77365e-58	3.79369e-57
SYT5	73.1674	3.9678	0.246575	16.0917	2.91757e-58	3.98776e-57
ANTKMT	794.666	1.79968	0.111882	16.0855	3.22569e-58	4.40581e-57
PRDM11	666.684	-1.05886	0.0658468	-16.0807	3.48641e-58	4.75858e-57
PENK	89.6898	-3.83594	0.238559	-16.0796	3.54708e-58	4.838e-57
ACBD6	2636.85	0.789503	0.0491012	16.0791	3.57601e-58	4.87406e-57
SIPA1L3	5497.7	1.06283	0.0661446	16.0683	4.25647e-58	5.79748e-57
AC007906.2	203.448	-2.74819	0.171062	-16.0655	4.45416e-58	6.0625e-57
SCN3A	85.4649	-2.78799	0.17355	-16.0645	4.52562e-58	6.15547e-57
PSMD14	4158.49	0.810956	0.050498	16.0592	4.93039e-58	6.70134e-57
ILF2	15732.7	0.972072	0.0605348	16.0581	5.01925e-58	6.81738e-57
CERT1	2983.08	-0.932552	0.0580989	-16.0511	5.61419e-58	7.62015e-57
SLC30A8	2052.49	5.26504	0.328104	16.0469	6.01184e-58	8.15422e-57
CYB5R3	11666.3	-0.943772	0.0588195	-16.0452	6.17188e-58	8.36547e-57
RHNO1	1993.5	0.972162	0.0605929	16.0442	6.28109e-58	8.50759e-57
CDKN2A	1033.3	2.71283	0.169095	16.0432	6.37576e-58	8.62983e-57
MTX1	1154.5	0.856434	0.0533844	16.0428	6.42241e-58	8.68694e-57
CHST7	190.83	-1.16661	0.072743	-16.0375	6.99534e-58	9.45534e-57
STX1A	394.263	1.50902	0.0940964	16.0369	7.0573e-58	9.53248e-57
FOXO4	1550.73	-1.02214	0.0637399	-16.0362	7.14198e-58	9.64019e-57
PSME2	7395.53	1.24871	0.0779092	16.0277	8.18358e-58	1.10385e-56
ABHD12	5184.37	1.09975	0.0686174	16.0272	8.2503e-58	1.11208e-56
PC	2827.62	-1.54119	0.0961709	-16.0255	8.48286e-58	1.14264e-56
ASCL1	219.064	6.20663	0.387299	16.0254	8.4895e-58	1.14274e-56
CALR	44657.6	1.02602	0.0640385	16.0219	8.98889e-58	1.20913e-56
RTKN	3022.89	1.04552	0.0652671	16.019	9.4122e-58	1.2652e-56
CYBC1	4342.67	0.919587	0.0574138	16.0168	9.75182e-58	1.30995e-56
GLRA4	10.4247	-2.71939	0.169863	-16.0094	1.09894e-57	1.47518e-56
H2BC18	208.37	2.75217	0.171952	16.0054	1.17138e-57	1.57133e-56
INKA2	485.032	-1.40571	0.0878491	-16.0015	1.24809e-57	1.67309e-56
SIX4	1389.37	1.59977	0.100041	15.9911	1.47406e-57	1.97466e-56
RITA1	1258.79	0.810339	0.0506802	15.9892	1.51854e-57	2.03284e-56
YIF1B	2218.15	1.14597	0.0717016	15.9825	1.69169e-57	2.26309e-56
LSM14B	3920.44	0.872733	0.0546169	15.9792	1.78522e-57	2.38657e-56
BRI3BP	2133.56	1.07746	0.0674627	15.9712	2.02947e-57	2.71123e-56
HMGA1	8072.22	1.55581	0.0974658	15.9626	2.32797e-57	3.10788e-56
IDH2	13201.1	1.41634	0.0887289	15.9625	2.33038e-57	3.10898e-56
KRT19	92628.5	1.92196	0.120474	15.9533	2.70433e-57	3.6054e-56
C22orf39	1305.58	-0.861489	0.0540098	-15.9506	2.82186e-57	3.75953e-56
RFTN2	284.794	-1.33932	0.0839849	-15.9471	2.98294e-57	3.97142e-56
ANGPTL7	79.9845	-4.14773	0.26018	-15.9418	3.25047e-57	4.32465e-56
MRPL13	2853.04	1.21566	0.076258	15.9415	3.26607e-57	4.34245e-56
ACKR3	2180.83	-1.796	0.112664	-15.9412	3.279e-57	4.35667e-56
TLCD3B	113.02	2.78181	0.174512	15.9405	3.31464e-57	4.40103e-56
TTC7B	863.074	-1.00455	0.0630193	-15.9404	3.32176e-57	4.40748e-56
ZDHHC12	2021.19	1.18754	0.0744996	15.9402	3.33317e-57	4.41962e-56
OASL	1181.1	2.35746	0.147906	15.9389	3.40419e-57	4.51073e-56
ZC3H3	2123.15	1.0251	0.0643239	15.9366	3.53082e-57	4.67534e-56
ZNF25	1001.19	-0.85546	0.0537002	-15.9303	3.90531e-57	5.16771e-56
SCN2B	93.0451	-2.85699	0.179448	-15.921	4.52996e-57	5.99023e-56
HOXA4	9.25105	-2.23546	0.140441	-15.9175	4.79332e-57	6.33419e-56
XIRP1	114.723	3.1297	0.196651	15.915	4.98911e-57	6.58846e-56
ARHGAP10	955.808	-1.38246	0.0869032	-15.9081	5.56999e-57	7.35058e-56
AGMAT	154.935	1.47678	0.0928524	15.9046	5.88973e-57	7.76729e-56
PPP1R15A	3650.48	-1.26717	0.0796805	-15.9032	6.02409e-57	7.9391e-56
PCDHGB7	245.365	-1.72439	0.108492	-15.8942	6.95265e-57	9.15667e-56
SMKR1	198.926	1.98683	0.125017	15.8924	7.14974e-57	9.40988e-56
DNMT1	6305.78	0.990191	0.0623065	15.8923	7.16918e-57	9.42912e-56
CD200	846.611	-1.28271	0.080735	-15.8879	7.68052e-57	1.00948e-55
BARD1	1074.47	1.1633	0.0732269	15.8862	7.90056e-57	1.03771e-55
CKAP4	9138.08	1.00926	0.0635454	15.8825	8.38311e-57	1.10035e-55
LRFN2	58.8019	2.7751	0.174838	15.8724	9.83621e-57	1.29021e-55
TSPAN17	2812.16	0.875605	0.0551673	15.8718	9.93132e-57	1.30181e-55
LHX6	421.152	-1.7467	0.110054	-15.8713	1.0007e-56	1.31085e-55
KCNE1	21.18	-2.50152	0.157646	-15.868	1.05587e-56	1.38219e-55
STARD8	628.067	-1.1562	0.072871	-15.8665	1.08184e-56	1.41524e-55
STIP1	11181	0.995898	0.0627702	15.8658	1.09367e-56	1.42976e-55
USP53	2720.03	-1.25949	0.0793933	-15.8639	1.12677e-56	1.47204e-55
CEP85	1407.19	1.03878	0.0654858	15.8627	1.14828e-56	1.49914e-55
KNSTRN	1094.5	1.17168	0.0739001	15.855	1.2989e-56	1.69465e-55
RUNDC3B	130.243	-1.66884	0.105286	-15.8505	1.39399e-56	1.81749e-55
KANK3	213.039	-1.81247	0.114351	-15.8501	1.40401e-56	1.82934e-55
SMC4	3471.68	1.48406	0.0936452	15.8477	1.45906e-56	1.8998e-55
KLHL10	7.83459	-1.57961	0.0996779	-15.8471	1.47109e-56	1.91419e-55
ENTHD1	21.4107	2.87576	0.18147	15.847	1.47514e-56	1.91817e-55
VIM	35387.6	-1.4281	0.0901579	-15.84	1.64801e-56	2.14153e-55
OCIAD2	2509.27	1.07332	0.0678648	15.8156	2.42828e-56	3.15337e-55
ORM1	173.208	4.87707	0.30839	15.8146	2.46655e-56	3.20093e-55
PRDM5	249.842	-1.40089	0.0886675	-15.7993	3.14469e-56	4.07827e-55
KLHL21	3408.37	-1.14139	0.0722609	-15.7954	3.34867e-56	4.33993e-55
HADHA	13911.7	-0.609469	0.0385873	-15.7945	3.39272e-56	4.3941e-55
PYDC1	315.217	4.7356	0.299884	15.7914	3.56429e-56	4.61325e-55
DNAJA3	4462.43	0.765228	0.0484719	15.787	3.82141e-56	4.94276e-55
HNRNPL	8684.76	0.426872	0.0270443	15.7842	3.99774e-56	5.16741e-55
ADH1C	162.678	-3.38096	0.214217	-15.7829	4.07785e-56	5.26747e-55
INSM1	236.917	4.55128	0.288458	15.778	4.40967e-56	5.69233e-55
IGIP	822.42	-1.01472	0.0643185	-15.7764	4.52095e-56	5.83211e-55
POGK	7127.46	0.853063	0.0540728	15.7762	4.53711e-56	5.8491e-55
SLC39A4	1403.01	1.93032	0.122405	15.77	5.00574e-56	6.44898e-55
ARFGAP1	5559.13	1.09777	0.0696217	15.7677	5.19406e-56	6.68718e-55
PFDN6	2126.19	1.19133	0.0755681	15.7649	5.42418e-56	6.97884e-55
MAB21L4	994.675	3.82369	0.242582	15.7624	5.64048e-56	7.25236e-55
COMMD5	1957.47	1.06453	0.067536	15.7623	5.65115e-56	7.2613e-55
SPAG1	1093.69	1.3368	0.0848256	15.7595	5.91408e-56	7.58915e-55
INPP1	692.307	-1.12575	0.071433	-15.7595	5.91024e-56	7.58915e-55
TSPAN13	17821.1	1.58629	0.100672	15.757	6.14487e-56	7.88013e-55
TDRKH	1547.68	1.14163	0.0724756	15.7519	6.66249e-56	8.53832e-55
LDB3	117.189	-1.63736	0.103992	-15.745	7.43634e-56	9.52379e-55
AL357556.3	95.2408	1.19089	0.0756464	15.7429	7.68398e-56	9.83448e-55
TLE3	8350.36	0.985505	0.0626394	15.733	8.98609e-56	1.14935e-54
LCA5	532.408	-1.25861	0.0800253	-15.7277	9.77277e-56	1.24915e-54
PDRG1	1848.68	1.13602	0.072251	15.7232	1.04812e-55	1.33882e-54
LRRC73	167.309	2.05392	0.130638	15.7223	1.06434e-55	1.35866e-54
RFC4	1365.43	1.2333	0.0784483	15.7212	1.08186e-55	1.38011e-54
RBBP8NL	512.623	1.60105	0.101882	15.7148	1.19788e-55	1.52712e-54
DEGS2	4256.59	2.52596	0.160746	15.7139	1.21401e-55	1.54667e-54
CFAP157	203.699	1.34839	0.0858092	15.7138	1.21567e-55	1.54778e-54
PCDH17	660.2	1.32352	0.0842361	15.7121	1.25002e-55	1.59048e-54
SPEF1	161.245	2.44235	0.155621	15.6942	1.65698e-55	2.1069e-54
AMZ1	248.921	2.64187	0.168339	15.6937	1.67011e-55	2.12222e-54
BLOC1S3	1260.19	0.772504	0.0492282	15.6923	1.70801e-55	2.16896e-54
AC006030.1	1.55142	-1.2935	0.0824363	-15.6909	1.74494e-55	2.21442e-54
VAMP8	7585.75	1.06267	0.0677274	15.6903	1.761e-55	2.23335e-54
ARPC5L	2950.54	0.93168	0.0594199	15.6796	2.08567e-55	2.64339e-54
CUBN	159.958	-1.56936	0.100093	-15.6791	2.10225e-55	2.66267e-54
PGM1	4151.37	-1.26483	0.0807258	-15.6683	2.49235e-55	3.15471e-54
KCTD10	4776.92	-0.587828	0.0375226	-15.666	2.58417e-55	3.26882e-54
KCNF1	491.825	3.46671	0.221373	15.6601	2.83627e-55	3.58538e-54
CPNE7	562.215	2.59285	0.165627	15.6548	3.07991e-55	3.89085e-54
BX255925.3	1200.39	1.26864	0.0810386	15.6548	3.08296e-55	3.89218e-54
PPP1R14A	303.551	-2.32835	0.148734	-15.6545	3.09605e-55	3.90619e-54
ARMC3	154.051	2.86894	0.183291	15.6524	3.2016e-55	4.03674e-54
GLP2R	36.6559	-3.37014	0.215474	-15.6406	3.85351e-55	4.85557e-54
COPA	26873.6	0.8232	0.0526331	15.6403	3.86639e-55	4.86865e-54
ABHD11	3055.24	1.33874	0.0856266	15.6346	4.2281e-55	5.32071e-54
HNRNPC	27151.2	0.483991	0.0309613	15.6322	4.39696e-55	5.52964e-54
CYB561	12086.3	1.30452	0.0835782	15.6083	6.38727e-55	8.02747e-54
ARL6IP1	17342.5	0.972894	0.0623441	15.6052	6.70723e-55	8.42418e-54
AVPR1A	463.51	-1.66861	0.106982	-15.5971	7.62282e-55	9.56798e-54
PNMA8C	28.3322	-3.09436	0.198396	-15.5969	7.64088e-55	9.58449e-54
TNNT3	124.323	-2.98639	0.191562	-15.5897	8.55909e-55	1.07294e-53
FAM102A	11242.4	1.08021	0.0692982	15.5878	8.80749e-55	1.10337e-53
SCUBE3	1298.67	2.87805	0.18469	15.5831	9.48268e-55	1.18719e-53
DNAAF3	116.017	2.37993	0.152732	15.5824	9.59513e-55	1.2005e-53
SFXN1	2734.33	1.08062	0.0693682	15.5781	1.02626e-54	1.28319e-53
PAICS	10508.2	0.97631	0.0626991	15.5714	1.13956e-54	1.42394e-53
RDH16	190.9	2.66654	0.171249	15.5712	1.14329e-54	1.42768e-53
CERS2	9779.74	1.20619	0.0774648	15.5708	1.14887e-54	1.43373e-53
JPH2	637.034	-2.46298	0.158183	-15.5704	1.15617e-54	1.44193e-53
MPDZ	2588.73	-1.20143	0.077171	-15.5684	1.19316e-54	1.48711e-53
SLC25A44	3312.1	0.629506	0.0404578	15.5596	1.36948e-54	1.70578e-53
LHCGR	10.4914	-4.49981	0.289281	-15.5552	1.46791e-54	1.82721e-53
TTYH3	6369.97	1.27751	0.0821456	15.5518	1.5466e-54	1.92393e-53
AXIN1	2973.92	0.898168	0.057764	15.5489	1.61805e-54	2.01153e-53
ADGRA2	2114.71	-1.44948	0.0932327	-15.547	1.66851e-54	2.07295e-53
ZMYND19	1303.42	1.03431	0.06653	15.5465	1.68114e-54	2.0873e-53
MYCBP2	4469.52	-1.17501	0.075604	-15.5416	1.81401e-54	2.25085e-53
PKDCC	714.238	-2.04989	0.131947	-15.5357	1.98988e-54	2.4675e-53
TGFBR3L	18.873	3.17689	0.204498	15.5351	2.00765e-54	2.48796e-53
LRRC59	9985.15	1.26927	0.0817379	15.5285	2.22604e-54	2.75685e-53
C1orf43	18318.9	0.762435	0.0491272	15.5196	2.55618e-54	3.16369e-53
SCX	76.2827	2.45975	0.158517	15.5173	2.65063e-54	3.27851e-53
SRL	62.2734	-1.81114	0.116737	-15.5148	2.75663e-54	3.40747e-53
CTPS1	2209.08	1.32316	0.0852888	15.5139	2.79534e-54	3.45313e-53
CRABP2	30898.5	2.13051	0.13733	15.5137	2.80132e-54	3.45833e-53
ABHD17C	1889.63	1.37463	0.0886155	15.5123	2.86459e-54	3.5342e-53
SAC3D1	794.813	1.42914	0.0921771	15.5042	3.24717e-54	4.00368e-53
TDRD10	59.7437	-2.00525	0.129363	-15.5009	3.41955e-54	4.21355e-53
F11R	9113.94	0.94502	0.0609744	15.4986	3.54375e-54	4.36385e-53
C20orf144	23.145	1.78053	0.114894	15.4971	3.62952e-54	4.46665e-53
CD276	7435.56	0.913656	0.0589718	15.4931	3.86235e-54	4.75018e-53
ROBO3	292.745	-1.73429	0.111941	-15.4928	3.87984e-54	4.76869e-53
NELL2	2682.43	3.13624	0.202456	15.491	3.99033e-54	4.9014e-53
FGD4	1090.33	-1.21605	0.0785108	-15.489	4.11835e-54	5.05547e-53
PPP6R1	5011.13	0.786894	0.0508042	15.4888	4.13188e-54	5.06889e-53
LPAR6	1924.38	-1.07033	0.0691112	-15.4871	4.23765e-54	5.19538e-53
RBPMS2	272.095	-1.69633	0.109556	-15.4837	4.47077e-54	5.47774e-53
RET	3878.74	2.89366	0.186916	15.4811	4.65734e-54	5.70276e-53
C1QTNF7	211.163	-2.54292	0.164271	-15.4801	4.73104e-54	5.78937e-53
PIGU	1951.99	0.926148	0.0598382	15.4775	4.91917e-54	6.01581e-53
WSCD1	156.071	-1.82585	0.117999	-15.4735	5.24161e-54	6.40613e-53
SMIM10L2A	265.01	-2.16514	0.139966	-15.469	5.61619e-54	6.85963e-53
SDF2L1	1175.65	1.50157	0.0970975	15.4646	6.01669e-54	7.3442e-53
C14orf28	294.476	-0.828715	0.0536141	-15.457	6.76461e-54	8.25198e-53
H2AC20	52.4194	2.21778	0.143494	15.4556	6.91643e-54	8.43192e-53
DIPK1A	924.336	-1.14791	0.0742964	-15.4504	7.50163e-54	9.13962e-53
APEX2	2513.12	0.838068	0.0542567	15.4464	7.98232e-54	9.71921e-53
CAPN9	415.517	2.64483	0.171231	15.4459	8.03415e-54	9.77622e-53
HS3ST3A1	105.761	1.90759	0.123531	15.4422	8.51436e-54	1.03541e-52
ZNF467	1303.24	1.50893	0.0977155	15.4421	8.52883e-54	1.03652e-52
MYOCD	60.7205	-2.4426	0.158186	-15.4413	8.63819e-54	1.04916e-52
TMEM97	2320.12	1.5172	0.0982619	15.4403	8.76243e-54	1.06359e-52
NMB	399.752	-1.87265	0.121304	-15.4377	9.1271e-54	1.10716e-52
VSTM2A	1185.29	6.28993	0.407506	15.4352	9.49178e-54	1.15069e-52
RGS19	1096.21	1.03729	0.0672109	15.4334	9.75814e-54	1.18224e-52
DNASE2	4593.81	0.834437	0.0540777	15.4303	1.0232e-53	1.23889e-52
DOP1B	4827.06	1.18157	0.0766023	15.4247	1.11706e-53	1.35169e-52
NECTIN3	323.582	-1.69158	0.109681	-15.4226	1.15279e-53	1.39406e-52
EIF4A3	6788.99	0.848181	0.0550063	15.4197	1.20649e-53	1.45809e-52
IGSF10	552.324	-2.77173	0.179753	-15.4197	1.20756e-53	1.45849e-52
MAFF	1283.51	-1.46028	0.0947155	-15.4176	1.24694e-53	1.50511e-52
FARSA	3778.47	0.866922	0.0562538	15.4109	1.38223e-53	1.66739e-52
TRAF7	6075.47	0.78038	0.0506427	15.4095	1.41216e-53	1.70245e-52
AAGAB	4693.2	0.7976	0.0517674	15.4074	1.46037e-53	1.7578e-52
HELQ	644.009	-0.549601	0.0356714	-15.4074	1.46078e-53	1.7578e-52
SPINT2	7057.97	1.35278	0.0878008	15.4074	1.45983e-53	1.7578e-52
HSD17B11	1115.62	-1.33597	0.0867315	-15.4035	1.54994e-53	1.86394e-52
PRR7	216.595	1.91158	0.124108	15.4025	1.57503e-53	1.89294e-52
ETS2	3470.91	-1.24078	0.0805606	-15.4018	1.59234e-53	1.91257e-52
RNPS1	9320.64	0.760194	0.0493876	15.3924	1.84068e-53	2.2095e-52
CORO2A	3158.12	1.40186	0.0911023	15.3877	1.97865e-53	2.37365e-52
SLC39A7	12476.7	0.961972	0.0625213	15.3863	2.02213e-53	2.42432e-52
C1orf35	1429.8	1.20889	0.0785815	15.3839	2.09995e-53	2.51607e-52
HPSE2	110.223	-3.19192	0.207556	-15.3786	2.27749e-53	2.72712e-52
TYRP1	74.5861	3.87125	0.251756	15.377	2.33537e-53	2.79471e-52
MB	1613.76	1.907	0.124064	15.3711	2.55874e-53	3.06014e-52
THOC6	1634.66	1.10181	0.0716996	15.3671	2.72217e-53	3.2536e-52
TFB2M	1560.95	0.837378	0.0545026	15.364	2.85316e-53	3.40808e-52
PLEK2	476.731	1.39366	0.0907384	15.3591	3.07915e-53	3.67577e-52
CSMD2	219.354	2.09256	0.136285	15.3543	3.31513e-53	3.95506e-52
NDUFAF6	1795.82	1.2139	0.0790898	15.3484	3.63055e-53	4.32871e-52
CLEC14A	1318.75	-1.32957	0.0866317	-15.3474	3.68835e-53	4.39495e-52
ARHGAP24	481.741	-1.33704	0.0871226	-15.3466	3.73146e-53	4.4436e-52
XPO6	6887.79	0.62954	0.0410233	15.3459	3.77232e-53	4.48952e-52
TMTC1	2198.03	-2.22073	0.144765	-15.3402	4.1162e-53	4.89579e-52
CCDC80	16011.1	-1.8733	0.122159	-15.335	4.46379e-53	5.30599e-52
CYP26B1	460.226	-2.12569	0.138659	-15.3303	4.79867e-53	5.70057e-52
SLC39A1	64.1266	1.29396	0.0844181	15.328	4.97366e-53	5.90487e-52
NRP1	6282.22	-1.21054	0.0789923	-15.3248	5.22032e-53	6.19393e-52
IQSEC3	111.531	-2.1274	0.138827	-15.3241	5.27695e-53	6.25733e-52
NCAPG2	2074.19	1.17619	0.0767669	15.3215	5.49059e-53	6.5067e-52
LURAP1	38.1111	-1.48855	0.097159	-15.3207	5.55803e-53	6.58262e-52
SLC12A4	2418.35	-0.961522	0.0627863	-15.3142	6.14534e-53	7.27379e-52
ARHGAP31	2393.68	-1.16146	0.0758605	-15.3104	6.51534e-53	7.70706e-52
ESAM	1987.4	-1.18069	0.077155	-15.3029	7.31259e-53	8.64489e-52
GEN1	1108.45	1.05009	0.068623	15.3022	7.38738e-53	8.72801e-52
C2orf88	290.403	-2.24352	0.146671	-15.2963	8.0959e-53	9.55934e-52
SGK1	3945.79	-1.43428	0.0938249	-15.2867	9.37355e-53	1.10612e-51
VPS72	3462.87	0.929817	0.060842	15.2825	1.00077e-52	1.18024e-51
ADSS2	4682.11	0.834619	0.0546135	15.2823	1.00391e-52	1.18323e-51
DNAJC9	706.735	0.918498	0.0601051	15.2815	1.01511e-52	1.19571e-51
OTX1	231.205	2.5077	0.164121	15.2796	1.04541e-52	1.23066e-51
RASL10A	73.4397	-1.8584	0.121667	-15.2745	1.13007e-52	1.32952e-51
MFSD12	2547.45	0.96992	0.0635065	15.2728	1.16104e-52	1.36514e-51
TMED9	11666.1	0.930333	0.0609528	15.2632	1.34535e-52	1.58089e-51
FAM72C	18.0982	2.7121	0.177762	15.2569	1.48136e-52	1.73967e-51
ZNF239	766.623	1.20749	0.0791619	15.2534	1.56225e-52	1.83356e-51
PIGQ	3626.73	1.28572	0.0843201	15.2481	1.69535e-52	1.98857e-51
PCSK1	574.119	4.08702	0.268109	15.2439	1.80838e-52	2.11987e-51
NEXN	785.081	-1.42384	0.0934185	-15.2415	1.87514e-52	2.19682e-51
CMA1	51.9131	-2.893	0.189811	-15.2414	1.87748e-52	2.19824e-51
DENND5A	4467.34	-0.740378	0.0485955	-15.2355	2.05518e-52	2.40485e-51
DPY30	2407.58	0.825511	0.0542091	15.2283	2.29599e-52	2.68503e-51
SOD3	1521.94	-2.31181	0.151846	-15.2247	2.42347e-52	2.83241e-51
PRR15	2151.03	2.36445	0.155312	15.2239	2.45406e-52	2.86645e-51
TMEM54	2067.92	1.31307	0.0862554	15.223	2.4885e-52	2.90493e-51
DSC1	34.9881	-2.69421	0.176996	-15.2218	2.53392e-52	2.95619e-51
PRKD1	430.066	-1.43748	0.0944447	-15.2203	2.59301e-52	3.02332e-51
C16orf71	186.253	1.70097	0.111815	15.2124	2.92808e-52	3.41196e-51
PCCA	1175.04	-1.10032	0.0723343	-15.2116	2.96359e-52	3.45128e-51
IGFBPL1	188.827	2.76387	0.181764	15.2058	3.23657e-52	3.76693e-51
H1-2	5208.96	2.27644	0.149732	15.2034	3.3558e-52	3.90336e-51
VANGL1	3086.53	0.984028	0.0647303	15.202	3.43109e-52	3.98857e-51
SAMD10	707.124	1.21193	0.0797315	15.2001	3.53025e-52	4.10139e-51
SMIM29	1627.14	1.14524	0.0753742	15.1941	3.86961e-52	4.49298e-51
GPR84	113.452	1.89834	0.124944	15.1935	3.90391e-52	4.53012e-51
ZDHHC16	2537.3	0.778758	0.0512572	15.1931	3.92603e-52	4.55307e-51
SLC22A12	5.45255	-4.95213	0.3261	-15.1859	4.38365e-52	5.08077e-51
WDR86	217.952	-2.04337	0.134595	-15.1816	4.68059e-52	5.42171e-51
C1QTNF1	2174.28	-1.67431	0.110289	-15.1811	4.7179e-52	5.46168e-51
KLHL36	2582.21	-0.869498	0.0572766	-15.1807	4.74706e-52	5.49218e-51
SELENOI	4151.41	0.982212	0.0647045	15.18	4.80088e-52	5.55116e-51
PDCL3	1606.17	0.78807	0.0519156	15.1798	4.81001e-52	5.55842e-51
NEK7	4206.88	-0.95463	0.0629012	-15.1766	5.04956e-52	5.8318e-51
RUNX1T1	468.111	-1.72025	0.11335	-15.1764	5.06774e-52	5.84932e-51
ADPRM	380.628	-0.7437	0.0490156	-15.1727	5.36198e-52	6.18529e-51
MED25	3193.89	0.918696	0.0605598	15.17	5.5835e-52	6.43702e-51
CHAF1A	1367.05	1.06732	0.0703677	15.1677	5.78418e-52	6.66444e-51
ECSCR	64.3645	-1.5549	0.102519	-15.167	5.85316e-52	6.73994e-51
SHTN1	5073.07	0.949287	0.0625929	15.166	5.93441e-52	6.82947e-51
CRB2	53.218	-2.11844	0.139683	-15.166	5.93794e-52	6.8295e-51
SNAP47	2650.95	0.723736	0.0477262	15.1643	6.09226e-52	7.00287e-51
KRT18	37484.5	1.68832	0.111345	15.163	6.21945e-52	7.14486e-51
MARS1	5574.25	0.693075	0.0457109	15.1621	6.29997e-52	7.2331e-51
EXOSC4	1210.23	1.50809	0.099474	15.1606	6.44303e-52	7.39301e-51
SEC14L1	4579.89	-0.811848	0.0535529	-15.1598	6.53152e-52	7.49014e-51
CREBRF	2022.55	-0.992551	0.0654817	-15.1577	6.74182e-52	7.72677e-51
CACYBP	5400.27	0.912963	0.0602529	15.1522	7.32796e-52	8.39361e-51
ALYREF	3271.26	1.26006	0.083176	15.1493	7.65521e-52	8.76331e-51
GMIP	1403.72	0.935348	0.0617637	15.144	8.30261e-52	9.49885e-51
ZHX3	2152.03	-0.92218	0.0609117	-15.1396	8.87379e-52	1.01464e-50
MRPS12	1846.72	1.25014	0.082592	15.1364	9.31888e-52	1.06491e-50
ECHDC3	1306.31	-1.43786	0.0950105	-15.1337	9.70595e-52	1.10849e-50
EIF4E3	2144.83	-1.05973	0.0700287	-15.1329	9.83313e-52	1.12236e-50
TMEM238	288.251	1.93236	0.127738	15.1275	1.06609e-51	1.21612e-50
ACVRL1	1532.16	-1.10408	0.073004	-15.1236	1.13211e-51	1.29069e-50
TIPARP	2674.02	-1.21265	0.0801905	-15.1221	1.15768e-51	1.31906e-50
NIPSNAP1	3920.67	0.917639	0.0606985	15.118	1.23265e-51	1.40367e-50
LPAR2	1278.54	1.13766	0.0752571	15.117	1.25136e-51	1.42415e-50
ETV7	397.392	1.98597	0.131466	15.1063	1.47113e-51	1.67328e-50
TMEM215	33.2198	3.63613	0.240713	15.1057	1.48584e-51	1.68903e-50
RAB19	257.31	1.62675	0.107696	15.1049	1.50256e-51	1.70704e-50
SLC44A4	7248.83	2.54155	0.168358	15.096	1.71943e-51	1.95229e-50
U2AF2	9006.07	0.709614	0.0470335	15.0874	1.95981e-51	2.22393e-50
IKBKE	1005.37	1.2308	0.0815816	15.0868	1.97928e-51	2.24471e-50
PDE7B	224.118	-1.54028	0.102109	-15.0846	2.04415e-51	2.31694e-50
POP7	1695.1	1.06715	0.0708014	15.0725	2.45792e-51	2.78431e-50
BOP1	3820.58	1.55348	0.103082	15.0703	2.53995e-51	2.87556e-50
ZNF670-ZNF695	9.60212	3.17774	0.210996	15.0607	2.93875e-51	3.32513e-50
MROH6	754.046	1.99369	0.13239	15.0592	3.00339e-51	3.3963e-50
RBFOX2	5772.53	-0.77908	0.0517452	-15.0561	3.14947e-51	3.55942e-50
HPN	2295.17	2.21304	0.146991	15.0556	3.17286e-51	3.58379e-50
COL5A2	30428.8	1.74576	0.115957	15.0553	3.18518e-51	3.59562e-50
SLC6A4	783.996	3.92386	0.260723	15.0499	3.4583e-51	3.90168e-50
CXCR2	36.93	-1.98532	0.131938	-15.0473	3.59445e-51	4.05294e-50
ZNF707	1008.61	1.13907	0.0757252	15.0421	3.88948e-51	4.38308e-50
PIK3R1	9818.52	-1.4024	0.0932332	-15.0419	3.90225e-51	4.39493e-50
ABI3BP	1997.94	-2.16241	0.143848	-15.0326	4.48707e-51	5.05067e-50
TBC1D4	3191.59	-1.19314	0.0793748	-15.0317	4.55278e-51	5.12168e-50
FEZ1	356.696	-1.419	0.0944097	-15.0302	4.65623e-51	5.23504e-50
OLFML1	853.519	-1.39119	0.0925779	-15.0272	4.87009e-51	5.47234e-50
TACR1	282.64	-2.58608	0.172142	-15.023	5.19425e-51	5.83323e-50
PPARA	1140.28	-1.42423	0.0948082	-15.0222	5.25341e-51	5.89627e-50
KATNAL1	1143.43	-0.960051	0.0639563	-15.011	6.21613e-51	6.97278e-50
CENPH	601.803	1.04533	0.0696391	15.0107	6.25072e-51	7.00755e-50
VPS37C	3245.92	0.858651	0.0572284	15.0039	6.91977e-51	7.75317e-50
PYCARD	1809.39	1.82464	0.121614	15.0036	6.95915e-51	7.79281e-50
FLYWCH2	1794.9	1.19374	0.0796047	14.9959	7.80937e-51	8.73987e-50
PLPPR5	16.1955	3.19072	0.212782	14.9953	7.88246e-51	8.81661e-50
EDN2	426.146	2.52227	0.16827	14.9895	8.60146e-51	9.61531e-50
MYO19	2106.57	1.00647	0.0671467	14.9891	8.6529e-51	9.66727e-50
MRPL47	2368.89	0.931946	0.0621798	14.9879	8.80647e-51	9.83322e-50
FAM107A	898.133	-2.66105	0.177557	-14.987	8.92417e-51	9.95895e-50
MYBL1	1084.64	2.12282	0.141703	14.9808	9.7979e-51	1.09277e-49
PSMG3	1855.18	1.17975	0.0787556	14.9799	9.93463e-51	1.10739e-49
SLC27A4	2898.9	1.02515	0.0684621	14.9739	1.08695e-50	1.21091e-49
EPCAM	13781.6	1.3972	0.0933358	14.9696	1.16093e-50	1.29259e-49
IFFO2	2284.44	-1.50614	0.100639	-14.9658	1.22764e-50	1.36609e-49
DNAJC1	5304.68	1.51853	0.101481	14.9638	1.26625e-50	1.40824e-49
BST1	303.89	-1.20092	0.0802718	-14.9607	1.32673e-50	1.47466e-49
NSD2	5332.94	0.907655	0.0607016	14.9527	1.49461e-50	1.66031e-49
THRB	1845.65	-1.47793	0.0988478	-14.9516	1.52076e-50	1.6884e-49
CLIC2	822.294	-1.30613	0.087363	-14.9506	1.54457e-50	1.71386e-49
KCNK15	824.712	2.50837	0.16781	14.9477	1.6132e-50	1.789e-49
CRYAB	7389.72	-2.82816	0.189226	-14.9459	1.65567e-50	1.83506e-49
SCN5A	43.7159	-2.21774	0.148407	-14.9437	1.71288e-50	1.89739e-49
LRRC56	556.613	1.64442	0.110061	14.9411	1.78065e-50	1.97134e-49
TBCB	3850.93	1.01418	0.0678793	14.941	1.78392e-50	1.97384e-49
NRSN2	3237.93	1.00138	0.0670393	14.9372	1.88652e-50	2.08618e-49
PTGER4	664.036	-1.44242	0.0965663	-14.9371	1.89045e-50	2.08934e-49
FLT4	928.956	-1.17731	0.0788535	-14.9303	2.09287e-50	2.31175e-49
JTB	815.203	1.20293	0.0805852	14.9275	2.1844e-50	2.41149e-49
RHBG	71.9392	2.66498	0.178548	14.9259	2.23675e-50	2.46788e-49
KCNG3	30.4382	2.78092	0.186397	14.9194	2.46607e-50	2.71937e-49
XG	358.12	-1.85814	0.124561	-14.9175	2.53493e-50	2.79214e-49
H4C12	24.1439	2.43371	0.163144	14.9176	2.53401e-50	2.79214e-49
KLC2	1995.69	1.0307	0.0691054	14.9149	2.63579e-50	2.9016e-49
LINC00634	15.7755	2.68201	0.179834	14.9138	2.67902e-50	2.94752e-49
KNTC1	1882.59	1.0795	0.0723916	14.912	2.75388e-50	3.02818e-49
THOC3	591.78	0.990045	0.0664108	14.9079	2.92897e-50	3.2189e-49
SPP1	13592	2.31526	0.155328	14.9056	3.03236e-50	3.33065e-49
LMBRD1	3401.66	-0.745283	0.0500063	-14.9038	3.11456e-50	3.41901e-49
GABRQ	77.0963	4.14213	0.27794	14.903	3.15229e-50	3.45848e-49
ELAVL2	197.812	2.62758	0.176344	14.9004	3.2785e-50	3.59461e-49
HYLS1	598.826	1.0324	0.0692871	14.9003	3.28005e-50	3.59461e-49
ASCL2	269.804	2.52446	0.169491	14.8943	3.58804e-50	3.92993e-49
ZNF296	363.452	1.6106	0.108145	14.893	3.66131e-50	4.00794e-49
R3HDM4	4819.81	0.864418	0.0580441	14.8924	3.69087e-50	4.03803e-49
LYPLA2	3943.96	0.907527	0.0609529	14.889	3.8863e-50	4.24946e-49
PUSL1	507.218	1.22976	0.0826	14.8881	3.9362e-50	4.30161e-49
BCL2L12	939.791	1.25359	0.0842075	14.8869	4.01127e-50	4.38119e-49
CHPF2	3852.37	0.773843	0.051985	14.8859	4.0703e-50	4.44318e-49
KCNJ10	72.3403	2.29246	0.154043	14.882	4.31479e-50	4.70744e-49
RAB40C	2291.85	1.03247	0.0694011	14.8769	4.65899e-50	5.08012e-49
MAF	2290.97	-1.15568	0.077689	-14.8757	4.73751e-50	5.16286e-49
RMDN2	212.072	-0.964504	0.064846	-14.8738	4.87921e-50	5.31431e-49
MORF4L2	19052.7	0.870582	0.0585607	14.8663	5.45276e-50	5.9357e-49
SGCB	2813.98	-1.09114	0.0733994	-14.8657	5.50174e-50	5.98567e-49
FABP6	56.9375	4.34651	0.292669	14.8513	6.82218e-50	7.41812e-49
PEX11B	2822.07	0.776035	0.0522591	14.8498	6.98244e-50	7.58815e-49
SIDT2	3884.46	-0.853531	0.0575083	-14.8419	7.85222e-50	8.52864e-49
PTH1R	171.646	-2.1211	0.142973	-14.8356	8.61757e-50	9.35472e-49
SKAP2	1994.76	-1.19528	0.0805901	-14.8316	9.15662e-50	9.93434e-49
GRIA4	147.285	-3.37681	0.227702	-14.83	9.3801e-50	1.01712e-48
EMC9	593.308	1.23792	0.0834869	14.8277	9.69843e-50	1.05105e-48
RELL2	87.3051	1.58829	0.107153	14.8227	1.04575e-49	1.13268e-48
ABHD6	465.098	-1.19336	0.0805233	-14.82	1.08783e-49	1.17761e-48
SOBP	325.756	-1.62165	0.109456	-14.8156	1.162e-49	1.2572e-48
DNAAF5	2529.79	0.715553	0.0482982	14.8153	1.16665e-49	1.26154e-48
VGLL3	1147.42	-1.78516	0.120514	-14.8128	1.21029e-49	1.308e-48
CLGN	1142.9	2.62829	0.177437	14.8125	1.21609e-49	1.31354e-48
HSPA12A	1668.48	-1.106	0.0746911	-14.8076	1.30814e-49	1.41218e-48
TFE3	3965.11	-0.618321	0.0417601	-14.8065	1.32938e-49	1.43432e-48
SNRPG	2323.44	0.943297	0.0637103	14.806	1.33894e-49	1.44384e-48
SAE1	6287.62	0.705596	0.0476566	14.8058	1.34319e-49	1.44762e-48
CLDN19	85.1528	-3.48993	0.235732	-14.8046	1.36723e-49	1.47272e-48
CAPN15	1939.91	0.966355	0.0652852	14.8021	1.42051e-49	1.52927e-48
BCL6	3806.68	-1.14295	0.0772619	-14.7931	1.62214e-49	1.74537e-48
CD99L2	3207.36	-1.02779	0.069499	-14.7885	1.73818e-49	1.86919e-48
MFAP5	3715.45	-1.98613	0.134314	-14.7872	1.77159e-49	1.90407e-48
PLAGL1	963.889	-1.70963	0.115618	-14.7869	1.78e-49	1.91206e-48
MMP9	4020.69	2.46741	0.166924	14.7816	1.92402e-49	2.06563e-48
DIO1	698.732	3.50925	0.237448	14.779	2e-49	2.14602e-48
MEX3A	2948.82	2.05227	0.138873	14.778	2.02984e-49	2.17683e-48
FAM189A2	1077.05	-2.19127	0.148313	-14.7746	2.13619e-49	2.28962e-48
RAB11FIP2	1111.08	-0.7757	0.0525041	-14.7741	2.15279e-49	2.30616e-48
WASF2	10967.3	-0.766184	0.0518785	-14.7688	2.32767e-49	2.49213e-48
LPCAT2	1485.1	-1.25192	0.084769	-14.7685	2.337e-49	2.50074e-48
ARRDC1	2672.63	1.18161	0.0800339	14.7639	2.50509e-49	2.67915e-48
MAPKBP1	1149.75	-0.777363	0.0526612	-14.7616	2.59053e-49	2.769e-48
CASP3	2365.04	0.691029	0.0468287	14.7565	2.79378e-49	2.98462e-48
PAPPA2	76.0944	-2.53599	0.171857	-14.7564	2.79794e-49	2.98743e-48
UMODL1	87.9931	2.74811	0.186285	14.7522	2.97882e-49	3.17882e-48
PRXL2C	859.015	-0.854202	0.0579043	-14.752	2.98829e-49	3.18718e-48
SERTM1	8.26224	-3.83878	0.260375	-14.7433	3.39808e-49	3.62227e-48
RABEP2	2016.94	1.25064	0.0848672	14.7364	3.76301e-49	4.00908e-48
ABRACL	2416.97	1.36761	0.0928091	14.7358	3.79753e-49	4.04365e-48
MYH1	43.0753	-2.71295	0.184137	-14.7333	3.93825e-49	4.19121e-48
FBXO46	1827.25	0.855468	0.0580729	14.7309	4.07957e-49	4.33924e-48
DNAJC27	460.191	-0.736916	0.0500282	-14.73	4.13644e-49	4.39733e-48
MBOAT2	5218.04	1.44177	0.0978856	14.7292	4.18934e-49	4.45115e-48
COBLL1	2782.41	-1.34632	0.0914226	-14.7264	4.36422e-49	4.63443e-48
CLIP4	1222.85	-1.74274	0.118368	-14.7231	4.58095e-49	4.86193e-48
SAMD11	380.72	2.70019	0.183431	14.7205	4.76329e-49	5.05271e-48
EMX1	118.705	3.49559	0.237468	14.7202	4.7799e-49	5.06758e-48
FLI1	1275.62	-1.18856	0.080753	-14.7185	4.90352e-49	5.19581e-48
HSPA14	1143.53	0.961368	0.0653177	14.7183	4.91692e-49	5.20718e-48
CFAP47	58.0256	3.1003	0.21065	14.7178	4.95756e-49	5.24737e-48
RAE1	3101.85	0.920028	0.0625226	14.7151	5.15514e-49	5.45355e-48
FAXDC2	1898.69	-1.9882	0.13517	-14.7088	5.65885e-49	5.98318e-48
PRNP	5972.32	-1.33574	0.0908254	-14.7066	5.84334e-49	6.1749e-48
CDNF	121.089	-1.23138	0.0837525	-14.7026	6.20434e-49	6.55283e-48
RUVBL2	5432.76	0.981743	0.0667813	14.7009	6.3633e-49	6.71709e-48
SAA2	437.009	-3.16961	0.215635	-14.6989	6.55018e-49	6.91062e-48
HOXC12	327.252	4.09237	0.27842	14.6985	6.58613e-49	6.94479e-48
LAMC1	15255.5	-1.14818	0.0781198	-14.6977	6.66849e-49	7.02784e-48
GGPS1	1816.44	0.878559	0.0597996	14.6917	7.28393e-49	7.6723e-48
PTPN6	3069.59	0.938129	0.0638662	14.689	7.58501e-49	7.98512e-48
NPHP3	358.008	-0.93865	0.0639085	-14.6874	7.76221e-49	8.16727e-48
TEX45	52.2207	1.95547	0.13315	14.6862	7.90486e-49	8.31288e-48
MNX1	101.721	3.18273	0.216722	14.6858	7.94983e-49	8.35567e-48
SORD	3070.51	1.66186	0.113188	14.6824	8.36136e-49	8.78347e-48
TRPC6	264.959	-1.34209	0.0914388	-14.6775	8.982e-49	9.43038e-48
PRXL2A	7740.57	-1.21463	0.0827595	-14.6766	9.0987e-49	9.54777e-48
VWCE	61.0944	-1.74672	0.11902	-14.6759	9.20401e-49	9.65309e-48
ADD3	4249.84	-1.39205	0.0948694	-14.6733	9.55352e-49	1.00143e-47
GBP5	1500.32	2.51914	0.171712	14.6707	9.92602e-49	1.03991e-47
HOXC10	1762.08	2.4105	0.164311	14.6703	9.98446e-49	1.04548e-47
IGF2BP1	26.68	3.09518	0.211019	14.6678	1.03728e-48	1.08555e-47
ADAMTSL4	606.848	-1.75599	0.119742	-14.6647	1.08433e-48	1.13419e-47
TAPBP	16654.7	0.917861	0.0625971	14.663	1.11252e-48	1.16305e-47
SHROOM4	864.185	-1.25742	0.0857554	-14.6629	1.11431e-48	1.1643e-47
LIX1L	1367	-1.07032	0.073	-14.6619	1.13117e-48	1.18128e-47
HSF2BP	73.2263	1.18306	0.0807174	14.6568	1.21889e-48	1.27221e-47
PODXL2	2895.33	1.71433	0.116968	14.6564	1.22637e-48	1.27933e-47
TMEM183A	2941.83	0.66379	0.0453056	14.6514	1.32e-48	1.37627e-47
NECAB3	2596.21	1.39176	0.0949985	14.6503	1.34099e-48	1.3974e-47
MYDGF	4990.33	1.01591	0.0693616	14.6466	1.4153e-48	1.47406e-47
IQCD	190.11	1.27667	0.087169	14.6459	1.43062e-48	1.48921e-47
GDF10	180.512	-3.09652	0.211433	-14.6454	1.44056e-48	1.49877e-47
SMAD9	328.446	-1.40649	0.0960392	-14.6449	1.45169e-48	1.50954e-47
MXRA7	3940.74	-1.12657	0.0769509	-14.6401	1.55775e-48	1.61897e-47
ATF3	3338.47	-2.07042	0.141433	-14.6388	1.58826e-48	1.6498e-47
TINCR	1059.47	2.57596	0.176074	14.63	1.80722e-48	1.87624e-47
GYS2	1.18477	-4.97417	0.34003	-14.6286	1.84471e-48	1.91414e-47
SLC2A1	6949.92	1.51113	0.103305	14.6278	1.86858e-48	1.93788e-47
IGFALS	250.625	2.86342	0.195815	14.6231	2.00222e-48	2.07537e-47
RASA3	2039.06	-1.15179	0.0787767	-14.6209	2.06617e-48	2.14053e-47
DUSP13	38.3537	3.61725	0.247451	14.618	2.15514e-48	2.23151e-47
FAM189B	2891.25	1.04544	0.0715276	14.616	2.22173e-48	2.29925e-47
OVCH2	31.5202	-3.21915	0.220298	-14.6127	2.33184e-48	2.41191e-47
EFEMP1	7655.72	-1.93513	0.132457	-14.6095	2.44258e-48	2.52512e-47
TUBA3D	342.782	3.14736	0.215497	14.6051	2.60647e-48	2.69313e-47
DSCC1	641.193	1.49865	0.102625	14.6032	2.67933e-48	2.76694e-47
DIAPH2	1280.83	-1.12956	0.0773592	-14.6015	2.74642e-48	2.83472e-47
ABHD5	2470.84	-0.777338	0.0532382	-14.6011	2.76219e-48	2.84949e-47
ARNT2	3726.93	2.03925	0.139685	14.5989	2.85363e-48	2.94227e-47
P2RX6	28.555	-2.43141	0.166552	-14.5985	2.87006e-48	2.95765e-47
TTLL12	6224.26	1.36099	0.0932377	14.597	2.93315e-48	3.02107e-47
AMOTL1	3001.95	-1.44543	0.0990651	-14.5907	3.21834e-48	3.31306e-47
ABCA1	2987.5	-1.31236	0.0899512	-14.5897	3.26513e-48	3.35945e-47
RRP12	2983.96	0.81701	0.0560278	14.5822	3.64496e-48	3.74828e-47
PARD6B	3112.6	2.18586	0.149946	14.5777	3.89566e-48	4.00397e-47
MAGED1	17267.2	1.07689	0.073877	14.5768	3.94446e-48	4.052e-47
KLHL35	448.447	1.87834	0.128882	14.5741	4.10419e-48	4.21387e-47
TMEM151A	27.119	3.7765	0.259135	14.5735	4.14236e-48	4.25082e-47
PMAIP1	1033.59	1.77611	0.121886	14.5718	4.24376e-48	4.35258e-47
CCL16	7.55511	-2.38092	0.163405	-14.5707	4.31331e-48	4.42159e-47
ACTL6A	3127	0.850461	0.0583703	14.5701	4.35242e-48	4.45934e-47
COPB2	16524.8	0.68401	0.0469543	14.5676	4.51592e-48	4.62443e-47
FER	1221.57	-1.00941	0.0692939	-14.5671	4.54658e-48	4.65339e-47
FKBPL	602.344	0.982457	0.0674607	14.5634	4.79987e-48	4.91006e-47
ADHFE1	113.019	-1.71072	0.117471	-14.5628	4.84119e-48	4.94973e-47
HID1	9318.87	1.55537	0.106817	14.561	4.97018e-48	5.07895e-47
EEF2KMT	487.761	0.761997	0.0523512	14.5555	5.38986e-48	5.50493e-47
HARBI1	331.279	0.672373	0.0461955	14.555	5.43194e-48	5.54501e-47
HHIPL2	170.466	3.07267	0.211115	14.5545	5.46687e-48	5.57775e-47
NSF	3677.93	0.895203	0.0615112	14.5535	5.5501e-48	5.65971e-47
RASGRF2	855.459	-1.42957	0.0982354	-14.5525	5.63362e-48	5.74188e-47
NR5A2	279.567	-1.47164	0.101143	-14.5501	5.83083e-48	5.93978e-47
TBC1D31	688.431	1.2051	0.0828391	14.5474	6.06525e-48	6.17535e-47
TIE1	1728.2	-1.19808	0.0823771	-14.5438	6.39482e-48	6.50751e-47
CREBL2	4723.43	-0.78114	0.0537124	-14.543	6.46933e-48	6.57991e-47
EMILIN2	1104.88	-1.41964	0.097631	-14.5409	6.67404e-48	6.78458e-47
PHYHIP	137.078	-2.10294	0.14463	-14.5401	6.74852e-48	6.85672e-47
CDH11	7323.7	1.54229	0.106076	14.5394	6.81629e-48	6.92197e-47
PDIA3	35375.3	0.867014	0.0596494	14.5352	7.25409e-48	7.36273e-47
REM2	98.6107	1.79551	0.123556	14.532	7.60218e-48	7.71202e-47
AMH	113.581	2.6925	0.185289	14.5314	7.66401e-48	7.7707e-47
PMM2	745.396	0.924315	0.0636103	14.5309	7.71982e-48	7.82324e-47
HYAL3	243.599	1.24878	0.0859556	14.5282	8.0303e-48	8.13365e-47
TBC1D7	1078.2	1.023	0.0704767	14.5154	9.67903e-48	9.79851e-47
BIN1	1463.14	-1.6192	0.111559	-14.5143	9.8367e-48	9.95296e-47
GOLGA8N	37.0158	-1.38307	0.0953077	-14.5116	1.02268e-47	1.03423e-46
H3C8	84.1066	3.03666	0.209263	14.5112	1.02874e-47	1.03983e-46
NXNL1	1.52465	-3.11959	0.215029	-14.5078	1.08161e-47	1.09269e-46
ORMDL2	780.502	0.841653	0.0580149	14.5075	1.08562e-47	1.09618e-46
IL6	205.463	-2.80891	0.193633	-14.5063	1.10487e-47	1.11504e-46
H1-5	15.7836	3.5233	0.242924	14.5037	1.14774e-47	1.1577e-46
AOX1	958.577	-2.31221	0.159426	-14.5033	1.15408e-47	1.1635e-46
ERH	5326.34	0.796733	0.0549347	14.5033	1.15481e-47	1.16364e-46
RAB3A	384.647	1.37347	0.0947034	14.5029	1.16204e-47	1.17031e-46
RPN1	21813	0.744309	0.0513237	14.5022	1.17259e-47	1.18033e-46
ACADL	138.038	-3.33646	0.230098	-14.5002	1.20872e-47	1.21607e-46
EBNA1BP2	3892.26	0.797413	0.0550003	14.4983	1.24115e-47	1.24805e-46
CARD6	595.485	-1.26794	0.087459	-14.4975	1.25602e-47	1.26236e-46
EFNA3	722.134	1.95372	0.134791	14.4944	1.31399e-47	1.31994e-46
SRPK3	283.807	2.48702	0.171594	14.4936	1.32891e-47	1.33425e-46
CNOT11	3429.1	0.618399	0.0426692	14.4929	1.34394e-47	1.34864e-46
SCN3B	108.181	-2.20138	0.151909	-14.4914	1.37315e-47	1.37724e-46
MANEAL	525.701	1.53634	0.106037	14.4888	1.42617e-47	1.42969e-46
ATF7	2412.67	-0.591557	0.0408298	-14.4884	1.43538e-47	1.43818e-46
HPS5	1962.89	-0.734391	0.0507069	-14.4831	1.55012e-47	1.55235e-46
COPE	4494.67	1.09597	0.0756846	14.4807	1.60451e-47	1.60599e-46
NFKBIE	1242.13	1.16893	0.08074	14.4777	1.67643e-47	1.67712e-46
CLPSL1	135.979	2.92522	0.20207	14.4763	1.71062e-47	1.71044e-46
DARS2	2556.87	0.978083	0.0675718	14.4747	1.75046e-47	1.74939e-46
MOGS	4115.13	0.740123	0.051137	14.4733	1.78566e-47	1.78365e-46
SLC25A25	1585.51	-1.17551	0.0812217	-14.4728	1.79986e-47	1.79691e-46
KLHL3	411.661	-1.23865	0.0855862	-14.4725	1.80674e-47	1.80286e-46
MRPS23	3261.54	0.965263	0.0667117	14.4692	1.89759e-47	1.89254e-46
GMPPA	2845.06	0.820376	0.0566993	14.4689	1.90547e-47	1.89944e-46
SLC7A11	516.912	2.11521	0.146238	14.4642	2.0393e-47	2.03181e-46
TNNI3	38.243	4.02474	0.278289	14.4624	2.09253e-47	2.08378e-46
PKP3	4184.26	1.27485	0.0881494	14.4624	2.09486e-47	2.08503e-46
ROCK2	4178.87	-0.962382	0.0665443	-14.4623	2.09777e-47	2.08687e-46
UACA	4649.01	-0.854343	0.0590758	-14.4618	2.11179e-47	2.09974e-46
KLF2	2181.54	-1.57367	0.108844	-14.458	2.23037e-47	2.21652e-46
PPM1J	374.487	1.82058	0.125954	14.4543	2.35499e-47	2.33798e-46
ACBD3	5354.27	0.742973	0.0514014	14.4543	2.35392e-47	2.33798e-46
GET3	4471.3	0.735571	0.0508967	14.4522	2.42678e-47	2.40802e-46
TMEM141	1376.79	1.29492	0.0896077	14.451	2.47066e-47	2.45032e-46
FGD3	3455.71	2.03973	0.141176	14.4481	2.57653e-47	2.55402e-46
SCNM1	1867.84	0.974171	0.0674405	14.4449	2.6999e-47	2.67496e-46
SLC10A6	48.9712	-1.9239	0.133194	-14.4443	2.72293e-47	2.6964e-46
CHD4	2203.7	1.00205	0.0693747	14.444	2.73387e-47	2.70587e-46
MAN2A2	2472.98	-0.945304	0.0654484	-14.4435	2.75529e-47	2.72568e-46
LRFN1	439.225	1.57251	0.108889	14.4414	2.84048e-47	2.80854e-46
MAP11	808.443	0.888032	0.0614972	14.4402	2.8892e-47	2.85527e-46
CD177	172.881	3.71936	0.257594	14.4389	2.94672e-47	2.91063e-46
TMEM237	1606.94	-0.82602	0.0572101	-14.4384	2.96792e-47	2.93009e-46
COMTD1	617.673	1.69399	0.117361	14.434	3.16256e-47	3.12067e-46
FCRLB	295.64	2.85861	0.1981	14.4302	3.34312e-47	3.29717e-46
FOLR2	754.232	-1.93122	0.133852	-14.4281	3.44544e-47	3.39637e-46
UFC1	7170.24	0.842896	0.0584259	14.4268	3.51161e-47	3.45985e-46
ZC3H12B	101.249	-1.3572	0.0940882	-14.4248	3.61371e-47	3.55865e-46
NRIP2	291.96	-1.09306	0.0757999	-14.4203	3.85637e-47	3.7957e-46
FOXD2	124.647	1.99855	0.138616	14.4178	3.99612e-47	3.93126e-46
HSPE1	1256.76	1.2045	0.0835629	14.4143	4.20476e-47	4.13443e-46
TSTD1	3154.42	1.28992	0.0895196	14.4094	4.51583e-47	4.43806e-46
METTL26	2755.41	1.22436	0.0849717	14.4091	4.53893e-47	4.45852e-46
MEN1	2976.85	0.766149	0.0531877	14.4046	4.83892e-47	4.7508e-46
CELF3	38.4429	2.98427	0.20721	14.4021	5.01851e-47	4.92465e-46
TRPC1	310.884	-1.24143	0.0862094	-14.4001	5.16551e-47	5.06636e-46
CCDC87	118.28	1.61379	0.11208	14.3986	5.28317e-47	5.17915e-46
DUSP6	3842.89	-1.44296	0.100248	-14.3938	5.66038e-47	5.54614e-46
DPCD	1130.9	1.04016	0.0722705	14.3926	5.75481e-47	5.63584e-46
RASIP1	828.459	-1.40786	0.0978385	-14.3896	6.016e-47	5.88868e-46
LYPD1	38.757	2.13336	0.148332	14.3823	6.68077e-47	6.53611e-46
STX7	3772.5	-0.711437	0.0494794	-14.3784	7.06747e-47	6.91096e-46
MSLN	1018	4.27195	0.297128	14.3775	7.16746e-47	7.00523e-46
GPR17	32.1573	-2.36501	0.164516	-14.3756	7.36264e-47	7.1924e-46
RTN4	21614.4	-0.718045	0.0499504	-14.3752	7.40942e-47	7.23447e-46
[truncated: 17,935 more rows]

## Sheet: Enrichment
Gene set term	GeneRatio	BgRatio	pvalue	p.adjust (BH)	geneID	Count
MODULE_54	149/4406	262/18978	4.30111e-32	3.90411e-28	NEK2/PKMYT1/UBE2C/TPX2/CDC25C/ASF1B/NUF2/UBE2T/HJURP/PCLAF/CDK1/TROAP/CEP55/PBK/CENPF/PLK1/BUB1/MELK/HMMR/KIFC1/RRM2/DLGAP5/CCNB1/PTTG1/ASPM/CDKN3/NEIL3/CKS2/AURKA/KIF2C/ZWINT/HBB/ANLN/NDC80/CDCA5/KIF14/BIRC5/CDC20/TOP2A/CCNB2/FAM83D/FOXM1/BUB1B/KIF23/KIF11/LMNB1/SPAG5/MKI67/RAD51/AURKB/NCAPH/MYBL2/DEPDC1B/GINS1/DEPDC1/CCNA2/CENPA/TACC3/RECQL4/E2F8/ESM1/CDC45/MTFR2/PIMREG/SHCBP1/CENPE/E2F1/TTK/CC…	149
MODULE_118	195/4406	408/18978	4.44e-28	2.0151e-24	COL10A1/PKMYT1/CAV1/UBE2C/TPX2/PCLAF/CDK1/TROAP/CENPF/PLK1/HMMR/KIFC1/RRM2/DLGAP5/CCNB1/PTTG1/CAV2/CDKN3/CKS2/ZWINT/NDC80/PAFAH1B3/KIF14/CDC20/MMP1/TOP2A/CCNB2/FOXM1/GTSE1/BUB1B/KIF11/LMNB1/MKI67/MYBL2/CCNA2/CENPA/EZH2/RECQL4/CDC45/TGFBR2/E2F1/CCNF/FN1/AKAP12/TRIP13/RAD54L/MAD2L1/VWF/ANXA1/S100P/SRPX/CAVIN1/ISG15/MFAP2/ALDH1A1/H2AX/FEN1/PCNA/MGLL/EMP1/MCM4/PER1/PRAME/H2BC12/CRIM1/SLC16A3/LMNB2/ST…	195
REACTOME_DNA_METHYLATION	54/4406	63/18978	1.04262e-25	3.15461e-22	UHRF1/H3C10/H2BC5/H2BC17/H2AX/H2AZ1/H2BC6/H2BC12/H3C12/H2BC9/H4C9/H2BU1/H4C5/H2BC7/H4C14/H4C4/H2BC4/H2BC11/H3C2/H4C8/H2BC21/H2AC20/H4C12/H3C8/H2BC8/H2AC14/H4C11/DNMT3B/H2BC13/H2AC6/H3C3/H2BC15/H2BC14/H2AC8/H4C3/H3C7/H3C6/H4C2/H3C13/H4-16/H3C11/H2AC4/H2BC3/H2BC10/H4C1/H2AJ/H4C15/H3C14/H3C1/H2AC7/H3C15/H2BS1/H4C13/H4C6	54
REACTOME_GPCR_LIGAND_BINDING	208/4406	463/18978	1.86516e-25	4.23252e-22	CRHBP/FZD4/GPBAR1/CCL11/GRM4/HCAR2/NMUR1/ADRA1A/GNG11/OXTR/ADRB2/GNG2/ANXA1/GNG13/GRM8/CXCL11/SCT/CGA/CXCL10/S1PR1/SCTR/HTR1D/EDNRB/FFAR4/ADM2/KISS1R/CXCL12/AVPR2/CXCL2/GPR68/CCR8/ADCYAP1R1/HCAR3/RAMP1/P2RY12/P2RY14/SAA1/CX3CL1/NPW/UTS2B/CXCL9/NMU/PENK/ACKR3/GLP2R/AVPR1A/LHCGR/LPAR6/NMB/LPAR2/CXCR2/TACR1/PLPPR5/EDN2/PTGER4/PTH1R/CCL16/GPR17/VIP/FZD2/TAS1R3/OPRD1/HTR2A/CCL28/SSTR1/CCL23/ACKR4/GPR1…	208
REACTOME_DEPOSITION_OF_NEW_CENPA_CONTAINING_NUCLEOSOMES_AT_THE_CENTROMERE	58/4406	71/18978	2.565e-25	4.50534e-22	HJURP/KNL1/CENPM/CENPA/CENPU/OIP5/CENPI/H2BC5/CENPK/H2BC17/H2AX/H2AZ1/H2BC6/CENPL/H2BC12/CENPO/H2BC9/H4C9/H2BU1/H4C5/H2BC7/RUVBL1/H4C14/H4C4/H2BC4/MIS18A/H2BC11/CENPX/H4C8/H2BC21/H2AC20/CENPH/H4C12/H2BC8/H2AC14/H4C11/H2BC13/H2AC6/CENPN/CENPP/CENPS/H2BC15/CENPW/H2BC14/H2AC8/H4C3/H4C2/H4-16/H2AC4/H2BC3/H2BC10/H4C1/H2AJ/H4C15/H2AC7/H2BS1/H4C13/H4C6	58
MODULE_2	181/4406	384/18978	2.97808e-25	4.50534e-22	CAV1/CLEC3B/AOC3/MMD/LPL/PPP1R12B/ITGA7/CAV2/TNXB/CD34/GPX3/LEPR/IGFBP6/AQP7/ACSL1/GNG11/TGFBR2/RBP4/ECM2/FN1/AKAP12/G0S2/DST/VWF/CNN1/ADH1A/ANXA1/SRPX/DMD/MME/FABP4/ENPP2/GBE1/PCK1/ALDH1A1/MYH11/MGLL/PECAM1/EMP1/ADH1B/MYLK/AQP1/CDH5/FGF1/CDKN1C/PPP1R1A/MAOA/TSPAN7/EPB41L2/ANGPT1/DEPP1/PER1/COX7A1/CXCL12/CHL1/CRIM1/RGL1/ABLIM1/SYNM/AKR1C1/CLDN5/FXYD1/LAMA4/CSRP1/LRP1/SPRY1/ITM2A/CFD/TGFBR3/MFAP4/…	181
MODULE_53	186/4406	403/18978	1.45505e-24	1.88679e-21	COL10A1/PKMYT1/CLEC3B/UBE2C/TPX2/PCLAF/CDK1/TROAP/CENPF/PLK1/HMMR/KIFC1/RRM2/DLGAP5/CCNB1/PTTG1/CDKN3/CKS2/KIF2C/ZWINT/NDC80/PAFAH1B3/KIF14/CDC20/TOP2A/CCNB2/FOXM1/GTSE1/BUB1B/KIF11/LMNB1/MKI67/MYBL2/GINS1/CCNA2/CENPA/EZH2/RECQL4/CDC45/E2F1/EPAS1/CCNF/TRIP13/RAD54L/MAD2L1/ANXA1/S100P/PROC/ISG15/MFAP2/H2AX/ARTN/FEN1/PCNA/PECAM1/MCM4/PER1/PRAME/CXCL2/H2BC12/BLM/LMNB2/RHBDL1/STMN1/FOSB/CDC7/RIBC2/CH…	186
REACTOME_ACTIVATED_PKN1_STIMULATES_TRANSCRIPTION_OF_AR_ANDROGEN_RECEPTOR_REGULATED_GENES_KLK2_AND_KLK3	54/4406	65/18978	2.36407e-24	2.68233e-21	H3C10/H2BC5/H2BC17/H2AX/H2AZ1/H2BC6/H2BC12/H3C12/H2BC9/H4C9/H2BU1/H4C5/H2BC7/H4C14/H4C4/H2BC4/H2BC11/H3C2/H4C8/H2BC21/H2AC20/H4C12/H3C8/H2BC8/H2AC14/H4C11/H2BC13/H2AC6/H3C3/H2BC15/H2BC14/H2AC8/H4C3/H3C7/H3C6/H4C2/H3C13/H4-16/H3C11/H2AC4/H2BC3/H2BC10/H4C1/H2AJ/H4C15/H3C14/H3C1/KLK2/H2AC7/H3C15/H2BS1/H4C13/H4C6/KLK3	54
REACTOME_CONDENSATION_OF_PROPHASE_CHROMOSOMES	57/4406	72/18978	1.33094e-23	1.34233e-20	CDK1/PLK1/CCNB1/H3C10/H2BC5/H2BC17/H2AX/H2AZ1/H2BC6/H2BC12/H3C12/H2BC9/H4C9/H2BU1/H4C5/H2BC7/H4C14/H4C4/H2BC4/H2BC11/H3C2/H4C8/H2BC21/SMC4/H2AC20/NCAPG2/H4C12/H3C8/H2BC8/H2AC14/H4C11/H2BC13/H2AC6/H3C3/H2BC15/H2BC14/H2AC8/H4C3/H3C7/H3C6/H4C2/H3C13/H4-16/H3C11/H2AC4/H2BC3/H2BC10/H4C1/H2AJ/H4C15/H3C14/H3C1/H2AC7/H3C15/H2BS1/H4C13/H4C6	57
REACTOME_ASSEMBLY_OF_THE_ORC_COMPLEX_AT_THE_ORIGIN_OF_REPLICATION	54/4406	67/18978	4.01806e-23	3.64719e-20	H3C10/H2BC5/ORC6/H2BC17/H2AX/H2AZ1/H2BC6/ORC1/H2BC12/H3C12/H2BC9/H4C9/H2BU1/H4C5/H2BC7/H4C14/H4C4/H2BC4/H2BC11/H3C2/H4C8/H2BC21/H2AC20/H4C12/H3C8/H2BC8/H2AC14/H4C11/H2BC13/H2AC6/H3C3/H2BC15/H2BC14/H2AC8/H4C3/H3C7/H3C6/H4C2/H3C13/H4-16/H3C11/H2AC4/H2BC3/H2BC10/H4C1/H2AJ/H4C15/H3C14/H3C1/H2AC7/H3C15/H2BS1/H4C13/H4C6	54
MODULE_24	199/4406	453/18978	5.87845e-23	4.85079e-20	MMP11/CLEC3B/UBE2C/PCLAF/ACO1/PTTG1/CKS2/TNXB/CDC20/GTSE1/GPX3/APOB/ACSL1/EPAS1/RBP4/FN1/F10/DPT/TDO2/ADH1A/SRPX/F12/RBMS3/NNAT/TFR2/PROC/MFAP2/PCK1/ALDH1A1/LLGL2/PCNA/SDS/AQP1/PPP1R1A/MAOA/DLC1/H2BC12/ALAS2/TMED3/AKR1C1/RHBDL1/CLDN5/NECTIN2/FBN2/NEURL1/COL1A1/FXYD1/RIBC2/DNASE1L3/LRP1/HPD/AGPAT2/EFNA2/SDC1/MICAL2/AKR1C3/MCM2/SHMT1/SLC9A3R1/LMO2/PPP1R15A/CYB561/ETS2/SOD3/KRT18/HPN/COL5A2/FAM107A/…	199
MODULE_6	185/4406	413/18978	1.37393e-22	1.0132e-19	CAV1/CLEC3B/PPP1R12B/ITGA7/TNXB/CD34/GPX3/IGFBP6/PLIN1/TGFBR2/EPAS1/RBP4/ECM2/FN1/G0S2/VWF/CNN1/ADH1A/ANXA1/S100P/FABP4/CES1/ALDH1A1/LLGL2/MYH11/MGLL/MYLK/AQP1/MAOA/CEACAM5/DEPP1/PER1/COX7A1/EGR1/CEACAM6/HLF/GPRC5A/ALAS2/CRIM1/TMED3/ABLIM1/SYNM/AKR1C1/CLDN5/KCNMB1/FOSB/CREB3L1/FOXJ1/LRP1/SPRY1/CHPF/CFD/AGPAT2/MFAP4/CX3CL1/SDC1/AKR1C3/MUC1/FOS/SLC9A3R1/KRT19/PPP1R15A/MAFF/ETS2/MB/SOD3/KRT18/FAM107…	185
MODULE_220	158/4406	333/18978	1.4511e-22	1.0132e-19	MMP11/MYOM1/FHL1/COL11A1/LEPR/MYBL2/LDB2/DDR2/RECQL4/GHR/EPAS1/SLIT3/NNAT/SIM2/MYH11/ARTN/CXCL10/EMP1/EDNRB/FGF1/TEK/ANGPT1/CELF2/HLF/NDN/KIT/CASP14/HOXC11/NEURL1/IGF1/COL1A1/DRP2/DPYSL2/UTRN/TLX1/EVPL/ZEB2/POU6F1/TGFBR3/FGF2/HOXA5/EGR2/PLXNA3/MEF2C/PAX7/ACTA2/MEOX1/LMO2/HOXA4/TNNT3/CRABP2/NRP1/FEZ1/EDN2/BST1/IL6/NTRK2/EPS8/EPHB1/FZD2/SEMA7A/LAMA2/MST1R/LY6H/RELN/FGF7/EDA/NRG2/FGF5/S100B/CAPN3/IL…	158
REACTOME_CLASS_A_1_RHODOPSIN_LIKE_RECEPTORS	157/4406	331/18978	2.0633e-22	1.33776e-19	GPBAR1/CCL11/HCAR2/NMUR1/ADRA1A/OXTR/ADRB2/ANXA1/CXCL11/CGA/CXCL10/S1PR1/HTR1D/EDNRB/FFAR4/KISS1R/CXCL12/AVPR2/CXCL2/GPR68/CCR8/HCAR3/P2RY12/P2RY14/SAA1/CX3CL1/NPW/UTS2B/CXCL9/NMU/PENK/ACKR3/AVPR1A/LHCGR/LPAR6/NMB/LPAR2/CXCR2/TACR1/PLPPR5/EDN2/PTGER4/CCL16/GPR17/OPRD1/HTR2A/CCL28/SSTR1/CCL23/ACKR4/GPR143/KISS1/CCL7/TRH/ADRB3/P2RY6/FFAR3/GALR1/HCRTR1/ACKR1/GPR37L1/CCL20/HTR4/CCR4/PYY/PTGDR2/CCL21/…	157
MODULE_112	132/4406	260/18978	2.30407e-22	1.39427e-19	CAV1/GPX3/EPAS1/RBP4/SCN4A/PDK4/TIMP4/ADRB2/S100P/SRPX/FABP4/NNAT/GSTM5/SIM2/S1PR1/SCTR/ADH1B/SDS/CDKN1C/CETP/CEACAM5/ANGPT1/COX7A1/CXCL2/WASF3/ADCYAP1R1/IGF1/SPARCL1/PRG4/RXRG/GRK5/DPEP1/MEF2C/KCNB1/NMU/MEOX1/CDKN2A/TNNT3/TYRP1/COL5A2/THRB/PTH1R/MFAP5/SERPING1/APLP1/GPC3/EPHB1/RCAN2/PRSS8/ACSM3/SELENOP/MMP3/AADAC/EDA/CDH2/SLC1A3/SYT1/EHHADH/F3/CRHR2/ATP1B2/RND3/FUT7/GAD1/NRG1/LAMA3/TCN2/SCG2/RGN…	132
MODULE_52	189/4406	430/18978	6.79037e-22	3.85226e-19	PKMYT1/CAV1/UBE2C/TPX2/PCLAF/CDK1/MMD/CENPF/PLK1/HMMR/KIFC1/RRM2/DLGAP5/CCNB1/PTTG1/CAV2/CDKN3/CKS2/ZWINT/CDC20/MMP1/TOP2A/CCNB2/FOXM1/GTSE1/BUB1B/KIF11/LMNB1/MYBL2/ESPL1/CCNA2/CENPA/EZH2/APOB/CDC45/GNG11/TGFBR2/E2F1/EPAS1/TTK/CCNF/RBP4/FN1/AKAP12/TRIP13/TYRO3/MAD2L1/VWF/ANXA1/SRPX/CAVIN1/TNNT1/FABP4/GBE1/ISG15/MFAP2/ALDH1A1/H2AX/FEN1/PCNA/MGLL/PECAM1/EMP1/ANGPT1/DEPP1/PER1/PRAME/H2BC12/CRIM1/SLC…	189
MODULE_176	120/4406	230/18978	9.75828e-22	5.21034e-19	CAV1/GPX3/EPAS1/RBP4/SCN4A/PDK4/TIMP4/ADRB2/S100P/SRPX/FABP4/NNAT/GSTM5/SIM2/S1PR1/SCTR/ADH1B/SDS/CDKN1C/CETP/ANGPT1/COX7A1/CXCL2/WASF3/ADCYAP1R1/IGF1/SPARCL1/RXRG/GRK5/DPEP1/MEF2C/KCNB1/NMU/MEOX1/TNNT3/TYRP1/COL5A2/PTH1R/MFAP5/SERPING1/APLP1/GPC3/EPHB1/RCAN2/ACSM3/SELENOP/MMP3/AADAC/EDA/CDH2/SYT1/EHHADH/F3/CRHR2/RND3/FUT7/GAD1/NRG1/LAMA3/TCN2/SCG2/RGN/DPP4/CCL20/ALDH1A3/GAS1/FCGR3A/DPP6/A2M/NTSR…	120
REACTOME_SIRT1_NEGATIVELY_REGULATES_RRNA_EXPRESSION	52/4406	66/18978	1.79699e-21	9.06182e-19	H3C10/H2BC5/H2BC17/H2AX/H2AZ1/H2BC6/H2BC12/H3C12/H2BC9/H4C9/H2BU1/H4C5/H2BC7/H4C14/H4C4/H2BC4/H2BC11/H3C2/H4C8/H2BC21/H2AC20/H4C12/H3C8/H2BC8/H2AC14/H4C11/H2BC13/H2AC6/H3C3/H2BC15/H2BC14/H2AC8/H4C3/H3C7/H3C6/H4C2/H3C13/H4-16/H3C11/H2AC4/H2BC3/H2BC10/H4C1/H2AJ/H4C15/H3C14/H3C1/H2AC7/H3C15/H2BS1/H4C13/H4C6	52
REACTOME_PRC2_METHYLATES_HISTONES_AND_DNA	54/4406	71/18978	5.89871e-21	2.81803e-18	EZH2/H3C10/H2BC5/H2BC17/H2AX/H2AZ1/H2BC6/H2BC12/H3C12/H2BC9/H4C9/H2BU1/H4C5/H2BC7/H4C14/H4C4/H2BC4/H2BC11/H3C2/H4C8/H2BC21/H2AC20/H4C12/H3C8/H2BC8/H2AC14/H4C11/DNMT3B/H2BC13/H2AC6/H3C3/H2BC15/H2BC14/H2AC8/H4C3/H3C7/H3C6/H4C2/H3C13/H4-16/H3C11/H2AC4/H2BC3/H2BC10/H4C1/H2AJ/H4C15/H3C14/H3C1/H2AC7/H3C15/H2BS1/H4C13/H4C6	54
REACTOME_TRANSCRIPTIONAL_REGULATION_OF_GRANULOPOIESIS	61/4406	88/18978	4.98409e-20	2.26203e-17	H3C10/E2F1/H2BC5/CEBPA/H2BC17/H2AX/H2AZ1/TAL1/H2BC6/H2BC12/H3C12/H2BC9/H4C9/H2BU1/H4C5/H2BC7/H4C14/H4C4/H2BC4/LEF1/H2BC11/H3C2/H4C8/H2BC21/H2AC20/H4C12/FLI1/H3C8/H2BC8/H2AC14/H4C11/H2BC13/H2AC6/H3C3/H2BC15/H2BC14/H2AC8/RARA/H4C3/H3C7/H3C6/H4C2/H3C13/H4-16/H3C11/H2AC4/H2BC3/H2BC10/H4C1/H2AJ/H4C15/H3C14/MYB/CSF3R/H3C1/CEBPE/H2AC7/H3C15/H2BS1/H4C13/H4C6	61
MODULE_33	168/4406	383/18978	1.72603e-19	7.46054e-17	MMD/RRM2/HBB/PAFAH1B3/COMP/MMP1/MKI67/IGFBP6/EPAS1/SCN4A/CD36/AKAP12/KLF4/VWF/ADH1A/SLC20A1/TNNT1/FABP4/ENPP2/TK2/GSTM5/MFAP2/CXCL10/EMP1/SDS/P3H4/MAOA/TSPAN7/PFKFB3/CPA1/PRAME/COX7A1/CAMP/CXCL12/MAPK8IP2/KIT/CACNB3/BLM/ADCYAP1R1/CLDN5/KCNMB1/HCAR3/CCNE1/DRP2/LRP1/CACNA2D1/AKAP6/RXRG/P2RY14/EVPL/EPB42/CFD/RFC2/AKR1C3/MUC1/KRT8/ARL4A/KIF1A/SHMT1/DTYMK/ACTA2/FOXO4/HOXA4/INPP1/TNNT3/SOD3/KRT18/FEZ1/…	168
REACTOME_PEPTIDE_LIGAND_BINDING_RECEPTORS	104/4406	198/18978	2.65489e-19	1.09538e-16	CCL11/NMUR1/OXTR/ANXA1/CXCL11/CXCL10/EDNRB/KISS1R/CXCL12/AVPR2/CXCL2/CCR8/SAA1/CX3CL1/NPW/UTS2B/CXCL9/NMU/PENK/ACKR3/AVPR1A/NMB/CXCR2/TACR1/EDN2/CCL16/OPRD1/CCL28/SSTR1/CCL23/ACKR4/KISS1/CCL7/TRH/GALR1/HCRTR1/ACKR1/GPR37L1/CCL20/CCR4/PYY/CCL21/F2RL2/NTSR1/SSTR2/RXFP3/CXCL3/CXCR4/GAL/CCR7/C5AR2/CXCR3/PRLH/CCL17/PF4/UTS2/CCL13/EDN1/CXCL13/C3/PROK1/CCKBR/CCL2/CCL25/MCHR1/RXFP1/PROKR1/NPY2R/F2/GALR2/…	104
GOBP_REGULATION_OF_ION_TRANSMEMBRANE_TRANSPORT	199/4406	483/18978	4.47502e-19	1.76608e-16	FHL1/CAV1/KCNIP2/CRHBP/TMEM37/CNIH2/SCN4A/ANO6/ADRB2/DMD/CASQ2/SCN4B/ATP1A2/CEMIP/CXCL11/ANK2/CXCL10/CDK5/CLIC5/PKD2/SNCA/SCN9A/AHNAK/MAPK8IP2/CACNB3/KCNAB1/PER2/KCNMB1/FXYD1/UTRN/CACNA2D1/AKAP6/TRDN/SHANK3/ABCB1/CX3CL1/GPR89A/MEF2C/BAX/KCNA2/SCN11A/KCNB1/LRRC38/CXCL9/KCNJ3/TMC2/CLCN2/SLC9A3R1/ANTKMT/SCN3A/SCN2B/KCNE1/TSPAN13/KCNF1/JPH2/PRKD1/CLIC2/KCNK15/SCN5A/KCNG3/KCNJ10/MMP9/PRNP/TRPC6/RASGRF…	199
REACTOME_NEURONAL_SYSTEM	175/4406	411/18978	1.24244e-18	4.54523e-16	GNG11/SLC17A7/GNAI1/CHRNA6/KPNA2/GNG2/ABCC9/PRKAR2B/GNG13/ALDH2/HCN2/GNAL/MAOA/TSPAN7/EPB41L2/TUBA1C/CACNB3/ADCY4/KCNAB1/KCNMB1/CAMK1/TUBB3/CHRNA9/SYN2/KCNA2/KCNB1/KCNJ3/PPM1F/GRIN2D/STX1A/LRFN2/KCNF1/SLC6A4/KCNG3/GABRQ/KCNJ10/GRIA4/TUBA3D/RASGRF2/RAB3A/LRFN1/KCNH1/KCNK6/DLGAP2/STXBP1/TUBB8/KCNC4/CACNG4/SLC1A7/KCNK9/GRIN2B/SLC1A3/KCNJ6/SYT1/TUBA3E/PPFIA3/RPS6KA3/KCNK1/GABRA5/GAD1/PPM1E/NRG1/KIF17…	175
REACTOME_DISEASES_OF_PROGRAMMED_CELL_DEATH	65/4406	101/18978	1.26248e-18	4.54523e-16	CDC25C/LMNB1/EZH2/H3C10/H2BC5/H2BC17/H2AX/H2AZ1/CDK5/H2BC6/CDC25A/H2BC12/H3C12/H2BC9/H4C9/H2BU1/H4C5/TRAF2/H2BC7/H4C14/H4C4/H2BC4/H2BC11/H3C2/H4C8/H2BC21/CDKN2A/H2AC20/H4C12/H3C8/H2BC8/H2AC14/H4C11/DNMT3B/H2BC13/H2AC6/JUN/POLA2/H3C3/CDK5R1/H2BC15/H2BC14/H2AC8/FADD/CDC25B/H4C3/H3C7/H3C6/H4C2/H3C13/H4-16/H3C11/H2AC4/H2BC3/H2BC10/H4C1/H2AJ/H4C15/H3C14/H3C1/H2AC7/H3C15/H2BS1/H4C13/H4C6	65
REACTOME_ERCC6_CSB_AND_EHMT2_G9A_POSITIVELY_REGULATE_RRNA_EXPRESSION	53/4406	74/18978	1.35051e-18	4.54523e-16	H3C10/H2BC5/H2BC17/H2AX/H2AZ1/H2BC6/H2BC12/H3C12/H2BC9/H4C9/H2BU1/H4C5/H2BC7/H4C14/H4C4/H2BC4/H2BC11/H3C2/H4C8/H2BC21/H2AC20/H4C12/H3C8/CHD4/H2BC8/H2AC14/H4C11/H2BC13/H2AC6/H3C3/H2BC15/H2BC14/H2AC8/H4C3/H3C7/H3C6/H4C2/H3C13/H4-16/H3C11/H2AC4/H2BC3/H2BC10/H4C1/H2AJ/H4C15/H3C14/H3C1/H2AC7/H3C15/H2BS1/H4C13/H4C6	53
REACTOME_MEIOTIC_RECOMBINATION	58/4406	85/18978	1.352e-18	4.54523e-16	RAD51/H3C10/H2BC5/H2BC17/H2AX/H2AZ1/H2BC6/H2BC12/H3C12/BLM/H2BC9/H4C9/H2BU1/H4C5/H2BC7/H4C14/H4C4/H2BC4/H2BC11/H3C2/BRCA2/H4C8/H2BC21/H2AC20/H4C12/H3C8/H2BC8/H2AC14/H4C11/H2BC13/H2AC6/H3C3/H2BC15/H2BC14/H2AC8/BRCA1/H4C3/H3C7/H3C6/H4C2/H3C13/H4-16/H3C11/H2AC4/H2BC3/H2BC10/H4C1/H2AJ/H4C15/MND1/H3C14/H3C1/H2AC7/H3C15/TEX15/H2BS1/H4C13/H4C6	58
MODULE_99	157/4406	356/18978	1.44382e-18	4.68056e-16	COL11A1/IBSP/CRHBP/MMP13/COMP/HSPB6/LEPR/PFKFB1/H3C10/FN1/LIFR/ATP1A2/PDLIM3/E2F2/PCK1/MYH11/CGA/ANK2/ADH1B/COX7A1/WASF3/PLA2R1/SSPN/IFI6/RAMP1/IGF1/LAMA4/AKAP6/PRG4/CAPN11/TLX1/CREB5/BMPR1B/GBX2/ADAMDEC1/PAK3/DNASE1L2/KCNB1/CLCN2/MEOX1/KCNE1/LHCGR/NRP1/CXCR2/PPARA/CLGN/TRPC6/FER/NR5A2/FOXD2/LYPD1/CFH/FILIP1L/MEIS2/LOXL1/LAMA2/FGF7/MMP3/KCNC4/MMP14/EFNA4/SPINK4/SLC1A3/RPL39L/SV2B/IL11/CNTFR/SLC22…	157
GOBP_EXTERNAL_ENCAPSULATING_STRUCTURE_ORGANIZATION	142/4406	313/18978	3.1391e-18	9.82539e-16	MMP11/COL10A1/COL11A1/CAV1/IBSP/GSN/MMP13/CAV2/TNXB/COMP/MMP1/ADAMTS5/DDR2/ADAMTS14/ECM2/DPT/CRTAP/ADAM8/EGFLAM/MYH11/P3H4/COL6A6/RECK/PHLDB1/HAS3/WT1/ADAMTS1/RGCC/CREB3L1/COL1A1/CFLAR/MMP10/LRP1/POSTN/KLK4/MFAP4/COL22A1/COL5A1/FBLN5/SULF1/VIT/MMP28/ADAMTSL2/ANGPTL7/PRDM5/SCX/SPINT2/HPSE2/CCDC80/CMA1/HPN/COL5A2/ABI3BP/MMP9/LAMC1/ADAMTSL4/TIE1/IL6/APLP1/BMP2/FAP/FKBP10/NPNT/LOXL1/ADAMTS20/COL17A1/…	142
KEGG_NEUROACTIVE_LIGAND_RECEPTOR_INTERACTION	128/4406	272/18978	3.66955e-18	1.11028e-15	GABRD/LEPR/GRM4/NMUR1/ADRA1A/GHR/OXTR/LEP/ADRB2/CHRNA6/NR3C1/GRM8/CGA/S1PR1/SCTR/HTR1D/EDNRB/KISS1R/AVPR2/ADCYAP1R1/P2RY14/CHRNA9/GRIN2D/GLP2R/AVPR1A/LHCGR/LPAR6/LPAR2/TACR1/THRB/PTGER4/GABRQ/PTH1R/GRIA4/P2RX6/OPRD1/HTR2A/SSTR1/GRIN2B/ADRB3/CRHR2/P2RY6/GABRA5/GALR1/HCRTR1/GABRE/GABRA3/HTR4/F2RL2/PTGFR/NTSR1/SSTR2/CALCRL/PRSS2/DRD4/GABRG1/ADRA2A/GABBR2/TSHB/GRID1/PRLR/GRIA2/CTSG/GABRA4/CHRNA1/PRSS…	128
MODULE_75	169/4406	398/18978	6.76366e-18	1.98044e-15	GPX3/CCL11/GLYAT/FN1/F8/CES1/CXCL11/ISG15/CXCL10/LILRB5/EMP1/ERG/MYLK/TEK/IRF7/CAMP/CXCL12/CXCL2/KLF6/IGF1/STAT5A/LRP1/CCL14/SAA1/GBX2/CX3CL1/AKR1C3/CXCL9/OASL/ORM1/NRP1/H1-2/CXCR2/BST1/PTGER4/BCL6/IL6/SERPING1/PDGFA/CFH/ORM2/EPS8/C6/MST1R/LY6H/ZFP36L2/CFB/SELENOP/CCN1/FGF7/CDK5R1/CCL23/S100B/GATA3/CCL7/CAPG/IL11/SERPINF1/F3/PDGFRA/CSF3/PTN/OAS1/IL24/MDK/EPHA2/STAT1/TIMP1/MX1/DPP4/CCL20/FCGR3A/ER…	169
REACTOME_EXTRACELLULAR_MATRIX_ORGANIZATION	137/4406	301/18978	8.77152e-18	2.4881e-15	MMP11/COL10A1/COL11A1/IBSP/MMP13/ITGA7/TNXB/COMP/MMP1/ADAMTS5/DDR2/ADAMTS14/FN1/BGN/PCOLCE2/DST/VWF/JAM2/DMD/P4HA3/LTBP4/CRTAP/HAPLN1/ADAM8/MFAP2/MATN3/PECAM1/COL6A6/CEACAM6/ACAN/ADAMTS1/FBN2/COL1A1/LAMA4/MMP10/CAPN11/FGF2/ICAM2/MFAP4/COL22A1/ADAM19/SDC1/DCN/COL5A1/FBLN5/ITGA1/COL25A1/SCUBE3/CAPN9/CMA1/COL5A2/SPP1/MFAP5/MMP9/LAMC1/EFEMP1/EMILIN2/KDR/PDGFA/BMP2/LOXL1/LAMA2/COL17A1/MMP3/COL24A1/MMP…	137
KEGG_SYSTEMIC_LUPUS_ERYTHEMATOSUS	79/4406	139/18978	1.24625e-17	3.42796e-15	MACROH2A1/H3C10/H2AC13/H2BC5/H2BC17/H2AX/H2AZ1/H2BC6/H2BC12/H3C12/H2BC9/H4C9/H2BU1/H4C5/CD80/H2BC7/H4C14/H4C4/H2BC4/SNRPB/H2BC11/H3C2/FCGR1A/H4C8/H2BC21/H2BC18/H2AC20/H4C12/H3C8/H2BC8/H2AC14/H4C11/H2BC13/H2AC6/C6/H2AC16/H3C3/H2AC17/H2AW/H2BC15/GRIN2B/H2AC11/H2BC14/H2AC8/H2AC18/ELANE/FCGR3A/H4C3/H3C7/H3C6/ACTN2/H2AC19/H4C2/H3C13/H2AC21/H4-16/H3C11/C8G/H2AC12/H2AC4/H2BC3/H2BC10/CTSG/H3Y1/H4C1/C3/C7…	79
GOBP_REGULATION_OF_HORMONE_LEVELS	200/4406	499/18978	1.33107e-17	3.53049e-15	ACVR1C/HSD17B6/RDH5/CRHBP/INHBA/LIPE/FZD4/PPARG/BMP8A/HCAR2/GHR/RETSAT/RBP4/LEP/PNPLA2/ADH1A/GPLD1/ANXA1/LTBP4/DGAT2/HADH/NNAT/TFR2/SCT/VGF/ALDH1A1/CGA/STAT5B/ADH1B/EDNRB/IL4I1/FFAR4/CRY2/ADIPOQ/EGR1/GPR68/PRKN/PER2/AKR1C1/ALDH1A2/SLCO1C1/ILDR2/SLC7A5/HSD17B7/PASK/AKR1C3/KCNB1/ADH4/PCSK5/CLCN2/UQCC2/KDM5B/SLC30A8/STX1A/ADH1C/VAMP8/RDH16/CRABP2/NMB/HSD17B11/CYP26B1/PCSK1/CMA1/C1QTNF1/TIPARP/HPN/TA…	200
MODULE_12	156/4406	360/18978	1.36132e-17	3.53049e-15	COL11A1/CAV1/CLEC3B/LPL/ITGA7/GPX3/IGFBP6/FERMT2/GNAI1/ECM2/FN1/G0S2/TYRO3/DST/ANXA1/SRPX/ENPP2/NNAT/ISG15/MFAP2/MYH11/MGLL/EDNRB/MYLK/AQP1/FGF1/CDKN1C/TSPAN7/EPB41L2/DEPP1/PER1/CXCL2/WASF3/ALAS2/CRIM1/ABLIM1/SYNM/AKR1C1/CLDN5/FBN2/FOSB/COL1A1/FXYD1/LRP1/DAAM2/ITM2A/POSTN/ZBTB16/CX3CL1/FOS/EEF1A2/H2BC21/PENK/PCDH17/CYB561/COL5A2/FEZ1/FAM107A/CRYAB/SPP1/BCL6/ARNT2/BIN1/IL6/ARHGEF6/APLP1/NTRK2/RAB3…	156
REACTOME_RHO_GTPASES_ACTIVATE_PKNS	59/4406	92/18978	6.27809e-17	1.58295e-14	CDC25C/PPP1R12B/H3C10/H2BC5/H2BC17/H2AX/MYH11/H2AZ1/H2BC6/H2BC12/H3C12/H2BC9/H4C9/H2BU1/H4C5/H2BC7/H4C14/H4C4/H2BC4/H2BC11/H3C2/H4C8/H2BC21/PPP1R14A/H2AC20/H4C12/H3C8/H2BC8/H2AC14/H4C11/H2BC13/H2AC6/MYL9/H3C3/H2BC15/H2BC14/H2AC8/H4C3/H3C7/H3C6/H4C2/H3C13/H4-16/H3C11/H2AC4/H2BC3/H2BC10/H4C1/H2AJ/H4C15/H3C14/H3C1/KLK2/H2AC7/H3C15/H2BS1/H4C13/H4C6/KLK3	59
MODULE_46	165/4406	394/18978	8.08088e-17	1.9627e-14	UBE2C/GPX3/CCL11/FN1/F8/CXCL11/ISG15/CXCL10/LILRB5/EMP1/ERG/IRF7/CAMP/CXCL12/CXCL2/KLF6/IGF1/STAT5A/LRP1/CCL14/SAA1/GBX2/CX3CL1/AKR1C3/CXCL9/OASL/ORM1/NRP1/PRKD1/CXCR2/BST1/PTGER4/BCL6/IL6/SERPING1/PDGFA/CFH/ORM2/VIP/EPS8/C6/MST1R/LY6H/ZFP36L2/CFB/CCN1/FGF7/EDA/CDK5R1/CCL23/S100B/GATA3/CCL7/CAPG/IL11/SERPINF1/F3/PDGFRA/CSF3/PTN/OAS1/IL24/MDK/STAT1/TIMP1/MX1/DPP4/CCL20/FCGR3A/ERBB2/PYY/CCL21/LTB/L…	165
REACTOME_FORMATION_OF_THE_BETA_CATENIN_TCF_TRANSACTIVATING_COMPLEX	58/4406	90/18978	8.21665e-17	1.9627e-14	H3C10/H2BC5/H2BC17/H2AX/H2AZ1/H2BC6/BCL9/H2BC12/H3C12/H2BC9/H4C9/H2BU1/H4C5/H2BC7/RUVBL1/H4C14/H4C4/H2BC4/LEF1/H2BC11/H3C2/H4C8/H2BC21/H2AC20/H4C12/H3C8/H2BC8/H2AC14/H4C11/H2BC13/H2AC6/TLE4/H3C3/TERT/TCF7L2/H2BC15/H2BC14/H2AC8/H4C3/H3C7/H3C6/H4C2/H3C13/H4-16/H3C11/H2AC4/H2BC3/H2BC10/H4C1/H2AJ/H4C15/H3C14/H3C1/H2AC7/H3C15/H2BS1/H4C13/H4C6	58
MODULE_129	106/4406	219/18978	2.43428e-16	5.66564e-14	COL11A1/CRHBP/MMP13/PDE2A/LEPR/GNG11/AKAP12/ATP1A2/PCK1/CGA/LILRB5/GPRASP1/ADH1B/MYLK/TSPAN7/CEACAM6/BCL9/WASF3/MAPK8IP2/RGL1/ABLIM1/SSPN/PTPRM/NOVA2/FADS3/IGF1/GRK5/H2BC11/KCNB1/VLDLR/CDKN2A/FOXO4/DOP1B/NRP1/PCCA/SPP1/EFEMP1/FOLR2/CFH/BMP2/FILIP1L/LOXL1/EFNA1/TSPAN1/FGF7/RNASE1/RFX2/CELSR1/RAC3/SCHIP1/DLX5/NRG1/LAMA3/PSPH/NT5E/OAS1/MDK/MX1/GULP1/ID4/GAS1/SFRP1/LTB/GPRC5B/HBEGF/MRC1/PDGFRL/INHA/F…	106
REACTOME_RECOGNITION_AND_ASSOCIATION_OF_DNA_GLYCOSYLASE_WITH_SITE_CONTAINING_AN_AFFECTED_PURINE	41/4406	54/18978	3.48251e-16	7.90269e-14	NEIL3/H2BC5/H2BC17/H2AX/H2AZ1/H2BC6/H2BC12/H2BC9/H4C9/H2BU1/H4C5/H2BC7/H4C14/H4C4/H2BC4/H2BC11/H4C8/H2BC21/H2AC20/H4C12/H2BC8/H2AC14/H4C11/H2BC13/H2AC6/H2BC15/H2BC14/H2AC8/H4C3/H4C2/H4-16/H2AC4/H2BC3/H2BC10/H4C1/H2AJ/H4C15/H2AC7/H2BS1/H4C13/H4C6	41
REACTOME_HDACS_DEACETYLATE_HISTONES	58/4406	92/18978	3.67702e-16	8.14056e-14	H3C10/H2AC13/H2BC5/H2BC17/H2BC6/H2BC12/H3C12/H2BC9/H4C9/H2BU1/H4C5/H2BC7/H4C14/H4C4/H2BC4/H2BC11/H3C2/H4C8/H2BC21/H2BC18/H2AC20/H4C12/H3C8/CHD4/H2BC8/H2AC14/H4C11/H2BC13/H2AC6/H2AC16/H3C3/SAP30/H2AC17/H2AW/H2BC15/H2AC11/H2BC14/H2AC8/H4C3/H3C7/H3C6/H4C2/H3C13/H2AC21/H4-16/H3C11/H2AC12/H2AC4/H2BC3/H2BC10/H4C1/H4C15/H3C14/H3C1/H2AC7/H3C15/H4C13/H4C6	58
GOBP_SIGNAL_RELEASE	181/4406	453/18978	6.80976e-16	1.47172e-13	ACVR1C/CRHBP/INHBA/FZD4/PPARG/BMP8A/GRM4/HCAR2/ADRA1A/OXTR/RBP4/LEP/CHRNA6/GPLD1/ANXA1/LTBP4/HADH/STX11/NNAT/TFR2/SCT/VGF/CGA/CDK5/EDNRB/SYT13/FFAR4/CRY2/ADIPOQ/SNCA/CXCL12/GPR68/PRKN/PER2/ILDR2/PASK/STXBP2/SYN2/MEF2C/KCNA2/KCNB1/PCSK5/UQCC2/MAP2K6/KDM5B/UNC13A/SYT5/SLC30A8/STX1A/VAMP8/NMB/C1QTNF1/SLC44A4/SLC6A4/TACR1/SPP1/ABCA1/IL6/RAB3A/BRSK2/RIMS4/VIP/NKX6-1/STXBP1/SOX11/CADPS/BMP6/HTR2A/TCF7L…	181
GOBP_REGULATION_OF_MEMBRANE_POTENTIAL	172/4406	425/18978	8.84255e-16	1.8666e-13	FHL1/CAV1/KCNIP2/GABRD/PYCR1/ADRA1A/CNIH2/MYOC/SCN4A/CD36/ADRB2/CHRNA6/DMD/PARP1/CASQ2/SCN4B/ATP1A2/HCN2/ANK2/CDK5/PID1/SNCA/SCN9A/MAPK8IP2/CACNB3/HSH2D/PRKN/IFI6/ABCB5/FXYD1/CACNA2D1/AKAP6/TRDN/SHANK3/CHRNA9/MEF2C/DCN/INSYN2A/BAX/KCNA2/SCN11A/KCNB1/KCNJ3/BAK1/GRIN2D/SCN3A/STX1A/SCN2B/KCNE1/TACR1/KCNK15/SCN5A/GABRQ/KCNJ10/CLDN19/P2RX6/PMAIP1/BIN1/SCN3B/ATP1A3/KDR/RIMS4/NTRK2/BOK/KCNH1/KCNK6/KCNE1…	172
REACTOME_AMYLOID_FIBER_FORMATION	64/4406	108/18978	9.08735e-16	1.87468e-13	GSN/H3C10/H2BC5/H2BC17/H2AX/H2AZ1/H2BC6/SNCA/H2BC12/H3C12/H2BC9/H4C9/H2BU1/H4C5/PRKN/H2BC7/H4C14/H4C4/H2BC4/SAA1/H2BC11/SIAH2/H3C2/H4C8/H2BC21/H2AC20/H4C12/H3C8/H2BC8/H2AC14/H4C11/H2BC13/H2AC6/H3C3/PSENEN/H2BC15/H2BC14/H2AC8/UBE2L6/H4C3/H3C7/H3C6/H4C2/H3C13/H4-16/H3C11/H2AC4/H2BC3/APOA1/H2BC10/H4C1/H4C15/H3C14/LYZ/SNCAIP/H3C1/H2AC7/H3C15/H2BS1/H4C13/CALCA/TTR/H4C6/IAPP	64
MODULE_1	153/4406	368/18978	2.29257e-15	4.62436e-13	CAV1/CLEC3B/AOC3/PPP1R12B/ITGA7/CAV2/TNXB/CD34/GPX3/IGFBP6/DDR2/GNG11/TGFBR2/LMOD1/ECM2/FN1/AKAP12/G0S2/TYRO3/KLF4/DST/VWF/CNN1/ANXA1/SRPX/ENPP2/PDLIM3/GBE1/MFAP2/ALDH1A1/MYH11/PECAM1/EMP1/MYLK/AQP1/CDKN1C/TSPAN7/DEPP1/PER1/COX7A1/EGR1/CXCL12/KLF10/NDN/CRIM1/ANGPTL2/CACNB3/ABLIM1/AKR1C1/ALDH1A2/NECTIN2/KCNMB1/FOSB/IGF1/COL1A1/FXYD1/CD302/CSRP1/LRP1/CHPF/ITM2A/CFD/EFNA2/TGFBR3/MFAP4/ADAM19/SDC1/MI…	153
REACTOME_DNA_DAMAGE_TELOMERE_STRESS_INDUCED_SENESCENCE	51/4406	78/18978	2.44855e-15	4.83163e-13	LMNB1/CCNA2/H2BC5/H2BC17/H2AX/H2AZ1/H2BC6/CCNE2/H2BC12/H2BC9/H4C9/H2BU1/H4C5/CCNE1/H2BC7/H4C14/H4C4/H2BC4/H2BC11/H4C8/H2BC21/HMGA1/H2AC20/H1-2/H4C12/H1-5/H2BC8/H2AC14/H4C11/H2BC13/H2AC6/H1-3/H2BC15/H1-4/H2BC14/H2AC8/H4C3/HMGA2/H4C2/H4-16/H2AC4/H2BC3/H2BC10/H4C1/H2AJ/H4C15/H2AC7/H1-1/H2BS1/H4C13/H4C6	51
REACTOME_ACTIVATION_OF_ANTERIOR_HOX_GENES_IN_HINDBRAIN_DEVELOPMENT_DURING_EARLY_EMBRYOGENESIS	68/4406	120/18978	2.75624e-15	5.32307e-13	EZH2/H3C10/H2BC5/H2BC17/H2AX/H2AZ1/H2BC6/H2BC12/H3C12/H2BC9/H4C9/H2BU1/H4C5/PAGR1/H2BC7/H4C14/H4C4/H2BC4/POLR2H/EGR2/H2BC11/H3C2/H4C8/H2BC21/HOXA4/H2AC20/H4C12/H3C8/H2BC8/H2AC14/H4C11/H2BC13/H2AC6/JUN/HOXA2/H3C3/H2BC15/HOXA3/PAX6/H2BC14/H2AC8/RARA/PCGF2/H4C3/H3C7/H3C6/H4C2/H3C13/H4-16/H3C11/H2AC4/H2BC3/H2BC10/HOXC4/H4C1/RARB/H2AJ/HOXB2/H4C15/H3C14/HOXB1/HOXD4/H3C1/H2AC7/H3C15/H2BS1/H4C13/H4C6	68
REACTOME_RUNX1_REGULATES_GENES_INVOLVED_IN_MEGAKARYOCYTE_DIFFERENTIATION_AND_PLATELET_FUNCTION	58/4406	96/18978	5.95355e-15	1.12584e-12	H3C10/H2BC5/H2BC17/H2AX/H2AZ1/H2BC6/H2BC12/KAT2B/H3C12/H2BC9/H4C9/H2BU1/H4C5/H2BC7/H4C14/H4C4/H2BC4/H2BC11/H3C2/H4C8/H2BC21/H2AC20/H4C12/H3C8/H2BC8/H2AC14/H4C11/H2BC13/H2AC6/MYL9/H3C3/NR4A3/H2BC15/H2BC14/H2AC8/ZFPM1/H4C3/H3C7/H3C6/H4C2/H3C13/H4-16/PF4/H3C11/H2AC4/H2BC3/H2BC10/H4C1/H2AJ/H4C15/H3C14/NFE2/H3C1/H2AC7/H3C15/H2BS1/H4C13/H4C6	58
MODULE_94	153/4406	372/18978	6.92738e-15	1.28326e-12	MYOM1/CAV1/ACACB/HBB/RECQL4/PITX1/TYRO3/HMGB3/ADH1A/CABP1/F12/RBMS3/FABP4/ENPP2/CDT1/CXCL10/SDS/CDH5/ITPKA/DLC1/HSD11B1/CELF2/CHL1/LHX2/NDN/VAV2/KIT/CNTNAP2/IGF1/CCNE1/MMP10/RXRG/CHPF/NR2F6/HOXB13/TGFBR3/EGR2/H2BC11/RCC1/VLDLR/TIMM17B/INSM1/TNNT3/TYRP1/RASL10A/RUNX1T1/KRT18/COL5A2/KCNJ10/ATF3/ARNT2/ATP2B4/APLP1/EPS8/EPHB1/JUN/C6/RGS2/BIK/TLE4/LY6H/PEMT/SELENOP/EDA/ACSL4/EFNA4/EGR3/AOC1/RFX2/CPLX2…	153
REACTOME_B_WICH_COMPLEX_POSITIVELY_REGULATES_RRNA_EXPRESSION	55/4406	89/18978	7.47848e-15	1.35764e-12	H3C10/H2BC5/H2BC17/H2AX/H2AZ1/H2BC6/H2BC12/KAT2B/H3C12/H2BC9/H4C9/H2BU1/H4C5/H2BC7/H4C14/H4C4/POLR1G/H2BC4/POLR2H/H2BC11/H3C2/H4C8/H2BC21/H2AC20/H4C12/H3C8/H2BC8/H2AC14/H4C11/H2BC13/H2AC6/H3C3/H2BC15/H2BC14/H2AC8/H4C3/H3C7/H3C6/H4C2/H3C13/H4-16/H3C11/H2AC4/H2BC3/H2BC10/H4C1/H2AJ/H4C15/H3C14/H3C1/H2AC7/H3C15/H2BS1/H4C13/H4C6	55
REACTOME_MEIOSIS	66/4406	117/18978	9.53463e-15	1.69698e-12	LMNB1/RAD51/H3C10/H2BC5/H2BC17/H2AX/H2AZ1/H2BC6/H2BC12/H3C12/BLM/H2BC9/H4C9/H2BU1/H4C5/H2BC7/H4C14/H4C4/H2BC4/H2BC11/H3C2/SYNE1/BRCA2/H4C8/H2BC21/H2AC20/H4C12/H3C8/H2BC8/H2AC14/H4C11/H2BC13/H2AC6/H3C3/H2BC15/SYCE3/H2BC14/H2AC8/RAD21/BRCA1/SMC1B/H4C3/H3C7/H3C6/SYCP2/H4C2/H3C13/H4-16/H3C11/H2AC4/H2BC3/H2BC10/H4C1/H2AJ/H4C15/MND1/H3C14/H3C1/REC8/H2AC7/H3C15/TEX15/H2BS1/H4C13/H4C6/SYCE1	66
REACTOME_SIGNALING_BY_NUCLEAR_RECEPTORS	128/4406	295/18978	9.89158e-15	1.72665e-12	GPAM/CAV1/RDH5/CAV2/PLIN1/GNG11/H3C10/GNAI1/PDK4/KPNA2/GNG2/EEPD1/ADH1A/H2BC5/KANK1/GNG13/PCK1/ALDH1A1/H2BC17/H2AX/H2AZ1/ESR2/H2BC6/CETP/CXCL12/H2BC12/KAT2B/H3C12/H2BC9/H4C9/H2BU1/H4C5/FKBP4/ALDH1A2/FOSB/H2BC7/H4C14/RXRG/H4C4/H2BC4/POLR2H/H2BC11/AKR1C3/FOS/ADH4/H3C2/H4C8/H2BC21/ADH1C/RDH16/CRABP2/H2AC20/CYP26B1/PIK3R1/H4C12/FABP6/MMP9/ABCA1/NR5A2/H3C8/H2BC8/H2AC14/H4C11/H2BC13/H2AC6/JUN/H3C3/MMP3…	128
GOBP_REGULATION_OF_CYTOSOLIC_CALCIUM_ION_CONCENTRATION	146/4406	352/18978	1.26709e-14	2.17007e-12	CAV1/SLC24A2/CAV2/ADRA1A/OXTR/CD36/DMD/CASQ2/ATP1A2/CEMIP/CXCL11/ANK2/CXCL10/CDK5/S1PR1/EDNRB/PKD2/FFAR4/SNCA/TRPA1/CACNB3/CCR8/ADCYAP1R1/CACNA2D1/AKAP6/TRDN/CDH23/FGF2/SAA1/CHRNA9/CX3CL1/RYR3/BAX/CXCL9/BAK1/TMEM178A/GRIN2D/ACKR3/AVPR1A/JPH2/LPAR6/NMB/PRKD1/C1QTNF1/LPAR2/CXCR2/TACR1/EDN2/CLIC2/PTGER4/PRNP/TRPC6/RASA3/TRPC1/GPR17/ATP2B4/BOK/HTR2A/CCL28/ACKR4/EPO/GRIN2B/KISS1/CAPN3/JPH3/P2RY6/TRPM2…	146
REACTOME_SENESCENCE_ASSOCIATED_SECRETORY_PHENOTYPE_SASP	63/4406	110/18978	1.45176e-14	2.44031e-12	UBE2C/CCNA2/H3C10/UBE2S/H2BC5/H2BC17/H2AX/H2AZ1/H2BC6/H2BC12/H3C12/H2BC9/H4C9/H2BU1/H4C5/H2BC7/H4C14/H4C4/H2BC4/H2BC11/FOS/H3C2/H4C8/H2BC21/CDKN2A/H2AC20/H4C12/H3C8/IL6/H2BC8/CDKN2C/H2AC14/H4C11/H2BC13/H2AC6/JUN/H3C3/CDKN2D/ANAPC11/H2BC15/H2BC14/H2AC8/RPS6KA3/H4C3/H3C7/H3C6/H4C2/H3C13/H4-16/H3C11/H2AC4/H2BC3/H2BC10/H4C1/H2AJ/H4C15/H3C14/H3C1/H2AC7/H3C15/H2BS1/H4C13/H4C6	63
MODULE_38	180/4406	463/18978	1.74032e-14	2.87216e-12	MMP11/PKMYT1/CAV1/CLEC3B/TNXB/CD34/GPX3/GNG11/EPAS1/FN1/DPT/VWF/ANXA1/S100P/SRPX/ENPP2/NNAT/MFAP2/LLGL2/MYH11/CGA/MGLL/PECAM1/MYLK/CDH5/CDKN1C/MAOA/DEPP1/PER1/H2BC12/ALAS2/CRIM1/SLC16A3/TMED3/CLDN5/NECTIN2/FBN2/FOSB/NEURL1/IGF1/COL1A1/CCNE1/LRP1/CHPF/CFD/AGPAT2/TGFBR3/MFAP4/GRK5/ADAM19/SDC1/MCM2/PAX7/LPCAT1/TIMM17B/H2BC21/LMO2/FOXO4/KRT19/PPP1R15A/TNNT3/MAFF/ETS2/SOD3/RUNX1T1/KRT18/COL5A2/FAM107A…	180
MODULE_47	104/4406	225/18978	2.23648e-14	3.6251e-12	MMP11/CLEC3B/HSD17B6/MMD/INHBA/GJB2/PAMR1/CD34/LDB2/DDR2/MCAM/GNG11/FN1/G0S2/BGN/VWF/CNN1/CAVIN1/MFAP2/S1PR1/PECAM1/MYLK/AQP1/CDH5/TEK/PFKFB3/NRN1/CXCL12/PHLDB1/DMRT2/AKR1C1/ADAMTS1/COL1A1/LRP1/POSTN/PLAUR/HOXA5/ACTA2/PTGIS/CKAP4/VIM/COL5A2/BST1/CRYAB/MAF/PLAGL1/TIE1/CDH11/IL6/COPE/SERPING1/RAB31/FAP/FILIP1L/PRELP/JUN/MYL9/LOXL1/SELENOP/SLIT2/SV2B/TAGLN/DES/VCAN/SERPINF1/MLLT11/COL1A2/PKIB/PDGFRA…	104
GOBP_ADENYLATE_CYCLASE_MODULATING_G_PROTEIN_COUPLED_RECEPTOR_SIGNALING_PATHWAY	110/4406	244/18978	3.32119e-14	5.28885e-12	PDE2A/GRM4/ADRA1A/GNAI1/AKAP12/ADRB2/GNG2/GRM8/CXCL11/CXCL10/S1PR1/SCTR/HTR1D/GNAL/ADGRL4/ADM2/AVPR2/ADCY4/ADGRD1/ADCYAP1R1/MRAP/ARRDC3/RAMP1/P2RY12/GRK5/CXCL9/SLC9A3R1/GLP2R/LHCGR/LPAR2/PTGER4/PTH1R/ABCA1/ATP2B4/APLP1/VIP/RGS2/OPRD1/ADGRB2/ADRB3/CRHR2/FFAR3/GALR1/PALM/ADGRG4/NPR3/ADGRG3/GPR37L1/HTR4/GPR26/PTGDR2/ADGRD2/PTGFR/SSTR2/CALCRL/CHGA/PLN/DRD4/ADRA2A/GABBR2/ADGRL3/AKAP5/LGR4/PF4/EDN1/RIM…	110
REACTOME_RNA_POLYMERASE_I_PROMOTER_ESCAPE	54/4406	89/18978	3.96748e-14	6.20911e-12	H3C10/H2BC5/H2BC17/H2AX/H2AZ1/H2BC6/H2BC12/H3C12/H2BC9/H4C9/H2BU1/H4C5/H2BC7/H4C14/H4C4/POLR1G/H2BC4/POLR2H/H2BC11/H3C2/H4C8/H2BC21/H2AC20/H4C12/H3C8/H2BC8/H2AC14/H4C11/H2BC13/H2AC6/H3C3/H2BC15/H2BC14/H2AC8/H4C3/H3C7/H3C6/H4C2/H3C13/H4-16/H3C11/H2AC4/H2BC3/H2BC10/H4C1/H2AJ/H4C15/H3C14/H3C1/H2AC7/H3C15/H2BS1/H4C13/H4C6	54
REACTOME_MEIOTIC_SYNAPSIS	49/4406	77/18978	4.20092e-14	6.463e-12	LMNB1/H2BC5/H2BC17/H2AX/H2AZ1/H2BC6/H2BC12/H2BC9/H4C9/H2BU1/H4C5/H2BC7/H4C14/H4C4/H2BC4/H2BC11/SYNE1/H4C8/H2BC21/H2AC20/H4C12/H2BC8/H2AC14/H4C11/H2BC13/H2AC6/H2BC15/SYCE3/H2BC14/H2AC8/RAD21/BRCA1/SMC1B/H4C3/SYCP2/H4C2/H4-16/H2AC4/H2BC3/H2BC10/H4C1/H2AJ/H4C15/REC8/H2AC7/H2BS1/H4C13/H4C6/SYCE1	49
REACTOME_BASE_EXCISION_REPAIR_AP_SITE_FORMATION	42/4406	61/18978	4.66522e-14	7.0577e-12	NEIL3/H2BC5/H2BC17/H2AX/H2AZ1/H2BC6/H2BC12/H2BC9/H4C9/H2BU1/H4C5/H2BC7/H4C14/H4C4/H2BC4/H2BC11/H4C8/H2BC21/H2AC20/H4C12/H2BC8/H2AC14/H4C11/H2BC13/H2AC6/H2BC15/NTHL1/H2BC14/H2AC8/H4C3/H4C2/H4-16/H2AC4/H2BC3/H2BC10/H4C1/H2AJ/H4C15/H2AC7/H2BS1/H4C13/H4C6	42
GOBP_FOREBRAIN_DEVELOPMENT	152/4406	377/18978	6.11962e-14	9.10619e-12	INHBA/WDR62/ASPM/KIF14/TACC3/EZH2/PLXNA4/E2F1/OXTR/PITX1/EZH1/TYRO3/SLIT3/ATP1A2/STIL/SCT/H2AX/CDK5/AQP1/MBOAT7/DLC1/CXCL12/AVPR2/LHX2/DIXDC1/CCDC141/CNTNAP2/ALDH1A2/P2RY12/TACC1/SHANK3/DAB2IP/EFNA2/LEF1/FGF2/GBX2/PLXNA3/BAX/HPRT1/ASCL1/LHX6/AVPR1A/NRP1/OTX1/PCSK1/FEZ1/SCN5A/EMX1/IGF2BP1/SLC2A1/SLC7A11/DPCD/ATP2B4/APLP1/NTRK2/BMP2/FOXP2/SEMA7A/PROX1/RELN/SSTR1/SLIT2/CDH2/CDK5R1/LHX1/SRD5A2/FAT4/L…	152
REACTOME_OXIDATIVE_STRESS_INDUCED_SENESCENCE	67/4406	124/18978	1.02019e-13	1.49359e-11	EZH2/H3C10/E2F1/H2BC5/E2F2/H2BC17/H2AX/H2AZ1/H2BC6/CBX4/H2BC12/H3C12/H2BC9/H4C9/H2BU1/H4C5/CBX8/H2BC7/H4C14/H4C4/H2BC4/CBX2/H2BC11/FOS/MAPKAPK2/H3C2/H4C8/MAP2K6/H2BC21/CDKN2A/H2AC20/H4C12/H3C8/H2BC8/CDKN2C/H2AC14/H4C11/H2BC13/H2AC6/JUN/H3C3/CDKN2D/MAPK10/H2BC15/H2BC14/H2AC8/H4C3/H3C7/H3C6/IFNB1/H4C2/H3C13/H4-16/H3C11/H2AC4/H2BC3/H2BC10/H4C1/H2AJ/H4C15/H3C14/H3C1/H2AC7/H3C15/H2BS1/H4C13/H4C6	67
HALLMARK_E2F_TARGETS	94/4406	200/18978	1.13418e-13	1.63411e-11	KIF4A/ASF1B/UBE2T/SPC25/CDK1/PLK1/MELK/HMMR/SPC24/KIF18B/RRM2/DLGAP5/PTTG1/CDKN3/CKS2/AURKA/KIF2C/TK1/CDCA8/CDCA3/BIRC5/CDC20/TOP2A/CCNB2/BUB1B/LMNB1/SPAG5/MKI67/AURKB/MYBL2/GINS1/CENPM/DEPDC1/ESPL1/TACC3/EZH2/E2F8/CENPE/UBE2S/TRIP13/RACGAP1/HMGB3/CIT/MAD2L1/KPNA2/JPT1/KIF22/TIMELESS/RAD51AP1/ORC6/H2AX/H2AZ1/PCNA/DIAPH3/MTHFD2/PLK4/MCM4/ATAD2/HELLS/DDX39A/CDC25A/DCTPP1/CHEK1/NME1/DONSON/STMN1/CCN…	94
REACTOME_CHROMOSOME_MAINTENANCE	72/4406	138/18978	1.308e-13	1.85511e-11	HJURP/KNL1/CENPM/CCNA2/CENPA/CENPU/OIP5/CENPI/H2BC5/CENPK/H2BC17/H2AX/H2AZ1/FEN1/PCNA/H2BC6/CENPL/DNA2/H2BC12/CENPO/BLM/H2BC9/H4C9/H2BU1/H4C5/CHTF18/PIF1/H2BC7/RUVBL1/H4C14/H4C4/H2BC4/POLR2H/RFC2/MIS18A/H2BC11/LIG1/CENPX/H4C8/H2BC21/RFC4/H2AC20/CENPH/H4C12/DSCC1/H2BC8/H2AC14/H4C11/H2BC13/H2AC6/POLA2/CENPN/CENPP/TERT/CENPS/H2BC15/CENPW/H2BC14/H2AC8/H4C3/H4C2/H4-16/H2AC4/H2BC3/H2BC10/H4C1/H2AJ/H4C1…	72
MODULE_63	97/4406	211/18978	2.50993e-13	3.50503e-11	GJB2/GABRD/DDR2/AQP7/GLYAT/GHR/ADRB2/LIFR/OLR1/TEK/SCN9A/GPRC5A/KIT/PLA2R1/PTPRM/ADCYAP1R1/KCNMB1/CD80/RAMP1/FXYD1/LRP1/TGFBR3/BMPR1B/FCGR1A/CLCN2/SCN2B/KCNE1/NRP1/CLIC2/TIE1/FOLR2/KDR/NTRK2/FGFR3/EPHB1/CACNG1/FXYD2/MST1R/KCNC4/SHROOM2/GFRA2/CNTFR/TRPM2/KCNK1/PDGFRA/ITGA9/KCNJ2/EPHA2/NPR3/PTPRN/KCNH2/GPR75/FCGR3A/ERBB2/GPRC5B/HBEGF/MRC1/PDGFRL/KCNA4/TNFRSF4/KDELR3/PTPRS/KCNA1/KCNA6/PRLR/EPHB2/BTN…	97
GOBP_POSITIVE_REGULATION_OF_ION_TRANSPORT	117/4406	273/18978	3.86037e-13	5.30918e-11	FHL1/CAV1/KCNIP2/LEP/ANO6/ADRB2/DMD/SCN4B/CEMIP/CXCL11/ANK2/CXCL10/CDK5/MYLK/PKD2/SNCA/CXCL12/CACNB3/PLA2R1/ADCYAP1R1/KCNMB1/P2RY12/FXYD1/CACNA2D1/AKAP6/TRDN/SHANK3/ABCB1/CX3CL1/BAX/LRRC38/CXCL9/BAK1/SLC9A3R1/MAP2K6/ANTKMT/KCNE1/VAMP8/AVPR1A/JPH2/SLC6A4/SCN5A/TRPC6/SCN3B/TRPC1/PRSS8/FXYD2/STXBP1/RELN/CACNG4/SLC6A9/CAPN3/SYT1/TRH/ATP1B2/P2RY6/KCNJ2/RGN/KCNH2/UCN/TESC/PLA2G10/NTSR1/ACTN2/GAL/DRD4/C…	117
MODULE_289	66/4406	124/18978	3.98428e-13	5.39781e-11	GNAI1/AKAP12/ADRB2/GRM8/SCTR/EDNRB/GNAL/CXCL12/CXCL2/CCR8/ADCYAP1R1/HCAR3/P2RY14/GRK5/CXCL9/NMU/GPR182/AVPR1A/LPAR6/EDN2/GPR17/FZD2/RGS4/CCL23/GABRA5/HCRTR1/ACKR1/UCN/GPR37L1/GPR75/PTGFR/NTSR1/CXCR4/ADRA2A/TSHB/CCL17/CXCL13/C3/ADGRL2/GRB7/PTGER3/P2RY10/ADRA2B/NPY2R/DGKI/GRK1/AGRP/ADGRB3/CXCR5/TACR3/GRIN1/CCR3/CX3CR1/GRB14/GABRA2/ADORA2A/GABRG2/PNOC/NPY1R/GRIK1/GALR3/OR2F1/PRB4/OPRK1/HCRTR2/NPY	66
GOBP_TELENCEPHALON_DEVELOPMENT	109/4406	249/18978	4.68013e-13	6.24728e-11	INHBA/WDR62/ASPM/KIF14/TACC3/EZH2/PLXNA4/OXTR/EZH1/SLIT3/ATP1A2/SCT/H2AX/CDK5/AQP1/MBOAT7/CXCL12/AVPR2/LHX2/DIXDC1/CCDC141/CNTNAP2/P2RY12/TACC1/SHANK3/DAB2IP/EFNA2/LEF1/PLXNA3/BAX/HPRT1/ASCL1/LHX6/AVPR1A/FEZ1/SCN5A/EMX1/IGF2BP1/SLC2A1/SLC7A11/DPCD/ATP2B4/NTRK2/BMP2/FOXP2/SEMA7A/PROX1/RELN/SLIT2/CDH2/CDK5R1/LHX1/SRD5A2/FAT4/LRP8/PAX6/ATP1B2/SEMA3A/TNR/NFIB/DLX5/NRG1/RARA/RTN4R/LMX1A/EMX2/MDK/ID4/A…	109
MODULE_181	127/4406	305/18978	4.79301e-13	6.30524e-11	COL10A1/SPC25/FAM13A/HBB/GTSE1/PLIN1/SLC17A7/CCNF/GRK3/SLIT3/NNAT/PROC/NDRG2/EPM2A/HOXC11/RHBDL1/CLDN5/RIBC2/PAX7/SYT5/SCN2B/RASL10A/ELAVL2/ABCA1/CCL16/SRPK3/SLC7A11/PKP3/TP63/SEMA7A/CLDN9/EDA/TNFRSF10D/AOC1/NRG2/CCL7/RAC3/CLDN14/TRPM2/PTP4A3/NSG1/PSCA/ASIC3/AMMECR1/JAKMIP1/COL2A1/MET/PTPRN/UCN/CHST1/HTR4/GNG4/CDK5R2/GNG7/SSTR2/H3C6/FAT2/SIX3/CYP27B1/PRELID3A/EIF4EBP1/CHST3/RUNDC3A/ADGRL3/REPS2/S…	127
MODULE_342	97/4406	213/18978	5.08901e-13	6.599e-11	SORBS1/CDCA5/FAM83D/GPX3/GINS1/E2F8/MTARC1/NUP210/ECM2/S100P/PGAP4/CAVIN1/LAMP5/AIFM2/CEACAM6/GPRC5A/AKR1C1/STMN1/RAB25/MAL2/SDC1/MUC1/KRT8/SLC9A3R1/H2BC21/CDKN2A/RTKN/KRT19/CRABP2/SPINT2/KRT18/EPCAM/LRRC61/CLDN7/DNMT3B/MYL9/GRTP1/PRSS8/ANXA9/MST1R/ZFP36L2/PPL/TAGLN/GATA3/GPR160/NGFR/HYAL1/KLF8/EPHA2/AGR2/TRPS1/EGLN3/FOXA1/PELI1/VWA1/GPRC5B/PRR15L/WLS/VAV3/SLC5A4/GAL/PRSS2/MLPH/CD24/LMTK3/MUC13/S…	97
REACTOME_HCMV_EARLY_EVENTS	70/4406	136/18978	6.7488e-13	8.62801e-11	EZH2/H3C10/NUP210/H2AC13/H2BC5/H2BC17/H2BC6/TUBA1C/H2BC12/H3C12/H2BC9/H4C9/H2BU1/H4C5/H2BC7/H4C14/TUBB3/H4C4/H2BC4/H2BC11/H3C2/H4C8/H2BC21/H2BC18/H2AC20/H4C12/TUBA3D/H3C8/H2BC8/H2AC14/H4C11/H2BC13/H2AC6/H2AC16/H3C3/H2AC17/TUBB8/H2AW/H2BC15/H2AC11/H2BC14/TUBA3E/H2AC8/TUBB6/H4C3/H3C7/H3C6/EGFR/TUBA4B/H4C2/H3C13/H2AC21/H4-16/H3C11/H2AC12/H2AC4/H2BC3/H2BC10/H4C1/H4C15/TUBA3C/TUBB4A/H3C14/TUBAL3/H3C1/…	70
GOBP_NEUROTRANSMITTER_TRANSPORT	95/4406	208/18978	7.12549e-13	8.98306e-11	GRM4/ADRA1A/SLC17A7/CHRNA6/ATP1A2/STX11/SYNGR3/CDK5/SNCA/SLC29A4/PRKN/PER2/SLC22A3/STXBP2/SYN2/MEF2C/UNC13A/SYT5/STX1A/SLC6A4/GABRQ/KCNJ10/RAB3A/RIMS4/STXBP1/CADPS/HTR2A/SLC1A7/GIPC1/CPLX2/GPM6B/SLC1A3/SV2B/SLC6A9/NR4A1/SYT1/GFAP/MCTP1/PPFIA3/RIMS3/SCRIB/SYN1/TH/PRRT2/SLC1A1/APBA1/DRD4/ADRA2A/SLC4A8/KMO/SYT7/DOC2B/NLGN1/NOS1/DOC2A/UNC13C/SNCG/CAMK2A/RIMS2/BRSK1/GDNF/SLC1A6/SYT9/SYP/SLC18A1/CSPG5/…	95
MODULE_18	171/4406	450/18978	8.03628e-13	9.9925e-11	PKMYT1/CAV1/UBE2C/TPX2/PCLAF/CDK1/PLK1/KIFC1/DLGAP5/CCNB1/PTTG1/CKS2/ZWINT/ITSN1/TK1/CDC20/MMP1/TOP2A/FOXM1/GTSE1/BUB1B/KIF11/LMNB1/AURKB/ESPL1/CCNA2/CENPA/GNG11/E2F1/EPAS1/CCNF/FN1/TRIP13/TYRO3/MAD2L1/ANXA1/SRPX/MME/GBE1/MFAP2/H2AX/FEN1/PCNA/CDKN1C/ORC1/LSM4/ANGPT1/DDX39A/PER1/PRAME/H2BC12/ALAS2/CRIM1/SLC16A3/TMED3/SYNM/LMNB2/STMN1/PDIA4/NEURL1/RIBC2/SLC7A5/AGPAT2/EFNA2/LEF1/SYNGR4/SMS/TYMS/SDC1…	171
REACTOME_ESTROGEN_DEPENDENT_GENE_EXPRESSION	74/4406	148/18978	9.9567e-13	1.22131e-10	GPAM/H3C10/KPNA2/H2BC5/KANK1/H2BC17/H2AX/H2AZ1/H2BC6/CXCL12/H2BC12/KAT2B/H3C12/H2BC9/H4C9/H2BU1/H4C5/FKBP4/FOSB/H2BC7/H4C14/H4C4/H2BC4/POLR2H/H2BC11/FOS/H3C2/H4C8/H2BC21/H2AC20/H4C12/NR5A2/H3C8/H2BC8/H2AC14/H4C11/H2BC13/H2AC6/JUN/H3C3/H2BC15/GATA3/H2BC14/H2AC8/RAD21/CTSD/KDM4B/FOXA1/H4C3/H3C7/H3C6/TFF3/H4C2/H3C13/H4-16/H3C11/TFF1/H2AC4/H2BC3/H2BC10/CCND1/H4C1/H2AJ/ESR1/H4C15/H3C14/MYB/H3C1/H2AC7/…	74
GOBP_MUSCLE_CONTRACTION	139/4406	349/18978	2.14147e-12	2.59175e-10	MYOM1/CAV1/KCNIP2/GSN/PPP1R12B/COMP/TPM3/NMUR1/ADRA1A/OXTR/LMOD1/SCN4A/CCDC78/ADRB2/SPX/CNN1/DMD/CASQ2/SCN4B/TNNT1/ATP1A2/MYH11/ANK2/HTR1D/EDNRB/MYLK/CKMT2/KIT/SYNM/SSPN/TMOD1/FXYD1/MYOM2/MYLK2/UTRN/CACNA2D1/TRDN/SULF1/NMU/KCNJ3/ACTA2/MAP2K6/SCN2B/KCNE1/TNNT3/MYOCD/TACR1/EDN2/CLIC2/CRYAB/SCN5A/MYH1/P2RX6/BIN1/SCN3B/TNNI3/ATP2B4/MYH3/KCNE1B/MYL9/NPNT/RGS2/KCNE4/HTR2A/DES/NR4A1/TMOD2/GATA4/CACNA1H/…	139
GOBP_NUCLEOSOME_ASSEMBLY	65/4406	125/18978	2.43152e-12	2.90407e-10	ASF1B/HJURP/MACROH2A1/H3C10/OIP5/H2BC5/H2BC17/H2AX/H2BC6/H2BC12/H3C12/H2BC9/H4C9/H2BU1/H4C5/H2BC7/H4C14/H4C4/H2BC4/SMYD3/CHAF1B/MIS18A/H2BC11/MCM2/H3C2/H4C8/H2BC21/H2BC18/H1-2/CHAF1A/H4C12/H3C8/H1-5/H2BC8/H4C11/H2BC13/H3C3/CENPP/H1-3/HMGB2/H2BC15/H1-4/H1-6/CENPW/H2BC14/H4C3/H3C7/H3C6/NAP1L2/H4C2/H3C13/H4-16/H3C11/H2BC3/H2BC10/H2BE1/H4C1/H4C15/H3C14/H3C1/H3C15/H1-1/H2BS1/H4C13/H4C6	65
GOBP_REGIONALIZATION	139/4406	351/18978	3.52209e-12	4.15196e-10	AURKA/HES6/FGF1/SOX17/XRCC2/LHX2/WT1/HOXC11/DMRT2/HOXC13/ALDH1A2/FOXJ1/MEOX2/SPRY1/LEF1/FGF2/HOXA5/EGR2/BMPR1B/GBX2/ZBTB16/MEF2C/PCSK5/MEOX1/ASCL1/HOXA4/TDRKH/TDRD10/ETS2/CYP26B1/NRP1/OTX1/CRB2/ACVRL1/EMX1/HOXC10/DPCD/BMP2/HOXA6/TP63/GPC3/HOXA2/FOXH1/RELN/HOXB9/SEMA3F/SIX2/LHX1/HOXA3/WNT7B/PAX6/FOXD1/NKX2-2/SEMA3A/GATA5/PTCH1/GATA4/NTF4/EMX2/HOXA7/BASP1/ALX4/PCGF2/FOXA1/SFRP1/DLL3/SIX3/WLS/FZD5/R…	139
REACTOME_RHO_GTPASE_EFFECTORS	130/4406	322/18978	3.58878e-12	4.17633e-10	IQGAP3/CDC25C/NUF2/SPC25/CENPF/PLK1/BUB1/SPC24/PPP1R12B/KIF2C/ZWINT/SKA1/NDC80/CDCA8/KIF14/SGO1/BIRC5/CDC20/ERCC6L/BUB1B/KNL1/AURKB/CENPM/CENPA/CENPU/CENPE/H3C10/RHOQ/KIF18A/CIT/MAD2L1/CENPI/H2BC5/RHPN1/CENPK/PPP2R1B/H2BC17/H2AX/MYH11/H2AZ1/MYLK/DIAPH3/H2BC6/CENPL/TUBA1C/H2BC12/WASF3/H3C12/CENPO/H2BC9/ZWILCH/H4C9/H2BU1/H4C5/SGO2/H2BC7/H4C14/TUBB3/H4C4/H2BC4/CFL1/BUB3/H2BC11/PAK3/DSN1/LIMK1/H3C2/H…	130
REACTOME_MUSCLE_CONTRACTION	89/4406	195/18978	3.94287e-12	4.53031e-10	SORBS1/NPR1/KCNIP2/TPM3/LMOD1/SCN4A/ANXA1/DMD/ABCC9/CASQ2/SCN4B/TNNT1/ATP1A2/MYH11/MYLK/SCN9A/KAT2B/TMOD1/NPR2/FXYD1/TRDN/RYR3/SCN11A/ITGA1/ACTA2/SCN3A/SCN2B/KCNE1/VIM/TNNT3/CLIC2/KCNK15/SCN5A/SCN3B/TNNI3/TRPC1/ATP1A3/ATP2B4/MYH3/KCNK6/MYL9/FXYD2/KCNE4/CACNG4/KCNK9/DES/CORIN/ATP1B2/KCNK1/TMOD2/TRIM72/ATP2A3/GATA4/KCNJ2/SCN2A/KCNH2/CAV3/ACTN2/PLN/SLC8A2/MYL3/ATP2A1/CACNG6/FXYD6/NOS1/ASPH/CAMK2A/SC…	89
GOBP_EMBRYONIC_ORGAN_DEVELOPMENT	169/4406	451/18978	4.25755e-12	4.81037e-10	COL11A1/E2F8/PLXNA4/TGFBR2/EPAS1/RBP4/CTHRC1/SPRY2/E2F7/TBX15/CEBPA/STIL/TPRN/FLVCR1/SCT/MFAP2/TAL1/PKD2/PLK4/CDKN1C/SOX17/WDPCP/KIT/HOXC11/ALDH1A2/RSPO3/FBN2/NKX3-2/TEAD1/CDH23/LEF1/HOXA5/GBX2/CHRNA9/MEF2C/MICAL2/SOCS3/PCSK5/YAP1/SLC9A3R1/SIX4/KRT19/HOXA4/PKDCC/RBPMS2/SPINT2/SLC39A1/OTX1/CRB2/SLC44A4/HPN/ASCL2/SOBP/MFAP5/EFEMP1/KDR/PDGFA/PPP1R35/HOXA6/CHST11/HOXA2/FZD2/FOXH1/PROX1/SOX11/HOXB9/LR…	169
REACTOME_PRE_NOTCH_EXPRESSION_AND_PROCESSING	62/4406	118/18978	4.29261e-12	4.81037e-10	H3C10/E2F1/H2BC5/H2BC17/H2AX/H2AZ1/H2BC6/NOTCH4/H2BC12/KAT2B/H3C12/H2BC9/H4C9/H2BU1/H4C5/H2BC7/H4C14/H4C4/H2BC4/MAML2/H2BC11/H3C2/H4C8/H2BC21/H2AC20/H4C12/H3C8/H2BC8/H2AC14/H4C11/H2BC13/H2AC6/JUN/H3C3/H2BC15/H2BC14/H2AC8/ATP2A3/ST3GAL4/H4C3/H3C7/H3C6/MFNG/H4C2/H3C13/H4-16/H3C11/H2AC4/ATP2A1/H2BC3/H2BC10/CCND1/H4C1/H2AJ/H4C15/H3C14/H3C1/H2AC7/H3C15/H2BS1/H4C13/H4C6	62
GOBP_EMBRYONIC_ORGAN_MORPHOGENESIS	121/4406	294/18978	4.36762e-12	4.83475e-10	COL11A1/TGFBR2/RBP4/CTHRC1/SPRY2/TBX15/STIL/TPRN/FLVCR1/MFAP2/PKD2/SOX17/WDPCP/HOXC11/FBN2/NKX3-2/CDH23/HOXA5/GBX2/CHRNA9/MEF2C/MICAL2/YAP1/SLC9A3R1/SIX4/HOXA4/RBPMS2/SLC39A1/OTX1/CRB2/SLC44A4/HPN/SOBP/MFAP5/EFEMP1/PPP1R35/HOXA6/CHST11/HOXA2/FZD2/FOXH1/PROX1/SOX11/HOXB9/LRIG3/EFNA1/MMP14/SIX2/LHX1/HOXA3/GATA3/RUNX2/PAX6/HMX2/DLX5/PDGFRA/SCRIB/GATA4/HYAL1/COL2A1/HOXA7/EPHA2/ALX4/PCGF2/ALDH1A3/TH/S…	121
MODULE_104	139/4406	352/18978	4.50431e-12	4.92598e-10	COL10A1/SPC25/FAM13A/HBB/GTSE1/PLIN1/SLC17A7/CCNF/GRK3/SLIT3/TNNT1/NNAT/PROC/NDRG2/EPM2A/HOXC11/RHBDL1/CLDN5/RIBC2/SYNGR4/PAX7/SYT5/SCN2B/NMB/RASL10A/ELAVL2/ABCA1/CCL16/SRPK3/SLC7A11/PKP3/GPR17/TP63/SEMA7A/CLDN9/EDA/TNFRSF10D/AOC1/NRG2/CCL7/RAC3/CLDN14/PAX6/TRPM2/PTP4A3/NSG1/PSCA/ASIC3/AMMECR1/JAKMIP1/COL2A1/MET/PTPRN/UCN/CHST1/HTR4/GNG4/CDK5R2/GNG7/SSTR2/H3C6/FAT2/SIX3/CYP27B1/PDCD1/PRELID3A/EIF…	139
GOBP_DNA_REPLICATION_DEPENDENT_CHROMATIN_ORGANIZATION	26/4406	32/18978	6.13622e-12	6.63077e-10	ASF1B/H3C10/H3C12/H4C9/H4C5/H4C14/H4C4/CHAF1B/H3C2/H4C8/CHAF1A/H4C12/H3C8/H4C11/H3C3/H4C3/H3C7/H3C6/H4C2/H4-16/H3C11/H4C1/H4C15/H3C1/H4C13/H4C6	26
REACTOME_TRANSMISSION_ACROSS_CHEMICAL_SYNAPSES	113/4406	270/18978	6.2155e-12	6.63742e-10	GNG11/SLC17A7/GNAI1/CHRNA6/KPNA2/GNG2/PRKAR2B/GNG13/ALDH2/GNAL/MAOA/TSPAN7/TUBA1C/CACNB3/ADCY4/CAMK1/TUBB3/CHRNA9/SYN2/KCNJ3/PPM1F/GRIN2D/STX1A/SLC6A4/GABRQ/KCNJ10/GRIA4/TUBA3D/RASGRF2/RAB3A/STXBP1/TUBB8/CACNG4/SLC1A7/GRIN2B/SLC1A3/KCNJ6/SYT1/TUBA3E/PPFIA3/RPS6KA3/GABRA5/GAD1/PPM1E/NRG1/KIF17/KCNJ2/SYN1/TUBB6/GABRA3/GNG4/GNG7/SLC1A1/GNG5/APBA1/CACNA1B/ACTN2/GNGT1/GABBR2/AKAP5/TUBA4B/NCALD/GRIA2/K…	113
HALLMARK_G2M_CHECKPOINT	90/4406	200/18978	7.89081e-12	8.32847e-10	NEK2/KIF4A/UBE2C/TPX2/CDK1/TROAP/PBK/CENPF/PLK1/BUB1/HMMR/PTTG1/EXO1/CDKN3/CKS2/AURKA/KIF2C/NDC80/BIRC5/CDC20/TOP2A/CCNB2/KIF23/KNL1/KIF11/LMNB1/MKI67/AURKB/MYBL2/ESPL1/CCNA2/CENPA/TACC3/EZH2/CDC45/CENPE/E2F1/KIF15/TTK/CCNF/UBE2S/POLQ/RACGAP1/RAD54L/HMGB3/MAD2L1/FOXN3/KPNA2/JPT1/KIF22/CDC6/DMD/STIL/ORC6/SQLE/E2F2/H2AX/H2AZ1/GINS2/PLK4/MAP3K20/DDX39A/CDC25A/H2BC12/CHEK1/STMN1/TRAIP/CDC7/SLC7A5/BUB…	90
REACTOME_ESR_MEDIATED_SIGNALING	96/4406	219/18978	1.03422e-11	1.07903e-09	GPAM/CAV1/CAV2/GNG11/H3C10/GNAI1/KPNA2/GNG2/H2BC5/KANK1/GNG13/H2BC17/H2AX/H2AZ1/ESR2/H2BC6/CXCL12/H2BC12/KAT2B/H3C12/H2BC9/H4C9/H2BU1/H4C5/FKBP4/FOSB/H2BC7/H4C14/H4C4/H2BC4/POLR2H/H2BC11/FOS/H3C2/H4C8/H2BC21/H2AC20/PIK3R1/H4C12/MMP9/NR5A2/H3C8/H2BC8/H2AC14/H4C11/H2BC13/H2AC6/JUN/H3C3/MMP3/H2BC15/GATA3/H2BC14/H2AC8/RAD21/CTSD/KDM4B/HSPB1/FOXA1/GNG4/GNG7/H4C3/H3C7/H3C6/TFF3/GNG5/EGFR/HBEGF/GNGT1/H4…	96
GOBP_MUSCLE_SYSTEM_PROCESS	167/4406	449/18978	1.15147e-11	1.18771e-09	MYOM1/CAV1/KCNIP2/GSN/PPP1R12B/PPARG/COMP/TPM3/EZH2/NMUR1/ADRA1A/OXTR/LMOD1/FOXO1/MYOC/SCN4A/KLF15/LEP/CCDC78/ADRB2/SPX/CNN1/DMD/PARP1/CASQ2/SCN4B/TNNT1/ATP1A2/GTF2IRD1/MYH11/ANK2/HTR1D/EDNRB/MYLK/CKMT2/KIT/SYNM/SSPN/TMOD1/IGF1/CFLAR/FXYD1/MYOM2/MYLK2/UTRN/CACNA2D1/AKAP6/TRDN/SULF1/NMU/KCNJ3/ACTA2/MAP2K6/PI16/SCN2B/KCNE1/TNNT3/MYOCD/TACR1/PPARA/EDN2/CLIC2/CRYAB/SCN5A/MYH1/P2RX6/BIN1/SCN3B/TNNI3/A…	167
GOBP_REGULATION_OF_CATION_TRANSMEMBRANE_TRANSPORT	138/4406	353/18978	1.26292e-11	1.28588e-09	FHL1/CAV1/KCNIP2/CRHBP/CNIH2/ANO6/ADRB2/DMD/CASQ2/SCN4B/ATP1A2/CEMIP/CXCL11/ANK2/CXCL10/CDK5/PKD2/SNCA/AHNAK/MAPK8IP2/CACNB3/KCNAB1/KCNMB1/FXYD1/UTRN/CACNA2D1/AKAP6/TRDN/SHANK3/CX3CL1/MEF2C/BAX/LRRC38/CXCL9/TMC2/SLC9A3R1/ANTKMT/SCN2B/KCNE1/TSPAN13/JPH2/PRKD1/CLIC2/SCN5A/MMP9/PRNP/RASGRF2/BIN1/SCN3B/TRPC1/ATP2B4/KCNE1B/CACNG1/FXYD2/RGS2/KCNE4/RELN/RGS4/CACNG4/EPO/SLC6A9/CAPN3/JPH3/ATP1B2/P2RY6/KCN…	138
REACTOME_POSITIVE_EPIGENETIC_REGULATION_OF_RRNA_EXPRESSION	56/4406	104/18978	1.27497e-11	1.28588e-09	H3C10/H2BC5/H2BC17/H2AX/H2AZ1/H2BC6/H2BC12/KAT2B/H3C12/H2BC9/H4C9/H2BU1/H4C5/H2BC7/H4C14/H4C4/POLR1G/H2BC4/POLR2H/H2BC11/H3C2/H4C8/H2BC21/H2AC20/H4C12/H3C8/CHD4/H2BC8/H2AC14/H4C11/H2BC13/H2AC6/H3C3/H2BC15/H2BC14/H2AC8/H4C3/H3C7/H3C6/H4C2/H3C13/H4-16/H3C11/H2AC4/H2BC3/H2BC10/H4C1/H2AJ/H4C15/H3C14/H3C1/H2AC7/H3C15/H2BS1/H4C13/H4C6	56
GOBP_REGULATION_OF_NEUROTRANSMITTER_LEVELS	94/4406	214/18978	1.47188e-11	1.46816e-09	GRM4/ADRA1A/CHRNA6/ATP1A2/STX11/SYNGR3/CDK5/MAOA/SNCA/SLC29A4/PDE1B/PRKN/PER2/SLC22A3/STXBP2/SYN2/MEF2C/UNC13A/SYT5/STX1A/SLC44A4/SLC6A4/KCNJ10/RAB3A/RIMS4/STXBP1/CADPS/HTR2A/SLC1A7/GIPC1/CPLX2/GPM6B/SLC1A3/NR4A1/SYT1/GFAP/MCTP1/PPFIA3/GAD1/RIMS3/SCRIB/SYN1/PRIMA1/TH/PRRT2/APBA1/DRD4/ADRA2A/SLC4A8/KMO/SYT7/DOC2B/NLGN1/NOS1/DOC2A/UNC13C/SNCG/CAMK2A/RIMS2/BRSK1/GDNF/SLC1A6/SYT9/ABAT/MOXD1/SYP/PAH/S…	94
REACTOME_INHIBITION_OF_DNA_RECOMBINATION_AT_TELOMERE	41/4406	66/18978	1.56101e-11	1.54014e-09	H2BC5/H2BC17/H2AX/H2AZ1/H2BC6/H2BC12/H2BC9/H4C9/H2BU1/H4C5/H2BC7/H4C14/H4C4/H2BC4/POLR2H/H2BC11/H4C8/H2BC21/H2AC20/H4C12/H2BC8/H2AC14/H4C11/H2BC13/H2AC6/H2BC15/H2BC14/H2AC8/H4C3/H4C2/H4-16/H2AC4/H2BC3/H2BC10/H4C1/H2AJ/H4C15/H2AC7/H2BS1/H4C13/H4C6	41
MODULE_92	72/4406	149/18978	1.61905e-11	1.58023e-09	INHBA/GJB2/CCL11/ACSL1/ISG15/CGA/CXCL10/SCTR/TEK/CXCL12/CEACAM6/CX3CL1/CXCL9/NMU/PENK/STX1A/NRP1/PCSK1/SLC6A4/EDN2/IL6/PDGFA/BMP2/VIP/EFNA1/FGF7/CCL23/NRG2/AKR1C2/CCL7/IL11/TRH/CSF3/MDK/SCG2/CCL20/CCL21/LTB/IL18/TFF3/PRSS2/TSHB/BST2/OSM/CARTPT/CCL17/AMY2B/TFF1/CCL13/CCN5/S100A9/EDN1/CXCL13/NOS1/ADM/CCL2/EFNB3/ADRA2B/NCAM1/EDN3/AGT/CHRNB4/BAIAP3/ADORA2A/CTSE/WNT3A/CALCA/FGFBP1/FGF4/NPY/IL9/INSL4	72
MODULE_5	162/4406	434/18978	1.69183e-11	1.6337e-09	CAV1/CLEC3B/AOC3/LPL/CAV2/TNXB/CD34/GPX3/IGFBP6/LDB2/ACSL1/GNG11/PALM2AKAP2/TGFBR2/EPAS1/FN1/G0S2/VWF/ADH1A/ANXA1/S100P/SRPX/CAVIN1/FABP4/ENPP2/CES1/ALDH1A1/MYH11/MGLL/PECAM1/ADH1B/MYLK/AQP1/CDH5/MAOA/TSPAN7/TEK/DLC1/ANGPT1/DEPP1/PER1/COX7A1/CXCL2/CEACAM6/GPRC5A/CRIM1/SLC16A3/ABLIM1/CLDN5/CD302/CSRP1/POSTN/PLAUR/CFD/TGFBR3/TYMP/MFAP4/GRK5/CX3CL1/ADAM19/SDC1/MUC1/LPCAT1/SOCS3/LMO2/KRT19/PPP1R15A/A…	162
GOBP_POTASSIUM_ION_TRANSPORT	103/4406	243/18978	2.15283e-11	2.05698e-09	FHL1/CAV1/KCNIP2/SLC24A2/ANO6/ABCC9/CASQ2/ATP1A2/HCN2/ANK2/AQP1/PKD2/SLC12A8/KCNAB1/KCNMB1/SLC9A9/FXYD1/AKAP6/KCNA2/KCNB1/LRRC38/KCNJ3/KCNE1/KCNF1/HPN/KCNK15/KCNG3/KCNJ10/PRNP/BIN1/ATP1A3/VIP/KCNH1/KCNK6/KCNE1B/FXYD2/KCNE4/HTR2A/RGS4/KCNC4/KCNK9/SLC1A3/KCNJ6/ATP1B2/KCNK1/KCNJ2/KCNH2/DPP6/CAV3/ACTN2/GAL/KCNA4/KCNH6/ADRA2A/KCNA1/KCNA6/NETO1/SLC12A5/TRPM5/KCNJ16/KCNS3/SLC24A4/KCNH8/KCNQ5/NOS1/KCNJ8/…	103
GOBP_CATECHOLAMINE_SECRETION	37/4406	57/18978	2.29772e-11	2.17254e-09	OXTR/CHRNA6/SYT13/SNCA/CXCL12/PRKN/KCNA2/KCNB1/SYT5/STX1A/RAB3A/VIP/HTR2A/SYT1/FFAR3/CHGA/ADRA2A/CARTPT/SYT15/SYT17/SYT7/SNCG/GDNF/SYT9/ABAT/LY6E/ADRA2B/AGT/DRD2/HRH3/ADORA2A/CHRNA4/CNR1/SYT4/GHSR/SYT10/OPRK1	37
GOBP_REGULATION_OF_TRANS_SYNAPTIC_SIGNALING	160/4406	429/18978	2.43273e-11	2.27648e-09	SLC24A2/CDC20/GRM4/ADRA1A/CNIH2/OXTR/AKAP12/ADRB2/CHRNA6/RAB26/MME/ATP1A2/PRKAR2B/GRM8/SCT/VGF/CDK5/SCTR/ARF1/EIF4EBP2/ITPKA/ADIPOQ/SNCA/MAPK8IP2/KIT/PRKN/NEURL1/SHANK3/EGR2/CX3CL1/KCTD13/MEF2C/KCNB1/NMU/UNC13A/GRIN2D/STX1A/ZDHHC12/LRFN2/PCDH17/SLC6A4/TACR1/FAM107A/KCNJ10/ABHD6/PRNP/RASGRF2/CDH11/RAB3A/SLC7A11/RIMS4/NTRK2/EPHB1/DLGAP2/LAMA2/STXBP1/RELN/HTR2A/RGS4/CACNG4/CDH2/GIPC1/CPLX2/GRIN2B/SL…	160
GOBP_MUSCLE_ORGAN_DEVELOPMENT	131/4406	333/18978	2.51871e-11	2.33289e-09	FHL1/COL11A1/CAV1/CFL2/CENPF/ITGA7/CAV2/PITX1/MYMX/DMD/CXCL10/CDK5/S1PR1/MYLK/ARID5B/EGR1/BCL9/HLF/WT1/NEURL1/IGF1/CFLAR/SMYD1/MEOX2/MYLK2/UTRN/RXRG/POU6F1/LEF1/TGFBR3/EGR2/MEF2C/FOS/PAX7/UQCC2/FOXO4/SIX4/JPH2/SCX/MYOCD/MAFF/CYP26B1/CRYAB/SGCB/ATF3/H1-5/SRPK3/TNNI3/MYH3/BMP2/EPHB1/FZD2/FOXH1/RCAN1/LAMA2/PROX1/SOX11/IGSF8/SAP30/EGR3/TAGLN/CAPN3/NR4A1/CNTFR/FOXN2/TRIM72/NRG1/CACNA1H/TLL2/MYOZ2/BASP…	131
GOBP_PATTERN_SPECIFICATION_PROCESS	169/4406	460/18978	2.73688e-11	2.50936e-09	AURKA/TGFBR2/HES6/STIL/SIM2/RIPPLY3/CFAP45/PKD2/FGF1/SOX17/XRCC2/LHX2/WT1/HOXC11/DMRT2/HOXC13/ALDH1A2/C9orf116/FOXJ1/NKX3-2/MEOX2/SPRY1/DAAM2/LEF1/FGF2/HOXA5/EGR2/BMPR1B/GBX2/ZBTB16/MEF2C/MICAL2/PCSK5/MEOX1/ASCL1/HOXA4/TDRKH/TDRD10/DOP1B/ETS2/CYP26B1/NRP1/OTX1/CRB2/ACVRL1/EMX1/HOXC10/DPCD/BMP2/HOXA6/TP63/GPC3/MEIS2/HOXA2/FOXH1/RELN/HOXB9/SEMA3F/SIX2/LHX1/HOXA3/WNT7B/PAX6/FOXD1/NKX2-2/SEMA3A/GATA5…	169
REACTOME_DNA_REPLICATION	85/4406	189/18978	3.09392e-11	2.80835e-09	UBE2C/GINS1/CCNA2/CDC45/H3C10/E2F1/MCM10/UBE2S/CDC6/H2BC5/ORC6/CDT1/E2F2/H2BC17/H2AX/H2AZ1/FEN1/PCNA/POLE2/GINS2/H2BC6/CCNE2/ORC1/MCM4/DNA2/H2BC12/H3C12/H2BC9/H4C9/H2BU1/H4C5/CDC7/CCNE1/H2BC7/H4C14/H4C4/H2BC4/RFC2/DBF4/H2BC11/MCM2/GINS4/LIG1/H3C2/H4C8/H2BC21/PSME2/RFC4/H2AC20/H4C12/H3C8/H2BC8/H2AC14/H4C11/H2BC13/H2AC6/MCM6/POLA2/H3C3/ANAPC11/H2BC15/H2BC14/H2AC8/PSMB3/PSMD3/H4C3/H3C7/H3C6/H4C2/H3C…	85
REACTOME_RNA_POLYMERASE_I_TRANSCRIPTION	57/4406	109/18978	3.98602e-11	3.58229e-09	H3C10/CAVIN1/H2BC5/H2BC17/H2AX/H2AZ1/H2BC6/H2BC12/KAT2B/H3C12/H2BC9/H4C9/H2BU1/H4C5/H2BC7/H4C14/H4C4/POLR1G/H2BC4/POLR2H/H2BC11/H3C2/H4C8/H2BC21/H2AC20/H4C12/H3C8/CHD4/H2BC8/H2AC14/H4C11/H2BC13/H2AC6/H3C3/H2BC15/H2BC14/H2AC8/H4C3/H3C7/H3C6/H4C2/H3C13/H4-16/H3C11/H2AC4/H2BC3/H2BC10/H4C1/H2AJ/H4C15/H3C14/H3C1/H2AC7/H3C15/H2BS1/H4C13/H4C6	57
REACTOME_DEGRADATION_OF_THE_EXTRACELLULAR_MATRIX	68/4406	140/18978	4.38851e-11	3.90534e-09	MMP11/COL10A1/COL11A1/MMP13/MMP1/ADAMTS5/FN1/ADAM8/COL6A6/ACAN/ADAMTS1/FBN2/COL1A1/MMP10/CAPN11/DCN/COL5A1/COL25A1/SCUBE3/CAPN9/CMA1/COL5A2/SPP1/MMP9/LAMC1/COL17A1/MMP3/MMP14/CAPN3/COL6A5/COL1A2/CTSD/ELANE/COL12A1/MMP19/LAMA3/TMPRSS6/COL2A1/TLL2/TIMP1/CAPN13/MMP12/A2M/COL14A1/PRSS2/SPOCK3/COL3A1/LAMB3/TLL1/CTSG/ADAMTS9/PRSS1/COL13A1/ADAMTS18/COL9A3/MMP25/COL4A3/COL8A1/LAMC2/KLK2/COL9A1/COL4A6/FBN…	68
GOBP_HORMONE_METABOLIC_PROCESS	98/4406	230/18978	4.59027e-11	4.02247e-09	HSD17B6/RDH5/LIPE/GHR/RETSAT/RBP4/LEP/PNPLA2/ADH1A/DGAT2/ALDH1A1/CGA/STAT5B/ADH1B/EDNRB/IL4I1/EGR1/AKR1C1/ALDH1A2/SLCO1C1/HSD17B7/AKR1C3/ADH4/PCSK5/CLCN2/SLC30A8/ADH1C/RDH16/CRABP2/HSD17B11/CYP26B1/PCSK1/CMA1/TIPARP/HPN/SPP1/DIO1/BMP2/CYP1A1/BMP6/TCF7L2/AKR1C2/SRD5A2/DHRS3/CYP21A2/GATA3/CORIN/FFAR3/TPO/PDGFRA/DHRS13/DKK3/CACNA1H/CYP3A4/DPP4/FOXA1/ALDH1A3/CYP11A1/PCSK1N/CYP46A1/PCSK4/CHST9/CYP27B1…	98
REACTOME_REPRODUCTION	69/4406	143/18978	4.62643e-11	4.02247e-09	LMNB1/RAD51/H3C10/H2BC5/H2BC17/H2AX/H2AZ1/H2BC6/H2BC12/H3C12/BLM/H2BC9/H4C9/H2BU1/H4C5/H2BC7/H4C14/H4C4/H2BC4/H2BC11/H3C2/SYNE1/BRCA2/H4C8/H2BC21/H2AC20/H4C12/H3C8/H2BC8/H2AC14/H4C11/H2BC13/H2AC6/CATSPER1/H3C3/H2BC15/SYCE3/H2BC14/H2AC8/RAD21/BRCA1/SMC1B/H4C3/H3C7/H3C6/SYCP2/H4C2/H3C13/H4-16/H3C11/H2AC4/H2BC3/H2BC10/H4C1/H2AJ/ZP4/H4C15/MND1/H3C14/H3C1/REC8/H2AC7/H3C15/TEX15/H2BS1/H4C13/H4C6/SYCE1/…	69
MODULE_60	157/4406	422/18978	4.65308e-11	4.02247e-09	MYOM1/PKMYT1/CLEC3B/PDE2A/LPL/PPP1R12B/ITGA7/TNXB/CD34/GPX3/IGFBP6/PLIN1/AQP7/TGFBR2/EPAS1/SCN4A/FN1/G0S2/VWF/ADH1A/SRPX/RBMS3/CES1/CA4/ISG15/LLGL2/MYH11/AQP1/CDH5/PPP1R1A/TSPAN7/DEPP1/PER1/COX7A1/AKR1C1/RHBDL1/CLDN5/NECTIN2/KCNMB1/CELSR3/NEURL1/RAMP1/IGF1/FXYD1/CHPF/CFD/AGPAT2/EFNA2/TYMP/MFAP4/MICAL2/MCM2/EEF1A2/SLC9A3R1/TIMM17B/H2BC21/PTGIS/PPP1R15A/TNNT3/MB/SOD3/FEZ1/FAM107A/CRYAB/FAM189A2/NEC…	157
REACTOME_DNA_REPLICATION_PRE_INITIATION	70/4406	146/18978	4.85037e-11	4.15348e-09	CDC45/H3C10/E2F1/MCM10/CDC6/H2BC5/ORC6/CDT1/E2F2/H2BC17/H2AX/H2AZ1/POLE2/H2BC6/ORC1/MCM4/H2BC12/H3C12/H2BC9/H4C9/H2BU1/H4C5/CDC7/H2BC7/H4C14/H4C4/H2BC4/DBF4/H2BC11/MCM2/H3C2/H4C8/H2BC21/PSME2/H2AC20/H4C12/H3C8/H2BC8/H2AC14/H4C11/H2BC13/H2AC6/MCM6/POLA2/H3C3/H2BC15/H2BC14/H2AC8/PSMB3/PSMD3/H4C3/H3C7/H3C6/H4C2/H3C13/H4-16/H3C11/H2AC4/H2BC3/H2BC10/H4C1/H2AJ/H4C15/H3C14/H3C1/H2AC7/H3C15/H2BS1/H4C13/H…	70
KEGG_CYTOKINE_CYTOKINE_RECEPTOR_INTERACTION	109/4406	265/18978	5.20342e-11	4.41415e-09	INHBA/VEGFD/LEPR/CCL11/GHR/TGFBR2/LEP/LIFR/CXCL11/CXCL10/TSLP/IL21R/TNFRSF18/CXCL12/CXCL2/KIT/TNFRSF9/CCR8/IL11RA/TNFSF4/CCL14/RELT/IL19/BMPR1B/CX3CL1/MPL/CXCL9/ACVRL1/CXCR2/FLT4/CCL16/AMH/IL6/KDR/PDGFA/BMP2/IL20/IL9R/CCL28/EDA/TNFRSF10D/CCL23/EPO/CCL7/IL11/IL21/CNTFR/TPO/PDGFRA/CSF3/NGFR/IL24/IFNL3/IFNL2/MET/CCL20/CCR4/CCL21/LTB/LTA/IL18/IFNL1/CXCL3/EGFR/IL12B/CXCR4/TNFRSF4/CCR7/CXCR3/IFNB1/TNFR…	109
GOBP_MONOAMINE_TRANSPORT	47/4406	83/18978	5.44663e-11	4.57769e-09	OXTR/CHRNA6/SYT13/SNCA/CXCL12/SLC29A4/PRKN/SLC22A3/KCNA2/KCNB1/MAPK15/SYT5/STX1A/SLC6A4/RAB3A/VIP/HTR2A/GPM6B/SYT1/FFAR3/CHGA/DRD4/ADRA2A/CARTPT/SYT15/SYT17/SYT7/NOS1/SNCG/GDNF/SYT9/ABAT/LY6E/ADRA2B/SLC18A1/AGT/DRD2/HRH3/HTR1A/ADORA2A/CHRNA4/CNR1/SYT4/GHSR/SLC6A2/SYT10/OPRK1	47
REACTOME_NEGATIVE_EPIGENETIC_REGULATION_OF_RRNA_EXPRESSION	56/4406	107/18978	5.65362e-11	4.70807e-09	H3C10/H2BC5/H2BC17/H2AX/H2AZ1/H2BC6/H2BC12/H3C12/H2BC9/H4C9/H2BU1/H4C5/H2BC7/H4C14/H4C4/POLR1G/H2BC4/POLR2H/H2BC11/H3C2/H4C8/H2BC21/H2AC20/H4C12/H3C8/H2BC8/H2AC14/H4C11/DNMT3B/H2BC13/H2AC6/H3C3/SAP30/H2BC15/H2BC14/H2AC8/H4C3/H3C7/H3C6/H4C2/H3C13/H4-16/H3C11/H2AC4/H2BC3/H2BC10/H4C1/H2AJ/H4C15/H3C14/H3C1/H2AC7/H3C15/H2BS1/H4C13/H4C6	56
HALLMARK_MYOGENESIS	88/4406	200/18978	5.83644e-11	4.81612e-09	MYOM1/FHL1/SORBS1/GSN/PYGM/ITGA7/TPM3/GPX3/ACSL1/CD36/DMD/CASQ2/TNNT1/MRAS/MYH11/MYLK/ATP6AP1/COX7A1/CKMT2/ABLIM1/SSPN/IGF1/COL1A1/FXYD1/MYOM2/CFD/FGF2/PVALB/MEF2C/CDH13/SYNGR2/PTGIS/FOXO4/PC/LDB3/TNNT3/MB/SOD3/CRYAB/MYH1/PRNP/BIN1/MYH3/KCNH1/CACNG1/LAMA2/TAGLN/DES/PTP4A3/SCHIP1/CACNA1H/KCNH2/HSPB2/TEAD4/ERBB3/NAV2/CAV3/HBEGF/ACTN2/COL3A1/SGCG/MYL3/ADAM12/SCD/AEBP1/LPIN1/SPDEF/PPFIA4/ATP2A1/NOS1/…	88
MODULE_146	54/4406	102/18978	6.98105e-11	5.70874e-09	OXTR/ADRB2/EDNRB/CCR8/ADCYAP1R1/HCAR3/P2RY14/GPR182/AVPR1A/LPAR6/PTH1R/GPR17/FZD2/P2RY6/HCRTR1/ACKR1/NPR3/GPR75/HTR4/F2RL2/PTGFR/SSTR2/CALCRL/PDGFRL/CXCR4/ADRA2A/CCL13/HTR3A/CCKBR/PTGER3/P2RY10/ADRA2B/NPY2R/ADGRB3/CXCR5/TACR3/HTR6/CCR3/CX3CR1/CHRNB4/ADORA2A/CHRNA4/NPY1R/ADRB1/CNR1/GRPR/GALR3/HTR2C/AVPR1B/OR2F1/PRB4/OPRK1/HCRTR2/NPY	54
GOBP_VASCULAR_PROCESS_IN_CIRCULATORY_SYSTEM	108/4406	263/18978	7.16241e-11	5.80475e-09	CAV1/NPR1/SLC2A4/PDE2A/SLC16A7/COMP/LEPR/ADRA1A/FERMT2/OXTR/CD36/AKAP12/LEP/ADRB2/ITGB1BP1/ABCC9/ATP1A2/HTR1D/EDNRB/CDH5/TEK/ANGPT1/AVPR2/SLC29A4/PER2/CLDN5/KCNMB1/SLC22A3/LRP1/SLCO1C1/SLC7A5/ABCB1/UTS2B/TJP3/ITGA1/ACTA2/SLC9A3R1/AVPR1A/SOD3/SLC6A4/TACR1/EDN2/SLC27A4/SLC2A1/KLF2/ATP2B4/VSTM4/RGS2/BMP6/HTR2A/SLC38A5/SLIT2/SLC1A3/SLC6A9/ADRB3/SLC7A3/ATP1B2/PTP4A3/ABCG2/ATP2A3/SLC2A10/NPR3/UCN/ABCC5…	108
GOBP_NEURON_PROJECTION_GUIDANCE	99/4406	235/18978	7.97203e-11	6.40373e-09	PLXNA4/SEMA3G/ROBO4/SLIT3/UNC5B/ARTN/CDK5/IGSF9/CXCL12/LRTM2/CHL1/LHX2/PTPRM/NOVA2/DPYSL2/TUBB3/EFNA2/EGR2/BMPR1B/GBX2/PLXNA3/MYCBP2/ROBO3/RET/NRP1/NEXN/FEZ1/EFNA3/EPHA8/EPHB1/HOXA2/SEMA7A/LAMA2/RELN/SEMA3F/EFNA1/FLRT2/SLIT2/SEMA3D/EFNA4/CDK5R1/LHX1/GATA3/VSTM2L/SEMA5A/PAX6/FOXD1/SEMA3A/PTCH1/BOC/TNR/NFIB/DLX5/NGFR/LAMA3/LMX1A/UNC5A/EPHA2/ERBB2/EPHA10/CDK5R2/PLA2G10/ROBO2/KALRN/DPYSL5/EPHB2/ETV1/…	99
REACTOME_BASE_EXCISION_REPAIR	49/4406	89/18978	8.39474e-11	6.68413e-09	NEIL3/PARP1/H2BC5/H2BC17/H2AX/H2AZ1/FEN1/PCNA/POLE2/H2BC6/H2BC12/H2BC9/H4C9/H2BU1/H4C5/H2BC7/H4C14/H4C4/H2BC4/RFC2/H2BC11/LIG1/H4C8/H2BC21/RFC4/H2AC20/H4C12/H2BC8/H2AC14/H4C11/H2BC13/H2AC6/H2BC15/NTHL1/H2BC14/H2AC8/H4C3/H4C2/H4-16/H2AC4/H2BC3/H2BC10/H4C1/H2AJ/H4C15/H2AC7/H2BS1/H4C13/H4C6	49
GOBP_REGULATION_OF_HORMONE_SECRETION	98/4406	234/18978	1.47118e-10	1.16111e-08	ACVR1C/CRHBP/INHBA/PPARG/BMP8A/HCAR2/RBP4/LEP/GPLD1/ANXA1/HADH/NNAT/TFR2/SCT/FFAR4/CRY2/ADIPOQ/GPR68/PRKN/PER2/PASK/KCNB1/UQCC2/KDM5B/SLC30A8/STX1A/VAMP8/NMB/C1QTNF1/TACR1/SPP1/IL6/BRSK2/NKX6-1/SOX11/BMP6/TCF7L2/ACSL4/KISS1/IL11/TRH/TRPM2/FFAR3/GALR1/IRS2/CCN3/UCN/ILDR1/SFRP1/TCIRG1/SREBF1/CHGA/GAL/INHA/ADRA2A/OSM/CARTPT/SYT7/EDN1/DOC2B/RASL10B/SYT9/KCNJ11/ABAT/KCNA5/GDF9/MYRIP/IFNG/EDN3/RAB11FIP…	98
REACTOME_RMTS_METHYLATE_HISTONE_ARGININES	44/4406	77/18978	1.48384e-10	1.16111e-08	H3C10/H2AC13/H2AX/H2AZ1/H3C12/H4C9/H4C5/H4C14/H4C4/H3C2/H4C8/H2AC20/H4C12/H3C8/H2AC14/H4C11/H2AC6/H2AC16/H3C3/H2AC17/H2AW/H2AC11/H2AC8/H4C3/H3C7/H3C6/H4C2/H3C13/H2AC21/H4-16/H3C11/H2AC12/H2AC4/CCND1/H4C1/H2AJ/H4C15/H3C14/H3C1/H2AC7/H3C15/ACTL6B/H4C13/H4C6	44
HALLMARK_ESTROGEN_RESPONSE_LATE	87/4406	200/18978	1.5402e-10	1.19491e-08	CAV1/KIF20A/CDC20/TOP2A/PLAC1/KLF4/CDC6/GFUS/PDLIM3/PRKAR2B/STIL/LLGL2/GINS2/PLK4/COX6C/CXCL12/LSR/GALE/ZFP36/FKBP4/SLC7A5/TJP3/FOS/SIAH2/NMU/HPRT1/SLC9A3R1/ASCL1/IDH2/KRT19/TSPAN13/FAM102A/RET/CYP26B1/SGK1/DNAJC1/SORD/ADD3/PKP3/ATP2B4/RAB31/FGFR3/ANXA9/MEST/EGR3/MICB/MDK/AGR2/DNAJC12/TH/PLAAT3/TFF3/CLIC3/ST14/GAL/DHCR7/CA12/ISG20/RNASEH2A/CISH/SLC1A4/BATF/TFF1/PRLR/CCN5/S100A9/CCND1/XBP1/RAPGEFL…	87
MODULE_27	135/4406	355/18978	1.94581e-10	1.49679e-08	PPARG/LEPR/DDR2/GLYAT/GHR/OXTR/MYOC/PDK4/ADRB2/LIFR/GPLD1/EDNRB/OLR1/TEK/GPRC5A/KIT/PLA2R1/PTPRM/NPR2/CCR8/ADCYAP1R1/CD80/HCAR3/LRP1/P2RY14/PLAUR/TGFBR3/BMPR1B/MPL/GPR182/FCGR1A/AVPR1A/LPAR6/NRP1/PRKD1/CXCR2/PPARA/PTH1R/TIE1/FOLR2/NTRK2/FGFR3/EPHB1/FZD2/MST1R/ADGRB2/EFNA4/CDK5R1/F3/CNTFR/P2RY6/PDGFRA/THBD/RARA/NGFR/ITGA9/ACKR1/EPHA2/GABRE/NPR3/GPR37L1/GPR75/HTR4/FCGR3A/ERBB2/PTGFR/NTSR1/GPRC5B/CA…	135
GOBP_HORMONE_TRANSPORT	116/4406	293/18978	2.17352e-10	1.65791e-08	ACVR1C/CRHBP/INHBA/FZD4/PPARG/BMP8A/HCAR2/RBP4/LEP/GPLD1/ANXA1/LTBP4/HADH/NNAT/TFR2/SCT/VGF/CGA/FFAR4/CRY2/ADIPOQ/GPR68/PRKN/PER2/SLCO1C1/ILDR2/SLC7A5/PASK/KCNB1/UQCC2/KDM5B/SLC30A8/STX1A/VAMP8/NMB/C1QTNF1/TACR1/SPP1/IL6/BRSK2/VIP/NKX6-1/SOX11/BMP6/TCF7L2/ACSL4/MAFA/KISS1/GATA3/IL11/TRH/FOXD1/TRPM2/FFAR3/GALR1/IRS2/CCN3/PTPRN/UCN/ILDR1/SFRP1/TCIRG1/SREBF1/CHGA/GAL/INHA/ADRA2A/OSM/CARTPT/SYT7/EDN1…	116
MODULE_19	122/4406	313/18978	2.40748e-10	1.82106e-08	CLEC3B/AOC3/SPTBN1/PDE2A/ACO1/LPL/ITGA7/TNXB/CD34/GPX3/IGFBP6/DDR2/PLIN1/TGFBR2/EPAS1/ECM2/G0S2/ADH1A/SRPX/FABP4/ENPP2/GBE1/ALDH1A1/MYH11/ADH1B/CDKN1C/MAOA/TSPAN7/PER1/COX7A1/HLF/NDN/ABLIM1/AKR1C1/NECTIN2/FOSB/CFD/AGPAT2/EFNA2/TGFBR3/HOXA5/ABCB1/ZBTB16/MEF2C/FOS/EEF1A2/SLC9A3R1/PENK/FOXO4/PPP1R15A/TMEM97/SGK1/SOD3/PCCA/CRYAB/PTH1R/BCL6/COBLL1/SORD/NECAB3/TTLL12/PHYHIP/BIN1/AOX1/CDKN2C/FSTL1/RAB31…	122
GOBP_REGULATION_OF_METAL_ION_TRANSPORT	149/4406	403/18978	2.42754e-10	1.82106e-08	FHL1/PLPP4/CAV1/KCNIP2/ANO6/ADRB2/DMD/CASQ2/SCN4B/ATP1A2/CEMIP/CXCL11/ANK2/CXCL10/CDK5/MYLK/PKD2/NKAIN1/SNCA/PER1/CXCL12/AHNAK/CACNB3/KCNAB1/ADCYAP1R1/KCNMB1/FXYD1/UTRN/CACNA2D1/AKAP6/TRDN/CX3CL1/BAX/LRRC38/CXCL9/TMC2/BAK1/SLC9A3R1/SCN2B/KCNE1/TSPAN13/JPH2/PRKD1/CLIC2/SCN5A/PRNP/TRPC6/BIN1/SCN3B/TRPC1/ATP2B4/VIP/KCNE1B/CACNG1/PRSS8/FXYD2/KCNE4/OPRD1/HTR2A/RGS4/EPO/SLC6A9/CAPN3/JPH3/ATP1B2/P2RY6/K…	149
REACTOME_TRANSCRIPTIONAL_REGULATION_BY_SMALL_RNAS	54/4406	105/18978	2.92567e-10	2.17675e-08	H3C10/NUP210/H2BC5/H2BC17/H2AX/H2AZ1/H2BC6/H2BC12/H3C12/H2BC9/H4C9/H2BU1/H4C5/H2BC7/H4C14/H4C4/H2BC4/POLR2H/H2BC11/H3C2/H4C8/H2BC21/H2AC20/H4C12/H3C8/H2BC8/H2AC14/H4C11/H2BC13/H2AC6/H3C3/H2BC15/H2BC14/H2AC8/H4C3/H3C7/H3C6/H4C2/H3C13/H4-16/H3C11/H2AC4/H2BC3/H2BC10/H4C1/H2AJ/H4C15/H3C14/H3C1/H2AC7/H3C15/H2BS1/H4C13/H4C6	54
REACTOME_CELLULAR_SENESCENCE	85/4406	196/18978	3.00353e-10	2.21651e-08	UBE2C/LMNB1/CCNA2/EZH2/H3C10/E2F1/UBE2S/H2BC5/E2F2/H2BC17/H2AX/H2AZ1/H2BC6/CBX4/CCNE2/H2BC12/H3C12/H2BC9/H4C9/H2BU1/H4C5/CBX8/CCNE1/H2BC7/H4C14/H4C4/H2BC4/CBX2/H2BC11/FOS/MAPKAPK2/H3C2/H4C8/MAP2K6/H2BC21/CDKN2A/HMGA1/H2AC20/ETS2/H1-2/H4C12/H3C8/IL6/H1-5/H2BC8/CDKN2C/H2AC14/H4C11/H2BC13/H2AC6/JUN/H3C3/CDKN2D/MAPK10/H1-3/ANAPC11/H2BC15/H1-4/H2BC14/H2AC8/RPS6KA3/H4C3/H3C7/H3C6/HMGA2/IFNB1/H4C2/H3C13…	85
GOBP_RESPONSE_TO_XENOBIOTIC_STIMULUS	151/4406	411/18978	3.11163e-10	2.27777e-08	CRHBP/ACACB/CDK1/CAT/INHBA/CENPF/LPL/RAD51/ADRA1A/ACSL1/GLYAT/TGFBR2/E2F1/OXTR/TXNIP/TIMP4/RAD54L/GPLD1/HADH/RAD54B/PCNA/CYP2U1/AOC2/ADIPOQ/FMO2/SNCA/TRPA1/CBX7/PTPRM/ADCYAP1R1/AKR1C1/FOSB/COL1A1/AGPAT2/ABCB1/DPEP1/TYMS/MEF2C/CA9/SCN11A/FOS/NAT1/PPM1F/BAK1/MAP2K6/CALR/CTPS1/RET/CYP26B1/PCSK1/SLC22A12/SLC6A4/EMX1/PRNP/SORD/AMH/AOX1/DUSP6/PDGFA/JUN/CYP1A1/NKX6-1/RHBDD3/HTR2A/AADAC/ACSM2B/SRD5A2/SLC…	151
GOBP_CELL_FATE_COMMITMENT	107/4406	266/18978	3.6793e-10	2.66149e-08	PPARG/EPAS1/PITX1/SPRY2/KLF4/SOX12/TBX15/EBF2/TAL1/SOX17/NOTCH4/ESRP1/FOXP3/WT1/FGF2/MEF2C/ASCL1/ETS2/CYP26B1/NRP1/MNX1/HOXC10/IL6/KDR/BMP2/HOXA2/PROX1/ONECUT2/TCF7L2/SIX2/GATA3/WNT7B/RUNX2/PAX6/NKX2-2/MITF/GATA5/PTCH1/GATA4/PTCH2/NRG1/RARA/NTF4/SOX5/ZFPM1/SLAMF8/FOXA1/GAS1/TEAD4/SFRP1/IL12B/FZD7/PAX2/NODAL/SOX2/BATF/SPDEF/TBX18/EDN1/TRIM15/FOXG1/TBX10/DMRT3/DKK1/MYOG/WNT10B/ISL2/DMRTA2/TLX3/SHH/…	107
GOBP_AMINE_TRANSPORT	52/4406	100/18978	3.69448e-10	2.66149e-08	OXTR/LEP/CHRNA6/ATP1A2/SYT13/SNCA/CXCL12/PRKN/PER2/KCNA2/KCNB1/SYT5/STX1A/AVPR1A/RAB3A/VIP/RGS2/STXBP1/HTR2A/RGS4/SYT1/TRH/FFAR3/TH/NTSR1/CHGA/DRD4/ADRA2A/KMO/CARTPT/SYT15/SYT17/SYT7/SNCG/GDNF/SYT9/ABAT/ADRA2B/SLC18A1/AGT/DRD2/HRH3/ADORA2A/CHRNA4/AVP/CNR1/SYT4/GHSR/ACE2/AVPR1B/SYT10/OPRK1	52
GOBP_REGULATION_OF_POSTSYNAPTIC_MEMBRANE_POTENTIAL	63/4406	131/18978	3.77618e-10	2.69893e-08	GABRD/ADRB2/CHRNA6/CDK5/SNCA/MAPK8IP2/SHANK3/CHRNA9/MEF2C/INSYN2A/GRIN2D/STX1A/P2RX6/RELN/RGS4/GRIN2B/RGS7BP/GABRA5/GABRE/GABRA3/NPAS4/NTSR1/DRD4/SLC8A2/GABRG1/KCNA1/GRID1/NETO1/NLGN1/GABRA4/SEZ6/CHRNA1/RIMS2/P2RX5/ABAT/GRIN2C/GRIK4/GRIN1/CHRNA5/INSYN1/GABRA1/SLC8A3/DRD2/RIMS1/CHRNB4/GABRA2/CELF4/ADORA2A/GABRG2/CHRNA4/NLGN4X/NRXN1/ADRB1/GRIK1/CBLN1/P2RX2/CHRNA2/CHRND/WNT7A/GRM5/CHRNG/CHRNB3/GLRA3	63
REACTOME_HCMV_LATE_EVENTS	57/4406	114/18978	3.90476e-10	2.76902e-08	H3C10/NUP210/H2AC13/H2BC5/H2BC17/H2BC6/H2BC12/H3C12/H2BC9/H4C9/H2BU1/H4C5/H2BC7/H4C14/H4C4/H2BC4/H2BC11/H3C2/H4C8/H2BC21/H2BC18/H2AC20/H4C12/H3C8/H2BC8/H2AC14/H4C11/H2BC13/H2AC6/H2AC16/H3C3/H2AC17/H2AW/H2BC15/H2AC11/H2BC14/H2AC8/H4C3/H3C7/H3C6/H4C2/H3C13/H2AC21/H4-16/H3C11/H2AC12/H2AC4/H2BC3/H2BC10/H4C1/H4C15/H3C14/H3C1/H2AC7/H3C15/H4C13/H4C6	57
REACTOME_POTASSIUM_CHANNELS	53/4406	103/18978	4.15579e-10	2.92419e-08	GNG11/GNG2/ABCC9/GNG13/HCN2/KCNAB1/KCNMB1/KCNA2/KCNB1/KCNJ3/KCNF1/KCNG3/KCNJ10/KCNH1/KCNK6/KCNC4/KCNK9/KCNJ6/KCNK1/KCNJ2/KCNH2/GNG4/GNG7/GNG5/GNGT1/KCNA4/KCNH6/GABBR2/KCNA1/KCNA6/KCNJ16/KCNS3/KCNH8/KCNQ5/KCNJ8/KCNG1/GNG3/KCNJ11/KCNA5/KCNG2/KCNQ3/KCNMB2/GNG8/HCN1/KCNJ4/KCNK10/HCN4/KCNS1/KCNC1/KCNK16/KCNQ2/KCNH5/KCNC2	53
GOBP_POSITIVE_REGULATION_OF_TRANSMEMBRANE_TRANSPORT	90/4406	213/18978	4.72673e-10	3.30035e-08	SORBS1/KCNIP2/ACSL1/RHOQ/KLF15/ANO6/ADRB2/DMD/CEMIP/CXCL11/ANK2/CXCL10/CDK5/PKD2/ADIPOQ/SNCA/CACNB3/KCNMB1/IGF1/FXYD1/CACNA2D1/AKAP6/TRDN/SHANK3/ABCB1/CX3CL1/BAX/LRRC38/CXCL9/SLC9A3R1/ANTKMT/KCNE1/JPH2/PIK3R1/TRPC6/TRPC1/GPC3/FXYD2/RELN/TERT/CACNG4/NR4A3/SLC6A9/CAPN3/ATP1B2/P2RY6/KCNJ2/IRS2/RGN/KCNH2/ERFE/TESC/NTSR1/ACTN2/GAL/DRD4/CD19/KCNA1/EPHB2/ATP2A1/EDN1/ITLN1/NOS1/GSTM2/HAP1/C3/CCL2/F2/CALC…	90
MODULE_122	66/4406	141/18978	6.1774e-10	4.28032e-08	COL11A1/AOC3/TNXB/COMP/CCL11/DDR2/MCAM/ECM2/FN1/BGN/VWF/JAM2/SRPX/PECAM1/CDH5/MMRN1/CXCL12/CHL1/SSPN/FBN2/COL1A1/LAMA4/POSTN/CX3CL1/COL5A1/CDH13/PCDH17/NRP1/COL5A2/MFAP5/MSLN/PRELP/LAMA2/RELN/CLEC3A/CDH2/NEDD9/RND3/NCAN/COL12A1/LAMA3/IL18/APBA1/SELP/COL3A1/PTPRS/RND1/ADAM12/AEBP1/LAMB3/NELL1/CCL2/SELL/COL9A3/THBS2/CD5/CD6/NCAM1/LAMC2/CSF3R/CX3CR1/PPBP/COL9A1/CD2/VTN/CLDN10	66
REACTOME_REGULATION_OF_INSULIN_LIKE_GROWTH_FACTOR_IGF_TRANSPORT_AND_UPTAKE_BY_INSULIN_LIKE_GROWTH_FACTOR_BINDING_PROTEINS_IGFBPS	60/4406	124/18978	7.2391e-10	4.97798e-08	MMP1/IGFBP6/APOB/CHRDL1/FN1/PNPLA2/PROC/VGF/MATN3/TMEM132A/IGF1/SPARCL1/PENK/CKAP4/SPP1/PAPPA2/LAMC1/IGFALS/IL6/MSLN/FSTL1/NOTUM/GPC3/GOLM1/CCN1/CDH2/VCAN/DMP1/SCG2/TIMP1/VWA1/ITIH2/APOA1/CTSG/HRC/IGFBP1/SERPINC1/C3/TF/CHGB/C4A/F2/PCSK9/PRSS23/KLK2/SERPIND1/MEPE/APOA5/AMTN/ENAM/APOA2/KNG1/AFP/BPIFB2/FGG/PLG/KLK3/ALB/AHSG/AMELX	60
REACTOME_CARDIAC_CONDUCTION	61/4406	127/18978	7.60262e-10	5.18864e-08	NPR1/KCNIP2/SCN4A/ABCC9/CASQ2/SCN4B/ATP1A2/SCN9A/KAT2B/NPR2/FXYD1/TRDN/RYR3/SCN11A/SCN3A/SCN2B/KCNE1/CLIC2/KCNK15/SCN5A/SCN3B/TNNI3/TRPC1/ATP1A3/ATP2B4/KCNK6/FXYD2/KCNE4/CACNG4/KCNK9/CORIN/ATP1B2/KCNK1/ATP2A3/GATA4/KCNJ2/SCN2A/KCNH2/PLN/SLC8A2/ATP2A1/CACNG6/FXYD6/NOS1/ASPH/CAMK2A/SCN7A/KCNJ11/CACNA2D2/SCN1A/KCNIP1/NKX2-5/SLC8A3/ATP2B3/KCNJ4/SLN/KCNK5/ATP1A4/FXYD4/KCNK10/KCNK16	61
GOBP_POSITIVE_REGULATION_OF_ION_TRANSMEMBRANE_TRANSPORT	73/4406	163/18978	9.39641e-10	6.36502e-08	KCNIP2/ANO6/ADRB2/DMD/CEMIP/CXCL11/ANK2/CXCL10/CDK5/PKD2/SNCA/CACNB3/KCNMB1/FXYD1/CACNA2D1/AKAP6/TRDN/SHANK3/ABCB1/CX3CL1/BAX/LRRC38/CXCL9/SLC9A3R1/ANTKMT/KCNE1/JPH2/TRPC6/TRPC1/FXYD2/RELN/CACNG4/SLC6A9/CAPN3/ATP1B2/P2RY6/KCNJ2/RGN/KCNH2/TESC/NTSR1/ACTN2/GAL/DRD4/CD19/KCNA1/EPHB2/ATP2A1/EDN1/NOS1/GSTM2/HAP1/CCL2/F2/CALCR/GALR2/IFNG/RGS7/EDN3/AGT/PLP1/LRRC26/STAC2/WNK4/SLC34A1/IL13/ARC/KCNC1/ACE2/…	73
REACTOME_RUNX1_REGULATES_TRANSCRIPTION_OF_GENES_INVOLVED_IN_DIFFERENTIATION_OF_HSCS	61/4406	128/18978	1.12542e-09	7.56698e-08	H3C10/H2BC5/H2BC17/H2AX/H2AZ1/TAL1/H2BC6/H2BC12/H3C12/H2BC9/H4C9/H2BU1/H4C5/H2BC7/H4C14/H4C4/H2BC4/H2BC11/H3C2/YAP1/H4C8/H2BC21/LMO2/PSME2/H2AC20/H4C12/H3C8/H2BC8/H2AC14/H4C11/H2BC13/H2AC6/H3C3/H2BC15/GATA3/H2BC14/H2AC8/PSMB3/PSMD3/H4C3/H3C7/H3C6/H4C2/H3C13/H4-16/H3C11/H2AC4/H2BC3/H2BC10/H4C1/H2AJ/H4C15/H3C14/MYB/H3C1/H2AC7/H3C15/LMO1/H2BS1/H4C13/H4C6	61
REACTOME_TELOMERE_MAINTENANCE	55/4406	111/18978	1.21205e-09	8.08956e-08	CCNA2/H2BC5/H2BC17/H2AX/H2AZ1/FEN1/PCNA/H2BC6/DNA2/H2BC12/BLM/H2BC9/H4C9/H2BU1/H4C5/CHTF18/PIF1/H2BC7/RUVBL1/H4C14/H4C4/H2BC4/POLR2H/RFC2/H2BC11/LIG1/H4C8/H2BC21/RFC4/H2AC20/H4C12/DSCC1/H2BC8/H2AC14/H4C11/H2BC13/H2AC6/POLA2/TERT/H2BC15/H2BC14/H2AC8/H4C3/H4C2/H4-16/H2AC4/H2BC3/H2BC10/H4C1/H2AJ/H4C15/H2AC7/H2BS1/H4C13/H4C6	55
GOBP_CELLULAR_HORMONE_METABOLIC_PROCESS	64/4406	137/18978	1.23693e-09	8.19536e-08	HSD17B6/RDH5/LIPE/RETSAT/RBP4/PNPLA2/ADH1A/DGAT2/ALDH1A1/STAT5B/ADH1B/EDNRB/IL4I1/EGR1/AKR1C1/ALDH1A2/HSD17B7/AKR1C3/ADH4/CLCN2/ADH1C/RDH16/CRABP2/HSD17B11/CYP26B1/TIPARP/SPP1/BMP2/CYP1A1/BMP6/AKR1C2/SRD5A2/DHRS3/CYP21A2/PDGFRA/DHRS13/DKK3/CACNA1H/CYP3A4/ALDH1A3/CYP11A1/CYP46A1/RPE65/CYP1A2/STARD3/ADH6/ADM/ESR1/DHRS2/SDR16C5/SHH/DHRS9/CYP2W1/HSD17B1/RBP1/AKR1D1/UGT2B17/BMP5/PNLIP/UGT2B4/AFP/TTR/C…	64
GOBP_ANTIMICROBIAL_HUMORAL_RESPONSE	59/4406	123/18978	1.53064e-09	1.00678e-07	CXCL11/CXCL10/H2BC6/CAMP/CXCL2/H2BC12/H2BC7/H2BC4/H2BC11/S100A7/CXCL9/H2BC21/H2BC8/GAPDH/NOD2/BCL3/ELANE/RNASE7/SLC11A1/ROMO1/RARRES2/PGLYRP4/CXCL3/PRSS2/PF4/CCL13/ACOD1/S100A9/JCHAIN/CXCL13/H2BC10/CTSG/TF/RNASE2/F2/WFDC3/LYZ/IL36RN/CST9/CST9L/AZU1/PPBP/PGLYRP3/WFDC13/BPIFA1/PRTN3/KRT6A/H2BS1/WFDC2/WFDC10B/DEFB126/FGB/MUC7/WFDC10A/PF4V1/REG1A/KLK3/HRG/SEMG2	59
MODULE_329	32/4406	51/18978	1.84946e-09	1.20774e-07	MYOM1/FHL1/PPP1R12B/CASQ2/MYH11/CKMT2/SSPN/IGF1/FXYD1/MYOM2/FGF2/ACTA2/TNNT3/CRYAB/SCN5A/MYH3/CACNG1/LAMA2/KCNH2/ALDOA/PLN/SGCG/ADAM12/AEBP1/NOS1/HRC/ACTG2/ACTA1/ACTC1/MYL7/MYH7/MYOD1	32
GOBP_FEEDING_BEHAVIOR	53/4406	107/18978	2.44912e-09	1.5879e-07	LEPR/OXTR/LEP/ADM2/RMI1/NPW/FOS/NMU/DMBX1/TACR1/NTRK2/OPRD1/GDF15/NR4A3/TRH/CNTFR/HCRTR1/UCN/PYY/TH/GAL/PRLH/GFRAL/STRA6/CARTPT/TCF15/SLC24A4/EN1/MCHR1/GALR2/AGRP/TACR3/AGT/NEGR1/POU4F1/DRD2/ADORA2A/TBR1/RETN/NPY1R/CNR1/MRAP2/CCK/GHSR/GALR3/ACE2/CALCA/HTR2C/OPRK1/HELT/HCRTR2/NPY/IAPP	53
MODULE_387	31/4406	49/18978	2.46958e-09	1.58982e-07	MYOM1/FHL1/PPP1R12B/CASQ2/MYH11/CKMT2/SSPN/IGF1/FXYD1/MYOM2/FGF2/ACTA2/TNNT3/CRYAB/SCN5A/MYH3/LAMA2/KCNH2/ALDOA/PLN/SGCG/ADAM12/AEBP1/NOS1/HRC/ACTG2/ACTA1/ACTC1/MYL7/MYH7/MYOD1	31
HALLMARK_EPITHELIAL_MESENCHYMAL_TRANSITION	84/4406	200/18978	2.50823e-09	1.60332e-07	COL11A1/INHBA/COMP/MMP1/LRRC15/FERMT2/OXTR/ECM2/FN1/CTHRC1/BGN/PCOLCE2/DST/SLIT3/MATN3/MYLK/CXCL12/MATN2/FBN2/COL1A1/LRP1/POSTN/PLAUR/TGFBR3/FGF2/SDC1/DCN/COL5A1/FBLN5/ACTA2/VIM/COL5A2/ABI3BP/SPP1/SGCB/MFAP5/LAMC1/CDH11/IL6/FSTL1/APLP1/FAP/JUN/MYL9/LOXL1/LAMA2/CCN1/MMP3/SLIT2/RGS4/MEST/MMP14/CDH2/TAGLN/CAPG/VCAN/COL1A2/ENO2/COL12A1/LAMA3/NT5E/SCG2/BASP1/TIMP1/GAS1/SFRP1/FBLN2/PRSS2/COL3A1/SGCG/AD…	84
GOBP_GRANULOCYTE_MIGRATION	69/4406	154/18978	2.62096e-09	1.66367e-07	CCL11/ANXA1/CXCL11/ADAM8/CXCL10/PECAM1/CXCL2/S100A14/CCL14/SAA1/CX3CL1/S100A7/CXCL9/ITGA1/CXCR2/EDN2/BST1/PTGER4/XG/CD99L2/UMODL1/CCL16/CD177/SLIT2/CCL23/NOD2/CCL7/FUT7/JAM3/ITGA9/MDK/SCG2/DPP4/CCL20/SLAMF8/RARRES2/CCL21/MCOLN2/VAV3/CXCL3/CCR7/C5AR2/CCL17/PF4/S100A8/CCL13/S100A9/EDN1/CXCL13/CXCL17/CCL24/IL1R1/GP2/CCL2/CCL25/PREX1/EDN3/TREM1/CSF3R/RHOH/MSTN/PPBP/CCL5/IL34/CCL1/UMOD/PRTN3/CCL19/PF4…	69
GOBP_REGULATION_OF_BLOOD_CIRCULATION	103/4406	261/18978	2.69467e-09	1.69858e-07	CAV1/HSPB7/KCNIP2/ADRA1A/EPAS1/OXTR/LEP/SPX/DMD/ABCC9/CASQ2/SCN4B/ATP1A2/ANK2/EDNRB/ADM2/CELF2/AVPR2/PER2/FXYD1/CACNA2D1/TRDN/KCNJ3/SCN2B/KCNE1/AVPR1A/TACR1/EDN2/THRB/CLIC2/SCN5A/BIN1/SCN3B/TNNI3/TRPC1/ATP1A3/ATP2B4/KCNE1B/RGS2/KCNE4/HTR2A/RGS4/DES/CORIN/ATP1B2/SEMA3A/ATP2A3/GATA4/CACNA1H/KCNJ2/KCNH2/UCN/TH/SREBF1/SLC1A1/CAV3/CHGA/HBEGF/KCNH6/ARHGAP42/PLN/SLC8A2/ADRA2A/MYL3/TBX18/ATP2A1/EDN1/HOPX…	103
REACTOME_G_ALPHA_I_SIGNALLING_EVENTS	119/4406	314/18978	2.89233e-09	1.8106e-07	GRM4/HCAR2/NMUR1/GNG11/GNAI1/KPNA2/GNG2/ANXA1/PRKAR2B/GNG13/GRM8/CXCL11/PPP2R1B/CXCL10/CDK5/HTR1D/GNAL/CXCL12/CXCL2/PDE1B/ADCY4/CCR8/PDE1C/HCAR3/P2RY12/P2RY14/PPP1CA/SAA1/CX3CL1/NPW/CXCL9/NMU/PENK/ACKR3/RGS19/LPAR2/CXCR2/CCL16/GPR17/GPSM2/TAS1R3/OPRD1/RGS6/CCL28/SSTR1/RGS4/CCL23/RGS8/GALR1/PDE1A/GPR37L1/CCL20/GNG4/CCR4/PYY/PTGDR2/CCL21/GNG7/SSTR2/RXFP3/GNG5/CXCL3/CXCR4/GAL/GNGT1/CCR7/DRD4/ADRA2A/…	119
GOBP_NEUTROPHIL_MIGRATION	60/4406	128/18978	3.4195e-09	2.12594e-07	CCL11/CXCL11/ADAM8/CXCL10/PECAM1/CXCL2/CCL14/SAA1/CX3CL1/CXCL9/ITGA1/CXCR2/EDN2/BST1/XG/CD99L2/UMODL1/CCL16/CD177/SLIT2/CCL23/NOD2/CCL7/FUT7/JAM3/ITGA9/MDK/DPP4/CCL20/SLAMF8/CCL21/MCOLN2/VAV3/CXCL3/CCR7/C5AR2/CCL17/PF4/S100A8/CCL13/S100A9/EDN1/CXCL13/CCL24/IL1R1/GP2/CCL2/CCL25/PREX1/EDN3/TREM1/CSF3R/RHOH/PPBP/CCL5/CCL1/UMOD/PRTN3/CCL19/PF4V1	60
MODULE_44	122/4406	325/18978	3.57381e-09	2.20677e-07	CAV1/CLEC3B/CD34/GPX3/TGFBR2/FN1/DPT/ADH1A/SRPX/MME/FABP4/ISG15/PECAM1/ADH1B/AQP1/MAOA/TSPAN7/PER1/COX7A1/CELF2/CXCL12/H2BC12/CRIM1/ABLIM1/CLDN5/STAT5A/N4BP2L1/ITM2A/CFD/LEF1/TYMP/ADAM19/SDC1/SYNE1/KRT19/KRT18/PIK3R1/FAM107A/SPP1/BCL6/MMP9/ARHGEF6/FSTL1/RAB31/TP63/FXYD2/SELENOP/CLDN9/RNASE1/PPL/DHRS3/CAPG/CRHR2/S100A11/COL1A2/PTP4A3/TAP1/TNR/ATP2A3/LAMA3/UBE2L6/ACKR1/STAT1/MX1/GAS1/LTB/ZIC2/IFI27…	122
GOBP_PROTEIN_DNA_COMPLEX_ASSEMBLY	84/4406	202/18978	4.42252e-09	2.71238e-07	ASF1B/HJURP/CENPF/DLGAP5/RAD51/CENPA/MACROH2A1/CDC45/CENPE/H3C10/OIP5/CENPI/H2BC5/CDT1/CENPK/H2BC17/H2AX/H2BC6/HELLS/H2BC12/H3C12/CENPO/H2BC9/H4C9/H2BU1/H4C5/H2BC7/H4C14/H4C4/H2BC4/SMYD3/CHAF1B/MIS18A/H2BC11/MCM2/H3C2/CENPX/H4C8/H2BC21/H2BC18/H1-2/CHAF1A/CENPH/H4C12/KNTC1/H3C8/H1-5/H2BC8/H4C11/H2BC13/H3C3/CENPN/CENPP/H1-3/CENPS/HMGB2/H2BC15/H1-4/H1-6/CENPW/H2BC14/H4C3/H3C7/H3C6/NAP1L2/H4C2/H3C13/…	84
GOBP_GLAND_DEVELOPMENT	153/4406	432/18978	4.59004e-09	2.79623e-07	CAV1/IQGAP3/AURKA/CCNB2/CCL11/EZH2/E2F8/TGFBR2/OXTR/CDO1/PITX1/E2F7/CIT/ANXA1/LIMS2/CEBPA/PCK1/CGA/STAT5B/PCNA/PKD2/FGF1/CDKN1C/NOTCH4/EZR/ARID5B/LSR/WT1/NME1/FKBP4/ALDH1A2/NEURL1/STAT5A/CFLAR/LEF1/HOXB13/TGFBR3/FGF2/HOXA5/TYMS/BAX/SULF1/BRCA2/CLCN2/SLC9A3R1/KDM5B/ASCL1/SIX4/INSM1/NRP1/PCSK1/HPN/IL6/PDGFA/BMP2/TP63/JUN/CYP1A1/GFER/RHBDD3/PROX1/ONECUT2/HOXB9/FGF7/EDA/HOXA3/GATA3/WNT7B/PAX6/SERPINF…	153
GOBP_ORGANIC_ACID_TRANSPORT	121/4406	323/18978	4.76488e-09	2.88339e-07	SLC16A7/PPARG/ABCD2/ACSL1/SLC17A7/CD36/LEP/SPX/SLC7A10/ANXA1/FABP4/ATP1A2/LLGL2/SLC25A22/SNCA/SLC29A4/SLC16A3/PLA2R1/PER2/AKR1C1/SLCO1C1/RBP7/SLC7A5/ABCB1/SLC9A3R1/MAP2K6/AVPR1A/SFXN1/CRABP2/NMB/PPARA/SLC27A4/KCNJ10/FABP6/SLC2A1/SLC7A11/SLC10A6/FOLR2/NTRK2/RGS2/STXBP1/SLC38A5/RGS4/SLC1A7/GIPC1/SLC1A3/SLC6A9/TRH/SLC7A3/SFXN5/GFAP/LRRC8C/ABCG2/SLC25A10/PRAF2/IRS2/SLC23A1/SLC7A14/ERFE/PLA2G10/NTSR1/…	121
GOBP_MULTICELLULAR_ORGANISMAL_SIGNALING	72/4406	165/18978	4.84637e-09	2.91328e-07	CAV1/SCN4A/ABCC9/CASQ2/SCN4B/ATP1A2/ANK2/S1PR1/SCN9A/CNTNAP2/CACNA2D1/TRDN/TYMP/KCNA2/SCN11A/KCNJ3/SCN3A/SCN2B/KCNE1/AVPR1A/SCN5A/CLDN19/BIN1/SCN3B/TRPC1/ATP1A3/ATP2B4/NTRK2/KCNE1B/KCNE4/CACNG4/CORIN/ATP1B2/TNR/JAM3/ATP2A3/CACNA1H/KCNJ2/SCN2A/CACNG5/KCNH2/KCNH6/PLN/SLC8A2/KCNA1/CARTPT/TBX18/ATP2A1/HRC/CHRNA1/CACNA1D/SCN7A/DMRT3/KCNA5/CTNNA3/CACNA1I/SCN1A/KCNMB2/AGT/NKX2-5/SLC8A3/CHRNB4/CACNA1G/AT…	72
GOBP_MUSCLE_TISSUE_DEVELOPMENT	145/4406	405/18978	5.1527e-09	3.04543e-07	COL11A1/CAV1/CFL2/CDK1/CENPF/ITGA7/CAV2/ALPK3/ADRA1A/TGFBR2/RBP4/PITX1/DMD/MYH11/CDK5/S1PR1/MYLK/PKD2/EGR1/BCL9/HLF/PGM5/WT1/ALDH1A2/SAV1/NEURL1/IGF1/CFLAR/SMYD1/MEOX2/CSRP1/MYLK2/AKAP6/RXRG/LEF1/TGFBR3/FGF2/EGR2/MEF2C/FOS/YAP1/UQCC2/PI16/CALR/SIX4/JPH2/SCX/MYOCD/MAFF/CYP26B1/TIPARP/PPARA/SCN5A/SGCB/ATF3/SRPK3/TNNI3/BMP2/EPHB1/FOXH1/RCAN1/RGS2/PROX1/SOX11/IGSF8/SAP30/RGS4/NR4A1/FOXN2/FHOD3/GATA5/…	145
HALLMARK_COAGULATION	63/4406	138/18978	5.16686e-09	3.04543e-07	MMP11/GSN/COMP/MMP1/FN1/F10/RABIF/VWF/F8/ANXA1/F12/PROC/PECAM1/PROS1/OLR1/MMP10/CSRP1/LRP1/CFD/RAPGEF3/MAFF/HPN/MMP9/DUSP6/SERPING1/CFH/CFB/MMP3/MMP14/MASP2/F3/THBD/PLAU/TMPRSS6/RGN/TIMP1/DPP4/A2M/F2RL2/PROZ/DCT/PF4/SH2B2/CFI/C8G/APOA1/SERPINC1/C3/TF/APOC1/F2/PRSS23/APOC2/CTSE/GDA/F13B/APOC3/MMP8/FGG/HNF4A/PLG/HMGCS2/HRG	63
REACTOME_GENE_SILENCING_BY_RNA	63/4406	138/18978	5.16686e-09	3.04543e-07	H3C10/NUP210/H2BC5/H2BC17/H2AX/H2AZ1/H2BC6/H2BC12/H3C12/H2BC9/H4C9/H2BU1/H4C5/H2BC7/H4C14/H4C4/H2BC4/POLR2H/H2BC11/H3C2/H4C8/H2BC21/TDRKH/H2AC20/MYBL1/H4C12/H3C8/H2BC8/H2AC14/H4C11/H2BC13/H2AC6/H3C3/H2BC15/H2BC14/H2AC8/H4C3/H3C7/H3C6/H4C2/H3C13/H4-16/H3C11/PIWIL4/H2AC4/H2BC3/H2BC10/MAEL/H4C1/H2AJ/H4C15/H3C14/H3C1/H2AC7/ASZ1/H3C15/PIWIL2/PIWIL1/H2BS1/TDRD12/TDRD1/H4C13/H4C6	63
GOBP_AXON_DEVELOPMENT	166/4406	479/18978	6.14238e-09	3.59706e-07	PLXNA4/SEMA3G/ROBO4/FN1/KLF4/SLIT3/UNC5B/ARTN/CDK5/IGSF9/CXCL12/LRTM2/CHL1/LHX2/DIXDC1/NDN/PTPRM/NOVA2/STMN1/METRN/DPYSL2/TUBB3/EFNA2/EGR2/BMPR1B/GBX2/PLXNA3/PAK3/LIMK1/CERS2/MYCBP2/CRABP2/ROBO3/RET/NRP1/NEXN/FEZ1/EDN2/SPP1/PARD6B/CDH11/RAB3A/EFNA3/APLP1/BRSK2/NTRK2/RTN4RL2/EPHA8/EPHB1/JUN/HOXA2/SEMA7A/LAMA2/NKX6-1/SCARF1/STXBP1/RELN/SEMA3F/EFNA1/FLRT2/SLIT2/SEMA3D/EFNA4/CDH2/CDK5R1/LHX1/B4GALT6/…	166
GOBP_NEGATIVE_REGULATION_OF_MEGAKARYOCYTE_DIFFERENTIATION	16/4406	18/18978	6.5304e-09	3.79977e-07	H4C9/H4C5/H4C14/H4C4/H4C8/H4C12/H4C11/CIB1/H4C3/H4C2/H4-16/PF4/H4C1/H4C15/H4C13/H4C6	16
REACTOME_HCMV_INFECTION	70/4406	160/18978	6.90731e-09	3.99348e-07	EZH2/H3C10/NUP210/H2AC13/H2BC5/H2BC17/H2BC6/TUBA1C/H2BC12/H3C12/H2BC9/H4C9/H2BU1/H4C5/H2BC7/H4C14/TUBB3/H4C4/H2BC4/H2BC11/H3C2/H4C8/H2BC21/H2BC18/H2AC20/H4C12/TUBA3D/H3C8/H2BC8/H2AC14/H4C11/H2BC13/H2AC6/H2AC16/H3C3/H2AC17/TUBB8/H2AW/H2BC15/H2AC11/H2BC14/TUBA3E/H2AC8/TUBB6/H4C3/H3C7/H3C6/EGFR/TUBA4B/H4C2/H3C13/H2AC21/H4-16/H3C11/H2AC12/H2AC4/H2BC3/H2BC10/H4C1/H4C15/TUBA3C/TUBB4A/H3C14/TUBAL3/H3C1/…	70
MODULE_324	61/4406	133/18978	7.2239e-09	4.15009e-07	GSN/MMP13/COMP/MMP1/ACSL1/F10/SLIT3/ADH1A/ANXA1/S100P/PROC/CA4/CDH5/FBN2/MMP10/LRP1/SPARCL1/RYR3/S100A7/ADH4/CDH13/ADH1C/RET/MMP9/EFEMP1/FSTL1/LOXL1/MMP3/SLIT2/MMP14/CDH2/AOC1/S100A11/THBD/SCG2/RGN/MMP12/PLA2G10/FBLN2/CHGA/MRC1/SCO2/CA12/CALB2/NELL1/S100A9/F13A1/MID1/S100A4/FBLN1/MT3/MT1H/TF/ANXA3/RCVRN/THBS2/PAH/MT1G/PLA2G2A/UMOD/ALPI	61
GOBP_ADULT_BEHAVIOR	62/4406	136/18978	7.28744e-09	4.15034e-07	CRHBP/LEP/LGI4/ATP1A2/CDK5/PREX2/SNCA/CXCL12/CHL1/PRKN/CNTNAP2/TMOD1/SHANK3/GRIN2D/DMBX1/ABHD12/PCDH17/PPARA/KCNJ10/SLC7A11/EPS8/RNF180/OPRD1/HTR2A/TRH/NTF4/FADD/CEND1/NTSR1/SLC1A1/DRD4/CARTPT/SLITRK6/EN1/SNCG/SEZ6/GDNF/DMRT3/EFNB3/ABAT/ZIC1/KLHL1/PAX5/OTOG/AGRP/SLC1A2/SCN1A/CHRNA5/DRD2/CHRNB4/GABRG2/CHRNA4/NLGN4X/NRXN1/ALK/GHSR/GIP/SLITRK1/OPRK1/ADAM2/NPY/FOXA2	62
REACTOME_CHEMOKINE_RECEPTORS_BIND_CHEMOKINES	34/4406	58/18978	7.31579e-09	4.15034e-07	CCL11/CXCL11/CXCL10/CXCL12/CXCL2/CCR8/CX3CL1/CXCL9/ACKR3/CXCR2/CCL16/CCL28/ACKR4/CCL7/CCL20/CCR4/CCL21/CXCL3/CXCR4/CCR7/CXCR3/CCL17/PF4/CCL13/CXCL13/CCL2/CCL25/CXCR5/CCR3/CX3CR1/PPBP/CCL5/CCL1/CCL19	34
GOBP_ANATOMICAL_STRUCTURE_HOMEOSTASIS	119/4406	319/18978	8.44884e-09	4.76336e-07	CFL2/COMP/CD34/LDB2/EPAS1/RBP4/CST4/ADGRF5/PDK4/TYRO3/ADRB2/JAM2/DMD/ADAM8/ALDH1A1/CDK5/S1PR1/PECAM1/CDH5/MUC2/ANGPT1/LSR/CRACD/PRKN/CLDN5/ILDR2/CDH23/CX3CL1/TLR4/BAX/TJP3/LPCAT1/YAP1/BARD1/KLHL10/LCA5/CUBN/SCX/NELL2/ESAM/CRB2/SPP1/PTH1R/LAMC1/SLC2A1/NXNL1/IL6/KDR/VSTM4/LAMA2/ZG16B/NOD2/CAPN3/RAC3/ATP1B2/JAM3/LCN1/OAS1/COL2A1/HSPB1/CCDC154/ILDR1/ALDOA/TCIRG1/TFF3/SLC1A1/CAV3/COL3A1/RPE65/CYTL1/SL…	119
GOBP_MYELOID_LEUKOCYTE_MIGRATION	92/4406	230/18978	8.55087e-09	4.79112e-07	VEGFD/CCL11/ANO6/ANXA1/CXCL11/ADAM8/CXCL10/STAT5B/PECAM1/EDNRB/CXCL12/CXCL2/KIT/PDGFD/S100A14/P2RY12/CCL14/SAA1/CX3CL1/S100A7/CXCL9/DUSP1/ITGA1/MMP28/CD200/CXCR2/EDN2/BST1/PTGER4/XG/CD99L2/UMODL1/CCL16/IL6/CD177/FOLR2/SLIT2/MMP14/CCL23/NOD2/CCL7/SIRPA/FUT7/JAM3/ITGA9/MDK/SCG2/CCN3/DPP4/CCL20/SLAMF8/RARRES2/CCL21/MCOLN2/VAV3/CXCL3/CHGA/CCR7/C5AR2/CCL17/PF4/S100A8/CCL13/S100A9/EDN1/CXCL13/CXCL17/CT…	92
REACTOME_NEUROTRANSMITTER_RECEPTORS_AND_POSTSYNAPTIC_SIGNAL_TRANSMISSION	84/4406	205/18978	1.00885e-08	5.61798e-07	GNG11/GNAI1/CHRNA6/KPNA2/GNG2/PRKAR2B/GNG13/GNAL/TSPAN7/TUBA1C/ADCY4/CAMK1/TUBB3/CHRNA9/KCNJ3/PPM1F/GRIN2D/GABRQ/KCNJ10/GRIA4/TUBA3D/RASGRF2/TUBB8/CACNG4/GRIN2B/KCNJ6/TUBA3E/RPS6KA3/GABRA5/PPM1E/NRG1/KIF17/KCNJ2/TUBB6/GABRA3/GNG4/GNG7/GNG5/APBA1/ACTN2/GNGT1/GABBR2/AKAP5/TUBA4B/NCALD/GRIA2/KCNJ16/CAMK2A/GRIP2/GABRA4/CHRNA1/HTR3A/GNG3/DLG2/PRKCA/TUBA3C/GRIN2C/TUBB4A/GRIK4/NEFL/RASGRF1/TUBAL3/GRIN1/…	84
GOBP_DIGESTION	62/4406	137/18978	1.03159e-08	5.70961e-07	ACO1/OXTR/RBP4/CD36/LEP/SCT/AQP1/MUC2/ADM2/EZR/CRACD/CLPSL2/AKR1C1/TYMP/TLR4/CAPN9/SGK1/TACR1/CLPSL1/AKR1C2/NOD2/CLPS/MDK/NPR3/UCN/TFF3/PRSS2/ADRA2A/UGCG/VSIG1/MUC13/PGA5/TFF1/VIL1/APOA1/CEL/PRSS1/GCNT3/CCKBR/PTGER3/INAVA/TIFAB/CYP39A1/ENPP7/ABCG8/ARX/GKN1/WNK4/PPARGC1A/APOA5/CCK/AKR1D1/GHSR/CAPN8/APOA2/PNLIP/SLC5A1/UCN3/NEUROD1/MUC6/OPRK1/AMY2A	62
KEGG_COMPLEMENT_AND_COAGULATION_CASCADES	38/4406	69/18978	1.07116e-08	5.89266e-07	F10/VWF/F8/F12/PROC/MASP1/PROS1/PLAUR/CFD/SERPING1/CFH/TFPI/C6/F7/CFB/MASP2/F3/THBD/PLAU/A2M/CFI/C8G/F13A1/SERPINC1/C3/C7/C4BPA/C4A/C4B/F2/CR1/SERPIND1/F13B/CR2/KNG1/FGB/FGG/PLG	38
MODULE_512	25/4406	37/18978	1.21103e-08	6.62202e-07	MYOM1/FHL1/PPP1R12B/CASQ2/MYH11/CKMT2/SSPN/FXYD1/MYOM2/FGF2/ACTA2/TNNT3/CRYAB/MYH3/ALDOA/TCL1A/PLN/SGCG/ADAM12/NOS1/HRC/ACTG2/ACTA1/ACTC1/MYH7	25
GOBP_DEVELOPMENTAL_MATURATION	111/4406	294/18978	1.24008e-08	6.74023e-07	KCNIP2/AURKA/PPARG/KIF14/CDC20/EPAS1/MYOC/ANGPTL8/LEP/TRIP13/LGI4/CEBPA/FLVCR1/ARHGEF15/S1PR1/TAL1/EDNRB/CDH5/CDKN1C/RECK/CNTNAP2/NPR2/ALDH1A2/NEURL1/IGF1/EPB42/DAB2IP/HOXB13/HOXA5/ZBTB16/CX3CL1/TYMS/TMEM79/BRCA2/UNC13A/ASCL1/LHX6/TDRKH/TDRD10/RET/ACVRL1/PTH1R/RAB3A/KLF2/KDR/BMP2/EPHA8/FGFR3/EBP/NKX6-1/SCARF1/STXBP1/RELN/TUBB8/CDK5R1/EPO/B4GALT6/GLDN/GATA3/RAC3/IL21/RUNX2/PALM/CCDC154/PTPRN/FOXA1…	111
GOBP_CALCIUM_ION_TRANSPORT_INTO_CYTOSOL	71/4406	165/18978	1.25842e-08	6.79923e-07	CAV1/SLC24A2/ADRA1A/DMD/CASQ2/ATP1A2/CEMIP/CXCL11/ANK2/CXCL10/PKD2/SNCA/TRPA1/CACNB3/ADCYAP1R1/CACNA2D1/AKAP6/TRDN/FGF2/CX3CL1/RYR3/BAX/CXCL9/BAK1/GRIN2D/JPH2/PRKD1/CLIC2/PRNP/RASA3/TRPC1/ATP2B4/HTR2A/EPO/GRIN2B/CAPN3/JPH3/P2RY6/TRPM2/CCL21/LIME1/NTSR1/JPH1/MCOLN2/TRPM1/CCR7/PLN/SLC8A2/CD19/SLC24A4/NOS1/HRC/GSTM2/HAP1/CORO1A/P2RX5/JPH4/GRIN2C/F2/CALCR/MS4A1/GRIN1/DHRS7C/JSRP1/SLC8A3/DRD2/IL13/CCL…	71
GOBP_CALCIUM_ION_TRANSPORT	149/4406	424/18978	1.3097e-08	7.03443e-07	PLPP4/CAV1/SLC24A2/TMEM37/NMUR1/ADRA1A/ANO6/DMD/CASQ2/ATP1A2/CEMIP/CXCL11/ANK2/CXCL10/CDK5/MICU3/CACHD1/EDNRB/MYLK/PKD2/SNCA/CXCL12/AHNAK/TRPA1/CACNB3/ADCYAP1R1/TRPM3/RAMP1/CACNA2D1/AKAP6/TRDN/CDH23/FGF2/CHRNA9/CX3CL1/RYR3/BAX/CXCL9/TMC2/BAK1/GRIN2D/TSPAN13/JPH2/PRKD1/CLIC2/PRNP/TRPC6/RASA3/BIN1/SLC25A25/TRPC1/ATP2B4/CACNG1/ANXA9/CATSPER1/OPRD1/HTR2A/RGS4/CACNG4/EPO/GRIN2B/CAPN3/CALHM1/JPH3/P2RY6…	149
REACTOME_MITOTIC_PROPHASE	63/4406	141/18978	1.44526e-08	7.71685e-07	CDK1/PLK1/CCNB1/CCNB2/LMNB1/H3C10/NUP210/H2BC5/PPP2R1B/H2BC17/H2AX/H2AZ1/H2BC6/H2BC12/H3C12/H2BC9/H4C9/H2BU1/H4C5/H2BC7/H4C14/H4C4/H2BC4/H2BC11/H3C2/H4C8/H2BC21/SMC4/H2AC20/NCAPG2/H4C12/H3C8/H2BC8/H2AC14/H4C11/H2BC13/H2AC6/H3C3/H2BC15/H2BC14/H2AC8/H4C3/H3C7/H3C6/H4C2/H3C13/H4-16/H3C11/LPIN1/H2AC4/H2BC3/H2BC10/H4C1/H2AJ/PRKCA/H4C15/H3C14/H3C1/H2AC7/H3C15/H2BS1/H4C13/H4C6	63
GOBP_REGULATION_OF_SYNAPTIC_PLASTICITY	81/4406	197/18978	1.52806e-08	8.11123e-07	SLC24A2/CDC20/MME/SCT/VGF/CDK5/SCTR/ARF1/EIF4EBP2/ITPKA/SNCA/KIT/NEURL1/SHANK3/EGR2/CX3CL1/MEF2C/KCNB1/GRIN2D/FAM107A/KCNJ10/ABHD6/PRNP/RASGRF2/RAB3A/NTRK2/STXBP1/RELN/GIPC1/CPLX2/GRIN2B/S100B/JPH3/CRHR2/GFAP/MCTP1/NSG1/PPFIA3/TNR/RIMS3/PTN/RARA/NPAS4/PRRT2/CYP46A1/LRRTM2/SHISA8/SLC1A1/SLC8A2/AKAP5/SHISA9/MAP1B/NETO1/CALB2/EPHB2/ZDHHC2/SYT7/UNC13C/CAMK2A/RIMS2/BRSK1/JPH4/SYP/GRIN2C/SORCS3/RASGRF1…	81
MODULE_242	86/4406	213/18978	1.54525e-08	8.15476e-07	SPC25/FAM13A/HBB/PLIN1/SLC17A7/SLIT3/NNAT/NDRG2/HOXC11/CLDN5/RIBC2/PAX7/SYT5/SCN2B/RASL10A/ABCA1/SRPK3/SLC7A11/PKP3/TP63/SEMA7A/CLDN9/EDA/NRG2/CCL7/RAC3/CLDN14/TRPM2/PTP4A3/NSG1/PSCA/ASIC3/AMMECR1/JAKMIP1/MET/PTPRN/UCN/CHST1/HTR4/GNG4/CDK5R2/GNG7/SSTR2/H3C6/SIX3/CYP27B1/PRELID3A/EIF4EBP1/CHST3/RUNDC3A/ADGRL3/REPS2/SEZ6L/MAGEC1/CTSG/TRIM15/IVL/RIMS2/NTNG1/MAGEA4/DHRS2/LYPD3/GRK1/KCNQ3/CNTN6/EMID1/…	86
GOBP_PALLIUM_DEVELOPMENT	72/4406	169/18978	1.6516e-08	8.66567e-07	WDR62/ASPM/KIF14/TACC3/EZH2/EZH1/SCT/H2AX/CDK5/MBOAT7/LHX2/DIXDC1/CCDC141/CNTNAP2/P2RY12/TACC1/DAB2IP/LEF1/PLXNA3/BAX/ASCL1/LHX6/FEZ1/EMX1/IGF2BP1/SLC2A1/ATP2B4/NTRK2/FOXP2/PROX1/RELN/SLIT2/CDH2/CDK5R1/SRD5A2/FAT4/LRP8/PAX6/RARA/LMX1A/EMX2/MDK/ID4/TH/CDK5R2/EGFR/COL3A1/ARHGAP11B/KCNA1/FOXG1/ANXA3/MAS1/PAX5/DMRTA2/DLX2/NEFL/POU3F2/HTR6/EOMES/ARX/TBR1/FEZF2/ALK/POU3F3/LHX5/DLX1/FGF8/WNT3A/SLC32A1/N…	72
GOBP_OLEFINIC_COMPOUND_METABOLIC_PROCESS	68/4406	157/18978	1.84648e-08	9.63249e-07	RDH5/LIPE/RETSAT/RBP4/PNPLA2/ADH1A/DGAT2/ALDH1A1/STAT5B/MGLL/ADH1B/EDNRB/CYP2U1/EGR1/AKR1C1/ALDH1A2/AKR1C3/ADH4/CLCN2/PTGIS/ABHD12/ADH1C/RDH16/ABHD6/BMP2/CYP1A1/BMP6/AKR1C2/SRD5A2/DHRS3/DHRS13/DKK3/CACNA1H/CYP3A4/ALDH1A3/CYP11A1/PLA2G10/CYP46A1/RPE65/ELOVL3/CYP1A2/STARD3/HSD11B2/FADS2/GSTM2/ADH6/PLA2G4A/ADM/SDR16C5/CYP2B6/PLA2G2F/ELOVL2/GRIN1/DHRS9/CYP2F1/PTGS2/CYP2A7/HSD17B1/CYP2A6/ALOXE3/CYP2A1…	68
GOBP_RESPONSE_TO_MECHANICAL_STIMULUS	82/4406	201/18978	1.90522e-08	9.88212e-07	COL11A1/GSN/PDE2A/TGFBR2/TXNIP/DMD/ATP1A2/STRBP/CXCL10/AQP1/PKD2/CXCL12/TRPA1/CHEK1/KIT/CNTNAP2/FOSB/COL1A1/SHANK3/HABP4/CHRNA9/TLR4/FOS/TMC2/BAK1/ABHD12/USP53/SCX/HPN/TACR1/PTGER4/SLC2A1/MEIS2/JUN/BMP6/HTR2A/MMP14/PPL/CDH2/SLC1A3/PTCH1/ASIC3/GATA4/PTN/PSPH/KCNJ2/FADD/MDK/STAT1/UCN/KIAA0319/LHFPL5/CAV3/CXCR4/KCNA1/TLR3/STRA6/TNFRSF8/SLITRK6/MAP1B/ETV1/EDN1/KCNA5/TIFAB/SCN1A/AGT/MPO/ANKRD1/PTGS2/A…	82
MODULE_397	56/4406	121/18978	1.98164e-08	1.02201e-06	TPX2/ASF1B/NUF2/CENPF/PLK1/PTTG1/AURKA/NDC80/CDCA5/CDC20/FOXM1/BUB1B/KIF23/KIF11/NCAPH/MYBL2/IGFBP6/CDC45/CENPE/E2F1/RUSC1/TRIP13/ARHGAP11A/USHBP1/H2AX/MYH11/DYNC2I2/PLK4/ORC1/VAV2/GRAMD1A/CACNB3/RPUSD1/DONSON/HOXA5/SAC3D1/ROBO3/TINCR/MSLN/ATP1A3/BAIAP2L1/GPSM2/SEMA3F/MBNL2/ARHGEF16/HTR2A/EFNA1/CDC25B/ZIC2/PREX1/PADI3/DNAH6/OGDHL/SFTPB/GDAP1/FGG	56
GOBP_ANTERIOR_POSTERIOR_PATTERN_SPECIFICATION	86/4406	214/18978	2.00049e-08	1.0259e-06	AURKA/HES6/SOX17/XRCC2/WT1/HOXC11/DMRT2/HOXC13/ALDH1A2/MEOX2/LEF1/HOXA5/GBX2/ZBTB16/PCSK5/MEOX1/HOXA4/TDRKH/TDRD10/ETS2/OTX1/CRB2/HOXC10/BMP2/HOXA6/GPC3/HOXA2/FOXH1/HOXB9/SIX2/LHX1/HOXA3/PAX6/GATA4/EMX2/HOXA7/BASP1/ALX4/PCGF2/SFRP1/DLL3/WLS/FZD5/NODAL/BHLHE41/HES4/HES2/TCF15/OSR1/TBX18/HOXA10/EN1/HOXC4/MSX1/TDGF1/MESP2/HOXB5/HOXB2/DKK1/HOXB6/TIFAB/HOXA9/HOXB1/SHH/HOXD4/WNT8A/PCSK6/TBX1/BARX1/ZIC3…	86
GOBP_DIGESTIVE_SYSTEM_DEVELOPMENT	63/4406	142/18978	2.0132e-08	1.02662e-06	TGFBR2/OXTR/CLMP/SCT/EDNRB/CDKN1C/SOX17/WDPCP/KIT/ALDH1A2/SAV1/NKX3-2/HOXA5/PTK6/TYMS/PCSK5/YAP1/ASCL1/PKDCC/RBPMS2/RET/MYOCD/TP63/CYP1A1/PERCC1/SOX11/SIX2/NKX2-2/GATA5/PDGFRA/GATA4/OTC/AGR2/ALX4/RARRES2/SFRP1/PYY/WLS/EGFR/COL3A1/NODAL/STRA6/LGR4/TCF21/SPDEF/RARB/CCKBR/NKX2-3/SHH/CPS1/BARX1/PDX1/ZIC3/WNT11/CELA1/SOX10/GIP/IHH/HOXD13/HMGCS2/PTF1A/CDX2/NPY	63
GOBP_LEUKOCYTE_MIGRATION	137/4406	385/18978	2.08889e-08	1.05926e-06	LYVE1/ITGA7/VEGFD/CD34/CCL11/LEP/ANO6/ANXA1/JAM2/CXCL11/ADAM8/ARTN/CXCL10/STAT5B/S1PR1/PECAM1/EDNRB/TNFRSF18/CXCL12/CXCL2/KIT/PDGFD/S100A14/FOXJ1/P2RY12/CCL14/SAA1/CX3CL1/S100A7/CXCL9/DUSP1/ITGA1/MMP28/CALR/CD200/RET/CXCR2/TACR1/PYCARD/EDN2/BST1/PTGER4/XG/CD99L2/MMP9/UMODL1/PODXL2/CCL16/FER/IL6/CD177/FOLR2/EPS8/F7/CCL28/SLIT2/MMP14/CCL23/NOD2/GATA3/CCL7/SIRPA/TRPM2/FUT7/JAM3/ELANE/PTN/ITGA9/HOXA7…	137
GOBP_POSITIVE_REGULATION_OF_CALCIUM_ION_DEPENDENT_EXOCYTOSIS	15/4406	17/18978	2.51216e-08	1.25983e-06	CDK5/KCNB1/STX1A/HYAL3/STXBP1/SYT1/CACNA1H/CDK5R2/SYT7/DOC2B/SYT9/CACNA1I/CACNA1G/SYT4/SYT10	15
MODULE_90	15/4406	17/18978	2.51216e-08	1.25983e-06	CENPA/H2AX/H2AZ1/H2BC12/CHAF1B/H2BC11/H2BC21/H1-2/CHAF1A/H2BC13/H2AC6/H1-6/H2AC8/H2AC18/H1-1	15
GOBP_ADENYLATE_CYCLASE_ACTIVATING_G_PROTEIN_COUPLED_RECEPTOR_SIGNALING_PATHWAY	67/4406	155/18978	2.57721e-08	1.28535e-06	ADRA1A/ADRB2/GNG2/CXCL11/CXCL10/S1PR1/GNAL/ADGRL4/ADM2/ADCY4/ADGRD1/MRAP/ARRDC3/RAMP1/CXCL9/SLC9A3R1/LHCGR/LPAR2/PTGER4/PTH1R/ABCA1/ATP2B4/APLP1/VIP/ADGRB2/ADRB3/GALR1/ADGRG4/ADGRG3/GPR26/ADGRD2/PTGFR/CALCRL/CHGA/PLN/ADRA2A/ADGRL3/LGR4/PF4/ADM/ADGRL2/PTGER3/PRKCA/RXFP1/ADRA2B/CALCR/GALR2/ADGRB3/CNR2/GCGR/MC5R/ADCY5/GPHA2/DRD2/TSHR/ADORA2A/CALCB/GHRH/ADRB1/CNR1/MRAP2/GPR6/ADGRG7/GIP/CALCA/UCN3/IAPP	67
REACTOME_HDMS_DEMETHYLATE_HISTONES	30/4406	50/18978	2.6526e-08	1.31572e-06	H3C10/ARID5B/H3C12/H4C9/H4C5/H4C14/H4C4/H3C2/H4C8/KDM5B/H4C12/H3C8/H4C11/H3C3/KDM4B/H4C3/H3C7/H3C6/H4C2/H3C13/H4-16/H3C11/H4C1/H4C15/H3C14/H3C1/H3C15/H4C13/H4C6/UTY	30
MODULE_375	45/4406	90/18978	2.66944e-08	1.31688e-06	AKAP12/ADRB2/GRM8/EDNRB/GNAL/CXCL2/CCR8/ADCYAP1R1/HCAR3/P2RY14/CXCL9/NMU/GPR182/AVPR1A/LPAR6/FZD2/RGS4/CCL23/HCRTR1/ACKR1/UCN/PTGFR/NTSR1/CXCR4/ADRA2A/TSHB/CCL17/CXCL13/P2RY10/ADRA2B/DGKI/CXCR5/TACR3/GRIN1/CX3CR1/GABRA2/GABRG2/NPY1R/GRIK1/GALR3/OR2F1/PRB4/OPRK1/HCRTR2/NPY	45
GOBP_REGULATION_OF_HEART_CONTRACTION	85/4406	212/18978	2.73331e-08	1.3407e-06	CAV1/HSPB7/KCNIP2/ADRA1A/EPAS1/SPX/DMD/ABCC9/CASQ2/SCN4B/ATP1A2/ANK2/EDNRB/ADM2/CELF2/FXYD1/CACNA2D1/TRDN/KCNJ3/SCN2B/KCNE1/AVPR1A/EDN2/THRB/CLIC2/SCN5A/BIN1/SCN3B/TNNI3/TRPC1/ATP1A3/ATP2B4/KCNE1B/RGS2/KCNE4/RGS4/DES/CORIN/ATP1B2/SEMA3A/ATP2A3/GATA4/CACNA1H/KCNJ2/KCNH2/UCN/TH/SREBF1/SLC1A1/CAV3/CHGA/HBEGF/KCNH6/PLN/SLC8A2/MYL3/TBX18/ATP2A1/EDN1/HOPX/NOS1/HRC/BVES/GSTM2/CACNA1D/ADM/KCNA5/CTNNA3/KC…	85
GOBP_SODIUM_ION_TRANSMEMBRANE_TRANSPORT	74/4406	177/18978	2.74728e-08	1.3407e-06	SLC24A2/SLC17A7/SCN4A/ANO6/SLC20A1/DMD/SCN4B/ATP1A2/HCN2/PKD2/SCN9A/SLC9A9/FXYD1/UTRN/SCN11A/SLC9A3R1/SCN3A/SCN2B/SLC6A4/SCN5A/SCN3B/ATP1A3/ATP2B4/FXYD2/SHROOM2/SLC6A9/ATP1B2/TRPM2/KCNK1/ASIC3/CACNA1H/SCN2A/SLC23A1/SLC34A3/TESC/CAV3/DRD4/SLC8A2/SLC4A8/NETO1/TRPM5/OSR1/SLC24A4/FXYD6/NOS1/SCN7A/ASIC5/CACNA1I/PCSK9/SCN1A/SLC6A17/SLC8A3/SLC5A2/SLC24A5/HCN1/CACNA1G/SLC12A3/WNK4/ASIC4/SLC34A1/BPIFA1/AS…	74
GOBP_CELL_CHEMOTAXIS	116/4406	315/18978	2.98049e-08	1.44673e-06	VEGFD/CCL11/ANO6/PARVA/ANXA1/CXCL11/ADAM8/CXCL10/S1PR1/EDNRB/FGF1/CXCL12/CXCL2/KIT/PDGFD/CCR8/S100A14/CCL14/LEF1/FGF2/SAA1/CX3CL1/S100A7/CXCL9/DUSP1/ITGA1/MMP28/CALR/ACKR3/NRP1/PRKD1/CXCR2/EDN2/BST1/CCL16/IL6/FOLR2/KDR/EPHB1/F7/HOXB9/ARHGEF16/CCL28/SLIT2/HMGB2/EGR3/CCL23/ACKR4/NOD2/CCL7/NR4A1/SEMA5A/TRPM2/PDGFRA/JAM3/PTN/ITGA9/HSPB1/MDK/EPHA2/SCG2/MET/CCN3/DPP4/CCL20/SLAMF8/RARRES2/CCR4/CCL21/VAV…	116
GOBP_RESPONSE_TO_CHEMOKINE	47/4406	96/18978	3.07785e-08	1.48604e-06	CCL11/SLIT3/CXCL11/CXCL10/CXCL12/CXCL2/CCR8/CCL14/CX3CL1/MPL/CXCL9/DUSP1/ACKR3/CXCR2/CCL16/GPR17/SLIT2/CCL23/CIB1/ACKR4/CCL7/ACKR1/CCL20/GPR75/CCR4/CCL21/CXCL3/CXCR4/CCR7/THPO/CXCR3/CCL17/PF4/CCL13/EDN1/CXCL13/CCL24/CCL2/CCL25/CXCR5/CCR3/CX3CR1/PPBP/CCL5/CCL1/CCL19/PF4V1	47
GOBP_IMPORT_INTO_CELL	91/4406	232/18978	3.12512e-08	1.50088e-06	SLC24A2/ACSL1/CD36/SPX/ABCC9/ATP1A2/TFR2/SYNGR3/HCN2/SLC12A8/SNCA/SLC29A4/PRKN/PER2/SLC9A9/SLC22A3/CACNA2D1/SLC7A5/KCNJ3/MAPK15/SLC39A4/SLC6A4/SLC27A4/KCNJ10/PRNP/SLC2A1/SLC7A11/FOLR2/ATP1A3/ATP2B4/FXYD2/RGS2/RGS4/SLC1A7/KCNK9/GPM6B/SLC1A3/SLC6A9/KCNJ6/SLC7A3/ATP1B2/GFAP/TRPM2/LRRC8C/KCNJ2/IRS2/SLC2A10/KCNH2/NTSR1/SLC1A1/DRD4/SLC8A2/SLC39A6/SLC1A4/SLC12A5/KCNJ16/SLC24A4/PLPPR4/NOS1/KCNJ8/SLC7A8/G…	91
REACTOME_G_ALPHA_Q_SIGNALLING_EVENTS	86/4406	216/18978	3.32192e-08	1.58701e-06	NMUR1/ADRA1A/GNG11/OXTR/GNG2/ANXA1/GNG13/MGLL/EDNRB/FFAR4/KISS1R/GPR68/SAA1/GRK5/UTS2B/NMU/ABHD12/AVPR1A/LPAR6/NMB/RGS19/LPAR2/PIK3R1/TACR1/EDN2/ABHD6/TRPC6/GPR17/RGS2/HTR2A/MMP3/RGS4/CCL23/GPR143/KISS1/TRH/P2RY6/FFAR3/RPS6KA3/HCRTR1/GNG4/GNG7/F2RL2/PTGFR/NTSR1/GNG5/RASGRP1/EGFR/HBEGF/GNGT1/KALRN/GPR132/UTS2/EDN1/GNG3/PROK1/CCKBR/OPN4/PRKCA/MCHR1/P2RY10/PROKR1/DGKI/F2/EDN3/TACR3/AGT/GNG8/CCKAR/DG…	86
REACTOME_CELL_CYCLE_CHECKPOINTS	109/4406	292/18978	3.3812e-08	1.60686e-06	PKMYT1/UBE2C/CDC25C/NUF2/SPC25/CDK1/CENPF/PLK1/BUB1/SPC24/CCNB1/EXO1/KIF2C/ZWINT/SKA1/NDC80/CDCA8/SGO1/BIRC5/CDC20/CCNB2/ERCC6L/GTSE1/BUB1B/KNL1/CLSPN/AURKB/RMI2/CENPM/CCNA2/CENPA/CENPU/CDC45/CENPE/MCM10/UBE2S/KIF18A/MAD2L1/CDC6/CENPI/H2BC5/ORC6/CENPK/PPP2R1B/H2BC17/H2AX/H2BC6/CCNE2/ORC1/BRIP1/MCM4/CENPL/DNA2/CDC25A/H2BC12/CHEK1/CENPO/BLM/H2BC9/ZWILCH/H4C9/H2BU1/H4C5/SGO2/RMI1/CDC7/CCNE1/H2BC7/H4…	109
GOBP_SODIUM_ION_TRANSPORT	96/4406	249/18978	3.59608e-08	1.70008e-06	SLC24A2/SLC17A7/SCN4A/ANO6/ADRB2/SLC20A1/DMD/SCN4B/ATP1A2/HCN2/EDNRB/PKD2/NKAIN1/PER1/SCN9A/SLC9A9/FXYD1/UTRN/SCN11A/SLC9A3R1/SCN3A/SCN2B/SGK1/SLC6A4/SCN5A/SCN3B/KLHL3/SLC10A6/ATP1A3/ATP2B4/PRSS8/FXYD2/SHROOM2/SLC6A9/ATP1B2/TRPM2/KCNK1/ASIC3/MAGED2/CACNA1H/SCN2A/SLC23A1/SLC34A3/TESC/CAV3/SLC5A4/DRD4/SLC8A2/SLC4A8/NETO1/TRPM5/SLC5A8/OSR1/SLC24A4/NKAIN4/EDN1/SLC5A5/FXYD6/NOS1/SCN7A/ASIC5/CACNA1I/PC…	96
GOBP_AUTONOMIC_NERVOUS_SYSTEM_DEVELOPMENT	29/4406	48/18978	3.63845e-08	1.7112e-06	PLXNA4/FN1/EDNRB/RHOXF1/EGR2/GBX2/PLXNA3/ASCL1/ACKR3/INSM1/RET/NRP1/TP63/SOX11/SEMA3F/GATA3/SEMA3A/KIF26A/NAV2/PRLH/TLX2/GDNF/HOXB2/HOXB1/TBX1/ARX/SOX10/ISX/PHOX2B	29
GOBP_NEUROPEPTIDE_SIGNALING_PATHWAY	51/4406	108/18978	3.69709e-08	1.72982e-06	NMUR1/TYRO3/KISS1R/NPW/NMU/PENK/NMB/GPR84/OPRD1/SSTR1/GPR143/NXPH4/GALR1/HCRTR1/UCN/PYY/PTGDR2/PCSK1N/NTSR1/SSTR2/RXFP3/GPR139/GAL/CARTPT/TENM1/MCHR1/PROKR1/NPY2R/GALR2/AGRP/SORCS3/NPBWR1/SSTR5/PNOC/SORCS1/NPY1R/NPFFR2/TAC1/PROK2/GRPR/GALR3/CALCA/PROKR2/NPY4R2/MCHR2/NTSR2/GLRA3/GPR149/OPRK1/HCRTR2/NPY	51
GOBP_ORGANIC_ANION_TRANSPORT	129/4406	362/18978	4.8683e-08	2.26613e-06	SLC16A7/SLC17A7/SLC35A2/CD36/LEP/SLC7A10/ANXA1/ATP1A2/CES1/CA4/SLC52A2/SLC25A22/SNCA/SLC16A3/RTBDN/PLA2R1/PER2/AKR1C1/SLC22A3/SLCO1C1/SLC7A5/SLC9A3R1/MAP2K6/AVPR1A/SFXN1/NMB/SLC22A12/SLC44A4/SLC27A4/KCNJ10/SLC2A1/SLC25A25/SLC7A11/SLC10A6/FOLR2/NTRK2/SLC16A6/RGS2/STXBP1/SLC38A5/RGS4/SLC17A9/SLC1A7/GIPC1/SLC1A3/SLC2A6/SLC6A9/CALHM1/TRH/SLC7A3/SLC52A3/SFXN5/GFAP/LRRC8C/ABCG2/SLCO5A1/ASIC3/SLC25A10/P…	129
GOBP_POSITIVE_REGULATION_OF_MAPK_CASCADE	166/4406	492/18978	5.0154e-08	2.3227e-06	KLB/IQGAP3/CAV2/FZD4/MTURN/GPBAR1/CCL11/IGFBP6/GRM4/EZH2/ADRA1A/GHR/FERMT2/CD36/AKAP12/LEP/SPRY2/ADRB2/ADAM8/KL/FGF1/FFAR4/TEK/ANGPT1/DIXDC1/MAPK8IP2/KIT/PDGFD/TRAF2/LAMTOR2/IGF1/CFLAR/CCL14/DAB2IP/FGF2/CX3CL1/S100A7/TLR4/ITGA1/ACTA2/MAP2K6/PELI2/ACKR3/RET/NRP1/C1QTNF1/PYCARD/FLT4/RELL2/MYDGF/MAGED1/CCL16/IL6/KDR/PDGFA/NTRK2/BMP2/EPHA8/FGFR3/JUN/SEMA7A/NPNT/MST1R/HTR2A/AVPI1/EFNA1/GDF15/SASH1/CDH…	166
GOBP_REGULATION_OF_NERVOUS_SYSTEM_DEVELOPMENT	151/4406	439/18978	5.10994e-08	2.35446e-06	WDR62/ASPM/KIF14/ASPA/CCL11/EZH2/PLXNA4/SEMA3G/E2F1/OXTR/FN1/JAM2/LGI4/MME/HES6/TRIM11/CDK5/ITPKA/SYNDIG1/CBLN2/XRCC2/CXCL12/LRTM2/LHX2/DIXDC1/WASF3/KIT/PER2/NEURL1/METRN/RXRG/DAAM2/SHANK3/EGR2/TYMP/GBX2/CX3CL1/PLXNA3/PAK3/LIMK1/YAP1/ASCL1/CERS2/CRABP2/NRP1/SPP1/ASCL2/BIN1/IL6/NTRK2/BMP2/EPHB1/SEMA7A/NKX6-1/RELN/SOX11/SEMA3F/FLRT2/SLIT2/HMGB2/SEMA3D/CDK5R1/LRRN3/LRP8/SEMA5A/TRIM46/PAX6/SERPINF1/N…	151
REACTOME_COLLAGEN_DEGRADATION	35/4406	64/18978	5.14476e-08	2.35854e-06	MMP11/COL10A1/COL11A1/MMP13/MMP1/COL6A6/COL1A1/MMP10/COL5A1/COL25A1/COL5A2/MMP9/COL17A1/MMP3/MMP14/COL6A5/COL1A2/CTSD/ELANE/COL12A1/MMP19/TMPRSS6/COL2A1/MMP12/COL14A1/PRSS2/COL3A1/COL13A1/COL9A3/COL4A3/COL8A1/COL9A1/COL4A6/COL26A1/MMP8	35
GOBP_CONNECTIVE_TISSUE_DEVELOPMENT	99/4406	261/18978	5.71585e-08	2.60718e-06	COL11A1/MMP13/CCN4/COMP/BMP8A/CD34/EPYC/GHR/TGFBR2/PITX1/LEP/BGN/GPLD1/DGAT2/MATN3/EBF2/ARID5B/EGR1/WT1/PDGFD/ARRDC3/COL1A1/CFLAR/NKX3-2/FGF2/HOXA5/BMPR1B/ZBTB16/TYMS/MEF2C/COL5A1/SULF1/ACTA2/BMP3/PKDCC/SCX/ACVRL1/MAF/PTH1R/UMODL1/MBOAT2/EFEMP1/HYAL3/SLC25A25/PDGFA/BMP2/FGFR3/CHST11/BMP6/CCN1/SIX2/HOXA3/WNT7B/RUNX2/FOXD1/NFIB/RARA/HYAL1/COL2A1/MDK/SOX5/TIMP1/CCN3/OTOR/TRPS1/ID4/FOXA1/SERPINB7/PLA…	99
GOBP_REGULATION_OF_BLOOD_PRESSURE	75/4406	183/18978	6.03092e-08	2.73713e-06	NPR1/LVRN/HBB/PPARG/CD34/ADRA1A/OXTR/LEP/ADRB2/CORO2B/SPX/ATP1A2/EDNRB/KL/ADIPOQ/ADM2/TRHDE/AVPR2/NPR2/UTS2B/PCSK5/ACTA2/AVPR1A/SGK1/CMA1/ACVRL1/TACR1/PPARA/EDN2/TNNI3/KCNK6/ACSM3/CORIN/ADRB3/COL1A2/FFAR3/NPR3/UCN/GPR37L1/NTSR1/NAV2/CHGA/ARHGAP42/CARTPT/NCALD/UTS2/EDN1/CTSG/NOS1/HSD11B2/GRIP2/RASL10B/ADM/ABAT/ADRA2B/EDN3/TACR3/AGT/GCGR/KLK2/PTGS2/DRD2/MYH6/NPY1R/ASIC2/ADRB1/AVP/CNR1/P2RX2/ACE2/CA…	75
GOBP_COLUMNAR_CUBOIDAL_EPITHELIAL_CELL_DIFFERENTIATION	45/4406	92/18978	6.22553e-08	2.80305e-06	SAV1/NKX3-2/FGF2/HOXA5/PTK6/TYMS/YAP1/ASCL1/INSM1/EMX1/BMP2/TP63/PERCC1/NKX6-1/PROX1/SOX11/BMP6/CDH2/PAX6/NKX2-2/GATA5/GATA4/RARA/AGR2/FOXA1/PYY/NODAL/MAP1B/SPDEF/DLX3/RARB/ROS1/PDX1/DSPP/WNT11/IL13/IL31RA/BMP5/ENAM/FGF8/HNF4A/NEUROD1/NKX6-3/CDX2/NPY	45
GOBP_UROGENITAL_SYSTEM_DEVELOPMENT	126/4406	353/18978	6.23793e-08	2.80305e-06	CAT/CENPF/CD34/KIF26B/RBP4/KLF15/ANXA1/MME/TNS2/PECAM1/EDNRB/PKD2/FGF1/CDKN1C/SOX17/ADIPOQ/TEK/HELLS/ANGPT1/ARID5B/EGR1/WDPCP/WT1/HOXC11/PDGFD/ADAMTS1/FKBP4/ALDH1A2/KANK2/FOXJ1/CFLAR/SPRY1/HOXB13/FGF2/ZBTB16/SDC1/MEF2C/BAX/SULF1/PCSK5/ACTA2/YAP1/SIX4/RET/MYOCD/CYP26B1/NRP1/TIPARP/EPCAM/MMP9/MAGED1/AMH/KLHL3/PDGFA/BMP2/TP63/GPC3/DACT2/NPNT/PROX1/SOX11/BMP6/SLIT2/SIX2/LHX1/GATA3/WNT7B/SERPINF1/FOXD…	126
REACTOME_G2_M_DNA_DAMAGE_CHECKPOINT	46/4406	95/18978	6.5853e-08	2.93562e-06	CDC25C/CDK1/CCNB1/EXO1/RMI2/H2BC5/H2BC17/H2AX/H2BC6/BRIP1/DNA2/H2BC12/CHEK1/BLM/H2BC9/H4C9/H2BU1/H4C5/RMI1/H2BC7/H4C14/H4C4/H2BC4/RFC2/H2BC11/H4C8/H2BC21/BARD1/RFC4/H4C12/H2BC8/H4C11/H2BC13/H2BC15/H2BC14/BRCA1/H4C3/H4C2/H4-16/H2BC3/H2BC10/H4C1/H4C15/H2BS1/H4C13/H4C6	46
MODULE_234	31/4406	54/18978	6.59763e-08	2.93562e-06	COL10A1/COL11A1/CLEC3B/IBSP/INHBA/COMP/GHR/IGF1/COL1A1/NKX3-2/POSTN/ZBTB16/ETS2/PTH1R/TIE1/IL6/BMP2/FGFR3/PRELP/CLEC3A/DLX5/COL12A1/NPR3/AEBP1/TCF15/MSX1/DLX3/TWIST1/BMP5/CALCA/HOXD13	31
GOBP_SENSORY_SYSTEM_DEVELOPMENT	136/4406	388/18978	6.6346e-08	2.93767e-06	INHBA/FZD4/TGFBR2/SLC17A7/CHRDL1/RBP4/SPRY2/KLF4/ARHGEF15/MFAP2/CDKN1C/MAB21L1/RHOJ/LHX2/WDPCP/WT1/PTPRM/TMOD1/ALDH1A2/FBN2/ABCB5/P2RY12/SPRY1/FGF2/BMPR1B/BAX/COL5A1/LPCAT1/BAK1/CLCN2/KDM5B/SIPA1L3/ANGPTL7/VIM/RET/NECTIN3/NRP1/CRB2/ACVRL1/SLC44A4/COL5A2/THRB/CRYAB/MAF/MFAP5/EFEMP1/SLC25A25/SLC7A11/ATP2B4/KDR/NTRK2/CRYBG3/VSTM4/MEIS2/EPHB1/JUN/CYP1A1/PROX1/SOX11/BMP6/SHROOM2/LHX1/GATA3/WNT7B/PAX6/…	136
GOBP_RESPONSE_TO_PEPTIDE	166/4406	494/18978	6.81952e-08	3.00489e-06	CAV1/SIK2/SORBS1/SLC2A4/ACVR1C/CRHBP/MMP13/CAT/LPL/CAV2/PPARG/GJB2/PDE3B/CCNA2/PFKFB1/GHR/RHOQ/OXTR/FOXO1/CDO1/GNAI1/PDK4/KLF15/TIMP4/CD36/LEP/ADRB2/ZNF106/GPLD1/CDC6/ANXA1/PARP1/TIMELESS/HADH/TNS2/KANK1/VGF/PCK1/CDK5/STAT5B/PID1/EDNRB/KL/EIF4EBP2/BRIP1/CRY2/ADIPOQ/TRIB3/TRARG1/EGR1/CXCL12/KAT2B/MGARP/IGF1/STAT5A/COL1A1/CFLAR/KLF11/LRP1/CACNA2D1/TGFBR3/EGR2/TLR4/SOCS3/FOXO4/VIM/GLP2R/LHCGR/PCSK1/…	166
REACTOME_PROCESSING_OF_DNA_DOUBLE_STRAND_BREAK_ENDS	47/4406	98/18978	6.90761e-08	3.029e-06	EXO1/CLSPN/RMI2/CCNA2/TIMELESS/H2BC5/H2BC17/H2AX/PPP4C/H2BC6/BRIP1/DNA2/H2BC12/CHEK1/BLM/H2BC9/H4C9/H2BU1/H4C5/RMI1/H2BC7/H4C14/H4C4/H2BC4/RFC2/H2BC11/H4C8/H2BC21/BARD1/RFC4/H4C12/H2BC8/H4C11/H2BC13/H2BC15/H2BC14/BRCA1/H4C3/H4C2/H4-16/H2BC3/H2BC10/H4C1/H4C15/H2BS1/H4C13/H4C6	47
MODULE_316	37/4406	70/18978	7.10399e-08	3.10014e-06	GABRD/KCNMB1/FXYD1/KCNJ3/CLCN2/KCNE1/CLIC2/CACNG1/FXYD2/SHROOM2/KCNJ6/KCNK1/GABRA5/KCNJ2/GABRE/KCNH2/SLC14A2/KCNA1/KCNA6/HTR3A/KCNJ11/GRIN1/CLCNKB/MLC1/GABRA1/AQP4/CHRNB4/GABRA2/KCNJ4/GABRG2/KCNK5/CHRNA4/CNGA3/GRIK1/CHRNA2/CHRNB3/GLRA3	37
GOBP_NEUROTRANSMITTER_SECRETION	63/4406	146/18978	7.17957e-08	3.11813e-06	GRM4/ADRA1A/CHRNA6/STX11/CDK5/SNCA/PRKN/STXBP2/SYN2/MEF2C/UNC13A/SYT5/STX1A/RAB3A/RIMS4/STXBP1/CADPS/HTR2A/GIPC1/CPLX2/NR4A1/SYT1/MCTP1/PPFIA3/RIMS3/SCRIB/SYN1/PRRT2/APBA1/ADRA2A/SLC4A8/KMO/SYT7/DOC2B/NLGN1/DOC2A/UNC13C/SNCG/CAMK2A/RIMS2/BRSK1/SYT9/SYP/CSPG5/PTPRN2/CHRNA5/SNCAIP/DRD2/RIMS1/CHRNB4/HRH3/BAIAP3/ADORA2A/NRXN1/STX19/CNR1/SYT4/PRKCG/WNT7A/CHRNB3/CPLX4/SLC32A1/SYT10	63
GOBP_REGULATION_OF_BODY_FLUID_LEVELS	135/4406	385/18978	7.21856e-08	3.12014e-06	CAV1/NPR1/HBB/COMP/CD34/OXTR/CDO1/FN1/CD36/F10/TYRO3/ANO6/CORO2B/VWF/F8/F12/PEAR1/PROC/SCT/STAT5B/EDNRB/AQP1/PROS1/MMRN1/AVPR2/VAV2/LSR/AK3/NME1/STMN1/NEURL1/STAT5A/P2RY12/CSRP1/PLAUR/SAA1/TLR4/TMEM79/MPL/VAMP8/CYP26B1/C1QTNF1/TACR1/FLI1/EMILIN2/IL6/SLC7A11/SERPING1/PDGFA/TFPI/FAP/VIP/TP63/MYL9/F7/STXBP1/F3/OAS2/PDGFRA/THBD/PLAU/HSPB1/AGR2/NPR3/MET/UCN/ST3GAL4/F2RL2/VAV3/SELP/PROZ/COL3A1/DMTN/ADR…	135
MODULE_379	81/4406	203/18978	7.35975e-08	3.16609e-06	SPC25/FAM13A/HBB/PLIN1/SLC17A7/SLIT3/NNAT/NDRG2/HOXC11/CLDN5/RIBC2/PAX7/SYT5/SCN2B/ABCA1/SRPK3/SLC7A11/PKP3/TP63/SEMA7A/CLDN9/NRG2/CCL7/RAC3/CLDN14/TRPM2/PTP4A3/NSG1/PSCA/ASIC3/AMMECR1/JAKMIP1/MET/PTPRN/UCN/CHST1/HTR4/CDK5R2/GNG7/SSTR2/H3C6/SIX3/CYP27B1/PRELID3A/EIF4EBP1/CHST3/RUNDC3A/ADGRL3/REPS2/SEZ6L/MAGEC1/CTSG/TRIM15/IVL/RIMS2/NTNG1/MAGEA4/LYPD3/GRK1/KCNQ3/CNTN6/EMID1/HOXB1/TBX1/ACTL6B/HSD17…	81
GOBP_COGNITION	112/4406	306/18978	7.44601e-08	3.18809e-06	SLC2A4/CRHBP/SLC24A2/CCL11/OXTR/MME/ATP1A2/PRKAR2B/CDK5/FEN1/EIF4EBP2/CHL1/MAPK8IP2/KIT/PDE1B/PRKN/CNTNAP2/CLDN5/SHANK3/EGR2/MEF2C/FOS/RAPGEF3/VLDLR/FOXO6/LHCGR/DOP1B/SGK1/SLC6A4/TACR1/FAM107A/SOBP/PRNP/SHROOM4/SLC7A11/NTRK2/VIP/MEIS2/PAK5/RCAN1/RELN/HTR2A/GRIN2B/POMK/S100B/SERPINF1/JPH3/TNR/TTBK1/GABRA5/TMOD2/PTN/JAKMIP1/NTF4/LMX1A/SCN2A/MDK/UCN/ST3GAL4/TH/NPAS4/NTSR1/SLC1A1/EGFR/SLC8A2/NPTX2/SL…	112
REACTOME_HATS_ACETYLATE_HISTONES	61/4406	140/18978	7.52018e-08	3.20473e-06	H3C10/H2AC13/H2BC5/H2BC17/H2BC6/H2BC12/KAT2B/H3C12/H2BC9/JADE1/H4C9/H2BU1/H4C5/H2BC7/RUVBL1/H4C14/H4C4/H2BC4/H2BC11/H3C2/H4C8/H2BC21/MRGBP/H2BC18/H2AC20/H4C12/H3C8/H2BC8/H2AC14/H4C11/H2BC13/H2AC6/H2AC16/H3C3/H2AC17/H2AW/H2BC15/H2AC11/H2BC14/H2AC8/H4C3/H3C7/H3C6/H4C2/H3C13/H2AC21/H4-16/H3C11/H2AC12/H2AC4/H2BC3/H2BC10/H4C1/H4C15/H3C14/H3C1/H2AC7/H3C15/PAX3/H4C13/H4C6	61
GOBP_CALCIUM_ION_TRANSMEMBRANE_TRANSPORT	114/4406	313/18978	7.73765e-08	3.28199e-06	SLC24A2/TMEM37/ANO6/DMD/CASQ2/ATP1A2/CEMIP/CXCL11/ANK2/CXCL10/CDK5/MICU3/CACHD1/EDNRB/PKD2/SNCA/AHNAK/TRPA1/CACNB3/TRPM3/CACNA2D1/AKAP6/TRDN/FGF2/CHRNA9/CX3CL1/RYR3/BAX/CXCL9/TMC2/GRIN2D/TSPAN13/JPH2/PRKD1/CLIC2/PRNP/TRPC6/RASA3/BIN1/SLC25A25/TRPC1/ATP2B4/CACNG1/ANXA9/CATSPER1/HTR2A/CACNG4/GRIN2B/CAPN3/CALHM1/JPH3/P2RY6/TRPM2/ATP2A3/CACNA1H/RGN/CBARP/CACNG5/CCL21/LIME1/NTSR1/JPH1/MCOLN2/TRPM1/CAV…	114
MODULE_199	32/4406	57/18978	8.36547e-08	3.53178e-06	LEPR/DDR2/PDK4/MYLK/TEK/KIT/BMPR1B/GRK5/MPL/NRP1/TIE1/KDR/FGFR3/EPHB1/MST1R/MAPK10/EFNA4/CDK5R1/F3/PDGFRA/EPHA2/ERBB2/PDGFRL/EPHB2/FGFR4/CCL2/ROS1/EFNB3/GRK1/IL2RG/CSF3R/IL2RB	32
GOBP_STRIATED_MUSCLE_CELL_DIFFERENTIATION	105/4406	283/18978	8.56776e-08	3.60044e-06	CFL2/CDK1/CAV2/ADAMTS5/EZH2/ALPK3/ADRA1A/LMOD1/EHD2/MYMX/JAM2/TNNT1/MYH11/CXCL10/CEACAM5/BCL9/PGM5/WT1/TMOD1/PLPP7/IGF1/CFLAR/MYOM2/SMYD1/CSRP1/AKAP6/SMYD3/SDC1/MEF2C/CXCL9/PI16/CALR/SIX4/KRT19/LDB3/AVPR1A/TNNT3/MYOCD/CYP26B1/PPARA/SGCB/MYH3/BMP2/KCNH1/MYL9/RCAN1/RGS2/PROX1/GDF15/RGS4/MMP14/CDH2/CAPN3/FHOD3/FLNC/PDGFRA/TMOD2/TRIM72/GATA4/NRG1/RARA/CACNA1H/MYOZ2/CCN3/CAV3/ACTN2/FZD7/NPHS1/ADAM12/B…	105
GOBP_POSITIVE_REGULATION_OF_SECRETION	110/4406	300/18978	8.71861e-08	3.64695e-06	MYOM1/NPR1/INHBA/PPARG/HCAR2/OXTR/RBP4/LEP/GPLD1/NNAT/TFR2/SCT/ADAM8/CDK5/EDNRB/AQP1/FFAR4/EZR/SNCA/CXCL12/GPR68/PLA2R1/RGCC/IGF1/SDC1/TLR4/KCNB1/MAP2K6/SLC30A8/STX1A/VAMP8/AVPR1A/NMB/PCSK1/C1QTNF1/SLC6A4/TACR1/SPP1/HYAL3/RAB3A/CD177/BMP2/VIP/NKX6-1/STXBP1/SOX11/CADPS/BMP6/TCF7L2/ACSL4/KISS1/SYT1/TRH/TRPM2/GALR1/CACNA1H/IRS2/UCN/ILDR1/CDK5R2/PLA2G10/NTSR1/WLS/GAL/INHA/SLC4A8/KMO/CARTPT/S100A8/SYT…	110
REACTOME_ECM_PROTEOGLYCANS	39/4406	76/18978	9.08945e-08	3.78463e-06	IBSP/ITGA7/TNXB/COMP/FN1/BGN/HAPLN1/MATN3/COL6A6/ACAN/COL1A1/LAMA4/DCN/COL5A1/COL5A2/LAMC1/LAMA2/VCAN/DMP1/COL6A5/COL1A2/TNR/NCAN/LAMA3/ITGA9/COL2A1/ASPN/LRP4/COL3A1/PTPRS/COL9A3/FMOD/COL4A3/NCAM1/LAMA1/COL9A1/COL4A6/DSPP/VTN	39
GOBP_NEGATIVE_REGULATION_OF_PEPTIDASE_ACTIVITY	98/4406	260/18978	9.50683e-08	3.94034e-06	ITIH5/PTTG1/CST1/BIRC5/CST4/TIMP4/CST2/KLF4/AQP1/PROS1/SNCA/RECK/CRIM1/IFI6/LRP1/PLAUR/DPEP1/SIAH2/CST5/PI16/SPINT2/CRB2/CRYAB/BCL2L12/MMP9/PRNP/BIN1/SERPING1/TFPI/CST6/GPC3/CDKN2D/GAPDH/SPINK4/NR4A1/SERPINF1/RPS6KA3/LCN1/A2ML1/TIMP1/SERPINB7/SERPINA9/A2M/PCSK1N/LAMP3/SPOCK3/PAX2/CARD17/MAGEA3/WFIKKN1/ITIH2/BST2/ECM1/SERPINA12/VIL1/MT3/SERPINC1/C3/HGF/CSTL1/C4A/COL4A3/C4B/WFDC3/CR1/ITIH6/CPAMD8/R…	98
MODULE_203	14/4406	16/18978	9.59405e-08	3.95842e-06	CENPA/H2AX/H2AZ1/H2BC12/CHAF1B/H2BC11/H2BC21/H1-2/H2BC13/H2AC6/H1-6/H2AC8/H2AC18/H1-1	14
GOBP_RESPONSE_TO_ESTRADIOL	55/4406	123/18978	1.12923e-07	4.63802e-06	CRHBP/CAT/GJB2/CCNA2/EZH2/APOB/OXTR/TXNIP/LEP/KIF18A/ANXA1/H2AZ1/STAT5B/PCNA/ESR2/ADCYAP1R1/ALDH1A2/COL1A1/CFLAR/PENK/CALR/SLC6A4/TACR1/CRYAB/PDGFA/F7/STXBP1/SSTR1/ZNF703/PTCH1/ENO2/RARA/UCN/FOXA1/SFRP1/TH/PTGFR/SSTR2/EGFR/MAP1B/CCND1/SOCS2/ESR1/MYOG/CSN1S1/TACR3/AGT/POU4F1/AQP4/PTGS2/SLC34A1/GHSR/IHH/WNT7A/MYOD1	55
GOBP_OVULATION_CYCLE	37/4406	71/18978	1.15258e-07	4.71259e-06	INHBA/FZD4/OXTR/TIMP4/LEP/TYRO3/SLIT3/ANXA1/STAT5B/PCNA/EGR1/ADAMTS1/BMPR1B/MAP2K6/LHCGR/GDF10/AMH/SLIT2/KISS1/SERPINF1/TRPM2/PDGFRA/PTN/MMP19/MDK/PTPRN/A2M/ROBO2/GAS2/ESR1/GDF9/MSTN/RETN/PTX3/AFP/GPR149/OPRK1	37
GOBP_REPRODUCTIVE_SYSTEM_DEVELOPMENT	149/4406	437/18978	1.16155e-07	4.72797e-06	INHBA/ASPM/FZD4/PPARG/GJB2/E2F8/PLAC1/EPAS1/CCNF/RBP4/LEP/TYRO3/KIF18A/E2F7/SLIT3/ANXA1/MME/CEBPA/VGF/STAT5B/PKD2/PLK4/CDKN1C/BRIP1/ARID5B/WT1/KIT/ADAMTS1/FKBP4/RSPO3/FANCA/LEF1/HOXB13/BMPR1B/ADAM19/SDC1/AKR1C3/BAX/SULF1/SOCS3/BRCA2/BAK1/KDM5B/SIX4/KRT19/KLHL10/LHCGR/SCX/MYOCD/SPINT2/TIPARP/SPP1/ASCL2/UMODL1/AMH/HYAL3/KDR/PDGFA/BOK/TP63/BIK/TEX19/BMP6/CCN1/SLIT2/HMGB2/MMP14/LHX1/SRD5A2/GATA3/WNT7…	149
GOBP_RESPONSE_TO_CORTICOSTEROID	66/4406	157/18978	1.18194e-07	4.78951e-06	GJB2/PFKFB1/GHR/CDO1/SLIT3/ANXA1/PARP1/NR3C1/KLF9/PCK1/PCNA/AQP1/ADIPOQ/ZFP36/FOSB/COL1A1/CFLAR/SMYD3/TYMS/SDC1/AKR1C3/FOS/AVPR1A/SGK1/PCSK1/FAM107A/IL6/ZFP36L2/BMP6/SLIT2/EPO/WNT7B/SERPINF1/MDK/UCN/TH/A2M/NPAS4/SSTR2/EDN1/HSD11B2/CCND1/FBXO32/ADM/ANXA3/CALCR/CSN1S1/ALPL/NEFL/CPS1/MSTN/PDX1/AQP4/PTGS2/FLT3/NTRK3/SSTR5/CNGA3/GHSR/APOA2/BCHE/TPH2/UCN3/MYOD1/HMGCS2/HSD3B1	66
GOBP_NUCLEOSOME_ORGANIZATION	72/4406	176/18978	1.19792e-07	4.83266e-06	ASF1B/HJURP/MACROH2A1/H3C10/OIP5/H2BC5/H2BC17/H2AX/H2BC6/H2BC12/H3C12/H2BC9/H4C9/H2BU1/H4C5/H2BC7/RUVBL1/H4C14/H4C4/H2BC4/SMYD3/CHAF1B/MIS18A/H2BC11/MCM2/H3C2/H4C8/H2BC21/H2BC18/HMGA1/H1-2/CHAF1A/H4C12/H3C8/H1-5/H2BC8/H4C11/H2BC13/H3C3/CENPP/H1-3/HMGB2/H2AW/H2BC15/H1-4/H1-6/CENPW/H2BC14/TFPT/H4C3/H3C7/H3C6/NAP1L2/H4C2/H3C13/H4-16/H3C11/H2BC3/H2BC10/H2BE1/H4C1/H4C15/H3C14/NFE2/H3C1/H3C15/H1-1/PIWI…	72
GOBP_HEART_PROCESS	97/4406	258/18978	1.26941e-07	5.09843e-06	CAV1/HSPB7/KCNIP2/GSN/ADRA1A/EPAS1/SPX/DMD/ABCC9/CASQ2/SCN4B/ATP1A2/ANK2/EDNRB/ADM2/CELF2/FXYD1/MYLK2/CACNA2D1/TRDN/KCNJ3/YAP1/MAP2K6/SCN2B/KCNE1/AVPR1A/EDN2/THRB/CLIC2/SCN5A/BIN1/SCN3B/TNNI3/TRPC1/ATP1A3/ATP2B4/KCNE1B/RGS2/KCNE4/RGS4/DES/CORIN/ATP1B2/SEMA3A/ATP2A3/GATA4/CACNA1H/KCNJ2/KCNH2/UCN/TH/SREBF1/SLC1A1/CAV3/CHGA/HBEGF/CXCR4/KCNH6/PLN/SGCG/SLC8A2/MYL3/TBX18/ATP2A1/EDN1/HOPX/NOS1/KCNJ8/HRC…	97
GOBP_SECOND_MESSENGER_MEDIATED_SIGNALING	110/4406	302/18978	1.29505e-07	5.17848e-06	NPR1/PDE2A/PDE3B/NMUR1/GNAI1/CD36/DMD/CASQ2/ATP1A2/SCT/ANK2/SCTR/EDNRB/AQP1/SAMD14/FFAR4/NPR2/CCR8/ADCYAP1R1/TMEM100/IGF1/P2RY12/AKAP6/PDE11A/RAPGEF3/CDH13/GRIN2D/ACKR3/AVPR1A/PDE7B/CXCR2/EDN2/BST1/CLIC2/PRNP/NR5A2/TNNI3/ATP2B4/KDR/RCAN2/RCAN1/RNF157/ADGRB2/CIB1/ACKR4/MAFA/GRIN2B/GPR143/TRPM2/MCTP1/IRAG1/NRG1/MYOZ2/RGN/HOMER3/UCN/CCL20/CCR4/PTGDR2/PTGFR/ERBB3/NFAT5/EGFR/SELP/CXCR4/GAL/DMTN/CCR7/P…	110
GOBP_MORPHOGENESIS_OF_A_BRANCHING_STRUCTURE	79/4406	199/18978	1.36672e-07	5.44111e-06	CCL11/TGFBR2/SPRY2/TIMELESS/PKD2/FGF1/NOTCH4/WT1/RSPO3/SPRY1/PPP1CA/LEF1/HOXB13/FGF2/HOXA5/GBX2/SULF1/SOCS3/YAP1/ERMN/KDM5B/SIX4/SPINT2/NRP1/MAGED1/TIE1/RASIP1/KDR/PDGFA/BMP2/TP63/GPC3/NPNT/PROX1/FGF7/SLIT2/MMP14/SIX2/LHX1/CELSR1/FOXD1/SEMA3A/PTCH1/ESRP2/MDK/EPHA2/MET/FOXA1/SFRP1/CAV3/FZD5/ST14/PAX2/LGR4/TCF21/EDN1/GDNF/TDGF1/HGF/ADM/HHIP/ESR1/COL13A1/EGF/SHH/DLX2/LAMA1/AGT/GREB1L/GCM1/CITED1/DRD…	79
GOBP_WOUND_HEALING	147/4406	431/18978	1.37985e-07	5.46937e-06	CAV1/CCN4/HBB/PPARG/COMP/PLPP3/CD34/MCAM/TGFBR2/FERMT2/FN1/CD36/F10/TYRO3/ANO6/DST/VWF/F8/ANXA1/F12/PEAR1/KANK1/PROC/MYLK/PROS1/FGF1/MMRN1/NOTCH4/VAV2/AK3/IGF1/COL1A1/P2RY12/CFLAR/CSRP1/EVPL/PLAUR/FGF2/SAA1/CX3CL1/SDC1/TLR4/COL5A1/MPL/ACTA2/YAP1/ARHGAP24/C1QTNF1/ACVRL1/PPARA/CLDN19/EMILIN2/IL6/RAB3A/SLC7A11/SERPING1/KDR/PDGFA/TFPI/FAP/FKBP10/MYL9/F7/STXBP1/CCN1/PPL/F3/EPB41L4B/PHLDB2/PDGFRA/SCRIB…	147
GOBP_POSITIVE_REGULATION_OF_EPITHELIAL_CELL_PROLIFERATION	82/4406	209/18978	1.45082e-07	5.7257e-06	IQGAP3/CAV2/VEGFD/GPBAR1/CCL11/FGF1/TEK/CXCL12/NME1/IGF1/STAT5A/CFLAR/FGF2/CDH13/YAP1/KDM5B/NRP1/PRKD1/ACVRL1/HPN/TACR1/SCN5A/FLT4/LAMC1/MYDGF/KDR/PPP1R16B/BMP2/VIP/TP63/JUN/PROX1/SOX11/BMP6/TCF7L2/FGF7/HMGB2/EGR3/NR4A3/NOD2/NR4A1/SEMA5A/F3/ZNF703/DLX5/PTN/ESRP2/HYAL1/MDK/SCG2/PTPRN/ERBB2/SFRP1/MMP12/LRG1/EGFR/FZD7/C5AR2/PAX2/NODAL/ECM1/OSR1/ID1/CCL24/CCND1/XBP1/PRKCA/TWIST1/EGF/SHH/DLX6/TBX1/CCR…	82
GOBP_LOCOMOTORY_BEHAVIOR	77/4406	193/18978	1.53822e-07	6.04435e-06	FZD4/LGI4/ATP1A2/TAL1/PREX2/SNCA/EGR1/CXCL12/CHL1/PDE1B/PRKN/TMOD1/ARRDC3/CDH23/HPRT1/GRIN2D/DMBX1/PENK/ABHD12/KCNJ10/SOBP/EPS8/PAK5/RCAN1/RELN/OPRD1/SELENOP/TRH/TNR/GAD1/NRG1/NTF4/LMX1A/DPP4/ALDH1A3/TH/CEND1/NTSR1/SLC1A1/NAV2/APBA1/DRD4/ASTN1/SLITRK6/EN1/SNCG/SEZ6/IDO1/GDNF/SLURP1/DMRT3/EFNB3/ABAT/ZIC1/KLHL1/NPY2R/OTOG/SCN1A/NEGR1/ADCY5/RASD2/DRD2/GPR52/CHRNB4/ADORA2A/FEZF2/NPY1R/ALK/C1QL1/AVP/S…	77
MODULE_357	40/4406	80/18978	1.56045e-07	6.10528e-06	CAV1/CAV2/ADRB2/DST/PGAP4/MAOA/HAS3/DMRT2/AKR1C1/FBN2/SAA1/KLHL13/AKR1C3/KRT19/DUSP6/TP63/COL17A1/MMP14/LAMA3/GABRE/ANGPTL4/ALDH1A3/CLDN8/LMTK3/LAMB3/S100A8/TENM2/S100A9/ROPN1L/TRIM29/LAMC2/KRT5/PTGS2/KRT14/KRT15/KRT17/MRAP2/KRT1/KRT6A/FGFBP1	40
GOBP_ORGANIC_HYDROXY_COMPOUND_TRANSPORT	105/4406	286/18978	1.57794e-07	6.14719e-06	CAV1/SLC16A7/PPARG/APOB/AQP7/OXTR/RBP4/CD36/LEP/ABCA8/CHRNA6/EEPD1/CES1/AQP1/SYT13/NAXE/ADIPOQ/CETP/SNCA/CXCL12/SLC29A4/GRAMD1A/SLC16A3/PRKN/AKR1C1/SLC22A3/LRP1/SLCO1C1/KCNA2/KCNB1/ABCA5/MAPK15/KDM5B/SYT5/STX1A/C1QTNF1/SLC6A4/SPP1/ABCA1/RAB3A/SLC10A6/VIP/BMP6/HTR2A/GPM6B/SYT1/FFAR3/PTCH1/ASIC3/GALR1/PLTP/PLA2G10/CYP7A1/CHGA/GAL/DRD4/ADRA2A/STRA6/CARTPT/SLC51B/SLC5A8/SYT15/SYT17/SYT7/APOA1/ABCB11/…	105
GOBP_RESPONSE_TO_ALCOHOL	90/4406	236/18978	1.69528e-07	6.57611e-06	SLC2A4/CRHBP/CDK1/CAT/INHBA/RAD51/TGFBR2/CDO1/GNAI1/LEP/GNG2/SLIT3/GPLD1/PARP1/KLF9/CES1/ADIPOQ/CA3/FOXP3/GRAMD1A/BLM/ADCYAP1R1/CLDN5/KCNMB1/FOSB/TNFSF4/TGFBR3/TYMS/AKR1C3/FOS/BAK1/PENK/AVPR1A/RGS19/SGK1/TACR1/PPARA/PTGER4/KLF2/EPS8/F7/RGS2/SLIT2/RGS4/AKR1C2/GRIN2B/GATA3/LRP8/P2RY6/PTCH1/CSF3/RARA/BRCA1/TP53INP1/SFRP1/TH/CCL21/A2M/NPAS4/PTGFR/CYP7A1/SREBF1/CCR7/DRD4/S100A8/CLDN3/ABCB11/CCND1/ADH6…	90
HALLMARK_ESTROGEN_RESPONSE_EARLY	79/4406	200/18978	1.74993e-07	6.75918e-06	KLF4/PDLIM3/DLC1/CXCL12/KLF10/SLC37A1/ABLIM1/FKBP4/SLC7A5/CANT1/MUC1/KRT8/TJP3/FOS/SIAH2/SLC9A3R1/KRT19/FAM102A/RET/CYP26B1/KRT18/TIPARP/MYBL1/KCNK15/ADD3/SLC2A1/PMAIP1/CLDN7/RAB31/ANXA9/EGR3/DHRS3/CELSR1/RHOD/RARA/MICB/ESRP2/KDM4B/MSMB/TBC1D30/TTC39A/PLAAT3/TFF3/SLC1A1/CLIC3/NAV2/RASGRP1/DHCR7/CA12/SLC39A6/CISH/SLC1A4/UGCG/MLPH/CALB2/TFF1/CCN5/RAB17/CCND1/XBP1/RAPGEFL1/DHRS2/ABAT/LAD1/FCMR/CALCR…	79
GOBP_CYTOSOLIC_CALCIUM_ION_TRANSPORT	74/4406	184/18978	1.82505e-07	7.01947e-06	CAV1/SLC24A2/ADRA1A/DMD/CASQ2/ATP1A2/CEMIP/CXCL11/ANK2/CXCL10/MICU3/PKD2/SNCA/TRPA1/CACNB3/ADCYAP1R1/CACNA2D1/AKAP6/TRDN/FGF2/CX3CL1/RYR3/BAX/CXCL9/BAK1/GRIN2D/JPH2/PRKD1/CLIC2/PRNP/RASA3/TRPC1/ATP2B4/HTR2A/EPO/GRIN2B/CAPN3/JPH3/P2RY6/TRPM2/ATP2A3/CCL21/LIME1/NTSR1/JPH1/MCOLN2/TRPM1/CCR7/PLN/SLC8A2/CD19/SLC24A4/NOS1/HRC/GSTM2/HAP1/CORO1A/P2RX5/JPH4/GRIN2C/F2/CALCR/MS4A1/GRIN1/DHRS7C/JSRP1/SLC8A3/…	74
GOBP_EPITHELIAL_CELL_PROLIFERATION	152/4406	451/18978	1.96599e-07	7.52967e-06	CAV1/IQGAP3/UHRF1/CAV2/PPARG/VEGFD/GPBAR1/CD34/CCL11/ANGPT4/ANGPTL8/LEP/ITGB1BP1/ATOH8/MMRN2/KLF9/LIMS2/EDNRB/FGF1/CDKN1C/TEK/ANGPT1/CXCL12/KIT/NME1/PTPRM/ZFP36/ALDH1A2/SAV1/RGCC/IGF1/STAT5A/CFLAR/DAB2IP/TGFBR3/FGF2/HOXA5/MEF2C/BAX/SULF1/CDH13/YAP1/BRCA2/KDM5B/SIX4/NRP1/PRKD1/ACVRL1/HPN/TACR1/SCN5A/FLT4/LAMC1/MYDGF/MAGED1/TIE1/IL6/KDR/PPP1R16B/BMP2/FAP/VIP/TP63/GPC3/VSTM4/JUN/NKX6-1/PROX1/SOX11/T…	152
MODULE_57	31/4406	56/18978	2.04918e-07	7.81531e-06	PKMYT1/CDC25C/CDK1/PLK1/BUB1/CCNB1/PTTG1/CDC20/CCNB2/BUB1B/ESPL1/CCNA2/CDC45/E2F1/MAD2L1/CDC6/PCNA/CCNE2/ORC1/MCM4/CDC25A/CHEK1/CDC7/CCNE1/BUB3/DBF4/MCM2/CDKN2A/MCM6/E2F5/CDC25B	31
GOBP_CHEMICAL_SYNAPTIC_TRANSMISSION_POSTSYNAPTIC	47/4406	101/18978	2.16884e-07	8.23706e-06	ADRB2/CHRNA6/CDK5/SNCA/MAPK8IP2/SHANK3/CHRNA9/MEF2C/INSYN2A/GRIN2D/STX1A/P2RX6/RELN/RGS4/GRIN2B/NPAS4/NTSR1/DRD4/SLC8A2/NETO1/NLGN1/SEZ6/CHRNA1/RIMS2/P2RX5/ABAT/GRIN2C/GRIN1/CHRNA5/INSYN1/SLC8A3/DRD2/RIMS1/CHRNB4/CELF4/ADORA2A/CHRNA4/NLGN4X/NRXN1/CBLN1/P2RX2/CHRNA2/CHRND/WNT7A/CHRNG/CHRNB3/GLRA3	47
GOBP_MEMBRANE_DEPOLARIZATION_DURING_ACTION_POTENTIAL	23/4406	36/18978	2.22934e-07	8.43155e-06	SCN4A/SCN4B/ATP1A2/HCN2/ANK2/SCN9A/CACNA2D1/SCN11A/SCN3A/SCN2B/SCN5A/SCN3B/CACNA1H/KCNJ2/SCN2A/KCNH2/CAV3/CACNA1D/SCN7A/CACNA1I/SCN1A/CACNA1G/HCN4	23
GOBP_ACUTE_INFLAMMATORY_RESPONSE	51/4406	113/18978	2.25239e-07	8.48337e-06	FN1/ANO6/F8/F12/TFR2/ADAM8/EDNRB/KL/TNFSF4/DNASE1L3/SAA1/FCGR1A/ORM1/TACR1/SAA2/IL6/ORM2/RHBDD3/EPO/GATA3/F3/SIGIRR/FFAR3/FUT7/ELANE/FCGR3A/A2M/C2CD4B/CCR7/TFRC/ADRA2A/OSM/S100A8/C3/SAA4/PTGER3/CD6/NLRP6/F2/TREM1/C2CD4A/PLA2G2D/PTGS2/CREB3L3/HP/CNR1/IL31RA/APOA2/HPR/AHSG/NPY	51
GOBP_POSITIVE_REGULATION_OF_LIPID_METABOLIC_PROCESS	64/4406	153/18978	2.26758e-07	8.50529e-06	SORBS1/HSD17B13/PPARG/ABCD2/CCDC3/ADGRF5/PNPLA2/GPLD1/ANXA1/DGAT2/MLXIPL/CES1/SCT/CGA/FGF1/ADIPOQ/TEK/VAV2/KIT/P2RY12/FGF2/EEF1A2/AVPR1A/PRKD1/PPARA/ABHD6/EPHA8/FGFR3/BMP6/HTR2A/CCN1/AADAC/NR4A3/NOD2/PDGFRA/DISP3/IRS2/RGN/CCL21/CYP7A1/SREBF1/VAV3/CCR7/CD19/APOA1/ADM/APOC1/TWIST1/F2/IFNG/AGT/PTGS2/ENPP7/PLA2G3/FLT3/APOC2/PPARGC1A/AVP/APOA5/FGF21/CCL19/GHSR/APOA2/HTR2C	64
GOBP_ANATOMICAL_STRUCTURE_MATURATION	92/4406	244/18978	2.27714e-07	8.50602e-06	KCNIP2/AURKA/PPARG/KIF14/EPAS1/MYOC/ANGPTL8/LEP/TRIP13/LGI4/CEBPA/FLVCR1/S1PR1/TAL1/EDNRB/CDH5/CDKN1C/RECK/CNTNAP2/NPR2/ALDH1A2/IGF1/EPB42/HOXB13/HOXA5/ZBTB16/CX3CL1/TYMS/TMEM79/BRCA2/ASCL1/LHX6/TDRKH/TDRD10/RET/ACVRL1/PTH1R/KLF2/KDR/BMP2/EPHA8/FGFR3/EBP/NKX6-1/SCARF1/TUBB8/CDK5R1/EPO/B4GALT6/GLDN/GATA3/RAC3/IL21/RUNX2/CCDC154/FOXA1/CDC25B/CCL21/CDK5R2/CEND1/PLA2G10/SIX3/PCSK4/FZD5/GAL/PAX2/RND1/…	92
GOBP_RESPONSE_TO_AUDITORY_STIMULUS	19/4406	27/18978	2.65094e-07	9.86171e-06	ATP1A2/CXCL10/CNTNAP2/SHANK3/CHRNA9/ABHD12/USP53/TACR1/SLC1A3/PTN/MDK/UCN/KIAA0319/STRA6/SLITRK6/TIFAB/DRD2/NRXN1/KCNC1	19
REACTOME_HOMOLOGY_DIRECTED_REPAIR	59/4406	138/18978	2.71041e-07	1.00418e-05	EXO1/CLSPN/RAD51/RMI2/CCNA2/POLQ/EME1/PARP1/TIMELESS/RAD51AP1/H2BC5/H2BC17/H2AX/FEN1/PCNA/PPP4C/POLE2/H2BC6/BRIP1/DNA2/XRCC2/H2BC12/CHEK1/BLM/H2BC9/H4C9/H2BU1/H4C5/RMI1/H2BC7/H4C14/H4C4/H2BC4/RFC2/H2BC11/BRCA2/H4C8/H2BC21/BARD1/RFC4/GEN1/H4C12/H2BC8/H4C11/H2BC13/EME2/H2BC15/H2BC14/BRCA1/H4C3/H4C2/H4-16/H2BC3/H2BC10/H4C1/H4C15/H2BS1/H4C13/H4C6	59
REACTOME_COLLAGEN_FORMATION	43/4406	90/18978	2.81373e-07	1.03822e-05	COL10A1/COL11A1/MMP13/ADAMTS14/PCOLCE2/DST/P4HA3/CRTAP/COL6A6/COL1A1/COL22A1/COL5A1/COL25A1/COL5A2/MMP9/LOXL1/COL17A1/MMP3/COL24A1/COL6A5/COL1A2/P4HA1/COL12A1/LAMA3/COL2A1/TLL2/P3H2/COL14A1/COL3A1/LAMB3/TLL1/COL13A1/ADAMTS3/LOXL4/COL9A3/COL4A3/COLGALT2/COL8A1/LAMC2/COL9A1/COL4A6/COL20A1/COL26A1	43
GOBP_REGULATION_OF_PEPTIDASE_ACTIVITY	153/4406	457/18978	2.8484e-07	1.04676e-05	CAV1/ACVR1C/GSN/ITIH5/PTTG1/CST1/PPARG/BIRC5/CST4/TIMP4/FN1/CST2/KLF4/PCOLCE2/AQP1/PROS1/DLC1/SNCA/RECK/SOX7/CRIM1/IFI6/CFLAR/LRP1/VSIR/PLAUR/DPEP1/BAX/SIAH2/PPM1F/BAK1/CST5/PI16/PSME2/SPINT2/PRR7/CRB2/PYCARD/CRYAB/BCL2L12/MMP9/UMODL1/PRNP/PMAIP1/BIN1/EFNA3/HSPE1/SERPING1/BOK/TFPI/CST6/TP63/GPC3/BBC3/CDKN2D/EFNA1/CCN1/GAPDH/PSENEN/SPINK4/GRIN2B/PRSS22/NR4A1/SERPINF1/F3/RPS6KA3/TTBK1/LCN1/CTSD/ATP…	153
GOBP_ERK1_AND_ERK2_CASCADE	120/4406	341/18978	3.0391e-07	1.11233e-05	IQGAP3/CDK1/MTURN/FAM83D/GPBAR1/CCL11/ADRA1A/FERMT2/OXTR/FN1/CD36/AKAP12/SPRY2/ITGB1BP1/FGF1/FFAR4/ADIPOQ/TEK/EZR/ANGPT1/NDRG2/PDGFD/IGF1/CFLAR/SPRY1/CCL14/DAB2IP/TGFBR3/FGF2/CHRNA9/CX3CL1/S100A7/TLR4/ACTA2/SLC9A3R1/ACKR3/NRP1/PYCARD/PTGER4/FLT4/ATF3/CCL16/DUSP6/KDR/PDGFA/NTRK2/BMP2/FGFR3/EPHB1/JUN/SEMA7A/NPNT/ZFP36L2/HTR2A/CCN1/CCL23/CIB1/EPO/NOD2/CCL7/SIRPA/P2RY6/PSCA/PDGFRA/GATA4/HCRTR1/NRG1/E…	120
GOBP_REGULATION_OF_NEUROTRANSMITTER_TRANSPORT	46/4406	99/18978	3.07161e-07	1.11524e-05	ADRA1A/CHRNA6/ATP1A2/CDK5/SNCA/PRKN/PER2/MEF2C/STX1A/RAB3A/RIMS4/STXBP1/HTR2A/GIPC1/CPLX2/GPM6B/SYT1/GFAP/MCTP1/RIMS3/SYN1/APBA1/DRD4/ADRA2A/SLC4A8/KMO/NLGN1/NOS1/SNCG/CAMK2A/GDNF/SYP/CSPG5/CHRNA5/SNCAIP/DRD2/RIMS1/CHRNB4/BAIAP3/ADORA2A/CNR1/SYT4/PRKCG/WNT7A/CHRNB3/CPLX4	46
GOBP_SENSORY_PERCEPTION_OF_PAIN	46/4406	99/18978	3.07161e-07	1.11524e-05	SPX/MME/CDK5/MGLL/EDNRB/CXCL12/SCN9A/NDN/TRPA1/TMEM100/NR2F6/KCNA2/SCN11A/GRIN2D/PENK/TACR1/SCN3B/VIP/EPHB1/OPRD1/HTR2A/MRGPRX2/POMK/ASIC3/CCN3/NTSR1/IL12B/CXCR4/KCNA1/PRDM12/EDN1/CCL2/SCN1A/CNR2/OPRPN/PTGS2/CHRNA4/ALOXE3/NPY1R/TAC1/CNR1/PROK2/GIP/CALCA/OPRK1/IAPP	46
GOBP_MEIOTIC_CELL_CYCLE	98/4406	266/18978	3.33731e-07	1.20688e-05	NEK2/PKMYT1/CDC25C/NUF2/PLK1/BUB1/PTTG1/ASPM/EXO1/CKS2/AURKA/NDC80/SGO1/CDC20/TOP2A/CCNB2/BUB1B/RAD51/NCAPH/ESPL1/TTK/TRIP13/RAD54L/KIF18A/EME1/RAD51AP1/H2AX/FBXO43/RAD54B/CCNE2/P3H4/BRIP1/XRCC2/IHO1/CDC25A/FANCD2/NPR2/SGO2/RMI1/FANCA/CCNE1/BUB3/DUSP1/CENPX/TUBG1/MAPK15/BRCA2/CALR/SMC4/TDRKH/CYP26B1/MYBL1/HSF2BP/DUSP13/EME2/TEX19/TUBB8/CENPS/RSPH1/HORMAD1/SPIRE2/SYCE3/RAD21/SMC1B/CDC25B/OVOL1/SYC…	98
REACTOME_FORMATION_OF_FIBRIN_CLOT_CLOTTING_CASCADE	24/4406	39/18978	3.38476e-07	1.21919e-05	F10/VWF/F8/F12/PROC/PROS1/CD177/SERPING1/TFPI/F7/F3/THBD/A2M/PF4/F13A1/SERPINC1/F2/SERPIND1/PRTN3/F13B/KNG1/FGB/FGG/PF4V1	24
GOBP_REGULATION_OF_ANATOMICAL_STRUCTURE_SIZE	161/4406	487/18978	3.45272e-07	1.23875e-05	CAV1/NPR1/IQGAP3/GSN/CFL2/SPTBN1/COMP/CCL11/ADRA1A/PLXNA4/SEMA3G/OXTR/LMOD1/FN1/IQANK1/LEP/ANO6/ADRB2/CIT/ITGB1BP1/ATP1A2/KANK1/SCT/CDK5/SCTR/HTR1D/EDNRB/AQP1/SLC12A8/EZR/CXCL12/AVPR2/VAV2/CRACD/TMOD1/PER2/KCNMB1/DPYSL2/CYRIA/DAAM2/SHANK3/PPP1CA/PLXNA3/PAK3/UTS2B/LIMK1/ITGA1/ACTA2/SLC9A3R1/PPP1R15A/KANK3/AVPR1A/CRABP2/RET/NRP1/ESAM/SOD3/SLC6A4/TACR1/PYCARD/EDN2/SPP1/ADD3/FER/BIN1/KLF2/BAIAP2L1/EP…	161
MODULE_274	40/4406	82/18978	3.63127e-07	1.29768e-05	GRM4/MAPK8IP2/KCNMB1/SYN2/SYT5/SCN2B/HTR2A/SLC1A3/SYT1/GABRA5/GAD1/SYN1/GABRE/NTSR1/SLC1A1/APBA1/DRD4/GRIA2/NOS1/DOC2A/HTR3A/SLC1A6/ABAT/KCNQ3/NCAM1/GRIN1/HTR6/GABRA1/DRD2/CHRNB4/GABRG2/PNOC/ASIC2/GRIK1/CBLN1/GALR3/CHRND/CHRNB3/SLC6A2/OPRK1	40
HALLMARK_KRAS_SIGNALING_DN	78/4406	200/18978	3.84747e-07	1.36955e-05	SLC16A7/SYNPO/HTR1D/PRKN/CCR8/KCNMB1/CD80/RIBC2/TLX1/GPR19/BMPR1B/ZBTB16/ENTPD7/DLK2/BARD1/CAPN9/SGK1/EDN2/THRB/P2RX6/TNNI3/NRIP2/FGFR3/CACNG1/SELENOP/SLC29A3/CLPS/CNTFR/COL2A1/CPB1/MX1/MAGIX/RSAD2/PTGFR/CPA2/TCL1A/IL12B/PDCD1/NPHS1/TSHB/CALML5/CLDN8/NGB/TENM2/EDN1/SLC5A5/ABCB11/NOS1/HSD11B2/TG/GDNF/GP2/LYPD3/SNCB/IFNG/EGF/GAMT/PNMT/FGF16/CYP39A1/CD207/KRT5/KRT15/BRDT/EDAR/SLC12A3/TEX15/PAX3/CALC…	78
GOBP_ODONTOGENESIS	56/4406	130/18978	4.00106e-07	1.41866e-05	INHBA/ADAMTS5/CD34/AQP1/TUFT1/APCDD1/ROGDI/COL1A1/RELT/KLK4/LEF1/SDC1/BAX/PPARA/SCN5A/BMP2/TP63/EDA/DMP1/RUNX2/COL1A2/PDGFRA/NGFR/CCDC154/ASPN/TCIRG1/PAX9/LRP4/OSR1/SLC24A4/EDN1/MSX1/DLX3/ADM/DMRT3/NKX2-3/TWIST1/ALPL/SHH/DLX2/ODAPH/TBX1/SOSTDC1/DSPP/EDAR/SLC34A1/RSPO2/WDR72/DLX1/AMTN/ENAM/FGF8/LHX8/FGF4/HAND1/AMELX	56
GOBP_EMBRYONIC_SKELETAL_SYSTEM_DEVELOPMENT	55/4406	127/18978	4.10413e-07	1.44954e-05	COL11A1/TGFBR2/RBP4/TBX15/FLVCR1/HOXC11/DMRT2/COL1A1/NKX3-2/HOXA5/SULF1/PCSK5/SIX4/HOXA4/SCX/SLC39A1/HOXA6/CHST11/HOXA2/SOX11/HOXB9/MMP14/SIX2/LHX1/HOXA3/RUNX2/PDGFRA/HYAL1/COL2A1/HOXA7/SLC2A10/ALX4/PCGF2/ZEB1/SULF2/NODAL/OSR1/HOXC4/HOXB5/HOXB2/HOXB6/PAX5/TWIST1/HOXA9/HOXB1/SHH/DLX2/HOXD4/TBX1/WNT11/HOXA11/DLX1/ALX3/FGF8/IHH	55
GOBP_MEIOTIC_CELL_CYCLE_PROCESS	80/4406	207/18978	4.25903e-07	1.49842e-05	CDC25C/NUF2/PLK1/BUB1/PTTG1/ASPM/CKS2/AURKA/NDC80/SGO1/CDC20/TOP2A/CCNB2/BUB1B/RAD51/NCAPH/ESPL1/TTK/TRIP13/RAD54L/KIF18A/EME1/RAD51AP1/FBXO43/RAD54B/CCNE2/P3H4/BRIP1/IHO1/CDC25A/FANCD2/SGO2/RMI1/FANCA/CCNE1/CENPX/TUBG1/MAPK15/BRCA2/CALR/SMC4/TDRKH/CYP26B1/MYBL1/HSF2BP/EME2/TEX19/TUBB8/CENPS/HORMAD1/SPIRE2/SYCE3/RAD21/CDC25B/OVOL1/SYCP2/TEX11/EDN1/MAEL/MSX1/HUS1B/TEX14/HFM1/DMRT1/STRA8/MND1/REC8/…	80
GOBP_DOPAMINE_SECRETION	23/4406	37/18978	4.59495e-07	1.61036e-05	CHRNA6/SYT13/SNCA/CXCL12/PRKN/KCNA2/SYT5/RAB3A/HTR2A/SYT1/SYT15/SYT17/SYT7/SNCG/GDNF/SYT9/ABAT/DRD2/CHRNA4/CNR1/SYT4/SYT10/OPRK1	23
MODULE_297	39/4406	80/18978	5.16956e-07	1.80477e-05	CAV1/CAV2/ADRB2/DST/PGAP4/MAOA/HAS3/DMRT2/AKR1C1/FBN2/SAA1/KLHL13/AKR1C3/DUSP6/TP63/COL17A1/MMP14/LAMA3/GABRE/ANGPTL4/ALDH1A3/CLDN8/LMTK3/LAMB3/S100A8/TENM2/S100A9/ROPN1L/TRIM29/LAMC2/KRT5/PTGS2/KRT14/KRT15/KRT17/MRAP2/KRT1/KRT6A/FGFBP1	39
GOBP_HEMOSTASIS	86/4406	228/18978	5.45574e-07	1.89739e-05	CAV1/HBB/COMP/CD34/FN1/CD36/F10/TYRO3/ANO6/VWF/F8/F12/PEAR1/PROC/PROS1/MMRN1/AVPR2/VAV2/AK3/P2RY12/CSRP1/PLAUR/SAA1/TLR4/MPL/C1QTNF1/FLI1/EMILIN2/IL6/SLC7A11/SERPING1/PDGFA/TFPI/FAP/MYL9/F7/STXBP1/F3/PDGFRA/THBD/PLAU/HSPB1/ST3GAL4/F2RL2/VAV3/SELP/PROZ/COL3A1/DMTN/ADRA2A/PF4/EPHB2/F13A1/EDN1/SLC4A1/CTSG/FBLN1/SERPINC1/PLA2G4A/PRKCA/ABAT/ADAMTS18/ADRA2B/DGKI/HGFAC/F2/SHH/NFE2/BLK/SERPIND1/ADORA2A/D…	86
GOBP_CELL_MATURATION	72/4406	182/18978	5.62275e-07	1.948e-05	KCNIP2/AURKA/PPARG/KIF14/EPAS1/MYOC/ANGPTL8/TRIP13/LGI4/CEBPA/FLVCR1/TAL1/EDNRB/CDKN1C/CNTNAP2/NPR2/EPB42/HOXB13/HOXA5/CX3CL1/TYMS/TMEM79/BRCA2/ASCL1/LHX6/TDRKH/TDRD10/RET/PTH1R/KLF2/KDR/EPHA8/NKX6-1/SCARF1/TUBB8/EPO/B4GALT6/GLDN/GATA3/RAC3/IL21/RUNX2/FOXA1/CDC25B/CCL21/PLA2G10/SIX3/PCSK4/FZD5/RND1/CLEC7A/BFSP2/EDN1/BHLHA15/ROPN1L/C3/TRIM58/ADGRB3/REC8/PLA2G3/ACTL6B/NRCAM/SLC26A3/C1QL1/PAEP/SOX10…	72
MODULE_201	28/4406	50/18978	5.75348e-07	1.98572e-05	MYOM1/PPP1R12B/OXTR/CASQ2/MYH11/CKMT2/SSPN/KCNMB1/FXYD1/MYOM2/TNNT3/CRYAB/SCN5A/MYH3/CACNG1/KCNH2/ALDOA/PLN/MYL3/KCNA1/NOS1/HRC/SCN7A/C4B/ACTA1/ACTC1/MYL7/MYH7	28
GOBP_REGULATION_OF_NEURON_DIFFERENTIATION	75/4406	192/18978	5.93249e-07	2.03974e-05	MMD/WDR62/ASPM/ECT2/DTX1/EDNRB/ESRP1/CXCL12/DIXDC1/DPYSL2/MEF2C/ASCL1/CALR/RET/SLC6A4/FEZ1/BCL6/BIN1/BMP2/HOXA2/NKX6-1/PROX1/SOX11/BMP6/CDK5R1/EPO/RAC3/PAX6/NKX2-2/GDPD5/RARA/DISP3/NTF4/LMX1A/LIN28A/GPR37L1/ID4/FOXA1/SFRP1/SIX3/GPRC5B/ZEB1/NREP/NAP1L2/SOX2/MAP1B/NLGN1/FOXG1/SOCS2/BRINP3/DKK1/ADRA2B/ISL2/TLX3/SHH/DLX2/BRINP1/NKX2-5/RNF112/MAG/NRCAM/FEZF1/FEZF2/ALK/OLIG2/BRINP2/PCP4/VWC2L/SOX3/LBX1…	75
MODULE_180	52/4406	119/18978	5.99688e-07	2.0541e-05	MTARC1/NUP210/RAB26/S100P/METTL7A/LLGL2/TPD52/AKR1C1/RGCC/SLC22A3/MAL2/MUC1/KRT8/TJP3/NAT1/SLC9A3R1/CDKN2A/KRT19/CRABP2/SPINT2/RASL10A/KRT18/EPCAM/MNX1/CLDN7/ANXA9/ARHGEF16/PPL/GATA3/GPR160/ESRP2/MDK/AGR2/DPP4/TRPS1/FOXA1/ERBB3/PRR15L/VAV3/DPYSL5/MLPH/PRLR/SYT17/CCN5/GRB7/C4B/FBP1/NPY1R/MSI1/GDA/SLC4A10/HGD	52
GOBP_NEURAL_PRECURSOR_CELL_PROLIFERATION	60/4406	144/18978	6.26151e-07	2.13668e-05	MELK/WDR62/ASPM/KIF14/SHCBP1/FOXO1/RACGAP1/LIMS2/ARTN/LHX2/DIXDC1/LEF1/FGF2/GBX2/CX3CL1/KCTD13/ASCL1/INSM1/SPINT2/SLC6A4/EMX1/IGF2BP1/EPHB1/PROX1/CDH2/LHX1/PAX6/PTN/DISP3/EMX2/MDK/SOX5/GPR37L1/ID4/CEND1/SIX3/DCT/KCNA1/ELL3/FOXG1/HHIP/OTP/DMRTA2/TAFA1/EGF/SHH/POU3F2/CX3CR1/VAX1/ARX/DRD2/POU3F3/SOX10/LHX5/PTPRZ1/TRIM71/FGF8/WNT3A/WNT7A/NEUROD4	60
MODULE_385	19/4406	28/18978	6.44485e-07	2.19101e-05	LPL/APOB/FN1/TGFBR3/FSTL1/AOC1/CCL23/CCL7/PTN/NCAN/MDK/HBEGF/THBS2/LAMC2/SERPIND1/PRG2/VTN/FGFBP1/HRG	19
GOBP_SENSORY_ORGAN_MORPHOGENESIS	97/4406	266/18978	6.57396e-07	2.22656e-05	COL11A1/RBP4/CTHRC1/SPRY2/TPRN/MFAP2/WDPCP/PTPRM/HOXC13/FBN2/NKX3-2/CDH23/FGF2/GBX2/CHRNA9/BAX/COL5A1/BAK1/SLC9A3R1/SIX4/NECTIN3/CYP26B1/OTX1/CRB2/SLC44A4/HPN/COL5A2/THRB/SOBP/MFAP5/EFEMP1/KDR/NTRK2/EPHB1/HOXA2/FZD2/PROX1/SOX11/LRIG3/SIX2/SHROOM2/LHX1/GATA3/PAX6/HMX2/DLX5/SCRIB/COL2A1/EPHA2/ALDH1A3/TH/SIX3/LHFPL5/SLC1A1/ZEB1/FZD5/GNGT1/RPE65/PAX2/MYO3B/LCTL/STRA6/SLITRK6/HMX3/EPHB2/OSR1/TBX18/EDN…	97
GOBP_REGULATION_OF_CATION_CHANNEL_ACTIVITY	71/4406	180/18978	7.64607e-07	2.58005e-05	CAV1/KCNIP2/CRHBP/CNIH2/ADRB2/DMD/CASQ2/ANK2/CDK5/PKD2/AHNAK/MAPK8IP2/CACNB3/KCNAB1/CACNA2D1/AKAP6/TRDN/SHANK3/MEF2C/LRRC38/ANTKMT/KCNE1/JPH2/CLIC2/MMP9/RASGRF2/KCNE1B/KCNE4/RELN/CACNG4/EPO/SLC6A9/JPH3/P2RY6/CBARP/CACNG5/NTSR1/JPH1/SHISA8/ACTN2/GAL/PLN/DRD4/KCNA1/SHISA9/NETO1/EPHB2/EDN1/NLGN1/NOS1/HRC/GSTM2/KCNG1/HAP1/GEM/CCL2/JPH4/GALR2/IFNG/HPCA/RASGRF1/JSRP1/DRD2/LRRC26/STAC2/ARC/KCNS1/KCNC1/P…	71
GOBP_RESPIRATORY_SYSTEM_DEVELOPMENT	78/4406	203/18978	7.73542e-07	2.60053e-05	TGFBR2/EPAS1/RBP4/SPRY2/TIMELESS/MME/CEBPA/SIM2/FGF1/HSD11B1/WDPCP/WT1/ALDH1A2/SAV1/FOXJ1/SPRY1/PPP1CA/LEF1/FGF2/HOXA5/YAP1/CLCN2/ADAMTSL2/ASCL1/SIX4/PKDCC/MYOCD/EDN2/THRB/FLT4/RAB3A/SLC7A11/KLF2/KDR/PDGFA/CCBE1/GPC3/PROX1/SOX11/FGF7/EDA/MMP14/CELSR1/WNT7B/NFIB/DLX5/PDGFRA/RARA/ESRP2/SLC23A1/AGR2/BASP1/FOXA1/ALDH1A3/MMP12/ZFPM2/SREBF1/COL3A1/CYP1A2/NODAL/STRA6/TCF21/SPDEF/HOPX/HHIP/RCN3/RXFP1/SHH…	78
REACTOME_RESOLUTION_OF_SISTER_CHROMATID_COHESION	54/4406	126/18978	7.78332e-07	2.60698e-05	NUF2/SPC25/CDK1/CENPF/PLK1/BUB1/SPC24/CCNB1/KIF2C/ZWINT/SKA1/NDC80/CDCA8/CDCA5/SGO1/BIRC5/CDC20/CCNB2/ERCC6L/BUB1B/KNL1/AURKB/CENPM/CENPA/CENPU/CENPE/KIF18A/MAD2L1/CENPI/CENPK/PPP2R1B/CENPL/TUBA1C/CENPO/ZWILCH/SGO2/TUBB3/BUB3/DSN1/CENPH/KNTC1/TUBA3D/CENPN/CENPP/TUBB8/CENPS/TUBA3E/RAD21/TUBB6/TUBA4B/TUBA3C/TUBB4A/TUBAL3/TUBB8B	54
GOBP_POSITIVE_REGULATION_OF_CELL_ADHESION	148/4406	446/18978	7.95555e-07	2.65487e-05	GPAM/CAV1/IBSP/PLPP3/TGFBR2/FERMT2/KIF26B/MYOC/ECM2/FN1/CD36/LEP/SOX12/ITGB1BP1/ANXA1/GFUS/LIMS2/ADAM8/PCK1/EGFLAM/STAT5B/MMRN1/IL4I1/TEK/ANGPT1/TNFRSF18/CXCL12/CEACAM6/FOXP3/CD80/IGF1/CD209/P2RY12/TNFSF4/VSIR/UTRN/PLAUR/LEF1/SAA1/ZBTB16/CX3CL1/ADAM19/CDH13/VIT/PPM1F/CALR/RET/CCDC80/NRP1/ABI3BP/PYCARD/RELL2/BCL6/EMILIN2/IL6/KDR/NPNT/APBB1IP/CCL28/CCN1/EGR3/NR4A3/CIB1/EPO/NOD2/NEDD9/GATA3/RAC3/IL2…	148
GOBP_EAR_MORPHOGENESIS	53/4406	123/18978	8.00539e-07	2.66172e-05	COL11A1/CTHRC1/SPRY2/TPRN/WDPCP/NKX3-2/CDH23/GBX2/CHRNA9/SLC9A3R1/SIX4/OTX1/SLC44A4/HPN/SOBP/HOXA2/FZD2/PROX1/LRIG3/SIX2/GATA3/HMX2/DLX5/SCRIB/COL2A1/ALDH1A3/LHFPL5/ZEB1/PAX2/MYO3B/SLITRK6/HMX3/EPHB2/OSR1/TBX18/EDN1/MSX1/FOXG1/GRXCR2/TMIE/ZIC1/GRHL3/USH1G/TWIST1/TIFAB/DLX6/CLRN1/TBX1/TCAP/FGF8/WNT3A/GJB6/OTOP1	53
GOBP_MEMBRANE_DEPOLARIZATION	40/4406	84/18978	8.07553e-07	2.67524e-05	FHL1/CAV1/MYOC/SCN4A/CHRNA6/PARP1/SCN4B/ATP1A2/HCN2/ANK2/SCN9A/HSH2D/IFI6/CACNA2D1/CHRNA9/DCN/SCN11A/SCN3A/SCN2B/SCN5A/SCN3B/KDR/BOK/MLLT11/CACNA1H/KCNJ2/SCN2A/KCNH2/NTSR1/CAV3/EDN1/CACNA1D/SCN7A/CACNA1I/SCN1A/HCN1/CACNA1G/ADORA2A/CHRNA4/HCN4	40
MODULE_68	18/4406	26/18978	8.11268e-07	2.67777e-05	KRT8/KRT19/VIM/KRT18/INA/KRT2/NEFL/KRT86/KRT5/DRD2/KRT14/KRT15/KRT17/KRT35/KRT1/KRT6A/KRT16/KRT85	18
GOBP_REGULATION_OF_TRANSPORTER_ACTIVITY	108/4406	305/18978	8.28605e-07	2.72509e-05	FHL1/CAV1/KCNIP2/CRHBP/PPARG/CNIH2/ADRB2/SGK2/DMD/CASQ2/SCN4B/ATP1A2/SYNGR3/ANK2/CDK5/PKD2/ADIPOQ/SNCA/AHNAK/MAPK8IP2/CACNB3/KCNAB1/FXYD1/UTRN/CACNA2D1/AKAP6/TRDN/SHANK3/ABCB1/MEF2C/LRRC38/SLC9A3R1/ANTKMT/SCN2B/KCNE1/JPH2/SGK1/CLIC2/MMP9/PRNP/TRPC6/RASGRF2/SCN3B/KCNE1B/FXYD2/KCNE4/RELN/ANO9/CACNG4/EPO/SLC6A9/JPH3/ATP1B2/P2RY6/RGN/CBARP/CACNG5/TESC/NTSR1/JPH1/SHISA8/CAV3/ACTN2/GAL/PLN/DRD4/ADRA2A/…	108
GOBP_VASCULAR_TRANSPORT	41/4406	87/18978	8.34749e-07	2.73495e-05	SLC2A4/SLC16A7/LEPR/CD36/ABCC9/ATP1A2/SLC29A4/SLC22A3/LRP1/SLCO1C1/SLC7A5/ABCB1/SLC9A3R1/AVPR1A/SLC27A4/SLC2A1/ATP2B4/SLC38A5/SLC1A3/SLC6A9/SLC7A3/ATP1B2/ABCG2/ATP2A3/SLC2A10/ABCC5/SLC16A12/SLC1A1/SLC8A2/TFRC/SLC4A8/SLC1A4/SLC5A5/KCNJ8/SLC7A8/SLC1A2/SLC6A17/SLC7A2/ATP1A4/SLC5A1/AVPR1B	41
GOBP_STRIATED_MUSCLE_CELL_DEVELOPMENT	34/4406	67/18978	8.40641e-07	2.73495e-05	CFL2/LMOD1/TNNT1/MYH11/PGM5/TMOD1/CFLAR/MYOM2/CSRP1/SDC1/SIX4/KRT19/LDB3/TNNT3/MYH3/MYL9/PROX1/CAPN3/FHOD3/FLNC/PDGFRA/TMOD2/MYOZ2/CAV3/ACTN2/EDN1/NKX2-5/ANKRD1/ACTA1/MYH6/SYNPO2L/TCAP/MYL2/ACTC1	34
REACTOME_COLLAGEN_BIOSYNTHESIS_AND_MODIFYING_ENZYMES	34/4406	67/18978	8.40641e-07	2.73495e-05	COL10A1/COL11A1/ADAMTS14/PCOLCE2/P4HA3/CRTAP/COL6A6/COL1A1/COL22A1/COL5A1/COL25A1/COL5A2/COL17A1/COL24A1/COL6A5/COL1A2/P4HA1/COL12A1/COL2A1/TLL2/P3H2/COL14A1/COL3A1/TLL1/COL13A1/ADAMTS3/COL9A3/COL4A3/COLGALT2/COL8A1/COL9A1/COL4A6/COL20A1/COL26A1	34
GOBP_ODONTOGENESIS_OF_DENTIN_CONTAINING_TOOTH	42/4406	90/18978	8.56287e-07	2.7759e-05	APCDD1/ROGDI/RELT/KLK4/LEF1/BAX/PPARA/SCN5A/BMP2/TP63/EDA/DMP1/RUNX2/PDGFRA/NGFR/CCDC154/TCIRG1/LRP4/SLC24A4/MSX1/DLX3/ADM/DMRT3/NKX2-3/SHH/DLX2/ODAPH/TBX1/SOSTDC1/DSPP/EDAR/SLC34A1/RSPO2/WDR72/DLX1/AMTN/ENAM/FGF8/LHX8/FGF4/HAND1/AMELX	42
GOBP_LIMBIC_SYSTEM_DEVELOPMENT	48/4406	108/18978	8.79937e-07	2.84242e-05	KIF14/EZH2/EZH1/ATP1A2/SCT/CDK5/CNTNAP2/LEF1/PLXNA3/BAX/NRP1/FEZ1/ATP2B4/PROX1/RELN/CDK5R1/SRD5A2/LRP8/SEMA3A/RARA/LMX1A/EMX2/MDK/ID4/ALDH1A3/CDK5R2/KCNA1/HAP1/OTP/NDNF/ANXA3/MAS1/DLX2/NEFL/POU3F2/DRD2/RAX/TBR1/FEZF2/ALK/SOX3/LHX5/DLX1/WNT3A/PROP1/SLC32A1/NEUROD1/HSD3B1	48
MODULE_172	44/4406	96/18978	8.83082e-07	2.84246e-05	MMP11/MMP13/MMP1/F10/F12/PROC/OLR1/CPM/GALE/IGF1/HPN/MMP9/SORD/FAP/PRSS8/CFB/MMP3/MMP14/CTSD/PLAU/TIMP1/DPP4/MMP12/PROZ/PRSS2/AEBP1/CFI/APOC1/GZMK/F2/PRSS23/LYZ/GZMB/TMPRSS2/GZMA/APOC2/CTSE/PLA2G2A/HP/WFDC2/APOC3/UBD/PLG/HMGCS2	44
GOBP_RESPONSE_TO_PEPTIDE_HORMONE	136/4406	404/18978	9.1361e-07	2.93033e-05	CAV1/SIK2/SORBS1/SLC2A4/ACVR1C/CRHBP/CAT/LPL/CAV2/PPARG/GJB2/PDE3B/CCNA2/PFKFB1/GHR/RHOQ/OXTR/FOXO1/CDO1/GNAI1/PDK4/KLF15/TIMP4/LEP/ZNF106/GPLD1/CDC6/ANXA1/PARP1/HADH/TNS2/KANK1/VGF/PCK1/STAT5B/PID1/EDNRB/KL/EIF4EBP2/BRIP1/CRY2/ADIPOQ/TRIB3/TRARG1/EGR1/CXCL12/KAT2B/MGARP/STAT5A/COL1A1/CFLAR/TGFBR3/EGR2/SOCS3/FOXO4/GLP2R/LHCGR/PCSK1/SLC22A12/ECHDC3/PIK3R1/TBC1D4/PPARA/SLC27A4/UMODL1/SLC2A1/FER/BAI…	136
GOBP_CARTILAGE_DEVELOPMENT	75/4406	194/18978	9.49798e-07	3.03567e-05	COL11A1/MMP13/CCN4/COMP/BMP8A/EPYC/GHR/TGFBR2/PITX1/LEP/BGN/GPLD1/MATN3/COL1A1/NKX3-2/FGF2/HOXA5/BMPR1B/ZBTB16/TYMS/MEF2C/SULF1/BMP3/PKDCC/SCX/ACVRL1/MAF/PTH1R/MBOAT2/EFEMP1/HYAL3/BMP2/FGFR3/CHST11/BMP6/CCN1/SIX2/HOXA3/WNT7B/RUNX2/NFIB/RARA/HYAL1/COL2A1/MDK/SOX5/TIMP1/CCN3/OTOR/TRPS1/ZEB1/COL3A1/CYTL1/HMGA2/SULF2/ARID5A/ECM1/OSR1/EDN1/HOXC4/MSX1/RARB/BMP8B/WNT10B/DLX2/WNT11/HOXA11/RSPO2/BMP5/CER1…	75
GOBP_DOPAMINE_TRANSPORT	28/4406	51/18978	9.935e-07	3.16421e-05	CHRNA6/SYT13/SNCA/CXCL12/SLC29A4/PRKN/SLC22A3/KCNA2/MAPK15/SYT5/RAB3A/HTR2A/SYT1/DRD4/SYT15/SYT17/SYT7/SNCG/GDNF/SYT9/ABAT/DRD2/CHRNA4/CNR1/SYT4/SLC6A2/SYT10/OPRK1	28
GOBP_GRANULOCYTE_CHEMOTAXIS	54/4406	127/18978	1.05049e-06	3.33402e-05	CCL11/ANXA1/CXCL11/CXCL10/CXCL2/S100A14/CCL14/SAA1/CX3CL1/S100A7/CXCL9/ITGA1/CXCR2/EDN2/BST1/CCL16/SLIT2/CCL23/NOD2/CCL7/JAM3/ITGA9/MDK/SCG2/DPP4/CCL20/RARRES2/CCL21/VAV3/CXCL3/CCR7/C5AR2/CCL17/PF4/S100A8/CCL13/S100A9/EDN1/CXCL13/CXCL17/CCL24/CCL2/CCL25/PREX1/EDN3/TREM1/CSF3R/MSTN/PPBP/CCL5/IL34/CCL1/CCL19/PF4V1	54
GOBP_POSITIVE_REGULATION_OF_KINASE_ACTIVITY	156/4406	477/18978	1.08173e-06	3.4212e-05	TPX2/MMD/CCNB1/CKS2/FZD4/KIF14/CLSPN/DDR2/ANGPT4/EZH2/PFKFB1/ADRA1A/ACSL1/CENPE/GHR/TGFBR2/FERMT2/LEP/TYRO3/SPRY2/ADRB2/ITGB1BP1/ECT2/CDC6/CEMIP/ADAM8/CDK5/TAL1/PSRC1/PKD2/FGF1/ADIPOQ/TEK/ANGPT1/SNCA/EGR1/GPRC5A/VAV2/KIT/PDGFD/TRAF2/RGCC/NEURL1/IGF1/P2RY12/CAMK1/DAB2IP/FGF2/BMPR1B/DBF4/TLR4/EEF1A2/VLDLR/FCGR1A/MAP2K6/RET/PRKD1/FLT4/JTB/PRNP/MAGED1/TIE1/ATP2B4/KDR/PDGFA/NTRK2/BMP2/EPHA8/FGFR3/EPHB…	156
REACTOME_EPIGENETIC_REGULATION_OF_GENE_EXPRESSION	60/4406	146/18978	1.09044e-06	3.43677e-05	UHRF1/EZH2/H3C10/H2BC5/H2BC17/H2AX/H2AZ1/H2BC6/H2BC12/KAT2B/H3C12/H2BC9/H4C9/H2BU1/H4C5/H2BC7/H4C14/H4C4/POLR1G/H2BC4/POLR2H/H2BC11/H3C2/H4C8/H2BC21/H2AC20/H4C12/H3C8/CHD4/H2BC8/H2AC14/H4C11/DNMT3B/H2BC13/H2AC6/H3C3/SAP30/H2BC15/H2BC14/H2AC8/H4C3/H3C7/H3C6/H4C2/H3C13/H4-16/H3C11/H2AC4/H2BC3/H2BC10/H4C1/H2AJ/H4C15/H3C14/H3C1/H2AC7/H3C15/H2BS1/H4C13/H4C6	60
MODULE_107	38/4406	79/18978	1.10227e-06	3.46204e-05	MMP11/MMP13/MMP1/F10/F12/PROC/ADAM8/OLR1/CPM/MMP10/HPN/MMP9/FAP/PRSS8/CFB/MMP3/MMP14/CTSD/PLAU/TIMP1/DPP4/MMP12/PROZ/PRSS2/AEBP1/CFI/APOC1/GZMK/F2/PRSS23/GZMB/TMPRSS2/GZMA/CTSE/HP/WFDC2/UBD/PLG	38
MODULE_259	26/4406	46/18978	1.14168e-06	3.57346e-05	LEPR/DDR2/PDK4/MYLK/TEK/KIT/GRK5/NRP1/TIE1/FGFR3/EPHB1/MST1R/EFNA4/CDK5R1/F3/PDGFRA/EPHA2/ERBB2/PDGFRL/EPHB2/CCL2/EFNB3/GRK1/IL2RG/CSF3R/IL2RB	26
REACTOME_COMMON_PATHWAY_OF_FIBRIN_CLOT_FORMATION	16/4406	22/18978	1.19602e-06	3.69146e-05	F10/F8/PROC/PROS1/CD177/THBD/PF4/F13A1/SERPINC1/F2/SERPIND1/PRTN3/F13B/FGB/FGG/PF4V1	16
GOBP_KIDNEY_EPITHELIUM_DEVELOPMENT	58/4406	140/18978	1.19638e-06	3.69146e-05	CAT/CD34/KIF26B/KLF15/PECAM1/EDNRB/PKD2/FGF1/ADIPOQ/WT1/KANK2/FOXJ1/SPRY1/FGF2/SDC1/MEF2C/YAP1/SIX4/RET/EPCAM/MAGED1/KLHL3/BMP2/GPC3/NPNT/SLIT2/SIX2/LHX1/GATA3/WNT7B/FOXD1/PTCH1/RARA/BASP1/STAT1/SFRP1/ROBO2/PAX2/NPHS1/BMPER/CD24/LGR4/TCF21/OSR1/RARB/GDNF/SHH/AGT/GREB1L/IRX1/CITED1/SIM1/WNT11/WNK4/HOXA11/POU3F3/CER1/FGF8	58
GOBP_CALCIUM_ION_REGULATED_EXOCYTOSIS	33/4406	65/18978	1.19889e-06	3.69146e-05	CDK5/SYT13/SYN2/KCNB1/UNC13A/SYT5/STX1A/HYAL3/RAB3A/STXBP1/CADPS/SYT1/RIMS3/CACNA1H/CBARP/CDK5R2/ADRA2A/SYT15/SYT17/SYT7/DOC2B/DOC2A/UNC13C/RIMS2/ZP4/SYT9/CACNA1I/EQTN/RIMS1/CACNA1G/BAIAP3/SYT4/SYT10	33
GOBP_SKELETAL_MUSCLE_CELL_DIFFERENTIATION	33/4406	65/18978	1.19889e-06	3.69146e-05	EGR1/BCL9/HLF/SMYD1/MYLK2/EGR2/MEF2C/FOS/UQCC2/SIX4/SCX/MYOCD/MAFF/CYP26B1/ATF3/EPHB1/SOX11/SAP30/NR4A1/FOXN2/MYOG/PAX5/DMRTA2/MSTN/TBX1/RBM24/EOMES/ANKRD1/VAX1/KLHL40/WNT3A/MYOD1/PHOX2B	33
GOBP_CHLORIDE_TRANSPORT	49/4406	112/18978	1.19971e-06	3.69146e-05	GABRD/NMUR1/ANO6/PACC1/CLIC5/SLC12A8/FXYD1/PCYOX1/ABCB1/CLCN2/TTYH3/CLIC2/GABRQ/PRNP/ANO9/CLCA4/SLC1A3/P2RY6/GABRA5/GABRE/GABRA3/SLC1A1/CLIC3/GABRG1/SLC4A8/ANO7/SLC12A5/SLC4A1/GABRA4/SLC26A9/CLIC6/CLCNKB/GABRA1/CLCN4/GABRA2/ANO3/SLC12A3/WNK4/GABRG2/SLC26A3/CLCN1/SLC4A10/SLC12A1/BSND/GABRR3/SLC5A1/GRM5/GLRA3/CLCA1	49
GOBP_REGULATION_OF_MEGAKARYOCYTE_DIFFERENTIATION	22/4406	36/18978	1.24504e-06	3.79519e-05	MTURN/H4C9/H4C5/H4C14/H4C4/MEF2C/H4C8/H4C12/FAXDC2/H4C11/HMGB2/CIB1/H4C3/TESC/THPO/H4C2/H4-16/PF4/H4C1/H4C15/H4C13/H4C6	22
GOBP_REGULATION_OF_CALCIUM_ION_TRANSPORT_INTO_CYTOSOL	46/4406	103/18978	1.24865e-06	3.79519e-05	CAV1/DMD/CASQ2/ATP1A2/CEMIP/CXCL11/ANK2/CXCL10/PKD2/SNCA/ADCYAP1R1/AKAP6/TRDN/CX3CL1/BAX/CXCL9/BAK1/JPH2/PRKD1/CLIC2/PRNP/TRPC1/EPO/CAPN3/JPH3/P2RY6/LIME1/NTSR1/JPH1/PLN/CD19/NOS1/HRC/GSTM2/HAP1/CORO1A/P2RX5/JPH4/F2/CALCR/GRIN1/DHRS7C/JSRP1/IL13/P2RX2/LACRT	46
REACTOME_CLASS_B_2_SECRETIN_FAMILY_RECEPTORS	43/4406	94/18978	1.2487e-06	3.79519e-05	CRHBP/FZD4/GNG11/GNG2/GNG13/SCT/SCTR/ADM2/ADCYAP1R1/RAMP1/GLP2R/PTH1R/VIP/FZD2/WNT7B/CRHR2/PTCH1/PTCH2/UCN/GNG4/GNG7/CALCRL/GNG5/FZD5/GNGT1/FZD7/GNG3/ADM/CALCR/WNT10B/SHH/WNT8A/GNG8/WNT11/CALCB/GHRH/GIP/IHH/WNT3A/CALCA/WNT7A/UCN3/IAPP	43
GOBP_CENTRAL_NERVOUS_SYSTEM_NEURON_DIFFERENTIATION	67/4406	169/18978	1.25015e-06	3.79519e-05	INHBA/PLXNA4/LEP/CDK5/TAL1/NOVA2/SHANK3/GBX2/PLXNA3/HPRT1/ASCL1/LHX6/MYCBP2/NRP1/EMX1/MNX1/HOXC10/CDH11/NTRK2/EPHB1/NKX6-1/PROX1/SLIT2/LHX1/B4GALT6/RAC3/PAX6/NKX2-2/SEMA3A/PTCH1/NFIB/LMX1A/ID4/CEND1/EPHB2/DRAXIN/FOXG1/OTP/DMRT3/NDNF/ISL2/SHH/DLX2/POU4F1/KNDC1/EOMES/ARX/DRD2/TBR1/TBX20/FEZF2/OLIG2/CHD5/SLC4A10/FAIM2/CBLN1/LBX1/MDGA2/LHX5/DLX1/LHX3/WNT3A/WNT7A/FOXN4/LHX8/NPY/PHOX2B	67
GOBP_REGULATION_OF_CELL_DEVELOPMENT	162/4406	500/18978	1.27863e-06	3.86355e-05	WDR62/ASPM/AURKA/KIF14/ASPA/CCL11/EZH2/PLXNA4/SEMA3G/E2F1/FERMT2/MYOC/FN1/ITGB1BP1/MME/HES6/LIMS2/TRIM11/KANK1/PROC/CDK5/EDNRB/CDH5/ITPKA/ADIPOQ/RECK/XRCC2/CXCL12/LHX2/DIXDC1/GPR68/KIT/NPR2/PER2/CLDN5/NEURL1/IGF1/METRN/DAAM2/SHANK3/EGR2/CX3CL1/PLXNA3/PAK3/MPL/LIMK1/YAP1/ASCL1/CALR/CERS2/ADGRA2/CRABP2/RET/NRP1/SPP1/ASCL2/BIN1/IL6/NTRK2/BMP2/SEMA7A/NKX6-1/RELN/SOX11/SEMA3F/SLIT2/HMGB2/SEMA3D/CDK5R1…	162
MODULE_111	62/4406	153/18978	1.28795e-06	3.86355e-05	CD34/GRM4/AQP7/E2F1/EZH1/BGN/S100P/MME/NNAT/PROC/CDH5/VAV2/MEF2C/CXCL9/NELL2/RASL10A/IKBKE/FLT4/EFNA3/POLA2/STXBP1/SEMA3F/CFB/SLC6A9/PAX6/SPTB/OAS2/TNR/FUT7/NUDT1/PHKG1/NGFR/PTPRN/GNG4/APBA1/CALB2/KRT31/P2RX5/CCL2/PTGER3/DHRS2/KRT2/CD5/HAAO/PSD/SLC18A1/CD22/FUT3/WNT10B/IL2RG/TACR3/KRT86/CYP2F1/SLC5A2/GCK/CYP2A6/KCNJ4/MPZ/TBR1/KRT6A/AVPR1B/HNF4A	62
GOBP_PEPTIDE_TRANSPORT	91/4406	249/18978	1.28969e-06	3.86355e-05	ACVR1C/CRHBP/BMP8A/RBP4/LEP/GPLD1/ANXA1/HADH/NNAT/TFR2/SCT/VGF/FFAR4/GPR68/PRKN/PER2/CD209/ILDR2/PASK/KCNB1/SLC9A3R1/UQCC2/SLC30A8/STX1A/ABCA1/IL6/SLC7A11/BRSK2/VIP/NKX6-1/TCF7L2/ACSL4/MAFA/KISS1/TRH/TRPM2/FFAR3/TAP1/IRS2/CCN3/PTPRN/UCN/ILDR1/SFRP1/TCIRG1/ABCC5/SREBF1/CHGA/GAL/ADRA2A/CARTPT/S100A8/SYT7/EDN1/DOC2B/MGST1/CLEC4M/RIMS2/RASL10B/SYT9/KCNJ11/ABAT/KCNA5/MYRIP/IFNG/EDN3/SLC15A1/PTPRN2/BLK…	91
REACTOME_SLC_MEDIATED_TRANSMEMBRANE_TRANSPORT	91/4406	249/18978	1.28969e-06	3.86355e-05	SLC2A4/SLC24A2/SLC16A7/SLC50A1/SLC17A7/SLC35A2/SLC20A1/SLC7A10/SLC25A22/SLC29A4/SLC16A3/SLC9A9/SLC22A3/SLCO1C1/SLC7A5/SLC30A8/SLC39A4/SLC39A1/SLC22A12/SLC44A4/SLC27A4/RHBG/SLC2A1/SLC7A11/SLC10A6/SLC38A5/SLC1A7/SLC1A3/SLC2A6/SLC6A9/SLC29A3/SLC7A3/SLC22A18/LCN1/SLC25A10/SLC11A1/SLC2A10/LCN12/SLC34A3/SLC14A2/SLC1A1/SLC5A4/SLC8A2/SLC39A6/SLC47A2/SLC4A8/SLC1A4/SLC12A5/SLC22A15/SLC5A8/SLC27A6/SLC24A4/S…	91
GOBP_REGULATION_OF_LIPID_METABOLIC_PROCESS	117/4406	339/18978	1.30307e-06	3.89079e-05	CAV1/SORBS1/ACACB/HSD17B13/PPARG/ABCD2/PDE3B/HCAR2/MACROH2A1/APOB/CCDC3/PLPP1/ADGRF5/PDK4/ANGPTL8/LEP/PNPLA2/GPLD1/ANXA1/DGAT2/LGALS12/MLXIPL/CES1/SCT/PCK1/CGA/STAT5B/FGF1/ADIPOQ/MBOAT7/TEK/SNCA/TRIB3/CIDEA/EGR1/VAV2/KIT/P2RY12/DAB2IP/FGF2/AKR1C3/LPCAT1/EEF1A2/CLCN2/AVPR1A/CERS2/PRKD1/PPARA/ABHD6/ACADL/PDGFA/BMP2/EPHA8/FGFR3/PROX1/GOLM1/BMP6/HTR2A/CCN1/AADAC/NR4A3/NOD2/THRSP/PDGFRA/DKK3/DISP3/BRC…	117
GOBP_CARBOXYLIC_ACID_TRANSPORT	100/4406	280/18978	1.33887e-06	3.98457e-05	SLC16A7/SLC17A7/CD36/LEP/SLC7A10/ANXA1/ATP1A2/CES1/SLC25A22/SNCA/SLC16A3/PLA2R1/PER2/AKR1C1/SLC22A3/SLCO1C1/SLC7A5/SLC9A3R1/MAP2K6/AVPR1A/SFXN1/NMB/SLC27A4/KCNJ10/SLC7A11/SLC10A6/FOLR2/NTRK2/SLC16A6/RGS2/STXBP1/SLC38A5/RGS4/SLC1A7/GIPC1/SLC1A3/SLC6A9/TRH/SLC7A3/SFXN5/GFAP/LRRC8C/ABCG2/SLC25A10/PRAF2/SLC23A1/PLA2G10/NTSR1/CYP7A1/ABCC5/SLC16A12/SFXN2/SLC1A1/APBA1/DRD4/PLA2G5/SLC1A4/KMO/SLC7A13/SLC5…	100
MODULE_89	12/4406	14/18978	1.36383e-06	4.04557e-05	CENPA/H2AX/H2AZ1/H2BC12/H2BC11/H2BC21/H1-2/H2BC13/H2AC6/H1-6/H2AC8/H2AC18	12
GOBP_MULTICELLULAR_ORGANISMAL_RESPONSE_TO_STRESS	36/4406	74/18978	1.49339e-06	4.40866e-05	ATP1A2/EDNRB/SCN9A/MAPK8IP2/TRPA1/ADCYAP1R1/MEF2C/PENK/RET/TACR1/LYPD1/RELN/GABRA5/MDK/DPP4/UCN/KIAA0319/VWA1/SLC1A1/DRD4/ADRA2A/EPHB2/NOS1/IDO1/BRINP1/HTR1A/ASIC4/TAC1/ADRB1/P2RX2/PRKCG/CALCA/HTR2C/SLC6A2/HMGCS2/PIRT	36
REACTOME_G_ALPHA_S_SIGNALLING_EVENTS	59/4406	144/18978	1.50191e-06	4.40866e-05	PDE2A/GPBAR1/PDE3B/GNG11/GNAI1/ADRB2/GRK3/GNG2/GNG13/SCT/CGA/SCTR/ADM2/AVPR2/PDE1B/ADCY4/ADCYAP1R1/RAMP1/PDE11A/GRK5/GLP2R/LHCGR/GPR84/PDE7B/PTGER4/PTH1R/VIP/ADRB3/CRHR2/PDE1A/HTR4/GNG4/GNG7/CALCRL/GNG5/GNGT1/TSHB/GNG3/ADM/PDE8B/RXFP1/CALCR/GPR15/HTR6/RLN2/GNG8/MC5R/ADCY5/GPHA2/TSHR/ADORA2A/CALCB/GHRH/ADRB1/AVP/GIP/CALCA/GNAT3/IAPP	59
GOBP_GLIOGENESIS	103/4406	291/18978	1.50473e-06	4.40866e-05	CDK1/ASPA/LEPR/EZH2/E2F1/MYOC/KLF15/ANXA1/LGI4/CDK5/TAL1/MBOAT7/APCDD1/NDN/WASF3/P2RY12/METRN/LRP1/DAAM2/DAB2IP/LEF1/FGF2/EGR2/CX3CL1/TLR4/PENK/ASCL1/VIM/CERS2/ASCL2/KCNJ10/EMX1/BIN1/IL6/CDKN2C/NTRK2/BMP2/BOK/NKX6-1/RELN/SOX11/MMP14/CDH2/CDK5R1/B4GALT6/FGF5/LRP8/PRDM8/PAX6/ATP1B2/NKX2-2/GFAP/TTBK1/PRX/SH3TC2/NFIB/SCRIB/PTN/NRG1/MDK/LIN28A/GPR37L1/ID4/ERBB2/CDK5R2/ERBB3/LTA/HDAC11/CXCR4/PAX2/SOX2/…	103
MODULE_552	14/4406	18/18978	1.50566e-06	4.40866e-05	MYBL2/CENPA/EZH2/H2AX/H2AZ1/H2BC12/H2BC11/H2BC21/H1-2/H2BC13/H2AC6/HMGB2/H2AC8/H2AC18	14
MODULE_315	13/4406	16/18978	1.52246e-06	4.44354e-05	CENPF/BUB1/BIRC5/CDC20/KIF23/KIF11/CCNA2/CENPE/TTK/MAD2L1/TUBB3/BUB3/NEDD9	13
GOBP_SEX_DIFFERENTIATION	100/4406	281/18978	1.60962e-06	4.68286e-05	INHBA/ASPM/FZD4/RBP4/LEP/TYRO3/KIF18A/SLIT3/CENPI/VGF/STAT5B/BRIP1/ARID5B/WT1/KIT/DMRT2/ADCYAP1R1/ADAMTS1/FKBP4/FANCA/CBX2/BMPR1B/SDC1/AKR1C3/BAX/BRCA2/BAK1/SIX4/KLHL10/LHCGR/SCX/TIPARP/UMODL1/AMH/HYAL3/KDR/PDGFA/BOK/TP63/BIK/TEX19/BMP6/SLIT2/HMGB2/MMP14/LHX1/SRD5A2/GATA3/CNTFR/SEMA3A/TFPT/NUDT1/PDGFRA/GATA4/RARA/MMP19/BASP1/PTPRN/SFRP1/A2M/ZFPM2/ROBO2/INHA/SYCP2/TLR3/STRA6/TEX11/LGR4/TCF21/OSR1/…	100
GOBP_PHENOL_CONTAINING_COMPOUND_METABOLIC_PROCESS	49/4406	113/18978	1.64416e-06	4.76807e-05	NPR1/EPAS1/ALDH2/CGA/KL/MAOA/AOC2/SNCA/PDE1B/PRKN/SLCO1C1/ZEB2/HPRT1/INSM1/TYRP1/HPN/DIO1/SLC7A11/TRPC1/RNF180/GIPC1/GATA3/TPO/TH/SLC1A1/DRD4/DCT/PMEL/SLC5A5/SLC45A2/TG/ABAT/MOXD1/LY6E/PAH/SNCB/TACR3/PNMT/SNCAIP/GCNT4/IYD/CITED1/SLC24A5/DRD2/HTR1A/CRYM/TPH2/TYR/NPY	49
GOBP_ACIDIC_AMINO_ACID_TRANSPORT	32/4406	63/18978	1.71034e-06	4.93503e-05	SLC17A7/ATP1A2/SLC25A22/SNCA/PER2/SLC9A3R1/AVPR1A/KCNJ10/SLC7A11/NTRK2/STXBP1/SLC1A7/GIPC1/SLC1A3/TRH/LRRC8C/PRAF2/NTSR1/SLC1A1/APBA1/SLC1A4/KMO/SLC7A13/SLC1A6/ABAT/SLC1A2/HRH3/ADORA2A/SLC17A8/AVP/SYT4/AVPR1B	32
MODULE_113	47/4406	107/18978	1.71261e-06	4.93503e-05	LEPR/CENPE/GHR/GPLD1/DMD/PCK1/MAOA/ANGPT1/DNASE1L3/KCNB1/RASL10A/SLC6A4/THRB/FLT4/APLP1/FGFR3/CADPS/SPTB/ATP1B2/GAD1/DPP6/PROZ/DRD4/AMPD1/CBS/EFNB3/PRKCA/ZIC1/PAH/RGS7/MYB/TACR3/CEACAM7/KRT86/CLCN4/MAG/TBR1/CHRNA4/PLA2G2A/UMOD/CBLN1/MMP8/SERPINA6/HNF4A/CRABP1/HRG/SERPINB3	47
GOBP_POSITIVE_REGULATION_OF_PEPTIDYL_TYROSINE_PHOSPHORYLATION	73/4406	190/18978	1.7261e-06	4.94252e-05	ANGPT4/ADRA1A/GHR/CD36/LEP/ENPP2/PECAM1/ADIPOQ/TSLP/ANGPT1/TNFRSF18/KIT/CD80/NEURL1/IGF1/PTK6/FCGR1A/NRP1/PRNP/IL6/FGFR3/RELN/IL20/BMP6/HTR2A/EFNA1/FGF7/EPO/NOD2/NEDD9/LRP8/IL11/IL21/PARP9/CSF3/NRG1/IL24/DOK7/ERBB3/IL18/IFNL1/GPRC5B/IL12B/HBEGF/LRP4/ADRA2A/SRCIN1/CLEC7A/CD24/OSM/CLEC6A/HPX/TDGF1/HGF/IFNG/EGF/AGT/STAP1/FLT3/CCL5/BANK1/IL34/VTN/IL13/ALKAL2/GFRA1/EPGN/IL31RA/FGF8/WNT3A/GRM5/LACRT/CS…	73
GOBP_RESPONSE_TO_KETONE	73/4406	190/18978	1.7261e-06	4.94252e-05	CAV1/GJB2/OXTR/GNAI1/TXNIP/GNG2/SLIT3/PARP1/NR3C1/KLF9/PCK1/PCNA/AQP1/FOXP3/FOSB/CFLAR/TNFSF4/POSTN/HOXB13/TGFBR3/SMYD3/TYMS/CA9/AKR1C3/FOS/YAP1/CALR/AVPR1A/SGK1/TACR1/PTGER4/SPP1/KLF2/F7/SLIT2/AKR1C2/EPO/SRD5A2/SERPINF1/NKX2-2/P2RY6/PSPH/SFRP1/TH/CCL21/A2M/NPAS4/PTGFR/SREBF1/CCR7/TRERF1/ACOD1/EDN1/HOXA10/CCND1/FBXO32/CSN1S1/NEFL/HPCA/CPS1/MSTN/ADCY5/NTRK3/HOXA11/AVP/SOX10/CCL19/UGT3A2/GHSR/HOXD1…	73
MODULE_209	41/4406	89/18978	1.749e-06	4.99235e-05	MMP13/MMP1/F10/F12/PROC/OLR1/CPM/GALE/IGF1/HPN/MMP9/SORD/FAP/PRSS8/CFB/MMP3/MMP14/PLAU/TIMP1/MMP12/PROZ/PRSS2/AEBP1/CFI/APOC1/GZMK/F2/PRSS23/LYZ/GZMB/TMPRSS2/GZMA/APOC2/CTSE/PLA2G2A/HP/WFDC2/APOC3/UBD/PLG/HMGCS2	41
GOBP_NEURON_MIGRATION	65/4406	164/18978	1.80891e-06	5.14718e-05	WDR62/ASPM/CDK5/CXCL12/CHL1/NDN/DAB2IP/CX3CL1/MEF2C/BAX/ASCL1/LHX6/IGSF10/NRP1/NTRK2/NKX6-1/RELN/FLRT2/CDK5R1/LHX1/POMK/CELSR1/GATA3/TRIM46/PAX6/SEMA3A/NRG1/MDK/KIAA0319/CCR4/CDK5R2/CXCR4/COL3A1/ADGRL3/ASTN1/MAP1B/SEMA6A/SCRT1/CAMK2A/FOXG1/NTNG1/NDNF/MARK1/TWIST1/TLX3/CTNNA2/VAX1/ARX/DRD2/NTRK3/CCKAR/NRCAM/TBX20/FEZF1/FEZF2/DCDC2/CCK/EVX1/BARHL1/DRGX/SCRT2/BARHL2/SEPTIN14/NEUROD4/PHOX2B	65
KEGG_PPAR_SIGNALING_PATHWAY	34/4406	69/18978	2.00502e-06	5.66964e-05	SORBS1/LPL/PPARG/MMP1/PLIN1/AQP7/ACSL1/CD36/FABP4/PCK1/OLR1/ADIPOQ/RXRG/PPARA/SLC27A4/FABP6/ACADL/GK/ACSL4/EHHADH/ANGPTL4/PLTP/CYP7A1/ME1/SCD/SLC27A6/APOA1/FADS2/ACSL6/SLC27A2/APOA5/APOC3/APOA2/HMGCS2	34
REACTOME_NONHOMOLOGOUS_END_JOINING_NHEJ	34/4406	69/18978	2.00502e-06	5.66964e-05	H2BC5/H2BC17/H2AX/H2BC6/H2BC12/H2BC9/H4C9/H2BU1/H4C5/H2BC7/H4C14/H4C4/H2BC4/H2BC11/H4C8/H2BC21/BARD1/H4C12/H2BC8/H4C11/H2BC13/H2BC15/H2BC14/BRCA1/H4C3/H4C2/H4-16/H2BC3/H2BC10/H4C1/H4C15/H2BS1/H4C13/H4C6	34
GOBP_REGULATION_OF_ACTIN_FILAMENT_BASED_PROCESS	131/4406	392/18978	2.21885e-06	6.25481e-05	CAV1/IQGAP3/GSN/CFL2/SPTBN1/CCL11/FERMT2/RHOQ/LMOD1/MYOC/SYNPO/IQANK1/CORO2B/CIT/ITGB1BP1/ECT2/ATP1A2/KANK1/ARHGEF15/RHPN1/ANK2/CDK5/S1PR1/ARF1/SYNPO2/TEK/DLC1/EZR/CXCL12/DIXDC1/WASF3/CRACD/PRKN/TMOD1/STMN1/RGCC/SMIM22/LRP1/MYLK2/CYRIA/DAAM2/SHANK3/CX3CL1/PAK3/RAPGEF3/LIMK1/ACTA2/PPM1F/KANK3/NRP1/ESAM/PIK3R1/TACR1/PYCARD/FAM107A/BST1/SCN5A/PTGER4/ABRACL/ADD3/FER/BIN1/PDGFA/BAIAP2L1/EPS8/PROX1/PLE…	131
GOBP_VESICLE_MEDIATED_TRANSPORT_IN_SYNAPSE	75/4406	198/18978	2.34373e-06	6.5864e-05	SLC2A4/ITSN1/ADRA1A/SLC17A7/PACSIN1/CHRNA6/STX11/CDK5/SNCA/SYNDIG1/SYN2/UNC13A/SYT5/STX1A/PCDH17/BIN1/RAB3A/BRSK2/RIMS4/STXBP1/CADPS/HTR2A/CDH2/CDK5R1/GIPC1/CPLX2/STON1/SYT1/NSG1/PPFIA3/RIMS3/SCRIB/SYN1/TH/PRRT2/APBA1/DRD4/ADRA2A/SLC4A8/PLD1/SYT7/DOC2B/NLGN1/DOC2A/UNC13C/SNCG/GRIP2/RIMS2/BRSK1/CEL/SYT9/SYP/SLC18A1/CALY/CSPG5/SNCB/HPCA/CHRNA5/SH3GL2/DRD2/RIMS1/ADORA2A/NLGN4X/SLC17A8/STX19/CNR1/SYT…	75
MODULE_157	47/4406	108/18978	2.35418e-06	6.59532e-05	CD34/GRM4/S100P/MME/NNAT/PROC/PFKFB3/VAV2/DPEP1/MEF2C/RASL10A/EFNA3/RCAN2/POLA2/STXBP1/CFB/SLC6A9/SPTB/OAS2/TNR/FUT7/PHKG1/PTPRN/GNG4/CALB2/KRT31/NOS1/CCL2/KRT2/ABAT/MYOG/PSD/SLC18A1/CD22/FUT3/WNT10B/IL2RG/KRT86/CYP2F1/SLC5A2/CYP2A6/KCNJ4/MPZ/TBR1/KRT6A/AVPR1B/PRB4	47
GOBP_REGULATION_OF_NEURONAL_SYNAPTIC_PLASTICITY	27/4406	50/18978	2.38279e-06	6.65494e-05	VGF/SNCA/KIT/NEURL1/SHANK3/EGR2/KCNJ10/RAB3A/S100B/JPH3/MCTP1/PPFIA3/SHISA8/SLC8A2/SHISA9/NETO1/EPHB2/ZDHHC2/CAMK2A/SYP/RASGRF1/AGT/DRD2/SLC4A10/SYT4/ARC/GRM5	27
GOBP_NEUTROPHIL_CHEMOTAXIS	46/4406	105/18978	2.40228e-06	6.66835e-05	CCL11/CXCL11/CXCL10/CXCL2/CCL14/SAA1/CX3CL1/CXCL9/ITGA1/CXCR2/EDN2/BST1/CCL16/SLIT2/CCL23/NOD2/CCL7/JAM3/ITGA9/MDK/DPP4/CCL20/CCL21/VAV3/CXCL3/CCR7/C5AR2/CCL17/PF4/S100A8/CCL13/S100A9/EDN1/CXCL13/CCL24/CCL2/CCL25/PREX1/EDN3/TREM1/CSF3R/PPBP/CCL5/CCL1/CCL19/PF4V1	46
GOBP_REGULATION_OF_HEART_RATE	46/4406	105/18978	2.40228e-06	6.66835e-05	CAV1/ADRA1A/EPAS1/SPX/DMD/CASQ2/SCN4B/ANK2/EDNRB/ADM2/CACNA2D1/KCNJ3/SCN2B/KCNE1/AVPR1A/EDN2/SCN5A/BIN1/SCN3B/KCNE1B/KCNE4/RGS4/SEMA3A/KCNJ2/KCNH2/SREBF1/SLC1A1/CAV3/KCNH6/PLN/EDN1/HRC/BVES/CACNA1D/ADM/KCNA5/CTNNA3/EDN3/TACR3/AGT/DRD2/MYH6/CACNA1G/ADRB1/HCN4/MYH7	46
GOBP_REGULATION_OF_CHEMOTAXIS	83/4406	225/18978	2.41735e-06	6.68973e-05	VEGFD/PLXNA4/SEMA3G/ANO6/ARTN/CXCL10/S1PR1/FGF1/CXCL12/PDGFD/NOVA2/S100A14/P2RY12/FGF2/PLXNA3/S100A7/DUSP1/CDH13/PPM1F/MMP28/CALR/ADGRA2/MYCBP2/NRP1/PRKD1/EDN2/BST1/IL6/KDR/SEMA7A/F7/SEMA3F/SLIT2/SEMA3D/NOD2/CCL7/SEMA5A/F3/SEMA3A/PDGFRA/JAM3/ELANE/PTN/HSPB1/MDK/SCG2/MET/CCN3/DPP4/SLAMF8/RARRES2/CCR4/CCL21/ROBO2/CXCR4/CCR7/C5AR2/SEMA6A/EDN1/CXCL13/CXCL17/SEMA6D/CCL2/GPR18/EDN3/MSTN/FGF16/STAP1/SLI…	83
REACTOME_KINESINS	31/4406	61/18978	2.44081e-06	6.7341e-05	KIF4A/KIF20A/KIFC1/KIF18B/KIF2C/KIF23/KIF11/CENPE/KIF15/KIF26B/RACGAP1/KIF18A/KIF22/TUBA1C/KIFC2/TUBB3/KIF1A/KLC2/TUBA3D/TUBB8/TUBA3E/TUBB6/KIF25/KIF26A/TUBA4B/KIF4B/TUBA3C/TUBB4A/TUBAL3/KIF12/TUBB8B	31
MODULE_121	44/4406	99/18978	2.47295e-06	6.80211e-05	CXCL10/EMP1/ERG/KLF6/IGF1/LRP1/CCL14/AKR1C3/NRP1/BCL6/IL6/PDGFA/VIP/EPS8/MST1R/ZFP36L2/CCN1/FGF7/CDK5R1/PDGFRA/CSF3/PTN/MDK/TIMP1/ERBB2/IL18/ZEB1/HBEGF/LAMP3/ISG20/BST2/OSM/CRIP1/EDN1/CD5/IL2RG/EGF/PPBP/CD2/EGR4/GRPR/FGB/FGG/FGF4	44
GOBP_CELL_FATE_SPECIFICATION	43/4406	96/18978	2.49298e-06	6.8365e-05	TBX15/SOX17/ESRP1/FGF2/ASCL1/NRP1/MNX1/HOXC10/SIX2/PAX6/NKX2-2/PTCH1/PTCH2/FOXA1/TEAD4/FZD7/PAX2/NODAL/SOX2/TBX18/TBX10/DMRT3/DKK1/ISL2/DMRTA2/TLX3/SHH/POU3F2/POU4F1/TBX1/EOMES/NTRK3/WNT11/TBR1/TBX20/HOXA11/OLIG2/MYL2/LHX3/IHH/WNT3A/MYT1L/FOXA2	43
GOBP_EXTRACELLULAR_MATRIX_DISASSEMBLY	32/4406	64/18978	2.6619e-06	7.27773e-05	MMP11/GSN/MMP13/MMP1/ADAMTS5/DDR2/ADAM8/MMP10/LRP1/KLK4/CMA1/HPN/MMP9/LAMC1/IL6/FAP/MMP3/MMP14/CAPG/ELANE/MMP19/TMPRSS6/DPP4/MMP12/PRSS2/CARMIL2/CTSG/FGFR4/PRSS1/WDR72/MMP8/PLG	32
GOBP_IMPORT_ACROSS_PLASMA_MEMBRANE	70/4406	182/18978	2.67008e-06	7.27818e-05	SLC24A2/ACSL1/CD36/ABCC9/ATP1A2/HCN2/SLC12A8/PER2/SLC9A9/CACNA2D1/SLC7A5/KCNJ3/SLC9A3R1/SLC39A4/KCNJ10/PRNP/SLC2A1/SLC7A11/FOLR2/ATP1A3/ATP2B4/FXYD2/RGS2/RGS4/KCNK9/SLC1A3/SLC6A9/KCNJ6/SLC7A3/ATP1B2/GFAP/TRPM2/LRRC8C/KCNJ2/IRS2/SLC2A10/KCNH2/NTSR1/SLC1A1/SLC8A2/SLC39A6/SLC1A4/SLC12A5/KCNJ16/SLC24A4/KCNJ8/SLC7A8/SLC1A6/KCNJ11/CALCR/IFNG/SLC1A2/SLC15A1/AGT/SLC8A3/SLC5A2/KCNJ4/SLC12A3/WNK4/KCNK5/CNG…	70
GOBP_ACTION_POTENTIAL	58/4406	143/18978	2.69744e-06	7.33074e-05	CAV1/KCNIP2/ADRA1A/SCN4A/CD36/DMD/SCN4B/ATP1A2/HCN2/ANK2/SCN9A/CACNB3/CACNA2D1/AKAP6/KCNA2/SCN11A/KCNB1/KCNJ3/SCN3A/SCN2B/KCNE1/TACR1/SCN5A/CLDN19/BIN1/SCN3B/NTRK2/KCNE1B/KCNE4/CACNA1H/KCNJ2/SCN2A/KCNH2/NTSR1/CAV3/KCNH6/SLC8A2/KCNA1/TBX18/KCNJ8/CHRNA1/CACNA1D/SCN7A/KCNA5/CTNNA3/CACNA1I/SCN1A/KCNMB2/CNR2/CHRNB4/CACNA1G/NRCAM/CHRNA4/CLCN1/CNR1/HCN4/MTNR1B/KCNC2	58
GOBP_CELL_SUBSTRATE_ADHESION	123/4406	365/18978	2.80536e-06	7.60127e-05	LYVE1/SORBS1/ITGA7/FZD4/TNXB/KIF14/CD34/FERMT2/MYOC/ECM2/FN1/CD36/TYRO3/CORO2B/ITGB1BP1/VWF/PARVA/GFUS/LIMS2/KANK1/EGFLAM/CDK5/TEK/DLC1/THSD1/ANGPT1/FREM1/CEACAM6/WDPCP/COL1A1/UTRN/EPDR1/CX3CL1/FBLN5/CDH13/ITGA1/VIT/PPM1F/CDKN2A/CALR/CCDC80/NRP1/ACVRL1/PIK3R1/ABI3BP/FAM107A/BST1/RELL2/BCL6/LAMC1/FER/MSLN/KDR/MSLNL/EPHB1/NPNT/ONECUT2/COL17A1/CCL28/EFNA1/CCN1/EDA/MMP14/CIB1/GPM6B/NEDD9/RAC3/DMP1/AT…	123
GOBP_REGULATION_OF_RESPONSE_TO_WOUNDING	65/4406	166/18978	2.94915e-06	7.94345e-05	CAV1/CCN4/PLPP3/CD34/FERMT2/CD36/ANO6/KLF4/ANXA1/F12/KANK1/PROC/MYLK/PROS1/MMRN1/FGF2/ACTA2/CERS2/C1QTNF1/SPP1/CLDN19/SERPING1/PDGFA/TFPI/FAP/F7/SCARF1/F3/TNR/PHLDB2/PDGFRA/THBD/PTN/PLAU/RTN4R/MDK/KIAA0319/ST3GAL4/HBEGF/CXCR4/DMTN/PTPRS/ADRA2A/CLEC7A/CLDN3/EPHB2/EDN1/VIL1/SERPINC1/TNFRSF12A/XBP1/ABAT/ADAMTS18/F2/TAFA5/RGMA/EPPK1/VTN/KRT1/KNG1/FGB/FGG/PLG/HRG/FOXA2	65
GOBP_SKELETAL_MUSCLE_ORGAN_DEVELOPMENT	65/4406	166/18978	2.94915e-06	7.94345e-05	CAV1/CFL2/ITGA7/CAV2/PITX1/MYMX/DMD/CDK5/EGR1/BCL9/HLF/WT1/NEURL1/CFLAR/SMYD1/MEOX2/MYLK2/RXRG/EGR2/MEF2C/FOS/UQCC2/SIX4/SCX/MYOCD/MAFF/CYP26B1/ATF3/SRPK3/EPHB1/RCAN1/SOX11/IGSF8/SAP30/NR4A1/CNTFR/FOXN2/TLL2/MYOZ2/BASP1/NPHS1/STRA6/TCF21/CHRNA1/BVES/MYOG/PAX5/TWIST1/WNT10B/DMRTA2/SHH/MSTN/TBX1/RBM24/EOMES/ANKRD1/VAX1/ACTA1/VGLL2/KLHL40/P2RX2/WNT3A/CHRND/MYOD1/PHOX2B	65
GOBP_RESPONSE_TO_STEROID_HORMONE	113/4406	330/18978	3.00568e-06	8.07176e-05	CAV1/GJB2/PFKFB1/GHR/TGFBR2/OXTR/PLPP1/CDO1/TXNIP/SLIT3/ANXA1/PARP1/NR3C1/KLF9/ATP1A2/PCK1/PCNA/ESR2/AQP1/CRY2/ADIPOQ/PER1/CALCOCO1/NR3C2/MGARP/ZFP36/FKBP4/FOSB/KANK2/COL1A1/PAGR1/CFLAR/RXRG/RHOXF1/SMYD3/TYMS/SDC1/AKR1C3/FOS/YAP1/ZNF366/CALR/AVPR1A/SGK1/PCSK1/TACR1/PPARA/FAM107A/SPP1/IL6/ATP1A3/TFPI/TP63/FOXH1/ZFP36L2/BMP6/SLIT2/HMGB2/NR4A3/EPO/SRD5A2/WNT7B/SERPINF1/NKX2-2/BRCA1/MDK/UCN/FOXA1/SFR…	113
GOBP_MESENCHYME_DEVELOPMENT	105/4406	302/18978	3.05606e-06	8.18286e-05	FAM83D/EZH2/SEMA3G/TGFBR2/FERMT2/FN1/SPRY2/EDNRB/PKD2/NOTCH4/HNRNPAB/PHLDB1/WT1/ALDH1A2/RGCC/TMEM100/COL1A1/SPRY1/DAB2IP/LEF1/TGFBR3/HOXA5/GBX2/MEF2C/ACTA2/YAP1/MEOX1/SIX4/TGFBR3L/SCX/RET/NRP1/CRB2/ACVRL1/HPN/AMH/IL6/BMP2/SEMA7A/FOXH1/SOX11/SEMA3F/EFNA1/TCF7L2/SEMA3D/SIX2/CDH2/GATA3/SEMA5A/FOXD1/SEMA3A/ZNF703/GATA5/PHLDB2/GATA4/IL17RD/NRG1/MDK/BASP1/STAT1/FOXA1/SFRP1/DLL3/ERBB3/ZFPM2/ROBO2/HMGA2/…	105
REACTOME_MET_ACTIVATES_PTK2_SIGNALING	19/4406	30/18978	3.11482e-06	8.31565e-05	COL11A1/FN1/COL1A1/LAMA4/COL5A1/COL5A2/LAMC1/LAMA2/COL24A1/COL1A2/LAMA3/COL2A1/MET/COL3A1/LAMB3/HGF/LAMC2/LAMC3/LAMA1	19
GOBP_POSITIVE_REGULATION_OF_AMINE_TRANSPORT	23/4406	40/18978	3.17012e-06	8.41342e-05	OXTR/CXCL12/KCNB1/STX1A/AVPR1A/VIP/STXBP1/SYT1/TRH/NTSR1/DRD4/KMO/CARTPT/GDNF/ABAT/AGT/DRD2/ADORA2A/AVP/SYT4/ACE2/AVPR1B/OPRK1	23
GOBP_REGULATION_OF_CALCIUM_ION_DEPENDENT_EXOCYTOSIS	23/4406	40/18978	3.17012e-06	8.41342e-05	CDK5/SYT13/KCNB1/SYT5/STX1A/HYAL3/STXBP1/SYT1/CACNA1H/CBARP/CDK5R2/ADRA2A/SYT15/SYT17/SYT7/DOC2B/DOC2A/SYT9/CACNA1I/CACNA1G/BAIAP3/SYT4/SYT10	23
GOBP_TRANSMISSION_OF_NERVE_IMPULSE	35/4406	73/18978	3.17925e-06	8.41342e-05	SCN4A/S1PR1/SCN9A/CNTNAP2/TYMP/KCNA2/SCN11A/SCN3A/AVPR1A/SCN5A/CLDN19/NTRK2/CACNG4/TNR/JAM3/CACNA1H/SCN2A/CACNG5/KCNA1/CARTPT/CHRNA1/SCN7A/DMRT3/CACNA1I/SCN1A/KCNMB2/AGT/CHRNB4/CACNA1G/MAG/NRCAM/CLCN1/AVP/GHSR/MTNR1B	35
GOBP_ORGANELLE_FISSION	159/4406	496/18978	3.20458e-06	8.45498e-05	NEK2/KIF4A/PKMYT1/UBE2C/TPX2/CDC25C/NUF2/CEP55/CENPF/PLK1/BUB1/KIFC1/KIF18B/DLGAP5/CCNB1/PTTG1/ASPM/CAV2/CKS2/AURKA/KIF2C/ZWINT/PPARG/ANLN/NDC80/CDCA8/CDCA5/KIF14/SGO1/CDC20/TOP2A/CCNB2/BUB1B/KIF23/KIF11/NCAPG/SPAG5/MKI67/RAD51/AURKB/NCAPH/MYBL2/ESPL1/ANKRD53/TACC3/MACROH2A1/MTFR2/CENPE/KIF15/TTK/UBE2S/TRIP13/RACGAP1/RAD54L/KIF18A/MAD2L1/CDCA2/EME1/CDC14B/KIF22/CDC6/RAD51AP1/CDT1/CENPK/FBXO43/RAD…	159
GOBP_RESPONSE_TO_RETINOIC_ACID	47/4406	109/18978	3.21358e-06	8.45498e-05	FZD4/GJB2/RBP4/LEP/KLF4/PCK1/AQP1/ALDH1A2/COL1A1/RXRG/PTK6/YAP1/ASCL1/RET/CYP26B1/SLC6A4/ABCA1/TIE1/PDGFA/HOXA2/CDKN2D/BMP6/WNT7B/SERPINF1/PTCH1/RARA/MICB/TESC/SREBF1/FZD7/PAX2/TFRC/STRA6/OSR1/BRINP3/DKK1/STRA8/WNT10B/BRINP1/WNT8A/TBX1/GDAP1/NTRK3/WNT11/GJB3/BRINP2/WNT3A	47
GOBP_REGULATION_OF_PEPTIDE_TRANSPORT	70/4406	183/18978	3.35204e-06	8.79377e-05	ACVR1C/CRHBP/BMP8A/RBP4/LEP/GPLD1/HADH/NNAT/TFR2/SCT/FFAR4/GPR68/PRKN/PER2/PASK/KCNB1/UQCC2/SLC30A8/STX1A/IL6/BRSK2/NKX6-1/TCF7L2/ACSL4/KISS1/TRH/TRPM2/FFAR3/IRS2/CCN3/UCN/ILDR1/SFRP1/TCIRG1/SREBF1/CHGA/ADRA2A/CARTPT/S100A8/SYT7/DOC2B/RASL10B/SYT9/KCNJ11/ABAT/KCNA5/MYRIP/IFNG/BLK/PDX1/ADCY5/DRD2/CCL5/GCK/BAIAP3/SSTR5/GHRH/CNR1/ABCA12/FAM3D/GHSR/GIP/FGB/HTR2C/UCN3/FGG/HNF4A/NEUROD1/MTNR1B/FOXA2	70
GOBP_INNER_EAR_MORPHOGENESIS	45/4406	103/18978	3.36838e-06	8.81118e-05	COL11A1/CTHRC1/SPRY2/TPRN/WDPCP/CDH23/GBX2/CHRNA9/SLC9A3R1/SIX4/OTX1/SLC44A4/HPN/SOBP/FZD2/PROX1/LRIG3/GATA3/HMX2/DLX5/SCRIB/COL2A1/ALDH1A3/LHFPL5/ZEB1/PAX2/MYO3B/SLITRK6/HMX3/EPHB2/TBX18/FOXG1/GRXCR2/TMIE/ZIC1/GRHL3/USH1G/TIFAB/DLX6/CLRN1/TBX1/TCAP/FGF8/WNT3A/OTOP1	45
GOBP_PROTEIN_DNA_COMPLEX_SUBUNIT_ORGANIZATION	91/4406	254/18978	3.37857e-06	8.81244e-05	ASF1B/HJURP/CENPF/DLGAP5/RAD51/CENPA/MACROH2A1/CDC45/CENPE/H3C10/OIP5/CENPI/H2BC5/CDT1/CENPK/H2BC17/H2AX/H2BC6/HELLS/H2BC12/H3C12/CENPO/H2BC9/H4C9/H2BU1/H4C5/H2BC7/RUVBL1/H4C14/H4C4/H2BC4/SMYD3/CHAF1B/MIS18A/H2BC11/MCM2/H3C2/CENPX/H4C8/H2BC21/H2BC18/HMGA1/H1-2/CHAF1A/CENPH/H4C12/KNTC1/H3C8/H1-5/H2BC8/H4C11/H2BC13/H3C3/CENPN/CENPP/H1-3/CENPS/HMGB2/H2AW/H2BC15/H1-4/H1-6/CENPW/H2BC14/TFPT/H4C3/H3C7/…	91
GOBP_ANTIMICROBIAL_HUMORAL_IMMUNE_RESPONSE_MEDIATED_BY_ANTIMICROBIAL_PEPTIDE	37/4406	79/18978	3.39302e-06	8.82477e-05	CXCL11/CXCL10/H2BC6/CAMP/CXCL2/H2BC12/H2BC7/H2BC4/H2BC11/S100A7/CXCL9/H2BC21/H2BC8/GAPDH/NOD2/ELANE/RNASE7/ROMO1/PGLYRP4/CXCL3/PF4/CCL13/S100A9/CXCL13/H2BC10/F2/PPBP/PGLYRP3/BPIFA1/KRT6A/H2BS1/DEFB126/MUC7/PF4V1/REG1A/KLK3/HRG	37
REACTOME_TRANSCRIPTIONAL_REGULATION_BY_RUNX1	86/4406	237/18978	3.46345e-06	8.98222e-05	GPAM/H3C10/LIFR/H2BC5/H2BC17/H2AX/H2AZ1/TAL1/H2BC6/CBX4/TNFRSF18/FOXP3/H2BC12/KAT2B/H3C12/H2BC9/H4C9/H2BU1/H4C5/CLDN5/CBX8/RSPO3/H2BC7/H4C14/H4C4/H2BC4/CBX2/H2BC11/SOCS3/H3C2/YAP1/H4C8/H2BC21/LMO2/PSME2/H2AC20/H4C12/H3C8/H2BC8/H2AC14/H4C11/H2BC13/H2AC6/MYL9/H3C3/NR4A3/H2BC15/GATA3/RUNX2/H2BC14/H2AC8/PSMB3/PSMD3/ZFPM1/H4C3/H3C7/H3C6/H4C2/H3C13/H4-16/PF4/H3C11/H2AC4/H2BC3/H2BC10/CCND1/H4C1/H2AJ/ESR…	86
GOBP_REGULATION_OF_NEURAL_PRECURSOR_CELL_PROLIFERATION	39/4406	85/18978	3.50607e-06	9.03232e-05	WDR62/ASPM/SHCBP1/FOXO1/LIMS2/LHX2/FGF2/CX3CL1/ASCL1/INSM1/SPINT2/SLC6A4/EMX1/PROX1/CDH2/LHX1/PAX6/PTN/DISP3/MDK/GPR37L1/CEND1/SIX3/DCT/ELL3/FOXG1/OTP/DMRTA2/TAFA1/EGF/SHH/CX3CR1/VAX1/DRD2/SOX10/LHX5/PTPRZ1/TRIM71/WNT3A	39
GOBP_EMBRYONIC_SKELETAL_SYSTEM_MORPHOGENESIS	42/4406	94/18978	3.51263e-06	9.03232e-05	COL11A1/TGFBR2/TBX15/FLVCR1/HOXC11/HOXA5/SIX4/HOXA4/SLC39A1/HOXA6/CHST11/HOXA2/SOX11/HOXB9/MMP14/SIX2/LHX1/HOXA3/RUNX2/PDGFRA/HYAL1/COL2A1/HOXA7/ALX4/PCGF2/ZEB1/NODAL/OSR1/HOXC4/HOXB5/HOXB2/HOXB6/PAX5/TWIST1/HOXA9/HOXB1/DLX2/HOXD4/TBX1/HOXA11/ALX3/FGF8	42
GOBP_SYNAPTIC_TRANSMISSION_GLUTAMATERGIC	42/4406	94/18978	3.51263e-06	9.03232e-05	GRM4/CNIH2/SLC17A7/OXTR/ATP1A2/GRM8/CDK5/MAPK8IP2/PRKN/SHANK3/MEF2C/UNC13A/GRIN2D/STXBP1/RELN/HTR2A/CACNG4/CDH2/SYT1/TNR/CACNG5/UCN/SLC1A4/KMO/GRID1/GRIA2/PLPPR4/NLGN1/UNC13C/CDH8/CCL2/DKK1/DGKI/GRIK4/PTGS2/DRD2/ADORA2A/SLC17A8/NRXN1/CNR1/GRIK1/GRM5	42
GOBP_POSITIVE_REGULATION_OF_NEURON_DIFFERENTIATION	41/4406	91/18978	3.52977e-06	9.05078e-05	MMD/ECT2/CXCL12/MEF2C/ASCL1/FEZ1/BCL6/BMP2/NKX6-1/PROX1/SOX11/BMP6/EPO/NKX2-2/GDPD5/RARA/LIN28A/FOXA1/GPRC5B/ZEB1/NAP1L2/MAP1B/FOXG1/SOCS2/BRINP3/DKK1/ADRA2B/DLX2/BRINP1/NKX2-5/RNF112/NRCAM/FEZF1/FEZF2/BRINP2/PCP4/VWC2L/DLX1/NEUROG3/NEUROD1/PHOX2B	41
GOBP_SKELETAL_SYSTEM_MORPHOGENESIS	83/4406	227/18978	3.61533e-06	9.24404e-05	COL11A1/MMP13/COMP/GHR/TGFBR2/FOXN3/CSRNP1/TBX15/FLVCR1/FREM1/ARID5B/HOXC11/FBN2/COL1A1/NKX3-2/HOXA5/BMPR1B/MEF2C/SIX4/HOXA4/SCX/CYP26B1/SLC39A1/TIPARP/PAPPA2/HOXA6/FGFR3/CHST11/HOXA2/SOX11/HOXB9/BMP6/MMP14/SIX2/LHX1/HOXA3/DHRS3/ATG9B/RUNX2/DLX5/PDGFRA/RARA/HYAL1/COL2A1/HOXA7/SOX5/ALX4/OTOR/PCGF2/SFRP1/ZEB1/COL3A1/NODAL/TCF15/OSR1/HOXC4/MSX1/RARB/HHIP/HOXB5/COL13A1/HOXB2/HOXB6/PAX5/TWIST1/WNT10B/…	83
GOBP_REGULATION_OF_NERVOUS_SYSTEM_PROCESS	56/4406	138/18978	3.90527e-06	9.95733e-05	CNIH2/ADRB2/SPX/JAM2/MGLL/EDNRB/WASF3/TMEM100/SHANK3/EGR2/TYMP/SCN11A/GRIN2D/STX1A/AVPR1A/VIP/DLGAP2/RELN/OPRD1/RGS4/CACNG4/TNR/CCN3/CACNG5/NTSR1/SLC8A2/NPTX2/SHISA9/CARTPT/NETO1/LPIN1/EDN1/DLGAP3/NLGN1/TPPP/RIMS2/HGF/ABAT/AGT/GRIN1/OPRPN/SLC8A3/RIMS1/CHRNB4/CELF4/MAG/NLGN4X/NRXN1/AVP/SOX10/CBLN1/GHSR/WNT7A/HTR2C/OPRK1/MTNR1B	56
GOBP_CRANIAL_NERVE_STRUCTURAL_ORGANIZATION	10/4406	11/18978	3.91897e-06	9.96429e-05	PLXNA4/EGR2/PLXNA3/KCNA2/NRP1/SEMA3F/SEMA3A/PAX2/HOXB2/HOXB1	10
GOBP_CELL_FATE_DETERMINATION	24/4406	43/18978	3.98604e-06	0.000100784	KLF4/EBF2/SOX17/NOTCH4/MEF2C/ASCL1/CYP26B1/HOXA2/PROX1/GATA3/PAX6/NKX2-2/PTCH1/PTCH2/NTF4/PAX2/TRIM15/FOXG1/FEZF2/LBX1/WNT7A/BARHL2/MYOD1/NKX6-3	24
REACTOME_VOLTAGE_GATED_POTASSIUM_CHANNELS	24/4406	43/18978	3.98604e-06	0.000100784	KCNAB1/KCNA2/KCNB1/KCNF1/KCNG3/KCNH1/KCNC4/KCNH2/KCNA4/KCNH6/KCNA1/KCNA6/KCNS3/KCNH8/KCNQ5/KCNG1/KCNA5/KCNG2/KCNQ3/KCNS1/KCNC1/KCNQ2/KCNH5/KCNC2	24
MODULE_382	18/4406	28/18978	4.17005e-06	0.000105143	INHBA/CGA/IGF1/PENK/VIP/TRH/INHA/TSHB/ADM/CCL25/CHGB/AGT/PNOC/CCK/GIP/CALCA/NPY/CSH2	18
GOBP_RESPONSE_TO_METAL_ION	118/4406	350/18978	4.31812e-06	0.000108543	CAV1/KCNIP2/CRHBP/CDK1/CAT/ACO1/TXNIP/ECT2/GPLD1/PARP1/CASQ2/FABP4/CEBPA/TFR2/PCNA/AQP1/PKD2/SYT13/SNCA/KIT/PRKN/KCNMB1/FOSB/TESMIN/PPP1CA/DPEP1/RYR3/SDC1/MEF2C/AKR1C3/FOS/SYT5/PENK/SLC30A8/ASCL1/CALR/CPNE7/PCSK1/SOD3/SCN5A/MMP9/PRNP/SORD/TRPC1/KCNH1/JUN/CYP1A1/MT1M/RASA4/BMP6/TERT/AOC1/CAPN3/SYT1/SERPINF1/MT1X/TRPM2/NUDT1/CACNA1H/OTC/RASA4B/TH/TCIRG1/SLC1A1/EGFR/DMTN/S100A16/TFRC/KCNA1/TSHB/CYP1…	118
GOBP_ENDOCRINE_SYSTEM_DEVELOPMENT	54/4406	132/18978	4.32881e-06	0.000108543	PITX1/ANXA1/CGA/CDKN1C/ARID5B/WT1/ALDH1A2/FGF2/HOXA5/BAK1/ASCL1/INSM1/PCSK1/MNX1/IL6/BMP2/NKX6-1/ONECUT2/BMP6/CDH2/HOXA3/GATA3/PAX6/NKX2-2/PDGFRA/DKK3/MDK/SIX3/STRA6/SOX2/EDN1/APOA1/TG/OTP/LY6E/SHH/POU3F2/NKX2-5/TBX1/PDX1/DRD2/WNT11/GHRH/ONECUT1/SOX3/LHX3/BMP5/GIP/FGF8/NEUROG3/PROP1/HNF4A/NEUROD1/FOXA2	54
GOBP_REGULATION_OF_POTASSIUM_ION_TRANSPORT	47/4406	110/18978	4.357e-06	0.000108949	FHL1/CAV1/KCNIP2/ANO6/CASQ2/ANK2/KCNAB1/KCNMB1/AKAP6/LRRC38/KCNE1/PRNP/BIN1/VIP/KCNE1B/FXYD2/KCNE4/HTR2A/RGS4/ATP1B2/KCNJ2/KCNH2/DPP6/CAV3/ACTN2/GAL/ADRA2A/KCNA1/NETO1/NOS1/KCNG1/CACNA1D/KCNA5/GALR2/RGS7/EDN3/KCNIP1/DRD2/LRRC26/GCK/WNK4/KCNS1/KCNC1/DPP10/OPRK1/MTNR1B/KCNC2	47
GOBP_POSITIVE_REGULATION_OF_CALCIUM_ION_TRANSPORT_INTO_CYTOSOL	28/4406	54/18978	4.47978e-06	0.000111711	CAV1/CEMIP/CXCL11/CXCL10/PKD2/SNCA/ADCYAP1R1/AKAP6/TRDN/CX3CL1/BAX/CXCL9/BAK1/JPH2/TRPC1/CAPN3/P2RY6/NTSR1/CD19/GSTM2/HAP1/P2RX5/F2/CALCR/GRIN1/IL13/P2RX2/LACRT	28
GOBP_REGULATION_OF_COAGULATION	34/4406	71/18978	4.52741e-06	0.00011259	CAV1/CD34/CD36/ANO6/F12/PROC/PROS1/C1QTNF1/SERPING1/PDGFA/TFPI/FAP/F7/F3/PDGFRA/THBD/PLAU/ST3GAL4/DMTN/EPHB2/EDN1/SERPINC1/ABAT/ADAMTS18/HS3ST5/F2/VTN/KRT1/KNG1/FGB/FGG/PLG/HRG/FOXA2	34
MODULE_131	20/4406	33/18978	4.57915e-06	0.000113565	F10/VWF/F8/F12/PROC/MMRN1/PLAUR/IL11/F3/THBD/PLAU/F13A1/SERPINC1/F2/NFE2/SERPIND1/ADORA2A/FGB/FGG/PLG	20
GOBP_PHOSPHOLIPASE_C_ACTIVATING_G_PROTEIN_COUPLED_RECEPTOR_SIGNALING_PATHWAY	45/4406	104/18978	4.61158e-06	0.000113953	NMUR1/ADRA1A/GNG13/S1PR1/EDNRB/FFAR4/P2RY12/SLC9A3R1/LHCGR/LPAR6/CXCR2/TACR1/PTH1R/GPR17/VIP/OPRD1/HTR2A/KISS1/P2RY6/NPR3/F2RL2/CHGA/GPR139/ACTN2/C5AR2/ADRA2A/EDN1/CCKBR/PTGER3/ESR1/P2RY10/GPR18/F2/GALR2/AGT/CX3CR1/DRD2/CCKAR/GRPR/CALCA/HTR2C/GRM5/NTSR2/OPRK1/HCRTR2	45
GOBP_RESPONSE_TO_MOLECULE_OF_BACTERIAL_ORIGIN	119/4406	354/18978	4.61988e-06	0.000113953	GJB2/APOB/PLSCR4/TIMP4/CD36/AKAP12/CXCL11/PCK1/CXCL10/EDNRB/SNCA/CAMP/CXCL2/FOXP3/ZFP36/S100A14/CD80/TNFSF4/DAB2IP/CX3CL1/S100A7/TLR4/MEF2C/FOS/MAPKAPK2/CXCL9/PENK/VIM/PCSK1/PYCARD/PTGER4/ABCA1/FER/IL6/CYP1A1/LOXL1/GFER/BMP6/HMGB2/SASH1/EPO/NOD2/NR4A1/SIGIRR/SIRPA/RPS6KA3/THBD/ELANE/CSF3/RARA/IL24/SLC11A1/PELI1/TH/PTGFR/LTA/IL18/CXCL3/CYP27B1/FZD5/SELP/IL12B/MRC1/TNIP3/CCR7/CARD17/THPO/KMO/ARID5A…	119
MODULE_403	25/4406	46/18978	4.81358e-06	0.000118409	NEK2/CDK1/PLK1/MELK/CCNB1/TK1/CDC20/TOP2A/MKI67/MYBL2/CENPA/RECQL4/CDC45/E2F1/G0S2/KPNA2/H2AZ1/FEN1/PCNA/CCNE2/PLK4/DTYMK/MCM6/CDC25B/FTCD	25
GOBP_REGULATION_OF_REPRODUCTIVE_PROCESS	68/4406	178/18978	4.83676e-06	0.000118658	ACVR1C/CDC25C/INHBA/ASPM/AURKA/CDC20/TTK/OXTR/TRIP13/RAD51AP1/FBXO43/EDNRB/IHO1/CDC25A/WT1/NPR2/IGF1/SULF1/DUSP1/MAPK15/CALR/TACR1/UMODL1/AMH/HYAL3/CCDC87/VIP/STXBP1/CIB1/HORMAD1/SERPINF1/SEMA3A/EFCAB1/CACNA1H/RGN/TIMP1/SFRP1/PTGDR2/CDC25B/PLA2G10/OVOL1/ZFPM2/PHLDA2/NODAL/RNASE10/TPPP2/MSX1/ZP4/ESR1/GDF9/DMRT1/STRA8/SHH/TACR3/GCM1/SPATA22/CRISP1/ASTL/PIWIL2/FAM170B/RETN/NPM2/PAEP/CNR1/BNC1/HOXD13…	68
GOBP_REGENERATION	71/4406	188/18978	4.86173e-06	0.000118949	CDK1/AURKA/CCNA2/EZH2/PFKFB1/TGFBR2/KLF4/MYMX/ANXA1/PCNA/CXCL12/BCL9/IGF1/CFLAR/TGFBR3/TYMS/YAP1/BAK1/CERS2/SPP1/IL6/RTN4RL2/JUN/F7/GFER/SCARF1/NR4A3/CAPN3/GFAP/PTCH1/TNR/GATA4/PTN/RTN4R/MDK/RGN/CCN3/KIAA0319/SPAAR/NREP/FZD7/PTPRS/SOX2/MAP1B/LPIN1/HOPX/IGFBP1/CCND1/SGCA/HGF/ADM/EYS/ANXA3/CSPG5/WNT10B/RGMA/EPPK1/NEFL/MSTN/PDX1/FLT3/APOD/MAG/LGR6/APOA5/IHH/MYMK/APOA2/WNT7A/PLG/MYOD1	71
GOBP_REGULATION_OF_RELEASE_OF_SEQUESTERED_CALCIUM_ION_INTO_CYTOSOL	37/4406	80/18978	4.90846e-06	0.000119769	DMD/CASQ2/ATP1A2/CEMIP/CXCL11/ANK2/CXCL10/PKD2/SNCA/AKAP6/TRDN/CX3CL1/BAX/CXCL9/JPH2/PRKD1/CLIC2/TRPC1/CAPN3/JPH3/P2RY6/LIME1/NTSR1/JPH1/PLN/CD19/NOS1/HRC/GSTM2/HAP1/CORO1A/JPH4/F2/DHRS7C/JSRP1/IL13/LACRT	37
REACTOME_TCF_DEPENDENT_SIGNALING_IN_RESPONSE_TO_WNT	84/4406	232/18978	4.93859e-06	0.000120181	CAV1/FZD4/H3C10/KREMEN2/H2BC5/PPP2R1B/H2BC17/H2AX/H2AZ1/H2BC6/SOX17/BCL9/H2BC12/SOX7/H3C12/H2BC9/H4C9/H2BU1/H4C5/RSPO3/H2BC7/RUVBL1/H4C14/H4C4/H2BC4/LEF1/H2BC11/H3C2/H4C8/H2BC21/PSME2/H2AC20/H4C12/H3C8/H2BC8/H2AC14/H4C11/H2BC13/H2AC6/FZD2/TLE4/H3C3/TERT/TCF7L2/H2BC15/H2BC14/H2AC8/PSMB3/PSMD3/SFRP1/H4C3/H3C7/H3C6/FZD5/SOX2/H4C2/H3C13/LGR4/H4-16/H3C11/H2AC4/H2BC3/H2BC10/H4C1/H2AJ/DKK1/H4C15/RSPO1/H…	84
GOBP_NEGATIVE_REGULATION_OF_HORMONE_SECRETION	30/4406	60/18978	5.42679e-06	0.000131708	ACVR1C/CRHBP/INHBA/BMP8A/LEP/HADH/FFAR4/CRY2/ADIPOQ/PRKN/KCNB1/NMB/IL11/CCN3/UCN/SFRP1/SREBF1/CHGA/INHA/ADRA2A/OSM/CARTPT/EDN1/KCNJ11/RAB11FIP1/DRD2/FAM3D/GHSR/OPRK1/MTNR1B	30
GOBP_TRANSMEMBRANE_RECEPTOR_PROTEIN_SERINE_THREONINE_KINASE_SIGNALING_PATHWAY	124/4406	373/18978	5.47087e-06	0.000132424	CAV1/ACVR1C/SPTBN1/INHBA/CAV2/PPARG/COMP/BMP8A/TGFBR2/FERMT2/TTK/CHRDL1/SPRY2/ATOH8/PARP1/LTBP4/CDH5/CDKN1C/CIDEA/EGR1/BCL9/CRIM1/CLDN5/FBN2/TMEM100/LRP1/SPRY1/ZEB2/LEF1/TGFBR3/BMPR1B/FOS/SULF1/BMP3/ADAMTSL2/ZC3H3/VIM/SCUBE3/TGFBR3L/SCX/RBPMS2/MYOCD/CRB2/ACVRL1/PPARA/GDF10/SMAD9/AMH/KDR/FSTL1/BMP2/GPC3/CHST11/JUN/DACT2/FOXH1/NPNT/ONECUT2/SOX11/BMP6/CCN1/GDF15/GIPC1/RUNX2/FOXD1/ZNF703/COL1A2/PPM1L…	124
GOBP_LEUKOCYTE_CHEMOTAXIS	85/4406	236/18978	5.51639e-06	0.000132747	VEGFD/CCL11/ANO6/ANXA1/CXCL11/ADAM8/CXCL10/S1PR1/EDNRB/CXCL12/CXCL2/KIT/S100A14/CCL14/SAA1/CX3CL1/S100A7/CXCL9/DUSP1/ITGA1/MMP28/CALR/CXCR2/EDN2/BST1/CCL16/IL6/FOLR2/F7/SLIT2/CCL23/NOD2/CCL7/TRPM2/JAM3/PTN/ITGA9/MDK/SCG2/CCN3/DPP4/CCL20/SLAMF8/RARRES2/CCL21/VAV3/CXCL3/CHGA/CXCR4/CCR7/C5AR2/CCL17/PF4/S100A8/CCL13/S100A9/EDN1/CXCL13/CXCL17/CTSG/CCL24/CORO1A/CCL2/CCL25/CH25H/PREX1/GPR18/CXCR5/EDN3/T…	85
MODULE_127	17/4406	26/18978	5.5281e-06	0.000132747	CENPA/EZH2/H2AX/H2AZ1/H2BC12/CHAF1B/H2BC11/BRCA2/H2BC21/H1-2/CHAF1A/H2BC13/H2AC6/H2AC8/H2AC18/SATB1/H1-1	17
MODULE_298	17/4406	26/18978	5.5281e-06	0.000132747	KRT8/KRT19/KRT18/INA/KRT2/NEFL/KRT86/KRT5/DRD2/KRT14/KRT15/KRT17/KRT35/KRT1/KRT6A/KRT16/KRT85	17
GOBP_EAR_DEVELOPMENT	80/4406	219/18978	5.59409e-06	0.000133978	COL11A1/GJB2/CCNA2/CTHRC1/SPRY2/CEBPA/TPRN/ESRP1/WDPCP/NKX3-2/CDH23/GBX2/CHRNA9/PVALB/MCM2/MAPKAPK2/SLC9A3R1/SIX4/OTX1/SLC44A4/HPN/MAF/SOBP/PDGFA/BMP2/HOXA2/FZD2/PROX1/LRIG3/SIX2/SHROOM2/GATA3/HMX2/GABRA5/DLX5/SCRIB/COL2A1/ALDH1A3/LHFPL5/ZEB1/CYTL1/PAX2/MYO3B/BMPER/STRA6/SOX2/SLITRK6/HMX3/EPHB2/TCF15/OSR1/TBX18/EDN1/PLPPR4/MSX1/FOXG1/GRXCR2/TMIE/ZIC1/GRHL3/USH1G/TWIST1/TIFAB/SHH/HPCA/DLX6/CLRN1/T…	80
GOBP_REGULATION_OF_WOUND_HEALING	54/4406	133/18978	5.65564e-06	0.000135095	CAV1/CCN4/PLPP3/CD34/FERMT2/CD36/ANO6/ANXA1/F12/KANK1/PROC/MYLK/PROS1/MMRN1/FGF2/ACTA2/C1QTNF1/CLDN19/SERPING1/PDGFA/TFPI/FAP/F7/F3/PHLDB2/PDGFRA/THBD/PLAU/ST3GAL4/HBEGF/CXCR4/DMTN/ADRA2A/CLEC7A/CLDN3/EPHB2/EDN1/VIL1/SERPINC1/TNFRSF12A/XBP1/ABAT/ADAMTS18/F2/TAFA5/EPPK1/VTN/KRT1/KNG1/FGB/FGG/PLG/HRG/FOXA2	54
REACTOME_INTERLEUKIN_7_SIGNALING	21/4406	36/18978	6.22197e-06	0.000148233	H3C10/STAT5B/TSLP/H3C12/STAT5A/H3C2/PIK3R1/H3C8/H3C3/IRS2/H3C7/H3C6/CISH/H3C13/H3C11/HGF/SOCS2/IL2RG/H3C14/H3C1/H3C15	21
GOBP_PRIMARY_ALCOHOL_METABOLIC_PROCESS	45/4406	105/18978	6.26856e-06	0.000148952	RDH5/LIPE/ACSS2/GPD1/RETSAT/RBP4/PNPLA2/ADH1A/DGAT2/ALDH2/ALDH1A1/ADH1B/EDNRB/AKR1C1/ALDH1A2/IGF1/PECR/AKR1C3/ADH4/CLCN2/ADH1C/RDH16/BMP2/CYP1A1/BMP6/AKR1C2/DHRS3/DHRS13/DKK3/CACNA1H/CYP3A4/ALDH1A3/CYP11A1/RPE65/CYP1A2/HSD11B2/ADH6/SDR16C5/SULT1C4/DHRS9/TKTL1/BMP5/PNLIP/HAO1/TTR	45
GOBP_POSITIVE_REGULATION_OF_ERK1_AND_ERK2_CASCADE	81/4406	223/18978	6.2874e-06	0.00014901	MTURN/GPBAR1/CCL11/ADRA1A/FERMT2/CD36/AKAP12/SPRY2/FGF1/FFAR4/TEK/ANGPT1/PDGFD/IGF1/CFLAR/CCL14/FGF2/CX3CL1/S100A7/TLR4/ACTA2/ACKR3/NRP1/PYCARD/FLT4/CCL16/KDR/PDGFA/NTRK2/BMP2/FGFR3/JUN/SEMA7A/NPNT/HTR2A/CCL23/CIB1/EPO/NOD2/CCL7/P2RY6/PDGFRA/GATA4/HCRTR1/NRG1/CCL20/CCL21/RASGRP1/EGFR/CCR7/C5AR2/BMPER/PLA2G5/THPO/NODAL/CCL17/CCL13/CXCL17/CCL24/MT3/FGFR4/CCL2/CCL25/PRKCA/CALCR/DRD2/CCL5/MARCO/NTRK3…	81
GOBP_CELL_JUNCTION_ASSEMBLY	137/4406	421/18978	6.39454e-06	0.000151154	CAV1/SORBS1/GJB2/GPBAR1/TLN2/FERMT2/OXTR/MYOC/FN1/CORO2B/ITGB1BP1/DST/ECT2/CDH20/ANK2/CDK5/PECAM1/CDH5/CRB3/TEK/DLC1/THSD1/SNCA/SYNDIG1/CBLN2/LRTM2/WDPCP/LSR/CNTNAP2/CLDN5/CLDN11/SHANK3/MEF2C/PPM1F/SIX4/ZDHHC12/PCDH17/MPDZ/NRP1/ESAM/ACVRL1/FAM107A/CLDN19/LAMC1/PARD6B/CDH11/PKP3/CLDN7/KDR/NTRK2/EPHB1/CLDN6/COL17A1/CLDN9/FLRT2/MMP14/CDH2/LRRN3/GPM6B/CLDN14/ZNF703/RHOD/CDH7/CLDN25/ARHGAP6/PHLDB2/JAM…	137
GOBP_NUCLEAR_CHROMOSOME_SEGREGATION	100/4406	289/18978	6.56034e-06	0.000154671	NEK2/KIF4A/UBE2C/NUF2/SPC25/CEP55/CENPF/PLK1/BUB1/KIFC1/SPC24/KIF18B/DLGAP5/CCNB1/PTTG1/KIF2C/ZWINT/NDC80/CDCA8/CDCA5/KIF14/SGO1/CDC20/TOP2A/FAM83D/BUB1B/KIF23/KNL1/NCAPG/SPAG5/AURKB/NCAPH/RMI2/ESPL1/ANKRD53/TACC3/ESCO2/MACROH2A1/CENPE/TTK/TRIP13/RACGAP1/KIF18A/MAD2L1/ECT2/EME1/KIF22/CDC6/CDT1/CENPK/FEN1/PSRC1/CCNE2/P3H4/BRIP1/IHO1/FANCD2/HASPIN/ZWILCH/SGO2/RMI1/USP44/CCNE1/BUB3/DSN1/DUSP1/CENPX/…	100
GOBP_MESONEPHROS_DEVELOPMENT	43/4406	99/18978	6.61422e-06	0.000155537	CAT/KIF26B/PKD2/FGF1/WT1/FOXJ1/SPRY1/FGF2/ZBTB16/SDC1/SIX4/RET/EPCAM/MAGED1/BMP2/GPC3/NPNT/SLIT2/SIX2/LHX1/GATA3/FOXD1/PTCH1/RARA/BASP1/SFRP1/ROBO2/PAX2/BMPER/LGR4/TCF21/OSR1/RARB/GDNF/SHH/AGT/GREB1L/CITED1/SIM1/WNT11/HOXA11/CER1/FGF8	43
GOBP_CALCIUM_MEDIATED_SIGNALING	75/4406	203/18978	6.77322e-06	0.000158864	NMUR1/DMD/CASQ2/ATP1A2/ANK2/EDNRB/SAMD14/CCR8/TMEM100/IGF1/P2RY12/AKAP6/CDH13/GRIN2D/ACKR3/AVPR1A/CXCR2/EDN2/BST1/CLIC2/PRNP/NR5A2/TNNI3/ATP2B4/KDR/RCAN2/RCAN1/ADGRB2/CIB1/ACKR4/GRIN2B/GPR143/TRPM2/MCTP1/NRG1/MYOZ2/RGN/HOMER3/CCL20/CCR4/PTGDR2/PTGFR/ERBB3/NFAT5/EGFR/SELP/CXCR4/DMTN/CCR7/PLN/SLC8A2/CXCR3/CLEC7A/NCALD/TRPM5/SLC24A4/EDN1/BHLHA15/HRC/GSTM2/P2RX5/SELE/GRIN2C/CD22/CXCR5/HPCA/GRIN1/AZU1…	75
REACTOME_COLLAGEN_CHAIN_TRIMERIZATION	24/4406	44/18978	6.8417e-06	0.000159289	COL10A1/COL11A1/COL6A6/COL1A1/COL22A1/COL5A1/COL25A1/COL5A2/COL17A1/COL24A1/COL6A5/COL1A2/COL12A1/COL2A1/COL14A1/COL3A1/COL13A1/COL9A3/COL4A3/COL8A1/COL9A1/COL4A6/COL20A1/COL26A1	24
GOBP_DIENCEPHALON_DEVELOPMENT	35/4406	75/18978	6.84398e-06	0.000159289	PITX1/CNTNAP2/ALDH1A2/FGF2/GBX2/BAX/NRP1/OTX1/PCSK1/BMP2/SRD5A2/SEMA5A/PAX6/SEMA3A/SIX3/SOX2/HAP1/OTP/NDNF/PTCHD1/SHH/TAL2/POU3F2/POU4F1/ARX/DRD2/RAX/GHRH/OLIG2/SOX3/LHX3/KCNC1/FGF8/PROP1/KCNC2	35
MODULE_154	35/4406	75/18978	6.84398e-06	0.000159289	CAV1/CAV2/ADRB2/DST/PGAP4/MAOA/HAS3/DMRT2/AKR1C1/FBN2/SAA1/KLHL13/AKR1C3/DUSP6/TP63/COL17A1/MMP14/LAMA3/GABRE/ANGPTL4/ALDH1A3/CLDN8/LMTK3/S100A8/TENM2/S100A9/ROPN1L/TRIM29/LAMC2/KRT5/PTGS2/KRT17/MRAP2/KRT1/FGFBP1	35
GOBP_REGULATION_OF_CALCIUM_ION_TRANSPORT	89/4406	251/18978	6.9287e-06	0.000160661	PLPP4/CAV1/DMD/CASQ2/ATP1A2/CEMIP/CXCL11/ANK2/CXCL10/CDK5/MYLK/PKD2/SNCA/CXCL12/AHNAK/CACNB3/ADCYAP1R1/CACNA2D1/AKAP6/TRDN/CX3CL1/BAX/CXCL9/TMC2/BAK1/TSPAN13/JPH2/PRKD1/CLIC2/PRNP/TRPC6/BIN1/TRPC1/CACNG1/OPRD1/RGS4/EPO/CAPN3/JPH3/P2RY6/RGN/CBARP/HOMER3/UCN/LIME1/NTSR1/JPH1/CAV3/CXCR4/PLN/DRD4/CD19/ADRA2A/ATP2A1/FCRL3/CACNG6/ATP2C2/NOS1/CAMK2A/HRC/GSTM2/CACNA1D/HAP1/CORO1A/P2RX5/GEM/CCL2/MCHR1/RCV…	89
REACTOME_DNA_DOUBLE_STRAND_BREAK_RESPONSE	36/4406	78/18978	6.9603e-06	0.000160661	KPNA2/H2BC5/H2BC17/H2AX/H2BC6/H2BC12/H2BC9/H4C9/H2BU1/H4C5/H2BC7/H4C14/H4C4/H2BC4/H2BC11/H4C8/H2BC21/BARD1/H4C12/H2BC8/H4C11/H2BC13/H2BC15/H2BC14/KDM4B/BRCA1/H4C3/H4C2/H4-16/H2BC3/H2BC10/H4C1/H4C15/H2BS1/H4C13/H4C6	36
GOBP_SYNAPSE_ORGANIZATION	136/4406	418/18978	6.96971e-06	0.000160661	CDC20/OXTR/SYNPO/ARHGEF15/ARHGAP39/CDK5/ARF1/ITPKA/SNCA/SYNDIG1/IGSF9/CBLN2/LRTM2/WASF3/CACNB3/NEURL1/DRP2/SPARCL1/CAMK1/SHANK3/CFL1/DAB2IP/CX3CL1/PAK3/MEF2C/KIF1A/UNC13A/SIX4/ZDHHC12/LRFN2/PCDH17/ABHD17C/NRP1/PRNP/RAB3A/SLC7A11/NTRK2/EPHB1/RELN/SEMA3F/EFNA1/FLRT2/CDH2/CDK5R1/LRRN3/GRIN2B/LRP8/WNT7B/CNKSR2/PPFIA3/TNR/NRG1/PALM/LRFN5/LMX1A/LRFN4/SYN1/DOK7/ERBB2/NPAS4/LRRTM2/SLC1A1/FZD5/ROBO2/LRP4/…	136
GOBP_MITOTIC_SISTER_CHROMATID_SEGREGATION	66/4406	173/18978	6.97954e-06	0.000160661	NEK2/KIF4A/UBE2C/NUF2/CEP55/CENPF/PLK1/BUB1/KIFC1/KIF18B/DLGAP5/CCNB1/PTTG1/KIF2C/ZWINT/NDC80/CDCA8/CDCA5/KIF14/SGO1/CDC20/BUB1B/KIF23/NCAPG/SPAG5/AURKB/NCAPH/ESPL1/ANKRD53/TACC3/MACROH2A1/CENPE/TTK/TRIP13/RACGAP1/KIF18A/MAD2L1/KIF22/CDC6/CDT1/CENPK/PSRC1/HASPIN/ZWILCH/SGO2/USP44/BUB3/DSN1/DUSP1/TUBG1/KNSTRN/SMC4/NCAPG2/GEN1/KNTC1/DSCC1/ANAPC11/RRS1/PRC1/RAD21/SMC1B/KIF25/KIF4B/TEX14/REC8/RAD21L1	66
GOBP_AMINO_ACID_TRANSPORT	59/4406	150/18978	7.01771e-06	0.000160661	SLC17A7/LEP/SLC7A10/ATP1A2/LLGL2/SLC25A22/SNCA/PER2/SLC7A5/SLC9A3R1/AVPR1A/SFXN1/KCNJ10/SLC7A11/NTRK2/RGS2/STXBP1/SLC38A5/RGS4/SLC1A7/GIPC1/SLC1A3/SLC6A9/TRH/SLC7A3/SFXN5/GFAP/LRRC8C/PRAF2/SLC7A14/NTSR1/SFXN2/SLC1A1/APBA1/SLC1A4/KMO/SLC7A13/SLC36A2/SLC7A8/SLC1A6/ABAT/SLC1A2/AGT/SLC25A48/SLC6A17/SLC38A8/HRH3/ADORA2A/SLC7A2/SLC17A8/AVP/SLC25A47/SYT4/SLC6A11/SLC6A19/ACE2/AVPR1B/SLC32A1/SLC6A15	59
GOBP_HINDBRAIN_DEVELOPMENT	59/4406	150/18978	7.01771e-06	0.000160661	FZD4/KIF14/EZH2/CDK5/DLC1/DIXDC1/ALDH1A2/LEF1/FGF2/EGR2/GBX2/ASCL1/OTX1/SLC6A4/SCN5A/GDF10/EPHB1/HOXA2/PROX1/SSTR1/CDK5R1/LHX1/ATP1B2/NFIB/SCRIB/LMX1A/MDK/GPR37L1/CDK5R2/CEND1/SSTR2/WLS/EPHB2/EN1/MYO16/SEZ6/HAP1/HOXB2/ABAT/KLHL1/EGF/HOXB1/SHH/CTNNA2/POU4F1/KNDC1/TBR1/NLGN4X/FAIM2/CBLN1/LHX5/BMP5/EN2/KCNC1/NEUROG3/WNT7A/NEUROD1/PTF1A/PHOX2B	59
MODULE_76	37/4406	81/18978	7.0268e-06	0.000160661	AOC3/CCL11/FN1/ANXA1/CXCL11/CXCL10/MGLL/CXCL12/CXCL2/SAA1/CX3CL1/FOS/CXCL9/ORM1/CXCR2/BCL6/AOX1/CCL23/CCL7/CCL20/CCL21/CXCR4/TLR3/CCL17/CCL13/S100A9/CXCL13/IL1R1/C3/CCL2/C4B/LYZ/PTGS2/ADORA2A/CCL19/PTX3/IL9	37
HALLMARK_HYPOXIA	74/4406	200/18978	7.31908e-06	0.000166923	CAV1/PYGM/AKAP12/BGN/SRPX/CAVIN1/NR3C1/UGP2/GBE1/PCK1/CDKN1C/TPD52/PFKFB3/STBD1/ZFP36/KLF6/PLAUR/DCN/COL5A1/FOS/SIAH2/DUSP1/VLDLR/ACKR3/PPP1R15A/PGM1/MAFF/TIPARP/EDN2/ATF3/SLC2A1/IL6/EFNA3/GPC3/JUN/ALDOC/HOXB9/SAP30/EFNA1/CCN1/GAPDH/F3/ENO2/PHKG1/NCAN/P4HA1/IRS2/ANGPTL4/ALDOA/EGFR/HAS1/CXCR4/IER3/INHA/CA12/KDELR3/CHST3/RRAGD/ISG20/CCN5/PPFIA4/S100A4/IGFBP1/TMEM45A/ADM/GPC4/PRKCA/AK4/B4GALNT2/FBP1…	74
GOBP_POSITIVE_REGULATION_OF_PROTEIN_KINASE_ACTIVITY	130/4406	397/18978	7.71685e-06	0.000175417	TPX2/MMD/CCNB1/CKS2/FZD4/KIF14/CLSPN/DDR2/ANGPT4/EZH2/ADRA1A/ACSL1/CENPE/GHR/TGFBR2/FERMT2/LEP/SPRY2/ADRB2/ITGB1BP1/ECT2/CDC6/CEMIP/ADAM8/CDK5/TAL1/PSRC1/PKD2/FGF1/ADIPOQ/ANGPT1/SNCA/EGR1/GPRC5A/KIT/PDGFD/TRAF2/RGCC/NEURL1/IGF1/CAMK1/DAB2IP/FGF2/BMPR1B/DBF4/TLR4/VLDLR/FCGR1A/MAP2K6/JTB/PRNP/MAGED1/ATP2B4/PDGFA/BMP2/MST1R/PROX1/RELN/CAB39L/HTR2A/EFNA1/CCN1/SASH1/CDK5R1/CIB1/EPO/NOD2/NEDD9/LRP8/TEL…	130
GOBP_REGULATION_OF_NEUROGENESIS	120/4406	361/18978	7.73018e-06	0.000175417	WDR62/ASPM/ASPA/CCL11/EZH2/PLXNA4/SEMA3G/E2F1/FN1/MME/HES6/TRIM11/CDK5/ITPKA/XRCC2/CXCL12/LHX2/DIXDC1/KIT/PER2/NEURL1/METRN/DAAM2/SHANK3/EGR2/CX3CL1/PLXNA3/PAK3/LIMK1/YAP1/ASCL1/CERS2/CRABP2/NRP1/SPP1/ASCL2/BIN1/IL6/NTRK2/BMP2/SEMA7A/NKX6-1/RELN/SOX11/SEMA3F/SLIT2/HMGB2/SEMA3D/CDK5R1/LRP8/SEMA5A/TRIM46/PAX6/SERPINF1/NKX2-2/SEMA3A/GFAP/TNR/TTBK1/PTN/RTN4R/MDK/LIN28A/GPR37L1/ID4/KIAA0319/DLL3/LTA/R…	120
GOBP_SMOOTH_MUSCLE_CONTRACTION	47/4406	112/18978	7.85268e-06	0.000177753	CAV1/COMP/NMUR1/ADRA1A/OXTR/ADRB2/SPX/CNN1/ATP1A2/MYH11/HTR1D/EDNRB/MYLK/KIT/SULF1/NMU/ACTA2/MYOCD/TACR1/EDN2/TNNI3/ATP2B4/NPNT/RGS2/HTR2A/SSTR2/CALCRL/ARHGAP42/ADRA2A/SULF2/EDN1/GRIP2/GDNF/PTGER3/ABAT/ADRA2B/TIFAB/EDN3/TACR3/AGT/PTGS2/DRD2/CHRNB4/PROK2/P2RX2/GHSR/CALCA	47
GOBP_SENSORY_PERCEPTION_OF_MECHANICAL_STIMULUS	67/4406	177/18978	8.10836e-06	0.000183083	COL11A1/FZD4/GJB2/BIRC5/EPYC/CCDC50/SPRY2/CEMIP/TPRN/CLIC5/PKHD1L1/CXCL12/TRPA1/KIT/COL1A1/CDH23/CHRNA9/TMC2/SLC9A3R1/KCNE1/USP53/HPN/THRB/SOBP/RAB3A/CDKN2D/HTR2A/SLC1A3/SLC52A3/ESPN/ASIC3/GABRA5/COL2A1/OTOR/UCN/TH/LHFPL5/NAV2/CXCR4/MYO3B/KCNA1/LOXHD1/SLITRK6/MYO7B/CACNA1D/GRXCR2/TMIE/USH1G/COL4A3/OTOG/SCN1A/CNTN5/CLRN1/TBX1/PAX3/TMPRSS3/SLC17A8/ASIC2/DCDC2/CRYM/P2RX2/CEACAM16/LHFPL4/BARHL1/DRGX/…	67
REACTOME_ASSEMBLY_OF_COLLAGEN_FIBRILS_AND_OTHER_MULTIMERIC_STRUCTURES	30/4406	61/18978	8.31645e-06	0.000187316	COL10A1/COL11A1/MMP13/DST/COL6A6/COL1A1/COL5A1/COL5A2/MMP9/LOXL1/COL17A1/MMP3/COL24A1/COL6A5/COL1A2/COL12A1/LAMA3/COL2A1/TLL2/COL14A1/COL3A1/LAMB3/TLL1/LOXL4/COL9A3/COL4A3/COL8A1/LAMC2/COL9A1/COL4A6	30
GOBP_DNA_REPLICATION_INDEPENDENT_CHROMATIN_ORGANIZATION	20/4406	34/18978	8.69257e-06	0.00019448	ASF1B/HJURP/OIP5/H4C9/H4C5/H4C14/H4C4/MIS18A/H4C8/H4C12/H4C11/CENPP/CENPW/H4C3/H4C2/H4-16/H4C1/H4C15/H4C13/H4C6	20
REACTOME_PLASMA_LIPOPROTEIN_REMODELING	20/4406	34/18978	8.69257e-06	0.00019448	LPL/APOB/ANGPTL8/GPIHBP1/CIDEC/CETP/PCSK5/ANGPTL4/PLTP/APOA1/PCSK6/APOC2/CREB3L3/APOF/APOA5/FGF21/APOC3/LPA/APOA2/ALB	20
GOBP_NEGATIVE_REGULATION_OF_HYDROLASE_ACTIVITY	122/4406	369/18978	8.71149e-06	0.00019448	ITIH5/PTTG1/CST1/BIRC5/LEPR/CST4/TIMP4/CST2/SPRY2/KLF4/ANXA1/AQP1/PROS1/CRY2/SNCA/RECK/CRIM1/PLA2R1/IFI6/LRP1/SPRY1/PLAUR/DAB2IP/DPEP1/SIAH2/CST5/PI16/PPP1R15A/SPINT2/CRB2/SLC27A4/CRYAB/BCL2L12/MMP9/PRNP/BIN1/SERPING1/PPP1R35/TFPI/CST6/GPC3/RGS2/CDKN2D/RASA4/GAPDH/SPINK4/NR4A1/SERPINF1/RPS6KA3/LCN1/A2ML1/RGN/TIMP1/ANGPTL4/SERPINB7/SERPINA9/A2M/PCSK1N/LAMP3/SPOCK3/PAX2/CARD17/MAGEA3/WFIKKN1/ITIH2/…	122
MODULE_197	66/4406	174/18978	8.72023e-06	0.00019448	UBE2C/CDK1/PLK1/BUB1/CCNB1/PTTG1/KIF2C/NDC80/BIRC5/CCNB2/FOXM1/KIF23/MYBL2/CCNA2/EZH2/E2F1/MAD2L1/KPNA2/KIF22/MYT1/CBX4/CDKN1C/MAZ/EGR1/CXCL2/LHX2/CDC25A/NDN/HOXC11/CDC7/CCNE1/KLF11/EGR2/WDHD1/FOS/RCC1/INSM1/ETS2/PTGER4/KNTC1/ELAVL2/ATF3/JUN/MCM6/HMGB2/RFX2/PAX6/FOXD1/DLX5/RAD21/HOXA7/ID4/CDC25B/SIX3/CXCR4/GAS7/ETV5/CCL17/SATB1/MID1/FOXG1/MYCN/CORO1A/NPAS1/POU4F1/SIX6	66
GOBP_HUMORAL_IMMUNE_RESPONSE	106/4406	312/18978	8.87903e-06	0.000197537	EXO1/CXCL11/CXCL10/MASP1/H2BC6/CAMP/CXCL2/H2BC12/RGCC/FOXJ1/H2BC7/H2BC4/CFD/MFAP4/H2BC11/S100A7/MEF2C/CXCL9/H2BC21/BST1/IL6/H2BC8/SERPING1/CFH/C6/CFB/GAPDH/NOD2/GATA3/BCL3/MASP2/ELANE/RNASE7/SLC11A1/ROMO1/RARRES2/SUSD4/A2M/LTA/PGLYRP4/CXCL3/PDCD1/PRSS2/CCR7/VSIG4/IFNB1/PF4/CFI/CCL13/C8G/ACOD1/S100A9/JCHAIN/CXCL13/H2BC10/HPX/CTSG/COLEC10/C3/C7/ZP4/CCL2/TF/CFP/RNASE2/C4BPA/C4A/PAX5/C4B/F2/WFDC3/IFN…	106
GOBP_POSITIVE_REGULATION_OF_CELL_SUBSTRATE_ADHESION	50/4406	122/18978	9.07617e-06	0.000201429	FERMT2/MYOC/ECM2/FN1/CD36/ITGB1BP1/GFUS/LIMS2/EGFLAM/TEK/CEACAM6/UTRN/CX3CL1/CDH13/VIT/PPM1F/CALR/CCDC80/NRP1/ABI3BP/RELL2/KDR/NPNT/CCL28/CCN1/CIB1/NEDD9/RAC3/DMP1/MDK/AGR2/EGFL6/SFRP1/CCL21/FBLN2/DMTN/CCR7/APOA1/SKAP1/CCL25/NDNF/PREX1/UNC13D/CSPG5/COL8A1/COL26A1/FGB/FGG/HRG/NPY	50
GOBP_POTASSIUM_ION_IMPORT_ACROSS_PLASMA_MEMBRANE	26/4406	50/18978	9.13701e-06	0.000202284	ABCC9/ATP1A2/HCN2/SLC12A8/KCNJ3/KCNJ10/ATP1A3/FXYD2/KCNK9/KCNJ6/ATP1B2/KCNJ2/KCNH2/SLC12A5/KCNJ16/KCNJ8/KCNJ11/KCNJ4/SLC12A3/WNK4/KCNK5/ATP1A4/HCN4/SLC12A1/KCNJ18/ATP4B	26
MODULE_168	15/4406	22/18978	9.32301e-06	0.0002054	CENPF/CENPA/CENPE/HMGB3/H2AX/H2AZ1/H2BC12/H2BC11/H2BC21/H1-2/H2BC13/H2AC6/HMGB2/H2AC8/H2AC18	15
MODULE_222	15/4406	22/18978	9.32301e-06	0.0002054	CENPF/CENPA/CENPE/HMGB3/H2AX/H2AZ1/H2BC12/H2BC11/H2BC21/H1-2/H2BC13/H2AC6/HMGB2/H2AC8/H2AC18	15
GOBP_MONOCYTE_CHEMOTAXIS	33/4406	70/18978	9.49554e-06	0.000208695	CCL11/ANO6/ANXA1/CXCL10/CXCL12/S100A14/CCL14/CX3CL1/S100A7/DUSP1/CCL16/IL6/FOLR2/SLIT2/CCL23/CCL7/CCN3/CCL20/SLAMF8/CCL21/CCL17/CCL13/CXCL17/CTSG/CCL24/CCL2/CCL25/CX3CR1/CCL5/CCL1/CCL19/DEFB124/CALCA	33
GOBP_ENDOCRINE_PROCESS	38/4406	85/18978	9.91069e-06	0.000217293	CRHBP/INHBA/FZD4/PPARG/HCAR2/OXTR/LEP/CGA/EDNRB/CRY2/AVPR2/PCSK5/AVPR1A/CMA1/C1QTNF1/TACR1/EDN2/BMP6/KISS1/GATA3/CORIN/FOXD1/GALR1/UCN/GAL/INHA/EDN1/CTSG/HSD11B2/RASL10B/GDF9/EDN3/RAB11FIP1/AGT/RETN/ACE2/AVPR1B/OPRK1	38
REACTOME_G2_M_CHECKPOINTS	64/4406	168/18978	1.00723e-05	0.000220305	PKMYT1/CDC25C/CDK1/CCNB1/EXO1/CCNB2/GTSE1/CLSPN/RMI2/CDC45/MCM10/CDC6/H2BC5/ORC6/H2BC17/H2AX/H2BC6/ORC1/BRIP1/MCM4/DNA2/CDC25A/H2BC12/CHEK1/BLM/H2BC9/H4C9/H2BU1/H4C5/RMI1/CDC7/H2BC7/H4C14/H4C4/H2BC4/RFC2/DBF4/H2BC11/MCM2/H4C8/H2BC21/PSME2/BARD1/RFC4/H4C12/H2BC8/H4C11/H2BC13/MCM6/H2BC15/H2BC14/PSMB3/BRCA1/PSMD3/H4C3/H4C2/H4-16/H2BC3/H2BC10/H4C1/H4C15/H2BS1/H4C13/H4C6	64
GOBP_REGULATION_OF_ANIMAL_ORGAN_MORPHOGENESIS	52/4406	129/18978	1.06558e-05	0.000232506	CD34/CTHRC1/FGF1/SAPCD2/APCDD1/WT1/HOXC11/RSPO3/CELSR3/SPRY1/FGF2/SULF1/SIX4/SPEF1/MAGED1/PDGFA/BMP2/GPC3/FZD2/FGF7/SIX2/LHX1/CELSR1/GATA3/RUNX2/GATA5/PRICKLE2/NGFR/SFRP1/CAV3/PAX9/ROBO2/FZD7/PAX2/LGR4/EDN1/MSX1/GDNF/HGF/GPC4/DMRT3/DKK1/GRHL3/SHH/AGT/TBX1/WNT11/HOXA11/RSPO2/FGF8/WNT3A/WNT7A	52
GOBP_C21_STEROID_HORMONE_METABOLIC_PROCESS	21/4406	37/18978	1.1242e-05	0.000244709	STAT5B/EDNRB/EGR1/AKR1C1/AKR1C3/CLCN2/BMP2/BMP6/AKR1C2/DKK3/CACNA1H/CYP11A1/CYP46A1/STARD3/ADM/DHRS2/DHRS9/AKR1D1/BMP5/AFP/HSD3B1	21
GOBP_NEUROMUSCULAR_PROCESS	59/4406	152/18978	1.13319e-05	0.000246076	COMP/SCN4A/CCDC78/DMD/TNNT1/SYNM/PRKN/CDH23/GRIN2D/PENK/ASCL1/TNNT3/MYCBP2/HOXC10/TNNI3/MYH3/SLC1A3/POMK/RAC3/NR4A1/JPH3/TNR/KCNJ2/UCN/ALDH1A3/PRRT2/FOXS1/CAV3/KCNA1/STRA6/SLITRK6/HMX3/TCF15/ATP2A1/CHRNA1/GSTM2/SLURP1/NPAS1/JPH4/USH1G/KBTBD13/GRIN2C/TIFAB/SCN1A/NEFL/CTNNA2/CLRN1/POU4F1/JSRP1/SLC8A3/ADCY5/DRD2/STAC2/ADORA2A/NRXN1/TCAP/TMEM150C/CHRND/MYH7	59
GOBP_NEGATIVE_REGULATION_OF_NEURON_DEATH	76/4406	209/18978	1.1419e-05	0.000247245	KIF14/CD34/GHR/TYRO3/UNC5B/GBE1/ADAM8/CDK5/HDGF/ANGPT1/SNCA/XRCC2/CHL1/PRKN/TRAF2/CX3CL1/MEF2C/BAX/SIX4/CD200/NRP1/PPARA/SLC7A11/NTRK2/BOK/JUN/GFER/STXBP1/TERT/NR4A3/EPO/VSTM2L/SERPINF1/CNTFR/GABRA5/ENO2/CSF3/NTF4/MDK/UCN/ERBB3/SLC1A1/CHGA/GFRAL/DRAXIN/PM20D1/EN1/NCOA7/MT3/CORO1A/GDNF/CCL2/NDNF/TOX3/SNCB/NEFL/POU4F1/CX3CR1/CITED1/PLA2G3/ADORA2A/MAG/PPARGC1A/IL13/FGF21/FAIM2/PRKCG/DLX1/PTPRZ1/EN2/…	76
MODULE_263	24/4406	45/18978	1.14402e-05	0.000247245	CCL11/CXCL11/CXCL10/CXCL12/CXCL2/CCL14/PLAUR/CX3CL1/CXCL9/CXCR2/CCL23/CCL7/PLAU/CCL20/CCL21/CXCR4/CCL17/PF4/CCL13/CXCL13/CCL2/CCL25/PPBP/CCL19	24
GOBP_DIGESTIVE_SYSTEM_PROCESS	44/4406	104/18978	1.17812e-05	0.000254009	ACO1/OXTR/RBP4/CD36/LEP/SCT/AQP1/MUC2/EZR/CRACD/AKR1C1/TYMP/TLR4/SGK1/TACR1/NOD2/MDK/NPR3/UCN/TFF3/ADRA2A/UGCG/VSIG1/MUC13/TFF1/VIL1/APOA1/CEL/GCNT3/CCKBR/PTGER3/INAVA/TIFAB/ENPP7/ABCG8/WNK4/APOA5/GHSR/APOA2/PNLIP/SLC5A1/NEUROD1/MUC6/OPRK1	44
GOBP_NEPHRON_DEVELOPMENT	57/4406	146/18978	1.2938e-05	0.000278195	CD34/KIF26B/KLF15/PECAM1/EDNRB/PKD2/FGF1/ADIPOQ/TEK/ANGPT1/EGR1/WT1/PDGFD/FOXJ1/CFLAR/FGF2/MEF2C/SULF1/ACTA2/YAP1/SIX4/RET/MAGED1/KLHL3/PDGFA/BMP2/GPC3/NPNT/SIX2/LHX1/GATA3/WNT7B/FOXD1/PTCH1/PDGFRA/BASP1/STAT1/SERPINB7/PAX2/NPHS1/SULF2/CD24/LGR4/TCF21/OSR1/GDNF/COL4A3/SHH/AGT/GREB1L/IRX1/CITED1/WNT11/WNK4/HOXA11/POU3F3/FGF8	57
GOBP_REGULATION_OF_SYSTEMIC_ARTERIAL_BLOOD_PRESSURE	41/4406	95/18978	1.29643e-05	0.000278195	ADRA1A/OXTR/ADRB2/CORO2B/SPX/EDNRB/KL/ADM2/AVPR2/PCSK5/AVPR1A/CMA1/TACR1/EDN2/TNNI3/KCNK6/CORIN/ADRB3/GPR37L1/NTSR1/NAV2/ARHGAP42/NCALD/EDN1/CTSG/HSD11B2/RASL10B/ADM/EDN3/AGT/KLK2/DRD2/ASIC2/ADRB1/AVP/P2RX2/ACE2/CALCA/AVPR1B/CYP4F2/KLK3	41
GOBP_POSITIVE_REGULATION_OF_TRANSPORTER_ACTIVITY	48/4406	117/18978	1.31491e-05	0.000281497	KCNIP2/ADRB2/SGK2/DMD/SYNGR3/ANK2/CDK5/PKD2/ADIPOQ/CACNB3/CACNA2D1/AKAP6/TRDN/SHANK3/ABCB1/LRRC38/ANTKMT/JPH2/SGK1/TRPC6/FXYD2/RELN/CACNG4/SLC6A9/ATP1B2/P2RY6/RGN/TESC/NTSR1/ACTN2/GAL/DRD4/KCNA1/EPHB2/ATP2A1/EDN1/GSTM2/HAP1/CCL2/GALR2/IFNG/LRRC26/STAC2/WNK4/ARC/KCNC1/PIRT/KCNC2	48
GOBP_REGULATION_OF_CALCIUM_ION_TRANSMEMBRANE_TRANSPORT	60/4406	156/18978	1.33559e-05	0.000285251	DMD/CASQ2/ATP1A2/CEMIP/CXCL11/ANK2/CXCL10/CDK5/PKD2/SNCA/AHNAK/CACNB3/CACNA2D1/AKAP6/TRDN/CX3CL1/BAX/CXCL9/TMC2/TSPAN13/JPH2/PRKD1/CLIC2/PRNP/BIN1/TRPC1/CACNG1/CAPN3/JPH3/P2RY6/RGN/CBARP/LIME1/NTSR1/JPH1/CAV3/PLN/DRD4/CD19/ADRA2A/ATP2A1/CACNG6/NOS1/HRC/GSTM2/HAP1/CORO1A/GEM/JPH4/F2/CALCR/HPCA/DHRS7C/PLP1/JSRP1/DRD2/STAC2/SLN/IL13/LACRT	60
MODULE_438	32/4406	68/18978	1.35116e-05	0.0002879	CENPF/KIF2C/ZWINT/BIRC5/CDC20/KIF23/KIF11/LMNB1/CENPE/MYH11/STMN1/EVPL/KRT8/STX1A/KRT19/FAM107A/PALM/LAMA3/GAS7/INA/MID1/CORO1A/KRT2/TUBB4A/LAMC2/NEFL/SH3GL2/KRT5/KRT14/KRT17/KRT6A/MYH7	32
GOBP_CAMERA_TYPE_EYE_DEVELOPMENT	110/4406	329/18978	1.3618e-05	0.000289485	INHBA/FZD4/TGFBR2/SLC17A7/RBP4/SPRY2/KLF4/ARHGEF15/CDKN1C/MAB21L1/RHOJ/LHX2/WDPCP/WT1/PTPRM/TMOD1/ALDH1A2/FBN2/SPRY1/FGF2/BMPR1B/BAX/LPCAT1/BAK1/CLCN2/KDM5B/ANGPTL7/VIM/RET/NECTIN3/NRP1/CRB2/ACVRL1/THRB/CRYAB/MAF/EFEMP1/SLC25A25/SLC7A11/ATP2B4/KDR/NTRK2/CRYBG3/VSTM4/EPHB1/JUN/CYP1A1/PROX1/SOX11/SHROOM2/LHX1/GATA3/WNT7B/PAX6/SERPINF1/MITF/PDGFRA/RARA/CRYBA2/EPHA2/ALDH1A3/TH/TCIRG1/SIX3/PLAAT3/SLC1…	110
GOBP_POSITIVE_REGULATION_OF_CATION_CHANNEL_ACTIVITY	33/4406	71/18978	1.381e-05	0.000292881	KCNIP2/ADRB2/ANK2/CDK5/PKD2/CACNB3/CACNA2D1/AKAP6/TRDN/SHANK3/LRRC38/ANTKMT/JPH2/RELN/CACNG4/P2RY6/NTSR1/ACTN2/GAL/KCNA1/EPHB2/EDN1/GSTM2/HAP1/CCL2/GALR2/IFNG/LRRC26/STAC2/ARC/KCNC1/PIRT/KCNC2	33
GOBP_CELLULAR_EXTRAVASATION	34/4406	74/18978	1.39962e-05	0.00029614	LYVE1/LEP/JAM2/ADAM8/PECAM1/CXCL12/PDGFD/CX3CL1/ITGA1/BST1/PTGER4/XG/CD99L2/PODXL2/FER/CD177/CCL28/SIRPA/FUT7/JAM3/ELANE/FADD/MDK/ST3GAL4/CCL21/SELP/IL1R1/CCL2/SELE/SELL/CCL25/AZU1/CX3CR1/PRTN3	34
HALLMARK_KRAS_SIGNALING_UP	73/4406	200/18978	1.45151e-05	0.000305423	MMP11/MMD/INHBA/GNG11/RBP4/AKAP12/G0S2/SPRY2/KLF4/ADAM8/CXCL10/PECAM1/EMP1/GYPC/ADGRL4/MTMR10/TSPAN7/CIDEA/HSD11B1/ALDH1A2/CBX8/TMEM100/MMP10/SPARCL1/PLAUR/ABCB1/ADAMDEC1/IL33/PPP1R15A/TSPAN13/ADGRA2/PLEK2/NRP1/FLT4/SPP1/MMP9/DUSP6/CFH/BMP2/TFPI/RELN/CFB/CAB39L/TSPAN1/AMMECR1/PLAU/GABRA3/CCL20/ANGPTL4/ALDH1A3/PCSK1N/GPRC5B/HBEGF/CXCR4/NAP1L2/ETV5/EPHB2/ETV1/TMEM158/F13A1/H2BC3/GADD45G/SATB1/MYCN/…	73
HALLMARK_TNFA_SIGNALING_VIA_NFKB	73/4406	200/18978	1.45151e-05	0.000305423	INHBA/PLPP3/G0S2/KLF4/DNAJB4/KLF9/CXCL11/CXCL10/OLR1/PFKFB3/PER1/EGR1/CXCL2/KLF10/TNFRSF9/ZFP36/KLF6/FOSB/CD80/STAT5A/CFLAR/PLAUR/EGR2/FOS/SOCS3/DUSP1/ACKR3/PPP1R15A/MAFF/ETS2/SGK1/TIPARP/PTGER4/BCL6/ATF3/ABCA1/IL6/NFKBIE/KLF2/BMP2/JUN/RCAN1/SLC16A6/EFNA1/CCN1/EGR3/NR4A3/SLC2A6/BCL3/NR4A1/F3/TAP1/PLAU/IRS2/CCL20/NFAT5/IL18/PHLDA2/CXCL3/IL12B/HBEGF/IER3/LAMB3/MAP3K8/EDN1/CCND1/GEM/CCL2/BCL2A1/IFIT…	73
GOBP_RETINOL_METABOLIC_PROCESS	26/4406	51/18978	1.45359e-05	0.000305423	RDH5/LIPE/RETSAT/RBP4/PNPLA2/ADH1A/DGAT2/ALDH1A1/ADH1B/ALDH1A2/AKR1C3/ADH4/ADH1C/RDH16/CYP1A1/DHRS3/DHRS13/CYP3A4/ALDH1A3/RPE65/CYP1A2/ADH6/SDR16C5/DHRS9/PNLIP/TTR	26
MODULE_7	84/4406	238/18978	1.50875e-05	0.000316018	NPR1/FAM13A/PLIN1/CCNF/TRIP13/GRK3/TDO2/VAV2/NDRG2/HOXC11/N4BP2L1/POU6F1/PLXNA3/MEF2C/ARL4A/SYT5/NMB/RASL10A/ABCA1/CCL16/SRPK3/SLC7A11/SEMA7A/HTR2A/EDA/TNFRSF10D/NRG2/CAPN3/PAX6/SPTB/OAS2/NSG1/AMMECR1/NUDT1/PHKG1/MET/CHST1/HTR4/GNG4/CDK5R2/GNG7/H3C6/TCL1A/CYP27B1/PDCD1/RUNDC3A/ADGRL3/REPS2/MAGEC1/SP140/SLC4A1/CD72/NTNG1/MAGEA4/CD6/SLC18A1/FUT3/CNTN6/COX6A2/HOXD4/TBX1/MLC1/ACTL6B/CYP2A7/TAGLN3/CYP…	84
GOBP_SYNAPTIC_VESICLE_EXOCYTOSIS	45/4406	108/18978	1.51098e-05	0.000316018	ADRA1A/CHRNA6/STX11/CDK5/SNCA/UNC13A/SYT5/STX1A/RAB3A/RIMS4/STXBP1/CADPS/HTR2A/GIPC1/CPLX2/SYT1/PPFIA3/RIMS3/SCRIB/SYN1/PRRT2/APBA1/ADRA2A/SLC4A8/SYT7/DOC2B/NLGN1/DOC2A/UNC13C/RIMS2/SYT9/SYP/CSPG5/CHRNA5/DRD2/RIMS1/ADORA2A/STX19/CNR1/SYT4/PRKCG/WNT7A/CHRNB3/CPLX4/SYT10	45
GOBP_RESPONSE_TO_EXTRACELLULAR_STIMULUS	151/4406	479/18978	1.52828e-05	0.0003189	SIK2/ACVR1C/ACACB/CAT/LPL/PPARG/BMP8A/NUAK2/PFKFB1/ACSL1/GHR/TGFBR2/MAP1LC3C/FOXO1/PDK4/LEP/ADRB2/GABARAPL1/SPX/SCT/VGF/PCK1/CXCL10/SCTR/KL/BRIP1/ADIPOQ/KLF10/DCTPP1/CLPSL2/ZFP36/ALDH1A2/RMI1/KANK2/COL1A1/SLC22A3/POSTN/TYMS/AKR1C3/FOS/KCNB1/PENK/FOXO4/ASCL1/SLC39A4/AVPR1A/MYOCD/CYP26B1/PCSK1/PRKD1/SLC6A4/PPARA/FAM107A/SLC27A4/SPP1/SORD/ATF3/SLC2A1/PMAIP1/CLPSL1/SLC25A25/FOLR2/WDR24/BRSK2/CYP1A1/F…	151
KEGG_MATURITY_ONSET_DIABETES_OF_THE_YOUNG	16/4406	25/18978	1.5759e-05	0.000328083	MNX1/NR5A2/NKX6-1/MAFA/PAX6/NKX2-2/BHLHA15/FOXA3/PDX1/GCK/ONECUT1/NEUROG3/HNF4A/NEUROD1/FOXA2/IAPP	16
GOBP_CRANIAL_NERVE_DEVELOPMENT	27/4406	54/18978	1.58479e-05	0.000328429	PLXNA4/EGR2/PLXNA3/KCNA2/SIX4/ACKR3/NRP1/EPHB1/SEMA3F/HOXA3/SLC1A3/NKX2-2/SEMA3A/ERBB3/TCIRG1/NAV2/PAX2/SLITRK6/EPHB2/SLC24A4/HOXB2/TIFAB/HOXB1/POU4F1/TBX1/DRGX/PHOX2B	27
REACTOME_ION_HOMEOSTASIS	27/4406	54/18978	1.58479e-05	0.000328429	ABCC9/CASQ2/ATP1A2/FXYD1/TRDN/RYR3/CLIC2/TNNI3/TRPC1/ATP1A3/ATP2B4/FXYD2/ATP1B2/ATP2A3/PLN/SLC8A2/ATP2A1/FXYD6/NOS1/ASPH/CAMK2A/KCNJ11/SLC8A3/ATP2B3/SLN/ATP1A4/FXYD4	27
GOBP_REGULATED_EXOCYTOSIS	83/4406	235/18978	1.64053e-05	0.000339204	CRHBP/ADRA1A/CHRNA6/RAB26/STX11/SYNGR3/CDK5/SYT13/SNCA/KIT/STXBP2/SYN2/TMEM79/KCNB1/SYNGR2/UNC13A/SYT5/STX1A/VAMP8/FER/HYAL3/RAB3A/CD177/RIMS4/RAB31/STXBP1/CADPS/HTR2A/GIPC1/NR4A3/CPLX2/MRGPRX2/SYT1/PPFIA3/RIMS3/SCRIB/CACNA1H/SYN1/CBARP/CDK5R2/PRRT2/RASGRP1/APBA1/CHGA/DMTN/ADRA2A/SLC4A8/SYT15/SYT17/SYT7/DOC2B/NLGN1/DOC2A/UNC13C/RIMS2/CORO1A/ZP4/SYT9/ANXA3/CACNA1I/EQTN/SYP/UNC13D/CSPG5/RAB11FIP1/C…	83
GOBP_CELL_CELL_ADHESION_VIA_PLASMA_MEMBRANE_ADHESION_MOLECULES	95/4406	277/18978	1.65525e-05	0.000341471	TGFBR2/ROBO4/KLF4/CDH20/PECAM1/CDH5/ADIPOQ/CEACAM5/IGSF9/CEACAM6/PTPRM/CLDN5/NECTIN2/CELSR3/CD209/CLDN11/SPARCL1/CDH23/CX3CL1/PCDH18/CDH13/PCDHGB7/PCDH17/ROBO3/RET/NECTIN3/ESAM/NEXN/DSC1/CRB2/CLDN19/CDH11/CD177/CLDN7/BMP2/CLDN6/CLDN9/CDH2/CELSR1/FAT4/VSTM2L/PCDHB15/CLDN14/PCDHGA3/GATA5/CDH7/CDHR2/LRFN5/LRFN4/CADM3/FAT2/NECTIN4/PCDHGB6/ROBO2/SELP/CDH15/PTPRS/ADGRL3/PCDH9/CLDN8/CLDN3/TENM2/APOA1/NL…	95
GOBP_CELLULAR_KETONE_METABOLIC_PROCESS	76/4406	211/18978	1.68078e-05	0.000345952	CAV1/HSD17B6/ACACB/PPARG/ABCD2/GPD1/PDK4/TDO2/VKORC1L1/ANXA1/DGAT2/MLXIPL/AIFM2/CES1/STAT5B/EDNRB/ADIPOQ/SNCA/TRIB3/EGR1/AKR1C1/AKR1C3/ADH4/CLCN2/AVPR1A/PPARA/ACADL/SLC7A11/ATP2B4/BMP2/PROX1/BMP6/NR4A3/AKR1C2/SRD5A2/FDXR/DKK3/CACNA1H/BRCA1/IRS2/RGN/ERFE/CYP11A1/CYP7A1/CYP46A1/SREBF1/KMO/APOA1/MALRD1/ABCB11/STARD3/HSD11B2/IDO1/FGFR4/ADM/APOC1/SULT1C4/TWIST1/CYP2B6/DHRS9/IDO2/ACMSD/PTGS2/PLA2G3/HSD…	76
GOBP_GLIAL_CELL_DIFFERENTIATION	78/4406	218/18978	1.72297e-05	0.000353832	CDK1/ASPA/MYOC/KLF15/LGI4/CDK5/TAL1/WASF3/METRN/LRP1/DAAM2/LEF1/FGF2/EGR2/TLR4/ASCL1/VIM/KCNJ10/EMX1/BIN1/IL6/CDKN2C/NTRK2/BMP2/BOK/NKX6-1/RELN/SOX11/CDH2/B4GALT6/FGF5/PRDM8/PAX6/NKX2-2/GFAP/TTBK1/PRX/SH3TC2/NFIB/PTN/NRG1/MDK/LIN28A/GPR37L1/ID4/ERBB2/ERBB3/HDAC11/CXCR4/PAX2/SOX2/S100A8/S100A9/TPPP/MT3/CSPG5/F2/IFNG/LAMC3/SHH/DLX2/POU3F2/RNF112/GCM1/PLP1/DUSP15/SLC8A3/IL34/NTRK3/ADORA2A/MAG/OLIG2/…	78
REACTOME_GABA_RECEPTOR_ACTIVATION	29/4406	60/18978	1.79163e-05	0.000367102	GNG11/GNAI1/GNG2/GNG13/GNAL/ADCY4/KCNJ3/GABRQ/KCNJ10/KCNJ6/GABRA5/KCNJ2/GABRA3/GNG4/GNG7/GNG5/GNGT1/GABBR2/KCNJ16/GABRA4/GNG3/GNG8/GABRA1/ADCY5/GABRA2/KCNJ4/GABRG2/GABRR3/GNAT3	29
GOBP_NEURON_FATE_COMMITMENT	30/4406	63/18978	1.86654e-05	0.00038159	ESRP1/ASCL1/MNX1/HOXC10/PAX6/NKX2-2/NRG1/FOXA1/FOXG1/DMRT3/ISL2/DMRTA2/TLX3/SHH/DLX2/POU3F2/POU4F1/EPOP/NTRK3/TBR1/FEZF2/OLIG2/LBX1/DLX1/OLIG1/LHX3/IHH/FOXN4/MYT1L/PTF1A	30
GOBP_SEQUESTERING_OF_CALCIUM_ION	51/4406	128/18978	1.88517e-05	0.000384532	DMD/CASQ2/ATP1A2/CEMIP/CXCL11/ANK2/CXCL10/PKD2/SNCA/TRPA1/AKAP6/TRDN/FGF2/CX3CL1/RYR3/BAX/CXCL9/CALR/JPH2/PRKD1/CLIC2/RASA3/TRPC1/HTR2A/CAPN3/JPH3/P2RY6/TRPM2/CCL21/LIME1/NTSR1/JPH1/MCOLN2/CCR7/PLN/CD19/NOS1/HRC/GSTM2/HAP1/CORO1A/JPH4/ATP7B/F2/DHRS7C/JSRP1/DRD2/IL13/CCL19/HTR2C/LACRT	51
GOBP_CELLULAR_COMPONENT_ASSEMBLY_INVOLVED_IN_MORPHOGENESIS	46/4406	112/18978	1.90576e-05	0.000386992	CFL2/KNL1/LMOD1/TNNT1/MYH11/ANK2/PHLDB1/PGM5/TMOD1/NECTIN2/CFLAR/MYOM2/CSRP1/SIX4/KRT19/LDB3/TNNT3/MYH3/MYL9/PROX1/RFX2/CAPN3/FHOD3/FLNC/PHLDB2/PDGFRA/TMOD2/CCDC136/MYOZ2/CAV3/ACTN2/EDN1/TPPP/NKX2-5/ANKRD1/ACTA1/PLA2G3/MYH6/FABP9/MAG/SYNPO2L/TCAP/MYL2/ZPBP/IHH/ACTC1	46
GOBP_CEREBRAL_CORTEX_DEVELOPMENT	46/4406	112/18978	1.90576e-05	0.000386992	WDR62/ASPM/KIF14/TACC3/H2AX/CDK5/MBOAT7/LHX2/DIXDC1/CCDC141/CNTNAP2/P2RY12/TACC1/DAB2IP/BAX/ASCL1/LHX6/EMX1/SLC2A1/NTRK2/FOXP2/RELN/SLIT2/CDH2/CDK5R1/FAT4/LRP8/PAX6/EMX2/MDK/TH/CDK5R2/EGFR/COL3A1/ARHGAP11B/FOXG1/PAX5/DMRTA2/NEFL/POU3F2/HTR6/EOMES/ARX/TBR1/POU3F3/NPY	46
GOBP_BIOMINERALIZATION	64/4406	171/18978	1.9392e-05	0.000392904	CLEC3B/IBSP/MMP13/COMP/DDR2/LEP/ANO6/ADRB2/ITGB1BP1/SLC20A1/FAM83H/ISG15/S1PR1/KL/TUFT1/KLF10/FBN2/IGF1/COL1A1/KLK4/BMPR1B/MEF2C/PKDCC/PPARA/SPP1/PTH1R/BMP2/NOTUM/FGFR3/GPC3/BMP6/CCN1/GPM6B/DMP1/COL1A2/PTN/CCDC154/ASPN/TCIRG1/CYP27B1/LGR4/ECM1/OSR1/SLC24A4/NELL1/TWIST1/WNT10B/ALPL/ODAPH/TBX1/PTGS2/MEPE/DSPP/WNT11/IFITM5/RSPO2/WDR72/AMTN/ENAM/CER1/HTN1/AHSG/OTOP1/AMELX	64
GOBP_ADENYLATE_CYCLASE_INHIBITING_G_PROTEIN_COUPLED_RECEPTOR_SIGNALING_PATHWAY	35/4406	78/18978	1.9874e-05	0.000400881	PDE2A/GRM4/GNAI1/AKAP12/GRM8/S1PR1/HTR1D/P2RY12/RGS2/OPRD1/FFAR3/PALM/NPR3/GPR37L1/HTR4/PTGDR2/SSTR2/DRD4/ADRA2A/GABBR2/AKAP5/EDN1/PSAPL1/HTR1E/MCHR1/NPY2R/ADCY5/DRD2/MARCO/GNAT1/HRH3/HTR1A/NPY1R/GRM5/OPRK1	35
REACTOME_CONSTITUTIVE_SIGNALING_BY_ABERRANT_PI3K_IN_CANCER	35/4406	78/18978	1.9874e-05	0.000400881	KLB/ESR2/KL/FGF1/KIT/CD80/FGF2/PIK3R1/PDGFA/FGFR3/FGF7/NRG2/FGF5/PDGFRA/NRG1/IRS2/MET/ERBB2/ERBB3/ICOS/EGFR/HBEGF/CD19/FGFR4/HGF/ESR1/EGF/FGF16/FGF17/FLT3/TRAT1/EPGN/FGF8/FGF3/FGF4	35
GOBP_MITOTIC_NUCLEAR_DIVISION	100/4406	296/18978	2.03999e-05	0.000410577	NEK2/KIF4A/PKMYT1/UBE2C/TPX2/CDC25C/NUF2/CEP55/CENPF/PLK1/BUB1/KIFC1/KIF18B/DLGAP5/CCNB1/PTTG1/CAV2/AURKA/KIF2C/ZWINT/ANLN/NDC80/CDCA8/CDCA5/KIF14/SGO1/CDC20/BUB1B/KIF23/KIF11/NCAPG/SPAG5/MKI67/AURKB/NCAPH/MYBL2/ESPL1/ANKRD53/TACC3/MACROH2A1/CENPE/KIF15/TTK/UBE2S/TRIP13/RACGAP1/KIF18A/MAD2L1/CDCA2/CDC14B/KIF22/CDC6/CDT1/CENPK/FBXO43/MISP/PSRC1/CDKN1C/CHEK1/HASPIN/ZWILCH/KIFC2/SGO2/RGCC/USP44/IGF1…	100
GOBP_OVULATION_CYCLE_PROCESS	25/4406	49/18978	2.08e-05	0.000417702	INHBA/FZD4/LEP/SLIT3/STAT5B/ADAMTS1/BMPR1B/MAP2K6/LHCGR/AMH/SLIT2/KISS1/PDGFRA/MMP19/PTPRN/A2M/ROBO2/GAS2/ESR1/GDF9/MSTN/RETN/PTX3/AFP/GPR149	25
GOBP_KINETOCHORE_ORGANIZATION	15/4406	23/18978	2.10313e-05	0.000420487	NUF2/CENPF/DLGAP5/NDC80/CENPA/CENPE/CDT1/CENPK/CENPX/SMC4/CENPH/KNTC1/CENPN/CENPS/CENPW	15
MODULE_189	15/4406	23/18978	2.10313e-05	0.000420487	CENPA/EZH2/H2AX/H2AZ1/H2BC12/CHAF1B/H2BC11/H2BC21/H1-2/CHAF1A/H2BC13/H2AC6/H2AC8/H2AC18/H1-1	15
GOBP_POSITIVE_REGULATION_OF_HORMONE_SECRETION	49/4406	122/18978	2.11853e-05	0.000422634	INHBA/PPARG/HCAR2/RBP4/LEP/GPLD1/NNAT/TFR2/SCT/FFAR4/GPR68/SLC30A8/VAMP8/NMB/C1QTNF1/TACR1/SPP1/NKX6-1/SOX11/BMP6/TCF7L2/ACSL4/KISS1/TRH/TRPM2/GALR1/IRS2/UCN/ILDR1/GAL/INHA/EDN1/DOC2B/RASL10B/ABAT/MYRIP/EDN3/BLK/PDX1/PLA2G3/DRD2/GCK/BAIAP3/RETN/GHRH/GIP/FGB/UCN3/FGG	49
GOBP_INORGANIC_ANION_TRANSPORT	68/4406	185/18978	2.15715e-05	0.000429397	GABRD/NMUR1/SLC17A7/ANO6/RACGAP1/SLC20A1/ABCC9/PACC1/CLIC5/SLC12A8/CRY2/SLC37A1/FXYD1/PCYOX1/ABCB1/GPR89A/CLCN2/TTYH3/CLIC2/GABRQ/PRNP/ANO9/CLCA4/SLC1A3/P2RY6/LRRC8C/GABRA5/SLC25A10/SLC11A1/GABRE/GABRA3/SLC34A3/ABCC5/SLC1A1/CLIC3/GABRG1/SLC4A8/SLC1A4/ANO7/SLC12A5/ABCC6/SLC4A1/SLC5A5/GABRA4/TG/SLC26A9/CLIC6/SLC22A11/CLCNKB/GABRA1/CLCN4/GABRA2/ANO3/ADAMTS8/SLC12A3/WNK4/GABRG2/SLC26A3/CLCN1/SLC34A1/…	68
GOBP_TRIGLYCERIDE_METABOLIC_PROCESS	43/4406	103/18978	2.18704e-05	0.000434393	GPAM/CAV1/CAT/LIPE/LPL/TNXB/APOB/ACSL1/PNPLA2/GPIHBP1/GPLD1/DGAT2/PCK1/MGLL/MBOAT7/CETP/GPAT3/GK/AADAC/THRSP/RGN/APOBR/PLAAT3/SREBF1/CAV3/AGMO/LPIN1/SERPINA12/APOA1/MOGAT1/C3/APOC1/NKX2-3/PCSK9/CPS1/APOC2/PNPLA1/APOA5/FGF21/APOBEC1/APOC3/APOA2/PNPLA5	43
GOBP_NEGATIVE_REGULATION_OF_NERVOUS_SYSTEM_DEVELOPMENT	56/4406	145/18978	2.2176e-05	0.000439502	CCL11/SEMA3G/TRIM11/CDK5/LHX2/DAAM2/PLXNA3/CERS2/NRP1/SPP1/ASCL2/IL6/SEMA7A/NKX6-1/SOX11/SEMA3F/SEMA3D/CDK5R1/SEMA5A/TRIM46/PAX6/SEMA3A/TNR/PTN/RTN4R/LIN28A/GPR37L1/ID4/KIAA0319/DLL3/ROBO2/FSTL4/LRP4/PTPRS/TLX2/EPHB2/SEMA6A/ID1/DRAXIN/SEMA6D/MT3/EFNB3/DKK1/F2/DLX2/BRINP1/SLIT1/VAX1/NTRK3/MAG/SOX10/CBLN1/SYT4/DLX1/WNT3A/WNT7A	56
REACTOME_VISUAL_PHOTOTRANSDUCTION	42/4406	100/18978	2.27916e-05	0.000450717	HSD17B6/RDH5/LPL/APOB/RETSAT/RBP4/NMT2/GPIHBP1/AKR1C1/LRP1/SDC1/AKR1C3/RDH16/GPC3/DHRS3/LRP8/CLPS/PPEF1/GPC2/GNGT1/RPE65/STRA6/APOA1/RGS9BP/GPC4/RBP2/PRKCA/RCVRN/GRK1/DHRS9/SAG/GNAT1/HSD17B1/APOC2/RBP1/CNGA1/APOC3/APOA2/PNLIP/TTR/RLBP1/GUCY2F	42
GOBP_ACTOMYOSIN_STRUCTURE_ORGANIZATION	72/4406	199/18978	2.32691e-05	0.00045899	SORBS1/CFL2/ANLN/FERMT2/LMOD1/MYOC/RACGAP1/CORO2B/CIT/ITGB1BP1/ECT2/CNN1/TNNT1/ARHGEF15/RHPN1/MYH11/S1PR1/EPB41L2/DLC1/PGM5/TMOD1/STMN1/RGCC/CFLAR/MYOM2/CSRP1/KCTD13/RAPGEF3/LIMK1/PPM1F/RTKN/SIX4/KRT19/LDB3/TNNT3/NRP1/PIK3R1/TACR1/PTGER4/MYH3/MYL9/PROX1/CAPN3/EPB41L4B/EVL/FHOD3/FLNC/ARHGAP6/PHLDB2/PDGFRA/TMOD2/FHDC1/PPM1E/MYOZ2/MET/SFRP1/CAV3/ACTN2/LIMCH1/TMEFF2/EDN1/APOA1/FRMD3/NKX2-5/ANKRD1/ACT…	72
MODULE_330	17/4406	28/18978	2.3311e-05	0.00045899	GSN/OXTR/CXCL12/CKMT2/SSPN/FXYD1/TRDN/CRYAB/CACNG1/PLN/MYL3/KCNA1/NOS1/HRC/ACTA1/CLCN1/ACTC1	17
GOBP_REGULATION_OF_TUBE_SIZE	55/4406	142/18978	2.37407e-05	0.000466439	CAV1/NPR1/COMP/ADRA1A/OXTR/LEP/ADRB2/ITGB1BP1/ATP1A2/HTR1D/EDNRB/AVPR2/PER2/KCNMB1/UTS2B/ITGA1/ACTA2/AVPR1A/SOD3/SLC6A4/TACR1/EDN2/KLF2/VSTM4/RGS2/HTR2A/ADRB3/NPR3/UCN/ARHGAP42/ADRA2A/UTS2/EDN1/NOS1/GRIP2/ADM/KCNA5/ADRA2B/EDN3/KCNMB2/AGT/CPS1/PTGS2/HTR1A/ADORA2A/ASIC2/ADRB1/AVP/ACE2/CALCA/KNG1/FGB/AVPR1B/FGG/MTNR1B	55
GOBP_AMIDE_TRANSPORT	98/4406	290/18978	2.42435e-05	0.000475288	ACVR1C/CRHBP/BMP8A/AQP7/RBP4/LEP/GPLD1/ANXA1/HADH/NNAT/TFR2/SCT/VGF/FFAR4/GPR68/PRKN/PER2/CD209/ILDR2/PASK/ABCB1/KCNB1/SLC9A3R1/UQCC2/SLC30A8/STX1A/ABCA1/IL6/SLC7A11/FOLR2/BRSK2/VIP/NKX6-1/SLC38A5/TCF7L2/ACSL4/MAFA/KISS1/TRH/TRPM2/FFAR3/TAP1/ABCG2/IRS2/CCN3/PTPRN/UCN/PLTP/ILDR1/SFRP1/TCIRG1/ABCC5/SLC14A2/SREBF1/CHGA/GAL/ADRA2A/CARTPT/S100A8/SYT7/EDN1/DOC2B/MGST1/CLEC4M/RIMS2/RASL10B/SYT9/KCNJ11/A…	98
GOBP_REGULATION_OF_SYNAPSE_STRUCTURE_OR_ACTIVITY	76/4406	213/18978	2.44824e-05	0.000478937	CDC20/SLC17A7/OXTR/ARHGEF15/CDK5/ITPKA/SNCA/SYNDIG1/IGSF9/CBLN2/LRTM2/NEURL1/CAMK1/SHANK3/CFL1/DAB2IP/PAK3/MEF2C/KIF1A/SIX4/LRFN2/ABHD17C/PRNP/SLC7A11/NTRK2/EPHB1/RELN/SEMA3F/EFNA1/FLRT2/CDH2/CDK5R1/LRRN3/GRIN2B/LRP8/LRFN5/LRFN4/LRRTM2/ROBO2/LRP4/SRCIN1/SLITRK6/EPHB2/ZDHHC15/TANC2/NLGN1/RAB17/GPC4/CDH8/ST8SIA2/DKK1/SLITRK2/THBS2/FRMPD4/CTTNBP2/ADGRB3/CTNNA2/NEGR1/SLIT1/DRD2/NTRK3/NRCAM/SLC17A8/NR…	76
GOBP_CELLULAR_RESPONSE_TO_INORGANIC_SUBSTANCE	78/4406	220/18978	2.49145e-05	0.000486341	CRHBP/RAD51/CCNA2/FOXO1/ECT2/GPLD1/PARP1/TIMELESS/FABP4/CEBPA/TFR2/AQP1/PKD2/SYT13/SNCA/BLM/PRKN/TRAF2/FOSB/CFLAR/DPEP1/RYR3/MEF2C/AKR1C3/FOS/SYT5/CALR/CPNE7/SCN5A/MMP9/PRNP/KCNH1/JUN/CYP1A1/MT1M/RASA4/BMP6/MMP3/AOC1/CAPN3/SYT1/SERPINF1/MT1X/TRPM2/CACNA1H/RASA4B/TH/SLC1A1/EGFR/DMTN/KCNA1/CYP1A2/CPNE8/SYT15/SYT17/SYT7/EDN1/NLGN1/MT3/MT1H/DLG2/TF/SYT9/MYOG/CPNE9/FBP1/SHH/HPCA/PTGS2/HSD17B1/SLC34A1/…	78
GOBP_REGULATION_OF_CELL_SUBSTRATE_ADHESION	77/4406	217/18978	2.70812e-05	0.000527503	FZD4/FERMT2/MYOC/ECM2/FN1/CD36/CORO2B/ITGB1BP1/GFUS/LIMS2/KANK1/EGFLAM/TEK/DLC1/CEACAM6/WDPCP/COL1A1/UTRN/CX3CL1/CDH13/VIT/PPM1F/CDKN2A/CALR/CCDC80/NRP1/ACVRL1/PIK3R1/ABI3BP/FAM107A/BST1/RELL2/BCL6/KDR/NPNT/ONECUT2/CCL28/CCN1/MMP14/CIB1/GPM6B/NEDD9/RAC3/DMP1/ARHGAP6/PHLDB2/PLAU/HOXA7/CAMSAP3/MDK/AGR2/EGFL6/SFRP1/MMP12/CCL21/FBLN2/LIMCH1/DMTN/FZD7/CCR7/APOA1/SKAP1/FBLN1/CCL25/NDNF/PREX1/UNC13D/CSP…	77
GOBP_MEIOSIS_I_CELL_CYCLE_PROCESS	53/4406	136/18978	2.71476e-05	0.000527664	CDC25C/PLK1/PTTG1/CKS2/AURKA/NDC80/SGO1/TOP2A/CCNB2/RAD51/ESPL1/TRIP13/RAD54L/EME1/RAD51AP1/RAD54B/CCNE2/P3H4/BRIP1/IHO1/CDC25A/FANCD2/SGO2/RMI1/CCNE1/CENPX/MAPK15/BRCA2/MYBL1/HSF2BP/EME2/TEX19/CENPS/HORMAD1/SYCE3/RAD21/CDC25B/SYCP2/TEX11/MAEL/HFM1/DMRT1/MND1/REC8/RAD21L1/SPATA22/BRDT/PIWIL2/DMRTC2/TEX15/KASH5/MAJIN/SYCE1	53
GOBP_LIPID_LOCALIZATION	147/4406	469/18978	2.72605e-05	0.000528725	CAV1/ACVR1C/ACACB/INHBA/LPL/FZD4/PPARG/ABCD2/ABCA9/APOB/ACSL1/PLSCR4/RBP4/CD36/LEP/PNPLA2/ABCA8/ANO6/ABCA10/SPX/EEPD1/ANXA1/DGAT2/ABCA6/FABP4/SQLE/CIDEC/CES1/ESYT1/STAT5B/APOLD1/NAXE/CRY2/ADIPOQ/CETP/CIDEA/GRAMD1A/PLA2R1/PRKN/AKR1C1/SMIM22/LRP1/SLCO1C1/RBP7/ABCB1/STARD10/ABCA5/VLDLR/MAP2K6/KDM5B/APOO/CRABP2/NMB/VSTM2A/C1QTNF1/IKBKE/PPARA/SLC27A4/SPP1/FABP6/SLC2A1/ABCA1/IL6/SLC10A6/BMP6/ANO9/MEST/…	147
MODULE_165	36/4406	82/18978	2.73295e-05	0.000528934	CDK1/MELK/RRM2/S100P/CXCL10/CEACAM5/CPA1/PFKFB4/CXCL9/ETS2/FXYD2/HSPA6/MLLT11/MSMB/SECTM1/FOXG1/CEL/PRSS1/CFP/NPAS1/BCL2A1/GZMK/MS4A1/CSF3R/RHOH/MPO/PTGS2/FLT3/CD27/UMOD/PCP4/PRTN3/CCL19/GSTA2/HMGCS2/NPY	36
MODULE_139	35/4406	79/18978	2.77707e-05	0.000536328	RAB26/TPD52/RGCC/MAL2/MUC1/KRT8/TJP3/SLC9A3R1/KRT19/CRABP2/SPINT2/RASL10A/KRT18/EPCAM/MNX1/PKP3/CLDN7/ANXA9/ARHGEF16/GATA3/GPR160/AGR2/TRPS1/FOXA1/ERBB3/PRR15L/VAV3/DPYSL5/MLPH/PRLR/SYT17/CCN5/C4B/FBP1/SLC4A10	35
GOBP_NEGATIVE_REGULATION_OF_GROWTH	85/4406	245/18978	2.78794e-05	0.000537286	FHL1/NPR1/INHBA/SEMA3G/TGFBR2/RBP4/ADRB2/DCUN1D3/SLIT3/CGA/CDK5/PSRC1/ESR2/SOX17/WT1/JADE1/SAV1/PLXNA3/PTK6/PI16/PRDM11/CDKN2A/NRP1/ACVRL1/SLC6A4/PPARA/CRYAB/SPP1/BCL6/CDKN2C/FGFR3/GPC3/SEMA7A/RGS2/MT1M/SEMA3F/CDKN2D/GDF15/SLIT2/RGS4/SEMA3D/CDK5R1/SEMA5A/TRIM46/SEMA3A/MT1X/PTCH1/TNR/CDHR2/RTN4R/HYAL1/TLL2/CCN3/KIAA0319/GNG4/SFRP1/TMPRSS4/CAV3/CYP27B1/FSTL4/PTPRS/BST2/SEMA6A/MINAR1/DRAXIN/SEMA6D/M…	85
GOBP_MUSCLE_CELL_DEVELOPMENT	67/4406	183/18978	2.85547e-05	0.000549133	CFL2/CDK1/CAV2/COMP/ALPK3/ADRA1A/LMOD1/DMD/TNNT1/MYH11/ANK2/PGM5/TMOD1/IGF1/CFLAR/MYOM2/CSRP1/AKAP6/SMYD3/SDC1/PI16/SIX4/KRT19/LDB3/TNNT3/PPARA/SGCB/BIN1/MYH3/MYL9/RCAN1/RGS2/PROX1/RGS4/CAPN3/FHOD3/SYPL2/FLNC/PDGFRA/TMOD2/GATA4/MYOZ2/CAV3/ACTN2/WFIKKN1/TBX18/EDN1/BVES/SGCZ/ADM/MYOG/MYO18B/WNT10B/SORBS2/AGT/NKX2-5/ANKRD1/ACTA1/MYH6/WFIKKN2/SYNPO2L/TCAP/MYL2/KLHL40/P2RX2/ACTC1/MYOD1	67
REACTOME_ADORA2B_MEDIATED_ANTI_INFLAMMATORY_CYTOKINES_PRODUCTION	52/4406	133/18978	2.89945e-05	0.000556413	GPBAR1/GNG11/GNAI1/ADRB2/GNG2/PRKAR2B/GNG13/SCT/CGA/SCTR/ADM2/AVPR2/ADCY4/ADCYAP1R1/RAMP1/GLP2R/LHCGR/GPR84/PTGER4/PTH1R/IL6/VIP/ADRB3/CRHR2/HTR4/GNG4/GNG7/CALCRL/GNG5/GNGT1/TSHB/GNG3/ADM/RXFP1/CALCR/GPR15/HTR6/RLN2/GNG8/MC5R/ADCY5/GPHA2/TSHR/ADORA2A/CALCB/GHRH/ADRB1/AVP/GIP/CALCA/GNAT3/IAPP	52
GOBP_ANION_TRANSMEMBRANE_TRANSPORT	86/4406	249/18978	3.03102e-05	0.000579606	SLC24A2/SLC16A7/GABRD/SLC17A7/SLC35A2/ANO6/SLC20A1/ATP1A2/SLC25A22/SLC12A8/SLC16A3/SLC37A1/PER2/SLC9A9/SLC7A5/PCYOX1/ABCB1/SFXN1/SLC44A4/CLIC2/GABRQ/KCNJ10/PRNP/SLC7A11/FOLR2/RGS2/SLC38A5/RGS4/ANO9/SLC1A7/SLC1A3/SLC6A9/SLC7A3/GFAP/LRRC8C/GABRA5/SLC25A10/PRAF2/SLC23A1/GABRE/GABRA3/NTSR1/ABCC5/SLC16A12/SFXN2/SLC1A1/GABRG1/SLC4A8/SLC1A4/SLC7A13/ANO7/SLC12A5/SLC5A8/SLC24A4/SLC4A1/SLC5A5/GABRA4/SLC7A8…	86
GOBP_COLLAGEN_METABOLIC_PROCESS	42/4406	101/18978	3.03308e-05	0.000579606	MMP11/MMP13/TNXB/MMP1/ADAMTS14/TNS2/P3H4/RGCC/CREB3L1/COL1A1/MMP10/VSIR/MFAP4/LARP6/COL5A1/MMP28/VIM/SCX/MMP9/IL6/FAP/CYGB/MMP27/MMP3/MMP14/COL1A2/MMP19/TMPRSS6/UCN/P3H2/SERPINB7/MMP12/CYP7A1/PRSS2/RCN3/ADAMTS3/MMP25/F2/PRTN3/IHH/MMP8/AMELX	42
GOBP_MUSCLE_CELL_DIFFERENTIATION	125/4406	389/18978	3.06674e-05	0.000584806	CFL2/CDK1/CAV2/COMP/ADAMTS5/EZH2/ALPK3/ADRA1A/LMOD1/EHD2/MYMX/JAM2/DMD/TNNT1/MYH11/ANK2/CXCL10/EDNRB/CEACAM5/BCL9/PGM5/WT1/KIT/TMOD1/PLPP7/IGF1/CFLAR/MYOM2/SMYD1/CSRP1/AKAP6/CAMK1/QKI/SMYD3/SDC1/MEF2C/LBX2/CXCL9/SYNE1/PI16/FOXO4/CALR/SIX4/KRT19/LDB3/AVPR1A/TNNT3/RBPMS2/MYOCD/CYP26B1/PPARA/SGCB/BIN1/MYH3/BMP2/KCNH1/MYL9/NPNT/RCAN1/RGS2/PROX1/GDF15/RGS4/MMP14/CDH2/CAPN3/FHOD3/SYPL2/FLNC/PDGFRA/TMOD…	125
GOBP_CENTROMERE_COMPLEX_ASSEMBLY	18/4406	31/18978	3.14348e-05	0.000596932	HJURP/CENPF/DLGAP5/CENPA/CENPE/OIP5/CENPI/CENPK/HELLS/CENPO/MIS18A/CENPX/CENPH/KNTC1/CENPN/CENPP/CENPS/CENPW	18
REACTOME_INTERACTION_BETWEEN_L1_AND_ANKYRINS	18/4406	31/18978	3.14348e-05	0.000596932	SPTBN1/SCN4A/SCN4B/ANK2/SCN9A/SCN11A/SCN3A/SCN2B/SCN5A/SCN3B/SPTB/SCN2A/SPTA1/SCN7A/KCNQ3/SCN1A/NRCAM/KCNQ2	18
REACTOME_RHO_GTPASES_ACTIVATE_FORMINS	54/4406	140/18978	3.20988e-05	0.000608268	NUF2/SPC25/CENPF/PLK1/BUB1/SPC24/KIF2C/ZWINT/SKA1/NDC80/CDCA8/SGO1/BIRC5/CDC20/ERCC6L/BUB1B/KNL1/AURKB/CENPM/CENPA/CENPU/CENPE/KIF18A/MAD2L1/CENPI/CENPK/PPP2R1B/DIAPH3/CENPL/TUBA1C/CENPO/ZWILCH/SGO2/TUBB3/BUB3/DSN1/CENPH/KNTC1/TUBA3D/DIAPH2/CENPN/CENPP/TUBB8/CENPS/EVL/TUBA3E/RHOD/TUBB6/TUBA4B/FMNL2/TUBA3C/TUBB4A/TUBAL3/TUBB8B	54
MODULE_109	21/4406	39/18978	3.32606e-05	0.000628971	F10/F12/PROC/HPN/PRSS8/CFB/ELANE/PLAU/PROZ/PRSS2/CFI/CTSG/GZMK/F2/PRSS23/GZMB/KLK2/TMPRSS2/GZMA/HP/PLG	21
GOBP_TEMPERATURE_HOMEOSTASIS	65/4406	177/18978	3.34563e-05	0.000631358	CAV1/ADAMTS5/LEPR/ACSL1/EPAS1/OXTR/FOXO1/CD36/G0S2/LEP/ADRB2/HADH/FABP4/MFAP2/ALDH1A1/EBF2/EDNRB/FFAR4/ADIPOQ/CIDEA/EGR1/PER2/NOVA2/ARRDC3/LAMA4/TLR4/NMU/MAP2K6/EDN2/ABHD6/HOXC10/ACADL/HTR2A/PEMT/ADRB3/TRPM2/PRDM16/NPR3/NTSR1/IL18/PLCL2/CXCR4/ELOVL3/ZNF423/SCD/LGR4/PRLR/LPIN1/ID1/GADD45G/PTGER3/ABAT/WNT10B/ALPL/PTGS2/DRD2/TSHR/SLN/PPARGC1A/IL13/ADRB1/CNR1/FGF21/TRPM8/PHOX2B	65
GOBP_DICARBOXYLIC_ACID_TRANSPORT	39/4406	92/18978	3.42371e-05	0.000643417	SLC17A7/ATP1A2/SLC25A22/SNCA/PER2/AVPR1A/KCNJ10/SLC7A11/FOLR2/NTRK2/STXBP1/SLC1A7/GIPC1/SLC1A3/TRH/GFAP/LRRC8C/SLC25A10/PRAF2/NTSR1/ABCC5/SLC1A1/APBA1/SLC1A4/KMO/SLC7A13/SLC26A9/SLC1A6/ABAT/SLC1A2/SLC13A2/HRH3/ADORA2A/SLC26A3/SLC17A8/AVP/SYT4/AVPR1B/AGXT	39
GOBP_REGULATION_OF_LIPASE_ACTIVITY	39/4406	92/18978	3.42371e-05	0.000643417	NMUR1/ADRA1A/GPIHBP1/ANXA1/SNCA/KIT/PLA2R1/ADCYAP1R1/P2RY12/LRP1/FGF2/PCSK5/AVPR1A/LPAR2/FGFR3/RGS2/HTR2A/CCN1/P2RY6/ARHGAP6/PDGFRA/ANGPTL4/RASGRP1/EGFR/PLA2G5/APOA1/SELE/ESR1/APOC1/HPCA/AGT/PCSK6/CCL5/APOC2/APOA5/APOC3/APOA2/PNLIP/AVPR1B	39
GOBP_FEMALE_SEX_DIFFERENTIATION	49/4406	124/18978	3.51255e-05	0.000658749	INHBA/FZD4/RBP4/LEP/TYRO3/SLIT3/VGF/STAT5B/ARID5B/WT1/KIT/ADCYAP1R1/ADAMTS1/FANCA/BMPR1B/BAX/BRCA2/BAK1/LHCGR/TIPARP/UMODL1/AMH/HYAL3/KDR/TP63/SLIT2/MMP14/LHX1/SRD5A2/PDGFRA/MMP19/PTPRN/SFRP1/A2M/ZFPM2/ROBO2/INHA/STRA6/GAS2/ZFP42/LHX9/ESR1/COL9A3/GDF9/RETN/PTX3/AFP/LHX8/GPR149	49
GOBP_CHROMOSOME_SEGREGATION	114/4406	350/18978	3.5245e-05	0.000659627	NEK2/KIF4A/UBE2C/NUF2/SPC25/HJURP/CEP55/CENPF/PLK1/BUB1/KIFC1/SPC24/KIF18B/DLGAP5/CCNB1/PTTG1/KIF2C/ZWINT/SKA1/NDC80/CDCA8/CDCA5/SKA3/KIF14/SGO1/CDC20/TOP2A/FAM83D/BUB1B/KIF23/KNL1/NCAPG/SPAG5/MKI67/AURKB/NCAPH/RMI2/ESPL1/ANKRD53/TACC3/ESCO2/MACROH2A1/CENPE/TTK/TRIP13/RACGAP1/KIF18A/MAD2L1/CDCA2/ECT2/EME1/KIF22/CDC6/NR3C1/OIP5/CDT1/CENPK/FEN1/PSRC1/CCNE2/P3H4/BRIP1/IHO1/FANCD2/HASPIN/ZWILCH/SGO2/…	114
GOBP_ACTIN_FILAMENT_ORGANIZATION	141/4406	449/18978	3.55296e-05	0.000663585	SORBS1/GSN/CFL2/SPTBN1/TPM3/CCL11/FERMT2/LMOD1/MYOC/SYNPO/IQANK1/CORO2B/CIT/ITGB1BP1/PACSIN1/KANK1/ARHGEF15/RHPN1/S1PR1/ARF1/DIAPH3/SYNPO2/SAMD14/MARCKSL1/DLC1/EZR/CXCL12/WASF3/CRACD/PRKN/TMOD1/STMN1/RGCC/CYRIA/DAAM2/SHANK3/CFL1/CX3CL1/KCTD13/PAK3/MICAL2/RAPGEF3/LIMK1/PPM1F/ERMN/XIRP1/KANK3/NRP1/ESAM/PIK3R1/TACR1/PYCARD/MYO19/FAM107A/PTGER4/ADD3/SHROOM4/DIAPH2/FER/BIN1/BAIAP2L1/GAS2L3/EPS8/PROX1/…	141
GOBP_PARASYMPATHETIC_NERVOUS_SYSTEM_DEVELOPMENT	13/4406	19/18978	3.58373e-05	0.000667958	PLXNA4/EGR2/PLXNA3/ACKR3/NRP1/SEMA3F/SEMA3A/NAV2/GDNF/HOXB2/HOXB1/TBX1/PHOX2B	13
GOBP_D_AMINO_ACID_TRANSPORT	7/4406	7/18978	3.62216e-05	0.000673737	SLC7A10/SFXN1/SLC1A3/GFAP/NTSR1/SLC1A1/SLC1A2	7
GOBP_RESPONSE_TO_PURINE_CONTAINING_COMPOUND	52/4406	134/18978	3.67941e-05	0.000682985	CRHBP/PDE2A/PFKFB1/GPD1/CDO1/ABCC9/CASQ2/VGF/PCK1/HCN2/AQP1/PKD2/ADIPOQ/EZR/PER1/CHEK1/WT1/FOSB/COL1A1/P2RY12/AKAP6/RYR3/SDC1/FOS/RAPGEF3/PENK/KCNE1/SLC6A4/P2RX6/P2RY6/TRPM2/THBD/MMP19/STAT1/SREBF1/DMTN/SLC5A5/GSTM2/P2RX5/KCNJ11/WNT10B/CPS1/CITED1/PTGS2/HCN1/ADORA2A/SLC26A3/CNGA3/HCN4/P2RX2/TYR/HMGCS2	52
REACTOME_L1CAM_INTERACTIONS	48/4406	121/18978	3.7366e-05	0.000692186	KIF4A/SPTBN1/SCN4A/SCN4B/ANK2/EZR/TUBA1C/CHL1/SCN9A/VAV2/DPYSL2/TUBB3/SCN11A/ITGA1/SCN3A/SCN2B/NRP1/SCN5A/LAMC1/TUBA3D/SCN3B/TUBB8/SPTB/TUBA3E/RPS6KA3/NCAN/ITGA9/SCN2A/TUBB6/EGFR/TUBA4B/CD24/KIF4B/SPTA1/EPHB2/SCN7A/TUBA3C/KCNQ3/CNTN6/TUBB4A/NCAM1/SCN1A/LAMA1/TUBAL3/SH3GL2/NRCAM/TUBB8B/KCNQ2	48
REACTOME_NON_INTEGRIN_MEMBRANE_ECM_INTERACTIONS	28/4406	59/18978	3.79661e-05	0.000701871	COL10A1/COL11A1/DDR2/FN1/DMD/COL1A1/LAMA4/FGF2/SDC1/COL5A1/COL5A2/LAMC1/PDGFA/LAMA2/COL1A2/LAMA3/COL2A1/COL3A1/LAMB3/PRKCA/COL4A3/LAMC2/LAMC3/LAMA1/COL4A6/VTN/NRXN1/TTR	28
REACTOME_NCAM1_INTERACTIONS	22/4406	42/18978	3.82261e-05	0.000705241	ARTN/COL6A6/CACNB3/COL5A1/COL5A2/PRNP/GFRA2/COL6A5/NCAN/CACNA1H/COL2A1/COL3A1/CACNA1D/GDNF/ST8SIA2/COL9A3/CACNA1I/COL4A3/NCAM1/COL9A1/CACNA1G/GFRA1	22
GOBP_COLLAGEN_FIBRIL_ORGANIZATION	29/4406	62/18978	3.89768e-05	0.000716885	MMP11/COL11A1/TNXB/COMP/DDR2/ADAMTS14/DPT/CRTAP/P3H4/COL1A1/COL5A1/SCX/COL5A2/FKBP10/LOXL1/COL1A2/P4HA1/COL12A1/COL2A1/TLL2/COL14A1/COL3A1/AEBP1/TLL1/COL13A1/ADAMTS3/LOXL4/FMOD/COLGALT2	29
MODULE_123	85/4406	247/18978	3.90152e-05	0.000716885	CDKN3/PPARG/FOXM1/MYBL2/EZH2/ADRA1A/ADRB2/FOXN3/NR3C1/ERG/ESR2/CBX4/PER1/EGR1/CXCL2/LHX2/KLF6/ADCYAP1R1/HCAR3/KLF11/P2RY14/TLX1/ZEB2/CHAF1B/EGR2/FOS/CXCL9/GPR182/MEOX1/CDKN2A/INSM1/ETS2/CXCR2/PPARA/PTGER4/ELAVL2/BCL6/ATF3/CHD4/GPSM2/JUN/FZD2/RCAN1/HMGB2/RFX2/BCL3/PAX6/FOXD1/DLX5/RARA/BRCA1/SOX5/STAT1/ID4/PTGFR/OVOL1/SCAND1/CXCR4/DPF1/HMGA2/PAX2/GAS7/BATF/CCL17/ETV1/SATB1/MSX1/FOXG1/MYCN/NPAS1/NPY…	85
GOBP_POSITIVE_REGULATION_OF_SYNAPTIC_TRANSMISSION	60/4406	161/18978	4.01656e-05	0.000736532	SLC24A2/ADRA1A/OXTR/MME/CDK5/SNCA/SHANK3/KCTD13/NMU/GRIN2D/STX1A/ZDHHC12/TACR1/FAM107A/PRNP/RASGRF2/NTRK2/LAMA2/STXBP1/RELN/CACNG4/GRIN2B/SLC1A3/KISS1/SYT1/CRHR2/GFAP/NSG1/TNR/RIMS3/PTN/CACNG5/CYP46A1/LRRTM2/SLC1A1/SLC8A2/SLC4A8/AKAP5/KMO/CALB2/EPHB2/ZDHHC2/NLGN1/RIMS2/HAP1/CCL2/GRIN2C/CX3CR1/PTGS2/SLC8A3/DRD2/RIMS1/BAIAP3/ADORA2A/RETN/NRXN1/CNR1/PRKCG/ARC/GIP	60
KEGG_CALCIUM_SIGNALING_PATHWAY	65/4406	178/18978	4.08858e-05	0.000748227	ADRA1A/OXTR/ADRB2/EDNRB/MYLK/GNAL/ITPKA/PDE1B/ADCY4/PDE1C/MYLK2/PHKG2/RYR3/GRIN2D/AVPR1A/LHCGR/TACR1/BST1/P2RX6/TRPC1/ATP2B4/HTR2A/ADRB3/PDGFRA/ATP2A3/PHKG1/CACNA1H/PDE1A/PLCZ1/HTR4/ERBB2/PTGFR/NTSR1/ERBB3/EGFR/CACNA1B/PLN/SLC8A2/CALML5/CACNA1E/ATP2A1/NOS1/CAMK2A/CACNA1D/P2RX5/CCKBR/PTGER3/PRKCA/CACNA1I/GRIN2C/TACR3/GRIN1/HTR6/SLC8A3/CACNA1G/ATP2B3/ADORA2A/CCKAR/ADRB1/GRPR/P2RX2/PRKCG/HTR2C/GRM5/…	65
GOBP_FATTY_ACID_TRANSPORT	41/4406	99/18978	4.20292e-05	0.000767604	PPARG/ABCD2/ACSL1/CD36/SPX/ANXA1/FABP4/PLA2R1/RBP7/MAP2K6/CRABP2/NMB/PPARA/SLC27A4/FABP6/SLC2A1/IRS2/ERFE/PLA2G10/NTSR1/DRD4/PLA2G5/SLC5A8/SLC27A6/EDN1/PLA2G4F/PLA2G4A/RBP2/PLA2G2F/PLA2G2C/PLA2G2D/PLA2G3/DRD2/FABP9/RBP1/PLA2G2A/SLC27A2/PMP2/AVPR1B/CYP4F2/CRABP1	41
GOBP_BODY_MORPHOGENESIS	23/4406	45/18978	4.26672e-05	0.000777692	CSRNP1/FLVCR1/ARID5B/PHLDB1/CLDN5/COL1A1/LEF1/SCX/TIPARP/MYH3/GPC3/DLX5/PHLDB2/PDGFRA/PAX9/GREM2/STRA6/ASPH/MSX1/DKK1/TBX1/IHH/MAB21L2	23
GOBP_MEIOTIC_CHROMOSOME_SEGREGATION	40/4406	96/18978	4.39616e-05	0.000799161	NUF2/PLK1/BUB1/PTTG1/SGO1/TOP2A/BUB1B/NCAPH/ESPL1/TTK/TRIP13/EME1/CCNE2/P3H4/BRIP1/IHO1/FANCD2/SGO2/RMI1/CCNE1/CENPX/MAPK15/SMC4/EME2/CENPS/HORMAD1/SYCE3/RAD21/SYCP2/TEX11/MAEL/HFM1/REC8/RAD21L1/HORMAD2/SPATA22/TEX15/KASH5/MAJIN/SYCE1	40
GOBP_DETECTION_OF_TEMPERATURE_STIMULUS	15/4406	24/18978	4.40212e-05	0.000799161	CXCL12/TRPM3/NR2F6/EPHB1/HTR2A/ASIC3/NGFR/NTSR1/CXCR4/PRDM12/OPN4/ANO3/TRPM8/CALCA/DRGX	15
MODULE_497	17/4406	29/18978	4.4147e-05	0.000799845	NNAT/SNCA/S100B/PAX6/SEMA3A/GABRA5/TFF1/FOXG1/NPAS1/BAMBI/ZIC1/SLIT1/GNAT1/TBR1/TAC1/PCP4/GRIK1	17
GOBP_REGULATION_OF_ODONTOGENESIS	12/4406	17/18978	4.52383e-05	0.000817985	CD34/APCDD1/BMP2/RUNX2/NGFR/PAX9/EDN1/MSX1/DMRT3/SHH/RSPO2/FGF8	12
GOBP_DNA_CONFORMATION_CHANGE	114/4406	352/18978	4.63065e-05	0.000835635	ASF1B/HJURP/CDK1/PLK1/CDCA5/TOP2A/ERCC6L/NCAPG/RAD51/NCAPH/GINS1/EZH2/RECQL4/MACROH2A1/CDC45/H3C10/POLQ/EZH1/RAD54L/HMGB3/ANXA1/OIP5/H2BC5/H2BC17/H2AX/RAD54B/GINS2/H2BC6/DQX1/CDKN1C/BRIP1/MCM4/HELLS/DNA2/NDN/H2BC12/H3C12/BLM/H2BC9/H4C9/H2BU1/H4C5/CHTF18/PIF1/H2BC7/RUVBL1/H4C14/H4C4/SAMD1/H2BC4/SMYD3/CHAF1B/RFC2/MIS18A/H2BC11/MCM2/GINS4/H3C2/H4C8/H2BC21/H2BC18/HMGA1/SMC4/RFC4/NCAPG2/H1-2/CHAF1A/H4…	114
REACTOME_METABOLISM_OF_FAT_SOLUBLE_VITAMINS	24/4406	48/18978	4.65044e-05	0.00083754	LPL/APOB/RETSAT/RBP4/GPIHBP1/VKORC1L1/AKR1C1/LRP1/SDC1/AKR1C3/GPC3/LRP8/CLPS/GPC2/APOA1/GPC4/RBP2/TTPA/APOC2/RBP1/APOC3/APOA2/PNLIP/TTR	24
GOBP_NEGATIVE_REGULATION_OF_NEURON_APOPTOTIC_PROCESS	55/4406	145/18978	4.70563e-05	0.000845801	KIF14/TYRO3/UNC5B/GBE1/ADAM8/HDGF/ANGPT1/SNCA/XRCC2/CHL1/PRKN/CX3CL1/MEF2C/BAX/SIX4/NRP1/NTRK2/BOK/JUN/STXBP1/TERT/VSTM2L/CNTFR/GABRA5/NTF4/MDK/ERBB3/SLC1A1/GFRAL/DRAXIN/EN1/MT3/CORO1A/GDNF/CCL2/NDNF/TOX3/SNCB/NEFL/POU4F1/CX3CR1/CITED1/PLA2G3/ADORA2A/MAG/PPARGC1A/FAIM2/PRKCG/DLX1/PTPRZ1/EN2/FGF8/BARHL1/SLC30A10/MTNR1B	55
GOBP_RESPONSE_TO_FOOD	20/4406	37/18978	4.75024e-05	0.000850967	GHR/LEP/SPX/CLPSL2/PPARA/CLPSL1/SLC25A25/CYP1A1/CLPS/UCN/SREBF1/CARTPT/HSD11B2/MT3/CPS1/MPO/GHRH/PRKCG/GHSR/NPY	20
GOBP_RHYTHMIC_PROCESS	99/4406	298/18978	4.75312e-05	0.000850967	CDK1/DTL/INHBA/FZD4/PPARG/TOP2A/EZH2/OXTR/TIMP4/LEP/TYRO3/SLIT3/ANXA1/TIMELESS/KLF9/CDK5/STAT5B/PCNA/FBXL6/CRY2/ADIPOQ/TEF/PER1/EGR1/HLF/KLF10/KAT2B/PER2/ADAMTS1/NR2F6/PPP1CA/EGR2/BMPR1B/TYMS/KCNA2/SIAH2/MAP2K6/KDM5B/LHCGR/MYCBP2/SLC6A4/PPARA/GDF10/MAGED1/AMH/NTRK2/F7/PROX1/MAPK10/SLIT2/EGR3/CDK5R1/KISS1/SERPINF1/TRPM2/PDGFRA/PTN/MMP19/NGFR/MDK/PTPRN/ID4/TH/A2M/SREBF1/ROBO2/RPE65/DRD4/CARTPT/LGR4…	99
GOBP_POSITIVE_REGULATION_OF_NEURAL_PRECURSOR_CELL_PROLIFERATION	25/4406	51/18978	4.97004e-05	0.00088457	WDR62/ASPM/LHX2/FGF2/CX3CL1/ASCL1/INSM1/PROX1/LHX1/PAX6/DISP3/MDK/GPR37L1/DCT/ELL3/FOXG1/OTP/DMRTA2/EGF/SHH/CX3CR1/DRD2/SOX10/LHX5/WNT3A	25
GOBP_SYNAPTIC_TRANSMISSION_GABAERGIC	25/4406	51/18978	4.97004e-05	0.00088457	EZH2/ADRA1A/OXTR/ZDHHC12/TACR1/STXBP1/RAC3/GABRA5/GABRE/GABRA3/NPAS4/PLCL2/GABRG1/NLGN1/GABRA4/HAP1/CNR2/GABRA1/DRD2/GABRA2/BAIAP3/ADORA2A/GABRG2/CNR1/SLITRK3	25
MODULE_85	25/4406	51/18978	4.97004e-05	0.00088457	LEPR/DDR2/TEK/KIT/BMPR1B/MPL/NRP1/TIE1/KDR/FGFR3/EPHB1/MST1R/EFNA4/F3/PDGFRA/EPHA2/ERBB2/PDGFRL/EPHB2/FGFR4/ROS1/EFNB3/IL2RG/CSF3R/IL2RB	25
REACTOME_SENSORY_PERCEPTION	95/4406	284/18978	4.98403e-05	0.000885323	GSN/HSD17B6/RDH5/SPTBN1/LPL/GRM4/APOB/RETSAT/RBP4/NMT2/GPIHBP1/CABP1/SCN4B/TPRN/GNG13/CLIC5/GNAL/EZR/SCN9A/AKR1C1/KCNMB1/LRP1/CDH23/CHRNA9/SDC1/AKR1C3/TMC2/SCN3A/STX1A/SCN2B/RDH16/RAB3A/EPS8/GPC3/TAS1R3/DHRS3/LRP8/CALHM1/CLPS/ESPN/KCNJ2/PPEF1/SYN1/SCN2A/GPC2/LHFPL5/GNGT1/RPE65/CNGA2/MYO3B/STRA6/OR2B11/OR10A6/TRPM5/APOA1/OR51E1/RGS9BP/CACNA1D/GPC4/RBP2/OR7C1/GRXCR2/PRKCA/RCVRN/TMIE/SYP/USH1G/OTOG/…	95
REACTOME_M_PHASE	131/4406	415/18978	5.08057e-05	0.000900711	NEK2/UBE2C/NUF2/SPC25/CDK1/KIF20A/CENPF/PLK1/BUB1/SPC24/CCNB1/PTTG1/KIF2C/ZWINT/SKA1/NDC80/CDCA8/CDCA5/SGO1/BIRC5/CDC20/CCNB2/ERCC6L/BUB1B/KIF23/KNL1/LMNB1/NCAPG/AURKB/NCAPH/CENPM/ESPL1/CENPA/CENPU/CENPE/H3C10/NUP210/UBE2S/KIF18A/MAD2L1/CENPI/H2BC5/PRKAR2B/CENPK/PPP2R1B/H2BC17/H2AX/H2AZ1/H2BC6/PLK4/CENPL/TUBA1C/H2BC12/H3C12/CENPO/H2BC9/ZWILCH/H4C9/H2BU1/H4C5/SGO2/H2BC7/H4C14/TUBB3/H4C4/H2BC4/BUB3…	131
KEGG_ECM_RECEPTOR_INTERACTION	36/4406	84/18978	5.11542e-05	0.000905121	COL11A1/IBSP/HMMR/ITGA7/TNXB/COMP/FN1/CD36/VWF/COL6A6/COL1A1/LAMA4/SDC1/COL5A1/ITGA1/COL5A2/SPP1/LAMC1/LAMA2/RELN/SV2B/COL1A2/TNR/LAMA3/ITGA9/COL2A1/COL3A1/LAMB3/THBS2/LAMC2/LAMC3/LAMA1/CHAD/SV2C/COL4A6/VTN	36
GOBP_GLANDULAR_EPITHELIAL_CELL_DIFFERENTIATION	26/4406	54/18978	5.22508e-05	0.000922726	FGF2/HOXA5/ASCL1/INSM1/BMP2/TP63/PERCC1/NKX6-1/PROX1/BMP6/CDH2/PAX6/NKX2-2/RARA/AGR2/FOXA1/SPDEF/RARB/PDX1/IL13/IL31RA/BMP5/FGF8/HNF4A/NEUROD1/NKX6-3	26
GOBP_NERVE_DEVELOPMENT	35/4406	81/18978	5.26741e-05	0.000926465	PLXNA4/EGR2/PLXNA3/KCNA2/SULF1/SIX4/ACKR3/RET/NRP1/EPHB1/SEMA3F/HOXA3/SLC1A3/NKX2-2/SEMA3A/GABRA5/NGFR/NTF4/ERBB3/TCIRG1/NAV2/PAX2/SULF2/SLITRK6/EPHB2/SLC24A4/EDN1/HOXB2/TIFAB/HOXB1/POU4F1/TBX1/PRKCG/DRGX/PHOX2B	35
GOBP_PANCREAS_DEVELOPMENT	35/4406	81/18978	5.26741e-05	0.000926465	ANXA1/ALDH1A2/NKX3-2/ILDR2/BAK1/INSM1/PCSK1/MNX1/NR5A2/IL6/MSLN/MEIS2/NKX6-1/PROX1/ONECUT2/BMP6/TCF7L2/CDH2/PAX6/NKX2-2/MET/WLS/SHH/PDX1/ZIC3/CELA1/ONECUT1/BMP5/GIP/IHH/NEUROG3/HNF4A/NEUROD1/PTF1A/FOXA2	35
GOBP_OSSIFICATION	132/4406	419/18978	5.27688e-05	0.000926465	COL11A1/CLEC3B/IBSP/MMP13/CAT/CCN4/PPARG/COMP/BMP8A/DDR2/FERMT2/CLEC5A/CHRDL1/MYOC/CTHRC1/LEP/ANO6/ADRB2/KREMEN2/GPLD1/CEBPA/ISG15/S1PR1/KL/TUFT1/FFAR4/KLF10/CRIM1/TWIST2/NPR2/FBN2/CREB3L1/IGF1/COL1A1/LEF1/FGF2/EGR2/BMPR1B/ZBTB16/MEF2C/YAP1/MAP2K6/BMP3/PENK/SCUBE3/PKDCC/SCX/IGSF10/PRKD1/ALYREF/COL5A2/TACR1/PTGER4/SPP1/PTH1R/MMP9/GDF10/CDH11/IL6/HSPE1/BMP2/NOTUM/FGFR3/TP63/GPC3/HOXA2/EBP/SEMA7A/NP…	132
GOBP_MEGAKARYOCYTE_DIFFERENTIATION	27/4406	57/18978	5.41752e-05	0.000949322	MTURN/TAL1/KIT/H4C9/H4C5/H4C14/H4C4/MEF2C/H4C8/H4C12/FLI1/FAXDC2/H4C11/HMGB2/CIB1/IL11/ZFPM1/H4C3/TESC/THPO/H4C2/H4-16/PF4/H4C1/H4C15/H4C13/H4C6	27
GOBP_SISTER_CHROMATID_SEGREGATION	73/4406	207/18978	5.4361e-05	0.000950741	NEK2/KIF4A/UBE2C/NUF2/CEP55/CENPF/PLK1/BUB1/KIFC1/KIF18B/DLGAP5/CCNB1/PTTG1/KIF2C/ZWINT/NDC80/CDCA8/CDCA5/KIF14/SGO1/CDC20/TOP2A/BUB1B/KIF23/NCAPG/SPAG5/AURKB/NCAPH/RMI2/ESPL1/ANKRD53/TACC3/ESCO2/MACROH2A1/CENPE/TTK/TRIP13/RACGAP1/KIF18A/MAD2L1/KIF22/CDC6/CDT1/CENPK/FEN1/PSRC1/HASPIN/ZWILCH/SGO2/USP44/BUB3/DSN1/DUSP1/TUBG1/MAPK15/KNSTRN/SMC4/NCAPG2/GEN1/KNTC1/DSCC1/ANAPC11/HORMAD1/RRS1/PRC1/RAD21…	73
GOBP_POSITIVE_REGULATION_OF_RELEASE_OF_SEQUESTERED_CALCIUM_ION_INTO_CYTOSOL	21/4406	40/18978	5.47477e-05	0.000955663	CEMIP/CXCL11/CXCL10/PKD2/SNCA/AKAP6/TRDN/CX3CL1/BAX/CXCL9/JPH2/TRPC1/CAPN3/P2RY6/NTSR1/CD19/GSTM2/HAP1/F2/IL13/LACRT	21
GOBP_CHROMATIN_REMODELING	90/4406	267/18978	5.65555e-05	0.000985325	ASF1B/HJURP/MACROH2A1/H3C10/EZH1/OIP5/H2BC5/H2BC17/H2AX/H2BC6/HELLS/FOXP3/H2BC12/KAT2B/H3C12/H2BC9/H4C9/H2BU1/H4C5/SMYD1/H2BC7/RUVBL1/H4C14/H4C4/H2BC4/SMYD3/CHAF1B/MIS18A/H2BC11/MCM2/H3C2/H4C8/KDM5B/H2BC21/H2BC18/HMGA1/H1-2/CHAF1A/H4C12/H3C8/H1-5/CHD4/H2BC8/H4C11/TP63/H2BC13/H3C3/CENPP/H1-3/HMGB2/H2AW/H2BC15/GATA3/H1-4/H1-6/CENPW/H2BC14/TFPT/KDM4B/FOXA1/H4C3/H3C7/H3C6/NAP1L2/H4C2/H3C13/H4-16/H3C1…	90
GOBP_CELL_PROLIFERATION_INVOLVED_IN_KIDNEY_DEVELOPMENT	14/4406	22/18978	5.98564e-05	0.00103367	EGR1/WT1/PDGFD/CFLAR/PDGFA/BMP2/GPC3/GATA3/PTCH1/STAT1/LIN28A/SERPINB7/OSR1/SHH	14
GOBP_NOREPINEPHRINE_TRANSPORT	14/4406	22/18978	5.98564e-05	0.00103367	OXTR/SNCA/SLC29A4/SLC22A3/KCNB1/STX1A/FFAR3/ADRA2A/ADRA2B/AGT/HRH3/ADORA2A/GHSR/SLC6A2	14
GOBP_POSITIVE_REGULATION_OF_NEUROTRANSMITTER_TRANSPORT	14/4406	22/18978	5.98564e-05	0.00103367	CDK5/SNCA/PRKN/STX1A/STXBP1/SYT1/DRD4/SLC4A8/KMO/NLGN1/DRD2/BAIAP3/ADORA2A/CNR1	14
REACTOME_RA_BIOSYNTHESIS_PATHWAY	14/4406	22/18978	5.98564e-05	0.00103367	RDH5/ADH1A/ALDH1A1/ALDH1A2/AKR1C3/ADH4/ADH1C/RDH16/CYP26B1/DHRS3/ALDH1A3/SDR16C5/DHRS9/CRABP1	14
GOBP_FACIAL_NERVE_STRUCTURAL_ORGANIZATION	8/4406	9/18978	6.00138e-05	0.00103367	PLXNA4/EGR2/PLXNA3/NRP1/SEMA3F/SEMA3A/HOXB2/HOXB1	8
GOBP_SA_NODE_CELL_TO_ATRIAL_CARDIAC_MUSCLE_CELL_SIGNALING	8/4406	9/18978	6.00138e-05	0.00103367	ANK2/SCN5A/SCN3B/TBX18/CACNA1D/KCNA5/CACNA1G/HCN4	8
REACTOME_POST_TRANSLATIONAL_MODIFICATION_SYNTHESIS_OF_GPI_ANCHORED_PROTEINS	39/4406	94/18978	6.09806e-05	0.00104569	GPIHBP1/GPLD1/CEACAM5/RECK/NRN1/CPM/PLAUR/XPNPEP2/DPM2/PIGQ/BST1/FOLR2/LYPD1/MSLN/RTN4RL2/LY6H/PSCA/SPACA4/ULBP2/ART3/NTNG1/GP2/LY6E/LYPD3/ALPL/CNTN5/NEGR1/CEACAM7/RAET1L/ART4/PRSS41/TECTB/MDGA2/LY6G6C/VNN3/ALPG/LYPD4/ALPI/LYPD8	39
GOBP_NEUROTRANSMITTER_UPTAKE	22/4406	43/18978	6.11725e-05	0.00104569	ATP1A2/SYNGR3/SNCA/SLC29A4/PRKN/PER2/SLC22A3/SLC6A4/KCNJ10/SLC1A7/GPM6B/SLC1A3/GFAP/DRD4/NOS1/GDNF/SLC1A6/SLC18A1/SLC1A2/DRD2/SLC6A11/SLC6A2	22
GOBP_SARCOMERE_ORGANIZATION	22/4406	43/18978	6.11725e-05	0.00104569	CFL2/TNNT1/MYOM2/CSRP1/SIX4/KRT19/LDB3/TNNT3/MYH3/PROX1/CAPN3/FHOD3/FLNC/MYOZ2/CAV3/ACTN2/EDN1/NKX2-5/ANKRD1/MYH6/SYNPO2L/TCAP	22
MODULE_158	22/4406	43/18978	6.11725e-05	0.00104569	CENPF/RRM2/TOP2A/CDC45/CENPE/FEN1/PCNA/POLE2/ORC1/BLM/CDC7/CHAF1B/RFC2/LIG1/BRCA2/RFC4/CHAF1A/MCM6/TERT/HMGB2/S100A11/RNASEH2A	22
GOBP_STEROID_CATABOLIC_PROCESS	16/4406	27/18978	6.18572e-05	0.00105541	HSD17B6/HSD11B1/HSD17B11/SPP1/SCARF1/SRD5A2/STS/CYP3A4/CYP7A1/CYP46A1/CYP27B1/CYP1A2/MT3/CEL/CYP39A1/AKR1D1	16
GOBP_REGULATION_OF_MUSCLE_CONTRACTION	62/4406	170/18978	6.34195e-05	0.00108004	CAV1/PPP1R12B/ADRA1A/OXTR/SCN4A/ADRB2/SPX/CNN1/DMD/CASQ2/TNNT1/ATP1A2/ANK2/KIT/MYLK2/NMU/TNNT3/MYOCD/TACR1/EDN2/CLIC2/SCN5A/BIN1/TNNI3/MYL9/NPNT/RGS2/NR4A1/GATA4/KCNJ2/UCN/SSTR2/CALCRL/CAV3/CHGA/ARHGAP42/PLN/ADRA2A/MYL3/KCNA1/ATP2A1/EDN1/NOS1/HRC/GSTM2/ABAT/CTNNA3/ADRA2B/KBTBD13/MYBPH/TACR3/NKX2-5/PTGS2/SLC8A3/CHRNB4/PROK2/MYL2/HCN4/GHSR/ACE2/CALCA/MYH7	62
GOBP_GABAERGIC_NEURON_DIFFERENTIATION	10/4406	13/18978	6.35927e-05	0.00108096	INHBA/ASCL1/LHX6/RAC3/DLX2/ARX/DRD2/FEZF2/DLX1/HELT	10
GOBP_REGULATION_OF_DEVELOPMENTAL_GROWTH	107/4406	329/18978	6.44583e-05	0.00109362	GPAM/ACACB/CDK1/PLXNA4/SEMA3G/GHR/TGFBR2/RBP4/FN1/LEP/ADRB2/FLVCR1/CGA/CDK5/STAT5B/EZR/CXCL12/WT1/PRKN/SAV1/IGF1/STAT5A/DPYSL2/AKAP6/TGFBR3/FGF2/PLXNA3/MEF2C/LIMK1/YAP1/UNC13A/PI16/SIX4/CRABP2/NRP1/SLC6A4/PPARA/SPP1/DUSP6/FGFR3/SEMA7A/NKX6-1/RGS2/PROX1/RNF157/SEMA3F/GDF15/RGS4/SEMA3D/CDK5R1/CAPN3/SYT1/SEMA5A/TRIM46/SEMA3A/PTCH1/TNR/RTN4R/TLL2/AGR2/BASP1/KIAA0319/SPAAR/FOXS1/ZFPM2/CAV3/FSTL4/CXCR4…	107
GOBP_RESPONSE_TO_ETHANOL	47/4406	120/18978	6.51337e-05	0.00110302	SLC2A4/CRHBP/CDK1/CAT/CDO1/LEP/ADIPOQ/CA3/ADCYAP1R1/CLDN5/KCNMB1/TYMS/BAK1/PENK/RGS19/TACR1/PPARA/EPS8/RGS2/RGS4/GRIN2B/GATA3/CSF3/RARA/TP53INP1/TH/CYP7A1/SREBF1/DRD4/S100A8/CLDN3/ABCB11/CCND1/ADH6/ABAT/RGS7/MSTN/GRIN1/DRD2/CD27/NTRK3/IL13/AVP/CNR1/OPRK1/HMGCS2/KCNC2	47
MODULE_544	37/4406	88/18978	6.64566e-05	0.00112333	KIFC1/COMP/F12/RAD54B/THSD1/MAPK8IP2/CHEK1/CACNA2D1/PTGIS/PCDH17/SPEF1/ARHGAP24/PRKD1/LOXL1/FGF7/CDH2/PDE1A/ITGA9/ESRP2/FGFBP2/NREP/PAX2/ADRA2A/TMEM190/TLR3/LGR4/H3C11/TMEM158/INA/EFNB3/FMOD/DGKI/GRB14/FBN3/UMOD/CFHR1/AFP	37
GOBP_RESPONSE_TO_NUTRIENT	56/4406	150/18978	6.73925e-05	0.00113703	CAT/LPL/PPARG/ACSL1/TGFBR2/LEP/CXCL10/KL/BRIP1/ADIPOQ/ALDH1A2/KANK2/COL1A1/POSTN/TYMS/AKR1C3/PENK/ASCL1/CYP26B1/SLC6A4/SLC27A4/SPP1/FOLR2/CYP1A1/F7/CDKN2D/CCL28/EPO/NOD2/GATA4/RARA/OTC/STAT1/SFRP1/A2M/LTA/CYP27B1/TFRC/TSHB/MAP1B/CCND1/XBP1/ALPL/GCGR/PDX1/PTGS2/ABCG8/GDAP1/SLC34A1/CNR1/SLC6A19/BCHE/TYR/HMGCS2/FOXA2/AMELX	56
REACTOME_INWARDLY_RECTIFYING_K_CHANNELS	19/4406	35/18978	6.78659e-05	0.00114289	GNG11/GNG2/ABCC9/GNG13/KCNJ3/KCNJ10/KCNJ6/KCNJ2/GNG4/GNG7/GNG5/GNGT1/GABBR2/KCNJ16/KCNJ8/GNG3/KCNJ11/GNG8/KCNJ4	19
GOBP_DNA_PACKAGING	86/4406	254/18978	6.83614e-05	0.0011491	ASF1B/HJURP/CDK1/PLK1/CDCA5/TOP2A/NCAPG/NCAPH/EZH2/MACROH2A1/H3C10/EZH1/OIP5/H2BC5/H2BC17/H2AX/H2BC6/CDKN1C/HELLS/NDN/H2BC12/H3C12/H2BC9/H4C9/H2BU1/H4C5/H2BC7/H4C14/H4C4/SAMD1/H2BC4/SMYD3/CHAF1B/MIS18A/H2BC11/MCM2/H3C2/H4C8/H2BC21/H2BC18/SMC4/NCAPG2/H1-2/CHAF1A/H4C12/H3C8/H1-5/H2BC8/H4C11/H2BC13/H3C3/CENPP/H1-3/HMGB2/H2BC15/H1-4/H1-6/CENPW/H2BC14/PARP10/H4C3/H3C7/H3C6/LMNTD2/HMGA2/NAP1L2/H4C2/H3C…	86
REACTOME_DNA_DOUBLE_STRAND_BREAK_REPAIR	61/4406	167/18978	6.87131e-05	0.00115288	EXO1/CLSPN/RAD51/RMI2/CCNA2/POLQ/KPNA2/EME1/PARP1/TIMELESS/RAD51AP1/H2BC5/H2BC17/H2AX/FEN1/PCNA/PPP4C/POLE2/H2BC6/BRIP1/DNA2/XRCC2/H2BC12/CHEK1/BLM/H2BC9/H4C9/H2BU1/H4C5/RMI1/H2BC7/H4C14/H4C4/H2BC4/RFC2/H2BC11/BRCA2/H4C8/H2BC21/BARD1/RFC4/GEN1/H4C12/H2BC8/H4C11/H2BC13/EME2/H2BC15/H2BC14/KDM4B/BRCA1/H4C3/H4C2/H4-16/H2BC3/H2BC10/H4C1/H4C15/H2BS1/H4C13/H4C6	61
GOBP_PEPTIDYL_TYROSINE_MODIFICATION	120/4406	377/18978	6.92603e-05	0.00115992	CAV1/PBK/MELK/DDR2/ANGPT4/ADRA1A/GHR/TTK/CD36/LEP/TYRO3/ENPP2/PECAM1/BMX/ADIPOQ/TEK/TSLP/ANGPT1/TNFRSF18/GPRC5A/KIT/PDGFD/CD80/NEURL1/IGF1/SRMS/PTK6/SOCS3/FCGR1A/MAP2K6/PKDCC/RET/NRP1/NCAPG2/BST1/FLT4/PRNP/EFEMP1/FER/TIE1/IL6/KDR/PDGFA/NTRK2/EPHA8/FGFR3/EPHB1/MST1R/RELN/IL20/BMP6/HTR2A/EFNA1/FGF7/EPO/NOD2/NEDD9/LRP8/IL11/IL21/PARP9/TTBK1/PDGFRA/CSF3/NRG1/IL24/EPHA2/DOK7/MET/CBLC/ERBB2/EPHA10/SFRP…	120
GOBP_CHROMATIN_ASSEMBLY_OR_DISASSEMBLY	80/4406	233/18978	7.0722e-05	0.00118222	ASF1B/HJURP/EZH2/MACROH2A1/H3C10/EZH1/OIP5/H2BC5/H2BC17/H2AX/TAL1/H2BC6/CDKN1C/HELLS/NDN/H2BC12/H3C12/H2BC9/H4C9/H2BU1/H4C5/H2BC7/H4C14/H4C4/SAMD1/H2BC4/SMYD3/CHAF1B/MIS18A/H2BC11/MCM2/H3C2/H4C8/H2BC21/H2BC18/HMGA1/H1-2/CHAF1A/H4C12/H3C8/H1-5/H2BC8/H4C11/H2BC13/H3C3/CENPP/H1-3/HMGB2/H2AW/H2BC15/H1-4/H1-6/CENPW/H2BC14/PARP10/H4C3/H3C7/H3C6/LMNTD2/HMGA2/NAP1L2/H4C2/H3C13/H4-16/H3C11/H2BC3/H2BC10/H2…	80
GOBP_VASOCONSTRICTION	35/4406	82/18978	7.15477e-05	0.00119382	CAV1/COMP/ADRA1A/OXTR/LEP/ATP1A2/HTR1D/EDNRB/AVPR2/PER2/ACTA2/AVPR1A/SLC6A4/TACR1/EDN2/HTR2A/ARHGAP42/ADRA2A/EDN1/GRIP2/ADM/KCNA5/ADRA2B/EDN3/KCNMB2/AGT/PTGS2/HTR1A/ASIC2/AVP/ACE2/FGB/AVPR1B/FGG/MTNR1B	35
GOBP_REGULATION_OF_INSULIN_SECRETION	55/4406	147/18978	7.27304e-05	0.00121133	ACVR1C/BMP8A/RBP4/LEP/GPLD1/HADH/NNAT/GPR68/PRKN/PER2/KCNB1/UQCC2/SLC30A8/STX1A/IL6/BRSK2/NKX6-1/TCF7L2/ACSL4/TRH/TRPM2/IRS2/CCN3/SFRP1/TCIRG1/SREBF1/CHGA/ADRA2A/CARTPT/SYT7/DOC2B/SYT9/KCNJ11/ABAT/KCNA5/MYRIP/IFNG/BLK/PDX1/ADCY5/DRD2/CCL5/GCK/BAIAP3/SSTR5/CNR1/ABCA12/FAM3D/GHSR/GIP/UCN3/HNF4A/NEUROD1/MTNR1B/FOXA2	55
GOBP_ADULT_LOCOMOTORY_BEHAVIOR	33/4406	76/18978	7.58821e-05	0.00126151	LGI4/ATP1A2/PREX2/SNCA/CXCL12/CHL1/PRKN/TMOD1/GRIN2D/DMBX1/ABHD12/KCNJ10/EPS8/OPRD1/TRH/NTF4/CEND1/NTSR1/DRD4/SLITRK6/EN1/SNCG/SEZ6/GDNF/DMRT3/EFNB3/ZIC1/KLHL1/OTOG/SCN1A/DRD2/GIP/FOXA2	33
GOBP_REGULATION_OF_TRANSMEMBRANE_RECEPTOR_PROTEIN_SERINE_THREONINE_KINASE_SIGNALING_PATHWAY	90/4406	269/18978	7.68636e-05	0.00127549	CAV1/INHBA/CAV2/PPARG/BMP8A/TGFBR2/TTK/CHRDL1/SPRY2/PARP1/LTBP4/CDH5/CDKN1C/CIDEA/BCL9/CRIM1/FBN2/LRP1/SPRY1/ZEB2/TGFBR3/SULF1/BMP3/ADAMTSL2/ZC3H3/SCUBE3/TGFBR3L/RBPMS2/MYOCD/CRB2/ACVRL1/PPARA/GDF10/KDR/FSTL1/BMP2/GPC3/CHST11/DACT2/NPNT/ONECUT2/SOX11/BMP6/CCN1/GDF15/GIPC1/FOXD1/ZNF703/PRDM16/GATA4/IL17RD/DKK3/TMPRSS6/SLC2A10/CCN3/KIAA0319/SFRP1/ASPN/LRG1/ZEB1/CAV3/NREP/GREM2/INHA/ZNF423/BMPER/WFI…	90
GOBP_INORGANIC_ION_IMPORT_ACROSS_PLASMA_MEMBRANE	44/4406	111/18978	7.88349e-05	0.00130266	SLC24A2/ABCC9/ATP1A2/HCN2/SLC12A8/SLC9A9/CACNA2D1/KCNJ3/SLC39A4/KCNJ10/PRNP/ATP1A3/ATP2B4/FXYD2/KCNK9/SLC6A9/KCNJ6/ATP1B2/TRPM2/KCNJ2/KCNH2/SLC8A2/SLC39A6/SLC12A5/KCNJ16/SLC24A4/KCNJ8/KCNJ11/CALCR/IFNG/SLC8A3/SLC5A2/KCNJ4/SLC12A3/WNK4/KCNK5/CNGA3/SLC34A1/ATP1A4/HCN4/SLC12A1/KCNJ18/SLC5A1/ATP4B	44
GOBP_NEPHRON_EPITHELIUM_DEVELOPMENT	44/4406	111/18978	7.88349e-05	0.00130266	CD34/KIF26B/KLF15/PECAM1/EDNRB/PKD2/FGF1/ADIPOQ/WT1/FOXJ1/FGF2/MEF2C/YAP1/SIX4/MAGED1/KLHL3/BMP2/GPC3/NPNT/SIX2/LHX1/GATA3/WNT7B/FOXD1/PTCH1/BASP1/STAT1/PAX2/NPHS1/CD24/LGR4/TCF21/OSR1/GDNF/SHH/AGT/GREB1L/IRX1/CITED1/WNT11/WNK4/HOXA11/POU3F3/FGF8	44
GOBP_REGULATION_OF_SYNAPTIC_TRANSMISSION_GLUTAMATERGIC	31/4406	70/18978	7.89833e-05	0.00130266	GRM4/OXTR/ATP1A2/GRM8/CDK5/MAPK8IP2/SHANK3/MEF2C/UNC13A/STXBP1/RELN/HTR2A/CACNG4/CDH2/SYT1/TNR/CACNG5/UCN/KMO/PLPPR4/NLGN1/CCL2/DKK1/DGKI/PTGS2/DRD2/ADORA2A/NRXN1/CNR1/GRIK1/GRM5	31
GOBP_CATECHOL_CONTAINING_COMPOUND_METABOLIC_PROCESS	27/4406	58/18978	7.90754e-05	0.00130266	NPR1/EPAS1/ALDH2/KL/MAOA/AOC2/SNCA/PDE1B/PRKN/HPRT1/INSM1/RNF180/GATA3/TH/SLC1A1/DRD4/ABAT/MOXD1/LY6E/PAH/SNCB/TACR3/PNMT/SNCAIP/DRD2/HTR1A/NPY	27
GOBP_MOTOR_NEURON_AXON_GUIDANCE	17/4406	30/18978	7.98614e-05	0.00130881	PLXNA4/CDK5/EGR2/PLXNA3/MYCBP2/NRP1/HOXA2/SEMA3F/SLIT2/LHX1/SEMA3A/ERBB2/LAMC2/RHOH/SLIT1/LHX3/TMEFF1	17
GOBP_CELLULAR_RESPONSE_TO_RETINOIC_ACID	30/4406	67/18978	7.98932e-05	0.00130881	FZD4/LEP/PCK1/AQP1/ALDH1A2/COL1A1/PTK6/YAP1/RET/CYP26B1/SLC6A4/ABCA1/HOXA2/WNT7B/SERPINF1/RARA/TESC/FZD7/PAX2/OSR1/BRINP3/STRA8/WNT10B/BRINP1/TBX1/NTRK3/WNT11/GJB3/BRINP2/WNT3A	30
GOBP_CHLORIDE_TRANSMEMBRANE_TRANSPORT	30/4406	67/18978	7.98932e-05	0.00130881	GABRD/ANO6/SLC12A8/PCYOX1/CLIC2/GABRQ/ANO9/SLC1A3/GABRA5/GABRE/GABRA3/SLC1A1/GABRG1/SLC4A8/ANO7/SLC12A5/SLC4A1/GABRA4/SLC26A9/GABRA1/GABRA2/ANO3/SLC12A3/GABRG2/SLC26A3/CLCN1/SLC12A1/GABRR3/SLC5A1/GLRA3	30
MODULE_433	28/4406	61/18978	8.00255e-05	0.00130881	INHBA/FGF1/CXCL12/IGF1/FGF2/EDN2/IL6/PDGFA/BMP2/FGF7/NRG2/IL11/OGN/CSF3/PTN/NRG1/IL24/MDK/CCN3/LTB/HBEGF/OSM/TDGF1/DKK1/IFNG/EGF/PPBP/IL9	28
GOBP_REGULATION_OF_VASOCONSTRICTION	29/4406	64/18978	8.02691e-05	0.00131044	CAV1/ADRA1A/OXTR/LEP/ATP1A2/AVPR2/PER2/AVPR1A/TACR1/EDN2/HTR2A/ARHGAP42/ADRA2A/EDN1/ADM/KCNA5/ADRA2B/EDN3/KCNMB2/AGT/PTGS2/HTR1A/ASIC2/AVP/ACE2/FGB/AVPR1B/FGG/MTNR1B	29
KEGG_FOCAL_ADHESION	70/4406	199/18978	8.371e-05	0.00136216	COL11A1/CAV1/IBSP/ITGA7/CAV2/TNXB/COMP/VEGFD/TLN2/FN1/VWF/PARVA/MYLK/COL6A6/VAV2/PDGFD/IGF1/COL1A1/LAMA4/MYLK2/PPP1CA/PAK4/PAK3/COL5A1/ITGA1/COL5A2/PIK3R1/FLT4/SPP1/LAMC1/KDR/PDGFA/PAK5/JUN/MYL9/LAMA2/RELN/MAPK10/RAC3/COL1A2/TNR/FLNC/PDGFRA/LAMA3/ITGA9/COL2A1/MET/ERBB2/VAV3/CAV3/EGFR/ACTN2/SHC3/COL3A1/LAMB3/CCND1/HGF/PRKCA/THBS2/LAMC2/EGF/LAMC3/RASGRF1/LAMA1/CHAD/COL4A6/VTN/MYL2/PRKCG/MYL7	70
GOBP_CELLULAR_RESPONSE_TO_XENOBIOTIC_STIMULUS	61/4406	168/18978	8.37378e-05	0.00136216	CRHBP/ACSL1/GLYAT/E2F1/GPLD1/PCNA/CYP2U1/AOC2/ADIPOQ/FMO2/AKR1C1/DPEP1/MEF2C/NAT1/PPM1F/CYP26B1/PRNP/AOX1/CYP1A1/AADAC/ACSM2B/PPM1E/CYP3A4/KCNH2/TH/CYP46A1/AIM2/CXCR4/TFRC/CYP1A2/TLR3/EDN1/ABCB11/ACSM1/NOS1/GSTM2/SULT1C4/FBP1/CYP2B6/APOBEC3A/GRIN1/NAT2/CYP2F1/ANKRD1/CYP2W1/CYP2A7/CYP2A6/CERS1/GSTA3/LPO/ALDH3A1/UGT2B28/SOX10/FGF21/CYP2A13/KCNC1/GSTA2/SULT1C3/HNF4A/CYP4F2/UGT1A6	61
GOBP_INORGANIC_ANION_TRANSMEMBRANE_TRANSPORT	38/4406	92/18978	8.45138e-05	0.00136744	GABRD/ANO6/SLC20A1/SLC12A8/SLC37A1/PCYOX1/CLIC2/GABRQ/PRNP/ANO9/SLC1A3/GABRA5/SLC25A10/GABRE/GABRA3/SLC1A1/GABRG1/SLC4A8/ANO7/SLC12A5/SLC4A1/SLC5A5/GABRA4/SLC26A9/GABRA1/GABRA2/ANO3/ADAMTS8/SLC12A3/GABRG2/SLC26A3/CLCN1/SLC34A1/SLC12A1/GABRR3/SLC5A1/GRM5/GLRA3	38
GOBP_NEGATIVE_REGULATION_OF_RESPONSE_TO_WOUNDING	38/4406	92/18978	8.45138e-05	0.00136744	CD34/F12/PROC/PROS1/MMRN1/FGF2/CERS2/C1QTNF1/SPP1/CLDN19/SERPING1/PDGFA/TFPI/FAP/TNR/PHLDB2/PDGFRA/THBD/PLAU/RTN4R/MDK/KIAA0319/PTPRS/CLDN3/EDN1/ABAT/ADAMTS18/F2/TAFA5/RGMA/EPPK1/VTN/KRT1/KNG1/FGB/FGG/PLG/HRG	38
REACTOME_CELL_JUNCTION_ORGANIZATION	38/4406	92/18978	8.45138e-05	0.00136744	FERMT2/DST/PARVA/LIMS2/CDH5/CRB3/CLDN5/NECTIN2/CLDN11/CDH13/NECTIN3/CLDN19/PARD6B/CDH11/CLDN7/ARHGEF6/CLDN6/COL17A1/CLDN9/CDH2/CLDN14/CDH7/FLNC/LAMA3/CADM3/NECTIN4/CDH15/CLDN8/LAMB3/CLDN3/CDH8/LAMC2/CDH12/KRT5/CDH18/KRT14/CADM2/CLDN10	38
GOBP_CELLULAR_RESPONSE_TO_PEPTIDE	116/4406	364/18978	8.57773e-05	0.00138541	CAV1/SIK2/SORBS1/SLC2A4/CRHBP/LPL/CAV2/PPARG/GJB2/PDE3B/CCNA2/GHR/RHOQ/FOXO1/PDK4/KLF15/CD36/LEP/ADRB2/ZNF106/GPLD1/CDC6/PARP1/TIMELESS/TNS2/KANK1/PCK1/CDK5/STAT5B/PID1/KL/EIF4EBP2/BRIP1/ADIPOQ/TRIB3/TRARG1/KAT2B/MGARP/IGF1/STAT5A/CFLAR/KLF11/LRP1/CACNA2D1/TLR4/SOCS3/FOXO4/VIM/GLP2R/LHCGR/SLC22A12/ECHDC3/PIK3R1/TBC1D4/SLC27A4/UMODL1/PRNP/FER/KLF2/ATP1A3/BAIAP2L1/RAB31/GFER/NKX6-1/GDF15/NR4A3/NOD2…	116
GOBP_METANEPHROS_DEVELOPMENT	37/4406	89/18978	8.85281e-05	0.00141973	CD34/KIF26B/PKD2/SOX17/ADIPOQ/EGR1/WT1/HOXC11/FOXJ1/SPRY1/YAP1/SIX4/RET/PDGFA/GPC3/SIX2/LHX1/GATA3/WNT7B/FOXD1/PTCH1/PDGFRA/BASP1/STAT1/ROBO2/PAX2/LGR4/TCF21/OSR1/GDNF/SHH/GREB1L/IRX1/CITED1/HOXA11/POU3F3/FGF8	37
GOBP_POSITIVE_REGULATION_OF_CELL_DIVISION	37/4406	89/18978	8.85281e-05	0.00141973	CAT/KIF14/VEGFD/KIF23/AURKB/RACGAP1/CIT/ITGB1BP1/ECT2/CDC14B/CDC6/TAL1/FGF1/PDGFD/FGF2/PDGFA/FGF7/GIPC1/MRGPRX2/FGF5/PTN/MDK/CDC25B/RXFP3/OSM/PROK1/CXCR5/SHH/PPBP/DRD2/GKN1/SSTR5/CDC14C/FGF8/FGF3/TAS2R13/FGF4	37
GOBP_RESPONSE_TO_CAMP	37/4406	89/18978	8.85281e-05	0.00141973	CRHBP/PDE2A/PFKFB1/GPD1/CDO1/VGF/PCK1/HCN2/AQP1/PKD2/ADIPOQ/EZR/PER1/WT1/FOSB/COL1A1/AKAP6/SDC1/FOS/RAPGEF3/PENK/KCNE1/THBD/MMP19/STAT1/SREBF1/DMTN/SLC5A5/WNT10B/CPS1/CITED1/HCN1/SLC26A3/CNGA3/HCN4/TYR/HMGCS2	37
MODULE_481	37/4406	89/18978	8.85281e-05	0.00141973	KIFC1/COMP/F12/RAD54B/THSD1/MAPK8IP2/CHEK1/CACNA2D1/PTGIS/PCDH17/SPEF1/ARHGAP24/PRKD1/LOXL1/FGF7/CDH2/PDE1A/ITGA9/ESRP2/FGFBP2/NREP/PAX2/ADRA2A/TMEM190/TLR3/LGR4/H3C11/TMEM158/INA/EFNB3/FMOD/DGKI/GRB14/FBN3/UMOD/CFHR1/AFP	37
MODULE_48	108/4406	335/18978	8.87269e-05	0.00142041	GSN/PBK/ITIH5/FAM83D/ADAMTS5/PIMREG/GALNT15/ROBO4/TXNIP/CPED1/VWF/TNNT1/ORC6/CA4/POLE2/HIF3A/CPA1/PER1/INMT/TRPA1/PRRG3/CELSR3/CREB3L1/FOXJ1/KLK4/HOXB13/TOR2A/TYMP/BMPR1B/IL33/ERMN/MRGBP/HMGA1/TDRKH/NRP1/EDN2/CD99L2/FAM189A2/TINCR/REM2/KLHL3/TFPI/FXYD2/USP6/TERT/OAS3/DHRS3/PPDPF/PCDHB15/BCAS1/KMT5C/P2RY6/RGS8/PSCA/PHKG1/SYN1/TLL2/HSPB2/H4C3/ICOS/PGLYRP4/DDN/FSTL4/GIMAP5/KCNA4/EIF4EBP1/PAX2/TSHB/T…	108
GOBP_CELL_GROWTH	149/4406	487/18978	9.07687e-05	0.00145054	FHL1/NPR1/INHBA/AURKA/KIF14/ADRA1A/PLXNA4/SEMA3G/TGFBR2/FN1/DCUN1D3/SLIT3/SGK2/LTBP4/CDK5/PSRC1/ESR2/SOX17/NRN1/CXCL12/LHX2/NDN/WT1/JADE1/PRKN/LAMTOR2/IGF1/DPYSL2/TEAD1/AKAP6/PAK4/PLXNA3/FBLN5/LIMK1/YAP1/UNC13A/PI16/PRDM11/CDKN2A/AVPR1A/CRABP2/MYOCD/TMEM97/NRP1/SGK1/IGFBPL1/EXOSC4/ACVRL1/SLC44A4/HPN/PPARA/EDN2/FAM107A/CRYAB/SPP1/BCL6/PAPPA2/EMX1/H1-5/CDKN2C/PAK5/SEMA7A/NKX6-1/RGS2/RNF157/SEMA3F/C…	149
GOBP_NEGATIVE_REGULATION_OF_AXON_EXTENSION	22/4406	44/18978	9.56382e-05	0.001523	SEMA3G/CDK5/PLXNA3/NRP1/SEMA7A/SEMA3F/SEMA3D/CDK5R1/SEMA5A/TRIM46/SEMA3A/TNR/RTN4R/KIAA0319/PTPRS/SEMA6A/DRAXIN/SEMA6D/MT3/SLIT1/MAG/WNT3A	22
REACTOME_ASSEMBLY_AND_CELL_SURFACE_PRESENTATION_OF_NMDA_RECEPTORS	22/4406	44/18978	9.56382e-05	0.001523	TUBA1C/TUBB3/GRIN2D/TUBA3D/TUBB8/GRIN2B/TUBA3E/KIF17/TUBB6/APBA1/ACTN2/TUBA4B/CAMK2A/DLG2/TUBA3C/GRIN2C/TUBB4A/NEFL/TUBAL3/GRIN1/TUBB8B/GRIN3B	22
MODULE_451	18/4406	33/18978	9.69922e-05	0.00153812	NEK2/CDK1/PLK1/MELK/CCNB1/CDC20/TOP2A/MKI67/MYBL2/CENPA/CDC45/KPNA2/RNFT2/H2AZ1/FEN1/PCNA/SPATA9/ESRP1	18
REACTOME_ACTIVATION_OF_MATRIX_METALLOPROTEINASES	18/4406	33/18978	9.69922e-05	0.00153812	MMP11/MMP13/MMP1/MMP10/CMA1/MMP9/MMP3/MMP14/ELANE/TIMP1/PRSS2/SPOCK3/CTSG/PRSS1/MMP25/KLK2/MMP8/PLG	18
GOBP_LEARNING	54/4406	145/18978	9.7096e-05	0.00153812	SLC24A2/ATP1A2/PRKAR2B/CDK5/MAPK8IP2/KIT/PDE1B/PRKN/CNTNAP2/CLDN5/SHANK3/FOS/RAPGEF3/TACR1/SLC7A11/NTRK2/MEIS2/PAK5/RELN/JPH3/TNR/GABRA5/PTN/UCN/TH/NPAS4/NTSR1/SLC1A1/SLC8A2/NPTX2/STRA6/NETO1/SLC12A5/EPHB2/EN1/BRSK1/DKK1/JPH4/ADGRB3/SORCS3/AGT/GRIN1/PTGS2/SLC8A3/DRD2/TBR1/NLGN4X/NRXN1/C1QL1/ARC/BCHE/GRM5/OPRK1/ADAM2	54
GOBP_REGULATION_OF_CELL_DIVISION	66/4406	186/18978	9.78398e-05	0.0015472	CAT/KIF20A/PLK1/KIF18B/ASPM/AURKA/KIF14/VEGFD/KIF23/AURKB/ANKRD53/E2F8/TXNIP/RACGAP1/E2F7/CIT/ITGB1BP1/ECT2/CDC14B/CDC6/ORC6/TAL1/PLK4/FGF1/SOX17/BLM/PDGFD/FGF2/KLHL13/BRCA2/KLHL21/MYO19/PDGFA/TP63/RAB11FIP4/FGF7/GIPC1/CIB1/MRGPRX2/FGF5/PAX6/PTCH1/TLE6/FSD1/PRC1/PTN/MDK/CDC25B/RXFP3/NAP1L2/OSM/DCDC1/PROK1/TEX14/CXCR5/SHH/PPBP/SUSD2/DRD2/GKN1/SSTR5/CDC14C/FGF8/FGF3/TAS2R13/FGF4	66
GOBP_CARDIAC_CONDUCTION	40/4406	99/18978	9.98359e-05	0.00157601	CAV1/ABCC9/CASQ2/SCN4B/ATP1A2/ANK2/CACNA2D1/TRDN/KCNJ3/SCN2B/KCNE1/SCN5A/BIN1/SCN3B/TRPC1/ATP1A3/ATP2B4/KCNE1B/KCNE4/CORIN/ATP1B2/ATP2A3/KCNJ2/KCNH2/KCNH6/PLN/SLC8A2/TBX18/ATP2A1/HRC/CACNA1D/KCNA5/CTNNA3/AGT/NKX2-5/SLC8A3/CACNA1G/ATP2B3/HCN4/ACE2	40
MODULE_213	34/4406	80/18978	0.000100009	0.00157601	CCNF/NNAT/PFKFB4/CFD/DPEP1/SHMT1/TYRP1/SOD3/EFNA1/NRG1/ID4/GNG4/NTSR1/TFF3/CHGA/CXCR4/HMGA2/PTPN7/TFF1/TMSB15A/TRIM29/IL2RG/GRIN1/PTPRN2/MLC1/KRT5/APBA2/CD2/ALDH3A1/PLA2G2A/WFDC2/KCNQ2/AGXT/TYR	34
GOBP_REGULATION_OF_CELLULAR_KETONE_METABOLIC_PROCESS	50/4406	132/18978	0.000105795	0.0016643	CAV1/ACACB/PPARG/ABCD2/PDK4/ANXA1/DGAT2/MLXIPL/CES1/ADIPOQ/SNCA/TRIB3/EGR1/AKR1C3/CLCN2/AVPR1A/PPARA/ACADL/SLC7A11/ATP2B4/BMP2/PROX1/BMP6/NR4A3/DKK3/BRCA1/IRS2/RGN/ERFE/CYP7A1/SREBF1/APOA1/MALRD1/ABCB11/FGFR4/ADM/APOC1/TWIST1/ACMSD/PTGS2/PLA2G3/APOC2/PPARGC1A/AVP/CNR1/APOA5/GHSR/BMP5/GIP/APOC3	50
GOBP_FOREBRAIN_GENERATION_OF_NEURONS	24/4406	50/18978	0.00010692	0.00167619	INHBA/ASPM/SHANK3/LEF1/GBX2/PLXNA3/ASCL1/LHX6/NRP1/PROX1/PAX6/SEMA3A/DCT/FOXG1/OTP/NDNF/DLX2/TBR1/FEZF2/SLC4A10/LHX5/DLX1/WNT3A/LHX8	24
GOBP_POSITIVE_REGULATION_OF_REGULATED_SECRETORY_PATHWAY	24/4406	50/18978	0.00010692	0.00167619	CDK5/KCNB1/STX1A/VAMP8/HYAL3/RAB3A/CD177/STXBP1/SYT1/CACNA1H/CDK5R2/SLC4A8/SYT7/DOC2B/NLGN1/SYT9/CACNA1I/UNC13D/PLA2G3/CACNA1G/IL13/CNR1/SYT4/SYT10	24
REACTOME_PKMTS_METHYLATE_HISTONE_LYSINES	31/4406	71/18978	0.000109266	0.00171001	EZH2/H3C10/H3C12/H4C9/H4C5/H4C14/H4C4/SMYD3/H3C2/H4C8/H4C12/H3C8/H4C11/H3C3/MECOM/KMT5C/PRDM16/H4C3/H3C7/H3C6/H4C2/H3C13/H4-16/H3C11/H4C1/H4C15/H3C14/H3C1/H3C15/H4C13/H4C6	31
GOBP_REGULATION_OF_MUSCLE_SYSTEM_PROCESS	84/4406	250/18978	0.000111016	0.0017344	CAV1/PPP1R12B/PPARG/ADRA1A/OXTR/FOXO1/SCN4A/ADRB2/SPX/CNN1/DMD/PARP1/CASQ2/TNNT1/ATP1A2/GTF2IRD1/ANK2/KIT/IGF1/MYLK2/AKAP6/NMU/PI16/TNNT3/MYOCD/TACR1/PPARA/EDN2/CLIC2/SCN5A/BIN1/TNNI3/ATP2B4/MYL9/NPNT/RGS2/RGS4/NR4A3/NR4A1/GATA5/GATA4/KCNJ2/UCN/SSTR2/CALCRL/CAV3/CHGA/ARHGAP42/PLN/ADRA2A/MYL3/KCNA1/ATP2A1/EDN1/NOS1/HRC/GSTM2/FBXO32/SGCA/PRKCA/ABAT/MYOG/CTNNA3/ADRA2B/KBTBD13/MYBPH/TIFAB/TACR3/AGT/N…	84
GOBP_INTERMEDIATE_FILAMENT_BASED_PROCESS	30/4406	68/18978	0.000111456	0.00173829	DST/FAM83H/SYNM/EVPL/KRT19/VIM/KRT18/KRT37/PPL/DES/GFAP/BFSP2/INA/KRT31/NEFH/KRT3/KRT2/KRT20/EPPK1/SHH/NEFL/KRT14/KRT34/KRT15/KRT17/KRT36/KRT35/KRT74/KRT38/KRT16	30
GOBP_POSITIVE_REGULATION_OF_CALCIUM_ION_TRANSPORT	46/4406	119/18978	0.000112174	0.00174349	CAV1/CEMIP/CXCL11/ANK2/CXCL10/CDK5/MYLK/PKD2/SNCA/CXCL12/CACNB3/ADCYAP1R1/CACNA2D1/AKAP6/TRDN/CX3CL1/BAX/CXCL9/BAK1/JPH2/TRPC6/TRPC1/CAPN3/P2RY6/RGN/UCN/NTSR1/CD19/ATP2A1/ATP2C2/CAMK2A/GSTM2/CACNA1D/HAP1/P2RX5/CCL2/MCHR1/F2/CALCR/GRIN1/PLP1/CCL5/STAC2/IL13/P2RX2/LACRT	46
GOBP_RESPONSE_TO_FIBROBLAST_GROWTH_FACTOR	46/4406	119/18978	0.000112174	0.00174349	KLB/SHCBP1/SPRY2/ITGB1BP1/KL/FGF1/ZFP36/CREB3L1/COL1A1/SPRY1/FGF2/SULF1/KDM5B/FGFR3/ZFP36L2/FLRT2/FGF7/EGR3/LHX1/FGF5/GATA3/NR4A1/RUNX2/NGFR/HYAL1/SFRP1/SULF2/CXCL13/FGFR4/TDGF1/HHIP/CCL2/NDNF/CPS1/FGF16/TBX1/FGF17/CCL5/FGF21/TRIM71/SHISA2/KCNC1/FGF8/FGF3/FGFBP1/FGF4	46
HALLMARK_ANGIOGENESIS	19/4406	36/18978	0.000112531	0.00174532	LPL/OLR1/VAV2/POSTN/NRP1/COL5A2/SPP1/FSTL1/PDGFA/VCAN/THBD/TIMP1/COL3A1/PF4/S100A4/KCNJ8/MSX1/PRG2/VTN	19
MODULE_108	26/4406	56/18978	0.000112676	0.00174532	CCL11/CXCL11/CXCL10/CXCL12/CXCL2/PLAUR/CX3CL1/CXCL9/CXCR2/CCL23/CCL7/PLAU/CCL20/CCL21/CXCR4/CXCR3/PLD1/CCL17/PF4/CCL13/CXCL13/CCL2/CX3CR1/PPBP/SERPIND1/CCL19	26
REACTOME_TRANSPORT_OF_INORGANIC_CATIONS_ANIONS_AND_AMINO_ACIDS_OLIGOPEPTIDES	42/4406	106/18978	0.000114625	0.00177249	SLC24A2/SLC17A7/SLC20A1/SLC7A10/SLC25A22/SLC9A9/SLC7A5/SLC7A11/SLC38A5/SLC1A7/SLC1A3/SLC7A3/SLC25A10/SLC34A3/SLC1A1/SLC8A2/SLC4A8/SLC1A4/SLC12A5/SLC5A8/SLC24A4/SLC4A1/SLC5A5/SLC36A2/SLC7A8/SLC26A9/SLC1A6/SLC1A2/SLC15A1/SLC8A3/SLC24A5/SLC12A3/SLC5A12/SLC26A3/SLC34A1/SLC7A2/SLC17A8/SLC4A10/SLC12A1/SLC6A19/SLC32A1/SLC6A15	42
GOBP_NEGATIVE_REGULATION_OF_CELL_DEVELOPMENT	64/4406	180/18978	0.000115669	0.00178558	CCL11/SEMA3G/ITGB1BP1/TRIM11/KANK1/CDK5/EDNRB/LHX2/NPR2/IGF1/DAAM2/PLXNA3/CERS2/NRP1/SPP1/ASCL2/IL6/SEMA7A/NKX6-1/SOX11/SEMA3F/SEMA3D/CDK5R1/SEMA5A/TRIM46/PAX6/SEMA3A/TNR/PTN/RTN4R/LIN28A/GPR37L1/ID4/KIAA0319/DLL3/CAV3/FSTL4/LRP4/DMTN/PTPRS/NODAL/TLX2/EPHB2/SEMA6A/ID1/DRAXIN/SEMA6D/FBLN1/MT3/EFNB3/F2/DLX2/BRINP1/SLIT1/VAX1/TTPA/NTRK3/MAG/PAEP/SOX10/SYT4/DLX1/WNT3A/WNT7A	64
GOBP_REGULATION_OF_CELL_JUNCTION_ASSEMBLY	70/4406	201/18978	0.000118924	0.00183273	CAV1/GPBAR1/FERMT2/OXTR/MYOC/ITGB1BP1/CRB3/TEK/DLC1/SNCA/SYNDIG1/CBLN2/LRTM2/WDPCP/CNTNAP2/CLDN5/MEF2C/PPM1F/SIX4/NRP1/ACVRL1/FAM107A/CLDN19/KDR/NTRK2/EPHB1/FLRT2/MMP14/LRRN3/GPM6B/ARHGAP6/PHLDB2/LRFN5/LRFN4/CAMSAP3/EPHA2/SFRP1/LRRTM2/FZD5/ROBO2/LIMCH1/DMTN/SLITRK6/CLDN3/EPHB2/NLGN1/RAB17/GPC4/ST8SIA2/DKK1/SLITRK2/THBS2/ADGRB3/AGT/NEGR1/SLIT1/APOD/NTRK3/NRXN1/ASIC2/CBLN1/GHSR/IL1RAPL2/ACE2/SLITRK…	70
GOBP_FOREBRAIN_REGIONALIZATION	14/4406	23/18978	0.000120251	0.00185003	LHX2/EMX1/BMP2/LHX1/WNT7B/PAX6/EMX2/SIX3/DMRTA2/SHH/EOMES/FEZF1/FEZF2/FGF8	14
MODULE_345	48/4406	126/18978	0.000122467	0.00188094	HBA2/CNRIP1/ISG15/KCTD12/ADAM19/CXCL9/LPAR6/PPP1R16B/CACNG4/OAS3/LIMD2/CCL7/TAP1/HELZ2/ATP2A3/CSF3/OAS1/UBE2L6/STAT1/MX1/PELI1/RSAD2/IFI27/TCL1A/CD19/SPIB/BST2/IFI35/KCNQ5/GSTM2/IFIT1/SELL/IFITM1/P2RY10/CD5/FCRLA/MS4A1/IFI44/TREM1/STK31/IL2RB/CD2/CD27/BANK1/CD3D/FCRL2/CD79A/UTY	48
REACTOME_PROTEIN_PROTEIN_INTERACTIONS_AT_SYNAPSES	36/4406	87/18978	0.000122834	0.00188338	EPB41L2/GRIN2D/STX1A/LRFN2/GRIA4/LRFN1/DLGAP2/STXBP1/GRIN2B/SYT1/PPFIA3/LRFN4/HOMER3/LRRTM2/APBA1/PTPRS/SLITRK6/SYT7/PPFIA4/DLGAP3/NLGN1/DLG2/SYT9/SLITRK2/GRIN2C/GRIN1/APBA2/NTRK3/NLGN4X/NRXN1/LRRTM4/IL1RAPL2/SLITRK3/GRM5/SLITRK1/SYT10	36
REACTOME_FACTORS_INVOLVED_IN_MEGAKARYOCYTE_DEVELOPMENT_AND_PLATELET_PRODUCTION	61/4406	170/18978	0.00012314	0.00188489	KIF4A/KIF20A/KIFC1/KIF18B/KIF2C/HBB/KIF23/KIF11/CENPE/H3C10/KIF15/KIF26B/RACGAP1/KIF18A/DOCK11/EHD2/KIF22/PRKAR2B/CDK5/TUBA1C/H3C12/AK3/KIFC2/TUBB3/KIF1A/H3C2/CABLES2/MAFF/KLC2/TUBA3D/H3C8/H3C3/TUBB8/GATA3/TUBA3E/GATA5/GATA4/TUBB6/ZFPM1/KIF25/H3C7/H3C6/KIF26A/ZFPM2/IFNB1/TUBA4B/H3C13/KIF4B/SH2B2/H3C11/TUBA3C/TUBB4A/H3C14/MYB/TUBAL3/NFE2/H3C1/H3C15/KIF12/TUBB8B/IFNA8	61
GOBP_BRANCHING_MORPHOGENESIS_OF_AN_EPITHELIAL_TUBE	56/4406	153/18978	0.000125263	0.00191416	CCL11/TGFBR2/SPRY2/TIMELESS/PKD2/FGF1/NOTCH4/WT1/SPRY1/PPP1CA/LEF1/FGF2/HOXA5/GBX2/YAP1/KDM5B/SIX4/NRP1/MAGED1/TIE1/RASIP1/KDR/BMP2/GPC3/NPNT/SLIT2/MMP14/SIX2/LHX1/CELSR1/FOXD1/PTCH1/ESRP2/MDK/EPHA2/MET/FOXA1/CAV3/PAX2/LGR4/TCF21/EDN1/GDNF/HHIP/ESR1/EGF/SHH/LAMA1/AGT/GREB1L/CITED1/TBX20/HOXA11/RSPO2/FGF8/IHH	56
GOBP_APPENDAGE_DEVELOPMENT	63/4406	177/18978	0.000125754	0.00191843	COMP/SALL4/FERMT2/PITX1/KREMEN2/FLVCR1/MAP3K20/RECK/WDPCP/KAT2B/HOXC11/HOXC13/ALDH1A2/FBN2/MEOX2/LEF1/ZBTB16/BAX/PCSK5/BAK1/PKDCC/SCX/CRABP2/CYP26B1/SLC39A1/HOXC10/SLC7A11/MYH3/TP63/GPC3/CHST11/SOX11/RUNX2/PTCH1/DLX5/RARA/COL2A1/ALX4/LRP4/COL3A1/OSR1/HOXA10/EN1/ASPH/MSX1/RARB/DKK1/TWIST1/SHH/DLX6/RAX/HOXD12/HOXA11/RSPO2/FREM2/RSPO4/ALX3/FGF8/IHH/SP8/WNT7A/HOXD13/FGF4	63
GOBP_REGULATION_OF_HEART_RATE_BY_CARDIAC_CONDUCTION	20/4406	39/18978	0.000126043	0.00191962	CAV1/SCN4B/ANK2/CACNA2D1/KCNJ3/SCN2B/KCNE1/SCN5A/BIN1/SCN3B/KCNE1B/KCNE4/KCNJ2/KCNH2/KCNH6/CACNA1D/KCNA5/CTNNA3/CACNA1G/HCN4	20
GOBP_GLAND_MORPHOGENESIS	47/4406	123/18978	0.000131644	0.00200157	CAV1/CCL11/TGFBR2/LIMS2/FGF1/EZR/CFLAR/HOXB13/BAX/SULF1/SLC9A3R1/KDM5B/NRP1/HPN/IL6/PDGFA/TP63/PROX1/FGF7/EDA/PAX6/SEMA3A/PTCH1/NFIB/SCRIB/PTN/ESRP2/MDK/EPHA2/ID4/FOXA1/SFRP1/CAV3/EGFR/CRIP1/HGF/XBP1/ESR1/NKX2-3/SHH/LAMA1/SOSTDC1/EDAR/FGF8/WNT3A/HOXD13/PROP1	47
GOBP_INTERMEDIATE_FILAMENT_ORGANIZATION	21/4406	42/18978	0.000137317	0.00208432	KRT19/VIM/KRT37/DES/GFAP/BFSP2/KRT31/NEFH/KRT2/KRT20/EPPK1/SHH/NEFL/KRT14/KRT34/KRT15/KRT17/KRT36/KRT35/KRT38/KRT16	21
GOBP_METANEPHRIC_GLOMERULUS_DEVELOPMENT	11/4406	16/18978	0.000139183	0.00210912	CD34/ADIPOQ/EGR1/WT1/RET/LHX1/PDGFRA/PAX2/LGR4/TCF21/OSR1	11
GOBP_STRIATED_MUSCLE_CONTRACTION	63/4406	178/18978	0.000151084	0.00228565	CAV1/GSN/ADRA1A/SCN4A/CCDC78/DMD/CASQ2/SCN4B/TNNT1/ATP1A2/ANK2/SYNM/MYLK2/CACNA2D1/KCNJ3/MAP2K6/SCN2B/KCNE1/TNNT3/CLIC2/SCN5A/BIN1/SCN3B/TNNI3/MYH3/KCNE1B/RGS2/KCNE4/NR4A1/GATA4/KCNJ2/KCNH2/UCN/ALDOA/CAV3/CHGA/CXCR4/PLN/MYL3/ATP2A1/NOS1/KCNJ8/HRC/CHRNA1/GSTM2/CACNA1D/KCNA5/CTNNA3/KBTBD13/MYBPH/SCN1A/NKX2-5/JSRP1/SLC8A3/MYH6/STAC2/CACNA1G/TCAP/MYL2/HCN4/ACE2/CHRND/MYH7	63
GOBP_MULTI_MULTICELLULAR_ORGANISM_PROCESS	73/4406	213/18978	0.000152428	0.00230214	ACVR1C/CRHBP/GJB2/EPYC/TGFBR2/OXTR/LEP/STAT5B/CLIC5/RECK/FKBP4/FOSB/FOS/PCSK5/CALR/AVPR1A/MAFF/SLC6A4/TACR1/SPP1/MMP9/SLC2A1/HYAL3/CYP1A1/RGS2/ACSL4/EPO/CORIN/TLE6/FUT7/MAGED2/THBD/PTN/RARA/KLF1/TIMP1/STS/UCN/TEAD4/PTGFR/CYP27B1/ADRA2A/STOX2/NODAL/HMX3/PRLR/ACOD1/EDN1/HSD11B2/FBLN1/IDO1/ADM/ESR1/RXFP1/ADRA2B/AGRP/TPPP3/AGT/NDP/RLN2/PSG9/ENDOU/AQP4/PTGS2/PNOC/TAC1/CNR1/GHSR/ACE2/GIP/IHH/CALCA/PSG1	73
GOBP_MONONUCLEAR_CELL_MIGRATION	69/4406	199/18978	0.00015384	0.00231962	CCL11/ANO6/ANXA1/JAM2/CXCL11/ADAM8/ARTN/CXCL10/S1PR1/PECAM1/CXCL12/PDGFD/S100A14/CCL14/SAA1/CX3CL1/S100A7/DUSP1/CALR/CD200/RET/CXCR2/PYCARD/XG/CD99L2/CCL16/IL6/FOLR2/EPS8/SLIT2/CCL23/GATA3/CCL7/SIRPA/TRPM2/FUT7/FADD/MDK/CCN3/CCL20/SLAMF8/RARRES2/CCL21/CXCR4/CCR7/CCL17/ECM1/CCL13/MYO1G/CXCL13/CXCL17/CTSG/CCL24/CCL2/CCL25/CH25H/GPR15/NLRP12/MSTN/CX3CR1/CCL5/APOD/IL34/CCL1/CCL19/DEFB124/BMP5/CALCA/P…	69
GOBP_BRANCHIOMOTOR_NEURON_AXON_GUIDANCE	6/4406	6/18978	0.000156181	0.00234711	PLXNA4/PLXNA3/MYCBP2/NRP1/SEMA3F/SEMA3A	6
GOBP_LOBAR_BRONCHUS_DEVELOPMENT	6/4406	6/18978	0.000156181	0.00234711	HOXA5/ADAMTSL2/WNT7B/AGR2/SPDEF/IL13	6
GOBP_NEUTRAL_AMINO_ACID_TRANSPORT	24/4406	51/18978	0.000157782	0.00236334	LEP/SLC7A10/LLGL2/SLC7A5/SFXN1/RGS2/SLC38A5/RGS4/SLC1A7/SLC1A3/SLC6A9/SFXN2/SLC1A1/SLC1A4/SLC7A13/SLC36A2/SLC7A8/SLC1A6/SLC1A2/SLC6A17/SLC6A19/ACE2/SLC32A1/SLC6A15	24
GOBP_POSITIVE_REGULATION_OF_POTASSIUM_ION_TRANSPORT	24/4406	51/18978	0.000157782	0.00236334	FHL1/KCNIP2/ANO6/ANK2/KCNMB1/AKAP6/LRRC38/KCNE1/FXYD2/ATP1B2/KCNJ2/KCNH2/ACTN2/GAL/ADRA2A/KCNA1/GALR2/RGS7/EDN3/LRRC26/WNK4/KCNC1/OPRK1/KCNC2	24
GOBP_FOREBRAIN_CELL_MIGRATION	28/4406	63/18978	0.000159854	0.00238783	TYRO3/SLIT3/CDK5/MBOAT7/CXCL12/DIXDC1/CCDC141/P2RY12/DAB2IP/LHX6/RELN/SLIT2/CDK5R1/LRP8/TNR/NRG1/EMX2/CDK5R2/EGFR/CXCR4/FOXG1/POU3F2/HTR6/SLIT1/ARX/DRD2/FEZF2/POU3F3	28
GOBP_REGULATION_OF_RYANODINE_SENSITIVE_CALCIUM_RELEASE_CHANNEL_ACTIVITY	15/4406	26/18978	0.000160441	0.00238783	DMD/CASQ2/PKD2/AKAP6/TRDN/JPH2/CLIC2/JPH3/JPH1/PLN/NOS1/HRC/GSTM2/JPH4/JSRP1	15
GOBP_SENSORY_PERCEPTION_OF_TEMPERATURE_STIMULUS	15/4406	26/18978	0.000160441	0.00238783	CXCL12/TRPA1/TRPM3/NR2F6/EPHB1/HTR2A/ASIC3/NTSR1/CXCR4/ADRA2A/PRDM12/OPN4/TRPM8/CALCA/OPRK1	15
MODULE_418	27/4406	60/18978	0.000161422	0.00238783	SYT13/MAPK8IP2/GPRASP2/SMIM3/H2BC7/MEF2C/UNC13A/KRT19/CD200/TIE1/ANXA9/AVPI1/RHOU/PKIB/SECTM1/ASPN/DPYSL5/NKD2/ABCC6/SELE/MMP25/IFI44/KRT14/KRT17/NRCAM/MSI1/GDA	27
GOBP_HEAD_MORPHOGENESIS	18/4406	34/18978	0.000161522	0.00238783	CSRNP1/FLVCR1/ARID5B/CLDN5/COL1A1/LEF1/SCX/TIPARP/MYH3/DLX5/PDGFRA/PAX9/STRA6/ASPH/MSX1/DKK1/TBX1/IHH	18
GOBP_POSITIVE_REGULATION_OF_ANIMAL_ORGAN_MORPHOGENESIS	18/4406	34/18978	0.000161522	0.00238783	CD34/FGF1/HOXC11/SPRY1/FGF2/SIX4/BMP2/GATA3/GATA5/NGFR/ROBO2/EDN1/GDNF/DKK1/WNT11/HOXA11/FGF8/WNT3A	18
GOBP_PROXIMAL_DISTAL_PATTERN_FORMATION	18/4406	34/18978	0.000161522	0.00238783	HOXC11/ALDH1A2/CYP26B1/HOXC10/TP63/HOXB9/SIX3/LRP4/NODAL/OSR1/HOXA10/EN1/HOXA9/DLX2/IRX1/HOXA11/DLX1/SP8	18
MODULE_153	18/4406	34/18978	0.000161522	0.00238783	EMP1/COL1A1/EVPL/HOXB13/S100A7/CRABP2/PROX1/EDA/LAMA3/LAMB3/LAMC2/KRT5/KRT14/KRT15/KRT17/KRT1/KRT6A/KRT16	18
MODULE_3	120/4406	384/18978	0.000163577	0.00241429	CAV1/UBE2C/TPX2/PCLAF/CDK1/PLK1/KIFC1/RRM2/DLGAP5/CCNB1/PTTG1/CAV2/CDKN3/CKS2/ZWINT/TK1/CDC20/MMP1/TOP2A/CCNB2/FOXM1/BUB1B/KIF11/LMNB1/AURKB/MYBL2/CCNA2/CENPA/ESM1/GNG11/PALM2AKAP2/TGFBR2/FERMT2/EPAS1/CCNF/FN1/AKAP12/TRIP13/MAD2L1/VWF/ANXA1/SRPX/CAVIN1/SQLE/GBE1/MFAP2/ALDH1A1/H2AX/FEN1/PCNA/PPP4C/MGLL/PECAM1/EMP1/DLC1/CRIM1/SLC16A3/TMED3/LMNB2/STMN1/SLC7A5/PLAUR/TYMS/TOMM40/MICAL2/MCM2/LPCAT1/RCC…	120
GOBP_MYOTUBE_DIFFERENTIATION	47/4406	124/18978	0.000164802	0.00242842	CAV2/ADAMTS5/EHD2/MYMX/JAM2/CXCL10/CEACAM5/BCL9/PLPP7/IGF1/CFLAR/SMYD1/SMYD3/MEF2C/CXCL9/SIX4/AVPR1A/MYOCD/CYP26B1/KCNH1/RCAN1/GDF15/MMP14/TRIM72/CACNA1H/CCN3/CAV3/NPHS1/ADAM12/BHLHE41/BHLHA15/NOS1/XBP1/MYOG/WNT10B/ADGRB3/SHH/NKX2-5/TBX1/RBM24/ERVFRD-1/ACTA1/KLHL40/P2RX2/SCGB3A1/MYMK/MYOD1	47
GOBP_NEGATIVE_REGULATION_OF_DEVELOPMENTAL_GROWTH	43/4406	111/18978	0.000174497	0.00256296	SEMA3G/TGFBR2/RBP4/ADRB2/CGA/CDK5/SAV1/PLXNA3/PI16/NRP1/SLC6A4/PPARA/SPP1/FGFR3/SEMA7A/RGS2/SEMA3F/GDF15/RGS4/SEMA3D/CDK5R1/SEMA5A/TRIM46/SEMA3A/PTCH1/TNR/RTN4R/TLL2/KIAA0319/CAV3/FSTL4/PTPRS/SEMA6A/DRAXIN/SEMA6D/MT3/SOCS2/MSTN/OSTN/SLIT1/MAG/ADRB1/WNT3A	43
GOBP_REGULATION_OF_MITOTIC_NUCLEAR_DIVISION	43/4406	111/18978	0.000174497	0.00256296	NEK2/PKMYT1/CDC25C/CENPF/PLK1/BUB1/DLGAP5/CCNB1/CAV2/AURKA/ZWINT/NDC80/BUB1B/MKI67/AURKB/ESPL1/TTK/TRIP13/MAD2L1/CDCA2/CDT1/FBXO43/CHEK1/ZWILCH/RGCC/USP44/IGF1/BUB3/RCC1/DUSP1/GEN1/KNTC1/CCDC8/ANAPC11/RAD21/MTBP/EDN1/TEX14/DMRT1/EGF/EDN3/EPGN/FGF8	43
GOBP_MECHANOSENSORY_BEHAVIOR	10/4406	14/18978	0.000175998	0.00256838	STRBP/CNTNAP2/SHANK3/SLC1A3/STRA6/SLITRK6/ETV1/TIFAB/DRD2/NRXN1	10
GOBP_NERVOUS_SYSTEM_PROCESS_INVOLVED_IN_REGULATION_OF_SYSTEMIC_ARTERIAL_BLOOD_PRESSURE	10/4406	14/18978	0.000175998	0.00256838	ADRA1A/TACR1/TNNI3/NAV2/AGT/DRD2/ASIC2/P2RX2/ACE2/CALCA	10
GOBP_NOREPINEPHRINE_SECRETION	10/4406	14/18978	0.000175998	0.00256838	OXTR/KCNB1/STX1A/FFAR3/ADRA2A/ADRA2B/AGT/HRH3/ADORA2A/GHSR	10
REACTOME_ACETYLCHOLINE_BINDING_AND_DOWNSTREAM_EVENTS	10/4406	14/18978	0.000175998	0.00256838	CHRNA6/CHRNA9/CHRNA1/CHRNA5/CHRNB4/CHRNA4/CHRNA2/CHRND/CHRNG/CHRNB3	10
GOBP_TERPENOID_METABOLIC_PROCESS	39/4406	98/18978	0.000177457	0.00258551	RDH5/LIPE/RETSAT/RBP4/PNPLA2/ADH1A/DGAT2/ALDH1A1/ADH1B/AKR1C1/ALDH1A2/LRP1/PECR/AKR1C3/ADH4/ADH1C/RDH16/CRABP2/CYP26B1/CYP1A1/DHRS3/LRP8/DHRS13/CYP3A4/ALDH1A3/RARRES2/RPE65/CYP1A2/ADH6/RBP2/SDR16C5/DHRS9/CYP2W1/RBP1/PNLIP/TTR/RLBP1/CRABP1/HMGCS2	39
GOBP_INSULIN_SECRETION	63/4406	179/18978	0.000180974	0.00263121	ACVR1C/BMP8A/RBP4/LEP/GPLD1/ANXA1/HADH/NNAT/VGF/GPR68/PRKN/PER2/ILDR2/KCNB1/UQCC2/SLC30A8/STX1A/IL6/BRSK2/NKX6-1/TCF7L2/ACSL4/MAFA/TRH/TRPM2/IRS2/CCN3/PTPRN/SFRP1/TCIRG1/SREBF1/CHGA/GAL/ADRA2A/CARTPT/SYT7/DOC2B/RIMS2/SYT9/KCNJ11/ABAT/KCNA5/MYRIP/IFNG/PTPRN2/BLK/PDX1/ADCY5/DRD2/CCL5/GCK/BAIAP3/SSTR5/CNR1/ABCA12/FAM3D/GHSR/GIP/UCN3/HNF4A/NEUROD1/MTNR1B/FOXA2	63
MODULE_288	19/4406	37/18978	0.000181173	0.00263121	OXTR/EDNRB/CCR8/AVPR1A/CXCR2/TACR1/OPRD1/ACKR1/CXCR4/CCL13/CXCL13/CXCR5/TACR3/CCR3/CX3CR1/TSHR/NPY1R/GRPR/OPRK1	19
GOBP_NEGATIVE_REGULATION_OF_CELL_GROWTH	65/4406	186/18978	0.000182232	0.00263839	FHL1/NPR1/INHBA/SEMA3G/DCUN1D3/SLIT3/CDK5/PSRC1/ESR2/SOX17/WT1/JADE1/PLXNA3/PI16/PRDM11/CDKN2A/NRP1/ACVRL1/PPARA/CRYAB/SPP1/BCL6/CDKN2C/SEMA7A/RGS2/SEMA3F/CDKN2D/SLIT2/RGS4/SEMA3D/CDK5R1/SEMA5A/TRIM46/SEMA3A/TNR/CDHR2/RTN4R/HYAL1/CCN3/KIAA0319/GNG4/SFRP1/CAV3/CYP27B1/FSTL4/PTPRS/BST2/SEMA6A/MINAR1/DRAXIN/SEMA6D/MSX1/MT3/FBP1/AGT/OSTN/SLIT1/DCSTAMP/WNT11/MAG/MYL2/SCGB3A1/WNT3A/HNF4A/HRG	65
HALLMARK_APICAL_JUNCTION	69/4406	200/18978	0.000182248	0.00263839	ADAMTS5/CD34/GNAI1/VWF/PARVA/HADH/PECAM1/CRB3/MAP3K20/EPB41L2/VAV2/CLDN5/NECTIN2/CD209/CLDN11/ICAM2/CX3CL1/PPP2R2C/TUBG1/NECTIN3/NEXN/DSC1/SKAP2/CLDN19/MMP9/CDH11/AMH/CLDN7/ATP1A3/ARHGEF6/MYL9/CLDN6/COL17A1/CLDN9/SLIT2/SHROOM2/VCAN/DMP1/CLDN14/EVL/SIRPA/FLNC/JAM3/RHOF/LAMA3/ITGA9/MDK/KCNH2/CADM3/NECTIN4/EGFR/ACTN2/CDH15/CLDN8/LAMB3/CALB2/KRT31/GRB7/CDH8/ACTG2/LAMC2/GAMT/NEGR1/COL9A1/ACTA1/WNK4/CA…	69
MODULE_436	51/4406	138/18978	0.000186332	0.00269321	TXNIP/HBA2/CNRIP1/ISG15/KCTD12/ADAM19/CXCL9/CD200/LPAR6/NRIP2/PPP1R16B/CACNG4/OAS3/LIMD2/CCL7/TAP1/HELZ2/CSF3/OAS1/UBE2L6/STAT1/MX1/PELI1/RSAD2/PLCL2/IFI27/TCL1A/SPIB/BST2/IFI35/KCNQ5/GSTM2/IFIT1/IFITM1/P2RY10/CD5/FCRLA/MS4A1/CTLA4/TREM1/STK31/IL2RB/FCRL1/CD2/CD27/BANK1/CD3D/FCRL2/CD79A/FCER2/UTY	51
GOBP_NEURON_DEATH	111/4406	352/18978	0.000191147	0.00275841	KIF14/CD34/MYBL2/GRM4/GHR/TYRO3/CIT/UNC5B/PARP1/GBE1/ADAM8/CDK5/HDGF/ANGPT1/SNCA/XRCC2/EGR1/CHL1/PRKN/TRAF2/CX3CL1/TLR4/PAK3/MEF2C/BAX/FOS/KCNB1/ITGA1/ASCL1/SIX4/CD200/NRP1/PPARA/THRB/PRNP/SLC7A11/NTRK2/BOK/TP63/EPHB1/JUN/GFER/STXBP1/TERT/GAPDH/CDK5R1/NR4A3/EPO/GRIN2B/GATA3/VSTM2L/SERPINF1/CNTFR/TRPM2/GABRA5/ENO2/CSF3/NGFR/NTF4/SCN2A/FADD/MDK/UCN/NLRP1/GPR75/EGLN3/ERBB3/SLC1A1/RRAS2/CHGA/KMO/GFRA…	111
GOBP_REGULATION_OF_PEPTIDYL_TYROSINE_PHOSPHORYLATION	86/4406	261/18978	0.000196617	0.00283284	CAV1/ANGPT4/ADRA1A/GHR/CD36/LEP/ENPP2/PECAM1/ADIPOQ/TSLP/ANGPT1/TNFRSF18/GPRC5A/KIT/PDGFD/CD80/NEURL1/IGF1/PTK6/SOCS3/FCGR1A/NRP1/NCAPG2/BST1/PRNP/IL6/PDGFA/FGFR3/RELN/IL20/BMP6/HTR2A/EFNA1/FGF7/EPO/NOD2/NEDD9/LRP8/IL11/IL21/PARP9/CSF3/NRG1/IL24/DOK7/CBLC/SFRP1/ERBB3/IL18/IFNL1/GPRC5B/EGFR/IL12B/HBEGF/LRP4/DMTN/ADRA2A/SRCIN1/CLEC7A/CD24/OSM/CLEC6A/HPX/TDGF1/HGF/IFNG/EGF/AGT/STAP1/FLT3/CCL5/BANK1/…	86
GOBP_REGULATION_OF_CELLULAR_EXTRAVASATION	20/4406	40/18978	0.000197339	0.00283874	LYVE1/ADAM8/CXCL12/PDGFD/BST1/PTGER4/XG/CD99L2/CCL28/FUT7/JAM3/ELANE/FADD/MDK/ST3GAL4/CCL21/SELP/IL1R1/SELE/CCL25	20
GOBP_L_GLUTAMATE_TRANSMEMBRANE_TRANSPORT	16/4406	29/18978	0.000198305	0.00284362	SLC17A7/ATP1A2/SLC25A22/PER2/KCNJ10/SLC7A11/SLC1A7/SLC1A3/PRAF2/NTSR1/SLC1A1/SLC1A4/SLC7A13/SLC1A6/SLC1A2/SLC17A8	16
GOBP_REGULATION_OF_ANIMAL_ORGAN_FORMATION	16/4406	29/18978	0.000198305	0.00284362	FGF1/WT1/HOXC11/SPRY1/FGF2/SULF1/BMP2/GATA5/ROBO2/GDNF/DKK1/SHH/WNT11/HOXA11/FGF8/WNT3A	16
GOBP_REGULATION_OF_ORGANIC_ACID_TRANSPORT	30/4406	70/18978	0.00020983	0.00299712	ACSL1/LEP/ATP1A2/SNCA/PLA2R1/PER2/MAP2K6/AVPR1A/PPARA/RGS2/STXBP1/RGS4/TRH/IRS2/ERFE/PLA2G10/NTSR1/KMO/EDN1/PLA2G4A/ABAT/AGT/PLA2G3/HRH3/ADORA2A/AVP/SYT4/ACE2/AVPR1B/CYP4F2	30
GOBP_SKELETAL_MUSCLE_CONTRACTION	21/4406	43/18978	0.00021	0.00299712	SCN4A/CCDC78/DMD/TNNT1/SYNM/TNNT3/TNNI3/MYH3/NR4A1/KCNJ2/CAV3/ATP2A1/CHRNA1/GSTM2/KBTBD13/JSRP1/SLC8A3/STAC2/TCAP/CHRND/MYH7	21
REACTOME_GABA_B_RECEPTOR_ACTIVATION	21/4406	43/18978	0.00021	0.00299712	GNG11/GNAI1/GNG2/GNG13/GNAL/ADCY4/KCNJ3/KCNJ10/KCNJ6/KCNJ2/GNG4/GNG7/GNG5/GNGT1/GABBR2/KCNJ16/GNG3/GNG8/ADCY5/KCNJ4/GNAT3	21
REACTOME_PRESYNAPTIC_NICOTINIC_ACETYLCHOLINE_RECEPTORS	9/4406	12/18978	0.000212769	0.00303187	CHRNA6/CHRNA1/CHRNA5/CHRNB4/CHRNA4/CHRNA2/CHRND/CHRNG/CHRNB3	9
MODULE_17	114/4406	364/18978	0.000213485	0.00303732	PKMYT1/TPX2/PCLAF/CDK1/PLK1/HMMR/CCNB1/PTTG1/CKS2/KIF2C/ZWINT/TK1/KIF14/CDC20/TOP2A/CCNB2/AURKB/PYCR1/CCNA2/EZH2/CDC45/TTK/G0S2/TRIP13/ANXA1/TNNT1/SQLE/ISG15/H2AX/FEN1/PCNA/PPP4C/ORC1/ANGPT1/DDX39A/PRAME/CELF2/H2BC12/TMED3/LMNB2/AKR1C1/ALDH1A2/STMN1/RNPEP/IGF1/CHPF/SLC7A5/SMS/TYMS/H2BC11/TOMM40/MCM2/ARL4A/LPCAT1/RCC1/NMU/DTYMK/HPRT1/ACOT7/APOBEC3B/TIMM17B/H2BC21/LMO2/KRT19/RFC4/H1-2/CHAF1A/KRT18/…	114
GOBP_REGULATION_OF_VASCULATURE_DEVELOPMENT	111/4406	353/18978	0.000216019	0.00306239	NPR1/PPARG/VEGFD/HSPB6/CD34/PDE3B/CCL11/ANGPT4/TGFBR2/LEP/SPRY2/KLF4/ENPP2/E2F2/CXCL10/AQP1/CDH5/FGF1/NAXE/TEK/ADM2/RECK/CAMP/RHOJ/PTPRM/ADAMTS1/CLDN5/RGCC/ISM1/CREB3L1/DAB2IP/PAK4/FGF2/HOXA5/DCN/SULF1/RAPGEF3/PTGIS/FOXO4/ANGPTL7/ADGRA2/NRP1/CMA1/PRKD1/ECSCR/ACVRL1/MYDGF/TIE1/EMILIN2/IL6/EFNA3/KLF2/ATP2B4/KDR/PPP1R16B/CCBE1/TNMD/ADGRB2/TERT/EFNA1/SASH1/SEMA5A/SERPINF1/F3/GATA4/HYAL1/BRCA1/HSPB1/M…	111
GOBP_G_PROTEIN_COUPLED_RECEPTOR_SIGNALING_PATHWAY_COUPLED_TO_CYCLIC_NUCLEOTIDE_SECOND_MESSENGER	29/4406	67/18978	0.00021626	0.00306239	ANXA1/HTR1D/LHCGR/PTH1R/OPRD1/HTR2A/SSTR1/ADRB3/HTR4/SSTR2/CALCRL/DRD4/HTR1E/CCL2/AGT/CNR2/HTR6/MC5R/HRH3/TSHR/HTR1A/SSTR5/NPY1R/CNR1/GALR3/HTR2C/OR11H4/MTNR1B/NPY	29
GOBP_GLOMERULUS_DEVELOPMENT	29/4406	67/18978	0.00021626	0.00306239	CD34/KLF15/PECAM1/EDNRB/ADIPOQ/TEK/ANGPT1/EGR1/WT1/PDGFD/FOXJ1/CFLAR/MEF2C/SULF1/ACTA2/RET/PDGFA/LHX1/PDGFRA/BASP1/SERPINB7/PAX2/NPHS1/SULF2/CD24/LGR4/TCF21/OSR1/COL4A3	29
GOBP_NEUTRAL_LIPID_METABOLIC_PROCESS	49/4406	132/18978	0.00021797	0.0030818	GPAM/CAV1/CAT/LIPE/LPL/TNXB/APOB/ACSL1/PNPLA2/GPIHBP1/GPLD1/DGAT2/PCK1/MGLL/MBOAT7/CETP/SNCA/ABHD12/ABHD6/GPAT3/GK/AADAC/THRSP/RGN/APOBR/PLAAT3/SREBF1/CAV3/AGMO/LPIN1/SERPINA12/APOA1/MOGAT1/C3/PLA2G4A/APOC1/NKX2-3/DGKI/PCSK9/CPS1/APOC2/PNPLA1/DGKB/APOA5/FGF21/APOBEC1/APOC3/APOA2/PNPLA5	49
GOBP_GENITALIA_DEVELOPMENT	22/4406	46/18978	0.00021931	0.00309112	RBP4/TYRO3/WT1/BAX/BAK1/KLHL10/LHCGR/TP63/BMP6/LHX1/SRD5A2/PDGFRA/SYCP2/STRA6/LGR4/ESR1/TIFAB/SHH/GREB1L/BMP5/FGF8/HOXD13	22
GOBP_VITAMIN_TRANSPORT	22/4406	46/18978	0.00021931	0.00309112	SLC19A3/SLC52A2/RTBDN/CUBN/SLC44A4/SLC2A1/FOLR2/SLC2A6/SLC52A3/ABCG2/TCN2/SLC23A1/SLC2A10/ABCC5/STRA6/APOA1/C2orf83/SLC52A1/TTPA/SLC2A14/SLC35F3/CBLIF	22
GOBP_AMINE_METABOLIC_PROCESS	46/4406	122/18978	0.000221409	0.00311105	NPR1/AOC3/DMGDH/EPAS1/TDO2/ALDH2/KL/MAOA/IL4I1/AOC2/SNCA/SLC29A4/INMT/PDE1B/PRKN/SLC22A3/SMS/HPRT1/AGMAT/INSM1/SLC7A11/ATP2B4/RNF180/CYP1A1/AOC1/GATA3/TRH/TH/SLC1A1/DRD4/KMO/IDO1/ABAT/MOXD1/LY6E/HAAO/PAH/SNCB/TACR3/PNMT/SNCAIP/IDO2/ACMSD/DRD2/HTR1A/NPY	46
GOBP_POSITIVE_CHEMOTAXIS	28/4406	64/18978	0.000221753	0.00311105	VEGFD/ARTN/CXCL10/S1PR1/ANGPT1/CXCL12/FGF2/CX3CL1/CDH13/NRP1/CCL16/KDR/F7/FGF7/HMGB2/SEMA5A/F3/SCRIB/SCG2/MET/CCR4/COLEC10/CORO1A/GDNF/HGF/AZU1/CCL5/NTRK3	28
KEGG_RETINOL_METABOLISM	28/4406	64/18978	0.000221753	0.00311105	RDH5/RETSAT/ADH1A/DGAT2/ALDH1A1/ADH1B/ALDH1A2/ADH4/ADH1C/RDH16/CYP26B1/CYP1A1/DHRS3/CYP3A4/RPE65/CYP1A2/ADH6/CYP2B6/DHRS9/CYP2A7/CYP2A6/UGT2B28/CYP2A13/UGT2B17/UGT2B10/UGT2B4/UGT1A6/UGT2A3	28
GOBP_REGULATION_OF_EXCRETION	14/4406	24/18978	0.000226973	0.00317937	NPR1/SPX/EDNRB/AVPR2/SLC9A3R1/AVPR1A/TACR1/CORIN/NPHS1/EDN1/AGT/DRD2/ADORA2A/AVP	14
GOBP_REGULATION_OF_NUCLEAR_DIVISION	51/4406	139/18978	0.000228723	0.00318716	NEK2/PKMYT1/CDC25C/CENPF/PLK1/BUB1/DLGAP5/CCNB1/CAV2/AURKA/ZWINT/NDC80/CDC20/BUB1B/MKI67/AURKB/ESPL1/TTK/TRIP13/MAD2L1/CDCA2/RAD51AP1/CDT1/FBXO43/CHEK1/ZWILCH/RGCC/USP44/IGF1/BUB3/RCC1/DUSP1/CALR/GEN1/KNTC1/CCDC8/ANAPC11/HORMAD1/RAD21/MTBP/EDN1/MSX1/TEX14/DMRT1/STRA8/EGF/EDN3/PIWIL2/NPM2/EPGN/FGF8	51
MODULE_400	12/4406	19/18978	0.000228818	0.00318716	IBSP/GNG11/LMOD1/ABCA8/COL5A1/EFEMP1/TIE1/SLIT2/SRD5A2/KIF25/TCF15/AHSG	12
GOBP_METAL_ION_EXPORT	24/4406	52/18978	0.000228975	0.00318716	KCNIP2/ANO6/ATP1A2/FXYD1/KCNA2/KCNB1/KCNE1/ATP1A3/ATP2B4/KCNE1B/FXYD2/KCNE4/ATP1B2/SLC11A1/KCNH2/SLC8A2/SLC24A4/KCNA5/KCNT2/ATP7B/ATP2B3/KCNK5/ATP1A4/ATP4B	24
GOBP_NEGATIVE_REGULATION_OF_COAGULATION	24/4406	52/18978	0.000228975	0.00318716	CD34/F12/PROC/PROS1/C1QTNF1/SERPING1/PDGFA/TFPI/FAP/PDGFRA/THBD/PLAU/EDN1/ABAT/ADAMTS18/HS3ST5/F2/VTN/KRT1/KNG1/FGB/FGG/PLG/HRG	24
GOBP_ENDODERM_FORMATION	25/4406	55/18978	0.000229987	0.00318716	COL11A1/INHBA/ITGA7/MACROH2A1/FN1/SOX17/SOX7/COL5A1/DUSP1/COL5A2/MMP9/MMP14/LHX1/COL12A1/LAMA3/HMGA2/NODAL/SOX2/LAMB3/DKK1/COL8A1/EOMES/TBX20/VTN/MMP8	25
GOBP_NEGATIVE_REGULATION_OF_NUCLEAR_DIVISION	25/4406	55/18978	0.000229987	0.00318716	CENPF/PLK1/BUB1/CCNB1/ZWINT/NDC80/BUB1B/AURKB/TTK/TRIP13/MAD2L1/CDT1/FBXO43/CHEK1/ZWILCH/USP44/BUB3/DUSP1/GEN1/KNTC1/HORMAD1/RAD21/MTBP/TEX14/DMRT1	25
GOBP_POSITIVE_REGULATION_OF_PROTEIN_TYROSINE_KINASE_ACTIVITY	25/4406	55/18978	0.000229987	0.00318716	ADRA1A/NEURL1/FCGR1A/PRNP/RELN/EFNA1/NEDD9/LRP8/NRG1/DOK7/ERBB3/GPRC5B/HBEGF/ADRA2A/SRCIN1/CD24/EGF/AGT/STAP1/CCL5/IL34/ALKAL2/EPGN/WNT3A/GRM5	25
GOBP_EPITHELIAL_STRUCTURE_MAINTENANCE	17/4406	32/18978	0.000232041	0.00321073	LDB2/RBP4/MUC2/LSR/CRACD/TLR4/NOD2/ILDR1/TFF3/VSIG1/MUC13/TFF1/PIWIL4/INAVA/NEUROD1/MUC6/LACRT	17
GOBP_RESPONSE_TO_VITAMIN	34/4406	83/18978	0.000235796	0.00325715	CAT/LEP/CXCL10/KL/BRIP1/ALDH1A2/KANK2/COL1A1/POSTN/TYMS/PENK/ASCL1/CYP26B1/SPP1/FOLR2/CYP1A1/F7/CDKN2D/EPO/GATA4/RARA/OTC/SFRP1/CYP27B1/TSHB/MAP1B/CCND1/ALPL/PDX1/PTGS2/GDAP1/SLC34A1/BCHE/TYR	34
GOBP_DEVELOPMENT_OF_PRIMARY_FEMALE_SEXUAL_CHARACTERISTICS	42/4406	109/18978	0.000236486	0.00325715	INHBA/FZD4/LEP/SLIT3/VGF/STAT5B/ARID5B/WT1/KIT/ADCYAP1R1/ADAMTS1/FANCA/BMPR1B/BAX/BRCA2/LHCGR/TIPARP/UMODL1/AMH/HYAL3/KDR/SLIT2/MMP14/PDGFRA/MMP19/PTPRN/SFRP1/A2M/ZFPM2/ROBO2/INHA/GAS2/ZFP42/LHX9/ESR1/COL9A3/GDF9/RETN/PTX3/AFP/LHX8/GPR149	42
GOBP_CEREBRAL_CORTEX_GABAERGIC_INTERNEURON_DIFFERENTIATION	8/4406	10/18978	0.000238429	0.00325715	ASCL1/LHX6/RAC3/DLX2/ARX/DRD2/FEZF2/DLX1	8
GOBP_GLIAL_CELL_DERIVED_NEUROTROPHIC_FACTOR_RECEPTOR_SIGNALING_PATHWAY	8/4406	10/18978	0.000238429	0.00325715	SULF1/RET/GDF15/GATA3/GFRA2/SULF2/GFRAL/GFRA1	8
GOBP_REGULATION_OF_CEREBELLAR_GRANULE_CELL_PRECURSOR_PROLIFERATION	8/4406	10/18978	0.000238429	0.00325715	FGF2/SLC6A4/LHX1/GPR37L1/CEND1/EGF/SHH/LHX5	8
GOBP_REGULATION_OF_GLUCAGON_SECRETION	8/4406	10/18978	0.000238429	0.00325715	LEP/FFAR4/PASK/IL6/CARTPT/SYT7/FAM3D/GIP	8
REACTOME_CALCITONIN_LIKE_LIGAND_RECEPTORS	8/4406	10/18978	0.000238429	0.00325715	ADM2/RAMP1/CALCRL/ADM/CALCR/CALCB/CALCA/IAPP	8
REACTOME_CHYLOMICRON_REMODELING	8/4406	10/18978	0.000238429	0.00325715	LPL/APOB/GPIHBP1/APOA1/APOC2/APOA5/APOC3/APOA2	8
GOBP_POSITIVE_REGULATION_OF_PROTEIN_KINASE_B_SIGNALING	45/4406	119/18978	0.000238625	0.00325715	FERMT2/MYOC/F10/LEP/SPRY2/ITGB1BP1/ADAM8/MAZ/TEK/ANGPT1/P2RY12/FGF2/CX3CL1/AKR1C3/RET/C1QTNF1/MYDGF/PDGFA/F7/MST1R/TCF7L2/GDF15/AKR1C2/GATA3/SEMA5A/F3/CSF3/NRG1/MET/LIN28A/CCL21/IL18/EGFR/HBEGF/CCR7/THPO/GFRAL/OSM/MEIS3/CALCR/EGF/CX3CR1/RASD2/CCL19/IAPP	45
GOBP_CYTOKINE_MEDIATED_SIGNALING_PATHWAY	146/4406	485/18978	0.000241848	0.00329617	CAV1/FZD4/PPARG/LEPR/CCL11/CCDC3/ACSL1/GHR/LEP/LIFR/SLIT3/CEBPA/CXCL11/ISG15/CXCL10/STAT5B/LILRB5/ADIPOQ/TSLP/ANGPT1/IL21R/TNFRSF18/IRF7/EGR1/CXCL12/CXCL2/KIT/PRKN/CCR8/TRAF2/TRAIP/STAT5A/IL11RA/CCL14/AGPAT2/CX3CL1/H2BC11/IL17REL/IL33/MPL/CXCL9/YAP1/TXNDC17/ACKR3/OASL/PYDC1/KRT18/IKBKE/CXCR2/PYCARD/EDN2/TTLL12/CCL16/FER/IL6/GPR17/MST1R/IL9R/SLIT2/OAS3/CCL23/CIB1/ACKR4/EPO/CCL7/LRP8/PARP9/F3/CNTFR…	146
GOBP_HIPPOCAMPUS_DEVELOPMENT	33/4406	80/18978	0.000247987	0.00337478	KIF14/EZH2/EZH1/SCT/CDK5/LEF1/PLXNA3/FEZ1/ATP2B4/PROX1/RELN/CDK5R1/SRD5A2/LRP8/RARA/LMX1A/EMX2/MDK/ID4/CDK5R2/KCNA1/ANXA3/MAS1/DLX2/NEFL/FEZF2/ALK/LHX5/DLX1/WNT3A/SLC32A1/NEUROD1/HSD3B1	33
GOBP_CARDIAC_MUSCLE_TISSUE_DEVELOPMENT	78/4406	234/18978	0.000253587	0.00344583	COL11A1/CDK1/ALPK3/ADRA1A/TGFBR2/RBP4/MYH11/S1PR1/WT1/ALDH1A2/SAV1/IGF1/MYLK2/AKAP6/TGFBR3/FGF2/MEF2C/YAP1/PI16/CALR/JPH2/MYOCD/PPARA/SCN5A/SGCB/TNNI3/BMP2/FOXH1/RGS2/PROX1/RGS4/FHOD3/GATA5/PDGFRA/GATA4/NRG1/RARA/ZFPM1/ERBB3/ZFPM2/CAV3/ACTN2/FZD7/PLN/SGCG/MYL3/TBX18/EDN1/HOPX/MSX1/BVES/SGCZ/ADAMTS9/RARB/DKK1/LY6E/MYO18B/SORBS2/AGT/NKX2-5/WNT8A/POU4F1/ANKRD1/MYH6/CACNA1G/TBX20/TCAP/MYL2/HCN4/BMP5/…	78
GOBP_REGULATION_OF_PROTEIN_SECRETION	83/4406	252/18978	0.000255217	0.00346279	MYOM1/ACVR1C/PPARG/BMP8A/HCAR2/RBP4/LEP/GPLD1/HADH/NNAT/ADAM8/LLGL2/EZR/GPR68/PRKN/PER2/IGF1/SAA1/TLR4/KCNB1/UQCC2/SLC30A8/STX1A/CD200/PCSK1/DNAJC1/IL6/BRSK2/NKX6-1/RHBDD3/BMP6/TCF7L2/ACSL4/TRH/TRPM2/IRS2/CCN3/SFRP1/RSAD2/TCIRG1/WLS/SREBF1/CHGA/IL12B/STXBP5L/DRD4/ADRA2A/SRCIN1/CARTPT/SYT7/DOC2B/SYT9/KCNJ11/ABAT/KRT20/KCNA5/MYRIP/IFNG/RAB11FIP1/BLK/PDX1/ANKRD1/ADCY5/DRD2/CCL5/GCK/BAIAP3/ADORA2A/SS…	83
GOBP_EMBRYONIC_EYE_MORPHOGENESIS	18/4406	35/18978	0.000260686	0.0035212	MFAP2/FBN2/MFAP5/EFEMP1/PROX1/SOX11/PAX6/ALDH1A3/TH/SIX3/ZEB1/FZD5/PAX2/STRA6/RARB/TWIST1/VAX2/IHH	18
GOBP_MAINTENANCE_OF_BLOOD_BRAIN_BARRIER	18/4406	35/18978	0.000260686	0.0035212	JAM2/DMD/PECAM1/CDH5/ANGPT1/LSR/CLDN5/TJP3/ESAM/LAMC1/IL6/LAMA2/JAM3/SLC1A1/CLDN3/SH3GL2/PTGS2/GJB6	18
GOBP_NEUROTRANSMITTER_REUPTAKE	18/4406	35/18978	0.000260686	0.0035212	ATP1A2/SNCA/SLC29A4/PRKN/PER2/SLC22A3/SLC6A4/KCNJ10/SLC1A7/GPM6B/DRD4/NOS1/GDNF/SLC18A1/SLC1A2/DRD2/SLC6A11/SLC6A2	18
REACTOME_SIGNALING_BY_NOTCH	81/4406	245/18978	0.000262679	0.00354285	DLGAP5/TACC3/H3C10/E2F1/DTX1/H2BC5/H2BC17/H2AX/H2AZ1/H2BC6/NOTCH4/H2BC12/KAT2B/H3C12/H2BC9/H4C9/H2BU1/H4C5/NEURL1/H2BC7/H4C14/H4C4/H2BC4/MAML2/H2BC11/H3C2/ACTA2/H4C8/H2BC21/PSME2/H2AC20/FLT4/H4C12/H3C8/H2BC8/H2AC14/H4C11/H2BC13/H2AC6/JUN/TLE4/H3C3/PSENEN/H2BC15/H2BC14/H2AC8/PSMB3/ATP2A3/MDK/PSMD3/STAT1/ST3GAL4/H4C3/H3C7/H3C6/HDAC11/EGFR/MFNG/H4C2/H3C13/H4-16/H3C11/H2AC4/ATP2A1/H2BC3/H2BC10/CCND1/…	81
REACTOME_SIGNALING_BY_WNT	104/4406	329/18978	0.000270509	0.00364304	CAV1/FZD4/GNG11/H3C10/GNG2/KREMEN2/H2BC5/GNG13/PPP2R1B/H2BC17/H2AX/H2AZ1/H2BC6/SOX17/BCL9/H2BC12/SOX7/H3C12/H2BC9/H4C9/H2BU1/H4C5/RSPO3/H2BC7/RUVBL1/H4C14/H4C4/H2BC4/LEF1/H2BC11/H3C2/H4C8/H2BC21/PSME2/H2AC20/H4C12/H3C8/H2BC8/H2AC14/H4C11/H2BC13/H2AC6/FZD2/TLE4/H3C3/TERT/TCF7L2/H2BC15/RAC3/WNT7B/H2BC14/H2AC8/PSMB3/SCRIB/PSMD3/GNG4/SFRP1/GNG7/H4C3/H3C7/H3C6/WLS/GNG5/FZD5/GNGT1/FZD7/SOX2/H4C2/H3C13/…	104
GOBP_MALE_SEX_DIFFERENTIATION	58/4406	164/18978	0.000276392	0.00371676	INHBA/ASPM/KIF18A/STAT5B/BRIP1/ARID5B/WT1/KIT/FKBP4/FANCA/SDC1/AKR1C3/BAX/SIX4/KLHL10/LHCGR/SCX/AMH/PDGFA/BOK/BIK/TEX19/BMP6/HMGB2/MMP14/SRD5A2/GATA3/SEMA3A/TFPT/NUDT1/PDGFRA/GATA4/RARA/SFRP1/ZFPM2/INHA/SYCP2/TLR3/TEX11/LGR4/TCF21/HOXA10/ZFP42/LHX9/CCND1/ESR1/DMRT3/COL9A3/MAS1/DMRT1/SHH/GREB1L/REC8/HOXA11/GFRA1/BMP5/FGF8/HOXD13	58
GOBP_REGULATION_OF_REGULATED_SECRETORY_PATHWAY	51/4406	140/18978	0.000279625	0.00375466	ADRA1A/CHRNA6/CDK5/SYT13/STXBP2/KCNB1/SYT5/STX1A/VAMP8/FER/HYAL3/RAB3A/CD177/RIMS4/STXBP1/HTR2A/GIPC1/SYT1/RIMS3/CACNA1H/SYN1/CBARP/CDK5R2/APBA1/ADRA2A/SLC4A8/SYT15/SYT17/SYT7/DOC2B/NLGN1/DOC2A/SYT9/CACNA1I/SYP/UNC13D/CSPG5/CHRNA5/BLK/PLA2G3/DRD2/CACNA1G/BAIAP3/ADORA2A/IL13/CNR1/SYT4/PRKCG/WNT7A/CHRNB3/SYT10	51
GOBP_POSITIVE_REGULATION_OF_CALCIUM_ION_TRANSMEMBRANE_TRANSPORT	30/4406	71/18978	0.000283413	0.00379991	CEMIP/CXCL11/ANK2/CXCL10/CDK5/PKD2/SNCA/CACNB3/CACNA2D1/AKAP6/TRDN/CX3CL1/BAX/CXCL9/JPH2/TRPC1/CAPN3/P2RY6/RGN/NTSR1/CD19/ATP2A1/GSTM2/HAP1/F2/CALCR/PLP1/STAC2/IL13/LACRT	30
GOBP_NEGATIVE_REGULATION_OF_PROTEOLYSIS	109/4406	348/18978	0.000288635	0.00386422	PBK/ITIH5/PTTG1/CST1/BIRC5/CST4/TIMP4/CST2/KLF4/CDK5/AQP1/PROS1/SNCA/RECK/CRIM1/IFI6/LRP1/PLAUR/DPEP1/SIAH2/CST5/PI16/SPINT2/CRB2/DNAJC1/CRYAB/BCL2L12/MMP9/PRNP/BIN1/SERPING1/TFPI/CST6/GPC3/CDKN2D/EFNA1/GAPDH/GIPC1/SPINK4/NR4A1/SERPINF1/RPS6KA3/LCN1/A2ML1/TIMP1/GAS1/SERPINB7/SERPINA9/A2M/PCSK1N/LAMP3/SPOCK3/PAX2/CARD17/MAGEA3/WFIKKN1/ITIH2/BST2/CHAC1/ECM1/SERPINA12/VIL1/MT3/SERPINC1/C3/HGF/CSTL1/…	109
REACTOME_CELL_CELL_COMMUNICATION	48/4406	130/18978	0.000290429	0.0038825	SPTBN1/FERMT2/DST/PARVA/LIMS2/CDH5/CRB3/CLDN5/NECTIN2/CLDN11/CDH13/NECTIN3/PIK3R1/SKAP2/CLDN19/PARD6B/CDH11/CLDN7/ARHGEF6/CLDN6/COL17A1/CLDN9/CDH2/KIRREL1/CLDN14/SIRPA/CDH7/FLNC/LAMA3/CADM3/NECTIN4/ACTN2/CDH15/NPHS1/CLDN8/LAMB3/CLDN3/SIRPG/CDH8/LAMC2/KIRREL2/CDH12/KRT5/CDH18/KRT14/CADM2/CLDN10/SFTPA1	48
GOBP_REGULATION_OF_PHOSPHOLIPASE_ACTIVITY	29/4406	68/18978	0.000294192	0.00392126	NMUR1/ADRA1A/ANXA1/SNCA/KIT/PLA2R1/ADCYAP1R1/P2RY12/LRP1/FGF2/AVPR1A/LPAR2/FGFR3/RGS2/HTR2A/CCN1/P2RY6/ARHGAP6/PDGFRA/RASGRP1/EGFR/PLA2G5/SELE/ESR1/HPCA/AGT/CCL5/APOC2/AVPR1B	29
GOBP_RESPONSE_TO_ESTROGEN	29/4406	68/18978	0.000294192	0.00392126	CAV1/CRHBP/TGFBR2/ZNF366/KRT19/F7/MMP14/EPO/GATA3/RARA/BRCA1/SFRP1/CYP27B1/GAL/TSHB/ARID5A/CD24/HOXA10/ABCB11/CCND1/ESR1/MSTN/CITED1/HOXA11/APOA2/WNT7A/TPH2/OCSTAMP/OPRK1	29
GOBP_CHONDROCYTE_DIFFERENTIATION	42/4406	110/18978	0.000297662	0.0039617	COL11A1/CCN4/COMP/TGFBR2/GPLD1/NKX3-2/BMPR1B/ZBTB16/MEF2C/SULF1/PKDCC/SCX/ACVRL1/MAF/PTH1R/MBOAT2/EFEMP1/BMP2/FGFR3/CHST11/BMP6/SIX2/RUNX2/NFIB/COL2A1/MDK/SOX5/CCN3/TRPS1/COL3A1/CYTL1/HMGA2/SULF2/ARID5A/ECM1/OSR1/RARB/WNT10B/HOXA11/IHH/WNT7A/AMELX	42
GOBP_FOREBRAIN_NEURON_DIFFERENTIATION	20/4406	41/18978	0.000301689	0.00400355	INHBA/SHANK3/GBX2/PLXNA3/ASCL1/LHX6/NRP1/PROX1/PAX6/SEMA3A/FOXG1/OTP/NDNF/DLX2/TBR1/FEZF2/SLC4A10/LHX5/DLX1/LHX8	20
REACTOME_MET_PROMOTES_CELL_MOTILITY	20/4406	41/18978	0.000301689	0.00400355	COL11A1/FN1/COL1A1/LAMA4/COL5A1/COL5A2/LAMC1/LAMA2/COL24A1/COL1A2/LAMA3/COL2A1/MET/COL3A1/LAMB3/HGF/TNS4/LAMC2/LAMC3/LAMA1	20
GOBP_METAPHASE_ANAPHASE_TRANSITION_OF_CELL_CYCLE	28/4406	65/18978	0.000304038	0.00402884	UBE2C/CENPF/PLK1/BUB1/DLGAP5/CCNB1/ZWINT/NDC80/BUB1B/AURKB/ESPL1/TACC3/CENPE/TTK/TRIP13/MAD2L1/CDC6/CDT1/ZWILCH/USP44/BUB3/DUSP1/MAPK15/GEN1/KNTC1/ANAPC11/RAD21/TEX14	28
GOBP_POSITIVE_REGULATION_OF_CELL_DEVELOPMENT	95/4406	297/18978	0.000309367	0.00408483	WDR62/ASPM/AURKA/ASPA/PLXNA4/E2F1/FERMT2/MYOC/FN1/MME/LIMS2/PROC/CDH5/ITPKA/ADIPOQ/XRCC2/CXCL12/DIXDC1/GPR68/KIT/CLDN5/NEURL1/METRN/SHANK3/EGR2/CX3CL1/PLXNA3/PAK3/MPL/LIMK1/ASCL1/CALR/CRABP2/RET/NRP1/BIN1/IL6/NTRK2/BMP2/SEMA7A/NKX6-1/RELN/SOX11/SLIT2/CIB1/NEDD9/LRP8/RAC3/SEMA5A/PAX6/SERPINF1/NKX2-2/GFAP/TTBK1/PTN/MDK/LTA/ROBO2/CXCR4/DMTN/DCT/CLEC7A/MAP1B/EPHB2/ELL3/APOA1/FOXG1/HAP1/OTP/ISLR2/MYOG…	95
GOBP_CHROMOSOME_SEPARATION	38/4406	97/18978	0.000310973	0.00408483	UBE2C/CENPF/PLK1/BUB1/DLGAP5/CCNB1/PTTG1/ZWINT/NDC80/TOP2A/BUB1B/AURKB/NCAPH/ESPL1/TACC3/CENPE/TTK/TRIP13/MAD2L1/EME1/CDC6/CDT1/ZWILCH/RMI1/USP44/BUB3/DUSP1/CENPX/MAPK15/GEN1/KNTC1/EME2/CENPS/ANAPC11/RAD21/TEX11/TEX14/HFM1	38
GOBP_ANATOMICAL_STRUCTURE_ARRANGEMENT	11/4406	17/18978	0.000311414	0.00408483	KIF14/PLXNA4/EGR2/PLXNA3/KCNA2/NRP1/SEMA3F/SEMA3A/PAX2/HOXB2/HOXB1	11
GOBP_CALCIUM_ION_REGULATED_EXOCYTOSIS_OF_NEUROTRANSMITTER	11/4406	17/18978	0.000311414	0.00408483	UNC13A/SYT5/STXBP1/SYT1/RIMS3/SYT7/DOC2B/UNC13C/RIMS2/RIMS1/SYT4	11
GOBP_POSITIVE_REGULATION_OF_NEUROTRANSMITTER_SECRETION	11/4406	17/18978	0.000311414	0.00408483	CDK5/SNCA/STX1A/STXBP1/SYT1/SLC4A8/KMO/NLGN1/BAIAP3/ADORA2A/CNR1	11
GOBP_RESPONSE_TO_VITAMIN_A	11/4406	17/18978	0.000311414	0.00408483	CAT/ALDH1A2/TYMS/CYP26B1/CYP1A1/EPO/GATA4/RARA/TSHB/MAP1B/SLC34A1	11
REACTOME_ACYL_CHAIN_REMODELLING_OF_PI	11/4406	17/18978	0.000311414	0.00408483	MBOAT7/PLA2R1/PLA2G4D/PLA2G10/PLAAT3/PLA2G5/PLA2G4F/PLA2G4A/PLA2G2F/PLA2G2D/PLA2G2A	11
GOBP_PHOSPHATIDYLINOSITOL_3_KINASE_SIGNALING	52/4406	144/18978	0.000313578	0.00410728	CAT/CEP55/MYOC/FN1/LEP/TYRO3/UNC5B/PEAR1/PREX2/MAZ/TEK/ANGPT1/KIT/PDGFD/IGF1/DAB2IP/FGF2/DCN/SLC9A3R1/PIK3R1/MYDGF/KDR/PPP1R16B/PDGFA/NTRK2/RELN/HTR2A/GATA3/PIK3C2G/PDGFRA/CSF3/ERBB2/LIME1/ERBB3/IL18/RASGRP1/EGFR/SELP/NYAP1/OSM/SERPINA12/EDN1/MYO16/HGF/TWIST1/F2/EGF/AGT/PIP5K1B/FLT3/CCL5/NTRK3	52
MODULE_125	21/4406	44/18978	0.000314417	0.00411234	CENPF/RRM2/TOP2A/CDC45/CENPE/FEN1/PCNA/POLE2/ORC1/BLM/CDC7/CHAF1B/RFC2/LIG1/BRCA2/RFC4/CHAF1A/MCM6/TERT/S100A11/RNASEH2A	21
GOBP_SECONDARY_METABOLIC_PROCESS	26/4406	59/18978	0.000319626	0.00417446	FMO2/AKR1C1/ZEB2/AKR1C3/TYRP1/SLC7A11/TRPC1/CYP1A1/GIPC1/AKR1C2/AKR7A3/CYP3A4/TH/DCT/CYP1A2/PMEL/SLC45A2/SULT1C4/ACMSD/CITED1/CYP2W1/SLC24A5/CYP2A7/CYP2A6/CYP2A13/TYR	26
GOBP_MEMBRANE_DEPOLARIZATION_DURING_CARDIAC_MUSCLE_CELL_ACTION_POTENTIAL	13/4406	22/18978	0.000320462	0.00417936	SCN4B/ATP1A2/HCN2/ANK2/CACNA2D1/SCN2B/SCN5A/SCN3B/KCNJ2/CAV3/CACNA1D/CACNA1G/HCN4	13
GOBP_NEGATIVE_CHEMOTAXIS	22/4406	47/18978	0.000322532	0.00420033	PLXNA4/SEMA3G/SLIT3/LRTM2/PLXNA3/PDGFA/SEMA7A/SEMA3F/FLRT2/SLIT2/SEMA3D/SEMA5A/SEMA3A/NRG1/DPP4/ROBO2/SEMA6A/APOA1/SEMA6D/SLIT1/LGR6/LRTM1	22
GOBP_RENAL_SYSTEM_VASCULATURE_DEVELOPMENT	16/4406	30/18978	0.000333668	0.00432673	CD34/PECAM1/PKD2/TEK/ANGPT1/EGR1/WT1/PDGFD/CFLAR/ACTA2/NRP1/PDGFA/PDGFRA/SERPINB7/TCF21/OSR1	16
MODULE_134	16/4406	30/18978	0.000333668	0.00432673	OXTR/EDNRB/AVPR1A/GPR17/HCRTR1/CCR4/NTSR1/CXCR4/CCL13/MAS1/CXCR5/CX3CR1/CCKAR/NPY1R/GALR3/OPRK1	16
REACTOME_FOXO_MEDIATED_TRANSCRIPTION_OF_OXIDATIVE_STRESS_METABOLIC_AND_NEURONAL_GENES	16/4406	30/18978	0.000333668	0.00432673	CAT/PLXNA4/FOXO1/ABCA6/NR3C1/PCK1/FOXO6/FOXO4/SREBF1/IGFBP1/FBXO32/AGRP/GCK/PPARGC1A/RETN/NPY	16
GOBP_CELLULAR_RESPONSE_TO_PEPTIDE_HORMONE_STIMULUS	94/4406	294/18978	0.000337126	0.00436533	CAV1/SIK2/SORBS1/SLC2A4/CRHBP/LPL/CAV2/PPARG/GJB2/PDE3B/CCNA2/GHR/RHOQ/FOXO1/PDK4/LEP/ZNF106/GPLD1/CDC6/PARP1/TNS2/KANK1/PCK1/STAT5B/PID1/KL/EIF4EBP2/BRIP1/ADIPOQ/TRIB3/TRARG1/KAT2B/MGARP/STAT5A/CFLAR/SOCS3/FOXO4/GLP2R/LHCGR/SLC22A12/ECHDC3/PIK3R1/TBC1D4/SLC27A4/UMODL1/FER/BAIAP2L1/RAB31/NKX6-1/GDF15/NR4A3/NR4A1/CRHR2/FFAR3/FUT7/TRIM72/IRS2/STAT1/ERFE/CPEB1/RARRES2/CYP11A1/SREBF1/ACTN2/RPE65/MAP1…	94
GOBP_POSITIVE_REGULATION_OF_CELL_JUNCTION_ASSEMBLY	40/4406	104/18978	0.000343716	0.00443982	CAV1/FERMT2/OXTR/MYOC/ITGB1BP1/CRB3/TEK/SYNDIG1/CBLN2/LRTM2/CNTNAP2/CLDN5/PPM1F/NRP1/CLDN19/KDR/NTRK2/EPHB1/FLRT2/LRRN3/EPHA2/SFRP1/LRRTM2/SLITRK6/CLDN3/EPHB2/NLGN1/ST8SIA2/SLITRK2/THBS2/ADGRB3/AGT/NRXN1/ASIC2/CBLN1/ACE2/SLITRK3/WNT7A/SLITRK1/HRG	40
GOBP_ENDODERM_DEVELOPMENT	32/4406	78/18978	0.000343857	0.00443982	COL11A1/INHBA/ITGA7/MACROH2A1/FN1/SOX17/SOX7/HOXC11/COL5A1/DUSP1/COL5A2/MMP9/LAMC1/MMP14/LHX1/GATA4/COL12A1/LAMA3/PAX9/HMGA2/NODAL/SOX2/LAMB3/DKK1/COL8A1/EOMES/TBX20/VTN/ONECUT1/ARC/FGF8/MMP8	32
GOBP_NEGATIVE_REGULATION_OF_MYELOID_CELL_DIFFERENTIATION	36/4406	91/18978	0.000354155	0.00456629	INHBA/HMGB3/STAT5B/ADIPOQ/GPR68/H4C9/H4C5/ZFP36/H4C14/H4C4/HOXA5/ZBTB16/TLR4/H4C8/TMEM178A/PIK3R1/H4C12/H4C11/MEIS2/CIB1/RARA/HOXA7/ZFPM1/SFRP1/H4C3/INHA/TLR3/H4C2/CARTPT/H4-16/PF4/H4C1/H4C15/HOXA9/H4C13/H4C6	36
GOBP_ALCOHOL_METABOLIC_PROCESS	112/4406	361/18978	0.000359472	0.00462827	RDH5/CAT/LIPE/PLPP3/LEPR/ACSS2/APOB/GPD1/RETSAT/PLPP1/RBP4/LEP/PNPLA2/ADH1A/DGAT2/CEBPA/SQLE/CES1/ALDH2/PCK1/ALDH1A1/ADH1B/EDNRB/FGF1/ITPKA/CETP/SNCA/ADCYAP1R1/AKR1C1/ALDH1A2/IGF1/HSD17B7/PGP/FGF2/PECR/AKR1C3/ABCA5/ADH4/ACAA2/VLDLR/DPM2/CLCN2/IDH2/ADH1C/INPP1/DEGS2/CUBN/RDH16/LHCGR/PTH1R/SORD/ABCA1/ACADL/BMP2/CYP1A1/EBP/GK/SCARF1/BMP6/AKR1C2/DHRS3/P2RY6/FDXR/DHRS13/DKK3/CACNA1H/DISP3/MIOX/CYP3A4/…	112
GOBP_POSITIVE_REGULATION_OF_NERVOUS_SYSTEM_DEVELOPMENT	87/4406	269/18978	0.000362804	0.00466455	WDR62/ASPM/ASPA/PLXNA4/E2F1/OXTR/FN1/MME/ITPKA/SYNDIG1/CBLN2/XRCC2/CXCL12/LRTM2/DIXDC1/KIT/NEURL1/METRN/SHANK3/EGR2/CX3CL1/PLXNA3/PAK3/LIMK1/ASCL1/CRABP2/NRP1/BIN1/IL6/NTRK2/BMP2/EPHB1/SEMA7A/NKX6-1/RELN/SOX11/FLRT2/SLIT2/LRRN3/LRP8/SEMA5A/PAX6/SERPINF1/NKX2-2/GFAP/TTBK1/PTN/MDK/LTA/LRRTM2/ROBO2/CXCR4/DCT/SLITRK6/MAP1B/EPHB2/ELL3/NLGN1/FOXG1/HAP1/ST8SIA2/OTP/SLITRK2/ISLR2/THBS2/IFNG/DMRTA2/ADGRB3…	87
GOBP_MONOCARBOXYLIC_ACID_BIOSYNTHETIC_PROCESS	72/4406	215/18978	0.000367714	0.00472099	ACACB/ACSM5/LPL/ABCD2/PDK4/ANXA1/MLXIPL/CES1/MGLL/SDS/TRIB3/PER2/ALDH1A2/FADS3/QKI/PECR/AKR1C3/ACOT7/PTGIS/AVPR1A/CRABP2/EDN2/ACADL/CYP1A1/PROX1/ACSM3/ACSM2B/BRCA1/RGN/CYP3A4/ALDH1A3/PLA2G10/CYP7A1/CYP46A1/HOGA1/ELOVL3/CYP1A2/SCD/KMO/ACSM2A/EDN1/PLA2G4F/APOA1/MALRD1/ABCB11/ACSM1/FADS2/GSTM2/IDO1/FGFR4/PLA2G4A/XBP1/APOC1/FADS6/ELOVL2/GAMT/DHRS9/CYP39A1/ACMSD/PLP1/PTGS2/PLA2G3/APOC2/RBP1/ALOXE3/AVP…	72
GOBP_DETECTION_OF_ABIOTIC_STIMULUS	50/4406	138/18978	0.000369677	0.00473948	COL11A1/SLC24A2/NMT2/TIMELESS/PKD2/CXCL12/TRPA1/KIT/TRPM3/NR2F6/CHRNA9/TMC2/HPN/TACR1/EPHB1/HTR2A/CDH2/ASIC3/NGFR/NTSR1/LHFPL5/CAV3/CXCR4/GNGT1/RPE65/KCNA1/PRDM12/SLC24A4/RGS9BP/EYS/OPN4/RCVRN/GRK1/SCN1A/REEP6/SAG/GPR52/GNAT1/ANO3/RP1/NPFFR2/TAC1/ASIC2/TCAP/TRPM8/CALCA/DRGX/AIPL1/GUCY2F/OTOP1	50
REACTOME_INTERLEUKIN_4_AND_INTERLEUKIN_13_SIGNALING	42/4406	111/18978	0.000372633	0.00476393	BIRC5/MMP1/CCL11/FOXO1/FN1/CD36/ANXA1/S1PR1/MAOA/NDN/FGF2/SAA1/MUC1/FOS/SOCS3/VIM/PIK3R1/BCL6/MMP9/IL6/OPRD1/MMP3/GATA3/RHOU/COL1A2/STAT1/TIMP1/IL18/ZEB1/IL12B/SOX2/OSM/BATF/F13A1/CCND1/HGF/CCL2/TWIST1/IL2RG/PTGS2/IL13/FCER2	42
REACTOME_O_LINKED_GLYCOSYLATION	42/4406	111/18978	0.000372633	0.00476393	ADAMTS5/ADAMTS14/GALNT15/ST6GALNAC3/THSD1/ADAMTS1/MUC1/ADAMTSL2/ADAMTSL4/ADAMTS20/THSD7B/B4GALT6/POMK/SEMA5A/MUC5AC/GALNT6/THSD7A/ST3GAL4/MUC5B/GALNT7/ADAMTS6/B3GNT4/MUC13/GALNT8/ADAMTS19/ADAMTS9/GCNT3/GALNT5/CFP/MUC21/ADAMTS3/ADAMTS18/MUC3A/THBS2/A4GNT/GCNT4/GALNT14/ADAMTS8/MUC15/MUC7/MUC6/B3GNT6	42
GOBP_PROTEIN_CONTAINING_COMPLEX_REMODELING	17/4406	33/18978	0.000375531	0.00479423	LPL/APOB/CETP/ABCA5/PLTP/PLA2G10/PLA2G5/APOA1/APOC1/AGT/MPO/PLA2G3/APOC2/PLA2G2A/APOA5/APOC3/APOA2	17
GOBP_TISSUE_REGENERATION	30/4406	72/18978	0.000379014	0.00483189	EZH2/TGFBR2/MYMX/ANXA1/BCL9/IGF1/CFLAR/YAP1/CAPN3/GATA4/PTN/MDK/CCN3/SPAAR/FZD7/SOX2/HOPX/IGFBP1/SGCA/EYS/WNT10B/EPPK1/MSTN/APOD/LGR6/APOA5/MYMK/WNT7A/PLG/MYOD1	30
GOBP_AMEBOIDAL_TYPE_CELL_MIGRATION	144/4406	482/18978	0.000383023	0.00487615	ACVR1C/PPARG/ANLN/PLPP3/DDR2/ANGPT4/SEMA3G/TGFBR2/FN1/AKAP12/KLF4/ITGB1BP1/ATOH8/GPLD1/ANXA1/S100P/MMRN2/LGALS12/GFUS/ENPP2/KANK1/EDNRB/AMOTL2/CDH5/FGF1/SOX17/TEK/ANGPT1/ARID5B/RHOJ/WDPCP/KIT/PTPRM/LAMTOR2/RGCC/KANK2/STAT5A/P2RY12/MEOX2/DAAM2/ZEB2/DAB2IP/FGF2/GBX2/RAB25/PAK3/MEF2C/DCN/CDH13/ACTA2/PPM1F/CALR/ADGRA2/RET/CLEC14A/NRP1/PRKD1/CRB2/ACVRL1/TACR1/EDN2/FLT4/MMP9/AMOTL1/FER/ATP2B4/KDR/FSTL1…	144
GOBP_REGULATION_OF_LEUKOCYTE_MIGRATION	73/4406	219/18978	0.000392233	0.00498356	LYVE1/VEGFD/ANO6/ANXA1/JAM2/ADAM8/CXCL10/TNFRSF18/CXCL12/PDGFD/S100A14/P2RY12/CX3CL1/S100A7/DUSP1/MMP28/CALR/CD200/TACR1/PYCARD/EDN2/BST1/PTGER4/XG/CD99L2/IL6/F7/CCL28/SLIT2/MMP14/NOD2/CCL7/FUT7/JAM3/ELANE/PTN/HOXA7/FADD/MDK/CCN3/DPP4/CCL20/SLAMF8/RARRES2/ST3GAL4/CCL21/SELP/CCR7/C5AR2/CXCR3/ECM1/EDN1/CXCL13/CXCL17/CCL24/IL1R1/CCL2/SELE/CCL25/GPR18/EDN3/RHOH/MSTN/STAP1/CX3CR1/CCL5/APOD/IL34/CCL1/C…	73
GOBP_ADAPTIVE_THERMOGENESIS	56/4406	159/18978	0.000392557	0.00498356	CAV1/BMP8A/ADAMTS5/LEPR/ACSL1/EPAS1/OXTR/CD36/G0S2/LEP/ADRB2/HADH/FABP4/SCT/MFAP2/ALDH1A1/EBF2/SCTR/FFAR4/ADIPOQ/CIDEA/PER2/NOVA2/ARRDC3/LAMA4/TLR4/MAP2K6/ABHD6/HOXC10/ACADL/PEMT/ADRB3/PRDM16/NPR3/IL18/PLCL2/CXCR4/ELOVL3/ZNF423/SCD/LGR4/PRLR/LPIN1/ID1/GADD45G/PM20D1/WNT10B/ALPL/TSHR/SLN/PPARGC1A/IL13/ADRB1/FGF21/TRPM8/PHOX2B	56
GOBP_ACUTE_INFLAMMATORY_RESPONSE_TO_ANTIGENIC_STIMULUS	14/4406	25/18978	0.000405865	0.00513813	FCGR1A/GATA3/FUT7/ELANE/FCGR3A/A2M/CCR7/C3/CD6/NLRP6/PLA2G2D/CNR1/IL31RA/NPY	14
GOBP_GLUTAMATE_SECRETION	14/4406	25/18978	0.000405865	0.00513813	SNCA/AVPR1A/NTRK2/STXBP1/GIPC1/TRH/NTSR1/APBA1/KMO/HRH3/ADORA2A/AVP/SYT4/AVPR1B	14
GOBP_LUNG_EPITHELIUM_DEVELOPMENT	18/4406	36/18978	0.000408841	0.0051686	SAV1/FOXJ1/HOXA5/YAP1/ADAMTSL2/ASCL1/THRB/KLF2/FGF7/WNT7B/NFIB/AGR2/FOXA1/STRA6/SPDEF/RCN3/SHH/IL13	18
GOBP_APPENDAGE_MORPHOGENESIS	51/4406	142/18978	0.000413016	0.00520687	SALL4/PITX1/FLVCR1/MAP3K20/RECK/WDPCP/HOXC11/ALDH1A2/FBN2/LEF1/ZBTB16/BAX/PCSK5/BAK1/PKDCC/CRABP2/CYP26B1/HOXC10/MYH3/TP63/GPC3/CHST11/SOX11/RUNX2/PTCH1/DLX5/COL2A1/ALX4/LRP4/COL3A1/OSR1/HOXA10/EN1/ASPH/MSX1/RARB/DKK1/TWIST1/SHH/DLX6/HOXD12/HOXA11/RSPO2/FREM2/ALX3/FGF8/IHH/SP8/WNT7A/HOXD13/FGF4	51
MODULE_223	51/4406	142/18978	0.000413016	0.00520687	UBE2C/CXCL10/LILRB5/EMP1/KLF6/IGF1/LRP1/CCL14/AKR1C3/NRP1/BCL6/IL6/PDGFA/EPS8/MST1R/ZFP36L2/CCN1/CDK5R1/S100B/SERPINF1/PDGFRA/CSF3/PTN/MDK/TIMP1/ERBB2/IL18/TFF3/ZEB1/SELP/HBEGF/LAMP3/ISG20/BST2/OSM/CRIP1/EDN1/SELL/LY6E/CD5/IL2RG/EGF/CSF3R/PPBP/CD2/HP/GRPR/CD79A/FGB/FGG/FGF4	51
GOBP_ENTERIC_NERVOUS_SYSTEM_DEVELOPMENT	10/4406	15/18978	0.000417775	0.00525227	EDNRB/RHOXF1/RET/KIF26A/TLX2/GDNF/ARX/SOX10/ISX/PHOX2B	10
GOBP_INHIBITORY_POSTSYNAPTIC_POTENTIAL	10/4406	15/18978	0.000417775	0.00525227	INSYN2A/NPAS4/NTSR1/DRD4/RIMS2/ABAT/INSYN1/RIMS1/ADORA2A/CHRNA4	10
GOBP_ORGANIC_ACID_BIOSYNTHETIC_PROCESS	100/4406	318/18978	0.00042982	0.00539623	ACACB/ACSM5/LPL/ABCD2/PYCR1/BHMT2/CDO1/PDK4/ANXA1/MLXIPL/CES1/ALDH1A1/GGTA1/MGLL/SDS/PYCR3/ALDH18A1/TRIB3/AASS/PER2/ALDH1A2/FADS3/QKI/PECR/AKR1C3/SHMT1/SEPHS2/ACOT7/PTGIS/AVPR1A/CRABP2/EDN2/ACADL/ATP2B4/CYP1A1/PROX1/ACSM3/SDSL/ACSM2B/DPYD/SLC1A3/PSPH/OTC/BRCA1/RGN/CYP3A4/ALDH1A3/PLA2G10/CYP7A1/CYP46A1/HOGA1/ELOVL3/PLA2G5/CYP1A2/SCD/KMO/ACSM2A/EDN1/CBS/PLA2G4F/APOA1/MALRD1/ABCB11/ACSM1/FADS2/GSTM2…	100
GOBP_DEVELOPMENTAL_GROWTH_INVOLVED_IN_MORPHOGENESIS	77/4406	234/18978	0.000430445	0.00539661	AURKA/CCL11/PLXNA4/SEMA3G/TGFBR2/KIF26B/FN1/SPRY2/SLIT3/CDK5/S1PR1/FGF1/NRN1/CXCL12/LHX2/NDN/PRKN/DPYSL2/SPRY1/PLXNA3/LIMK1/YAP1/KDM5B/UNC13A/SIX4/CRABP2/NRP1/EDN2/SPP1/EMX1/SEMA7A/NKX6-1/RNF157/SEMA3F/SLIT2/SEMA3D/CDK5R1/LHX1/SYT1/WNT7B/SEMA5A/TRIM46/SEMA3A/TNR/RTN4R/CYFIP2/KIAA0319/SFRP1/FSTL4/CXCR4/PTPRS/MAP1B/SEMA6A/SYT17/EDN1/DRAXIN/SEMA6D/RIMS2/MT3/ST8SIA2/ESR1/ISLR2/CPNE9/SPAG6/SHH/EDN3/OS…	77
GOBP_EATING_BEHAVIOR	19/4406	39/18978	0.000433831	0.00542409	OXTR/LEP/RMI1/TACR1/OPRD1/GDF15/TRH/TH/PRLH/GFRAL/TCF15/SLC24A4/AGRP/ADORA2A/CCK/GHSR/OPRK1/NPY/IAPP	19
GOBP_POSITIVE_REGULATION_OF_FATTY_ACID_METABOLIC_PROCESS	19/4406	39/18978	0.000433831	0.00542409	PPARG/ABCD2/ANXA1/MLXIPL/ADIPOQ/AVPR1A/PPARA/NR4A3/IRS2/RGN/APOA1/TWIST1/PTGS2/PLA2G3/APOC2/PPARGC1A/AVP/APOA5/GHSR	19
GOBP_REGULATION_OF_G_PROTEIN_COUPLED_RECEPTOR_SIGNALING_PATHWAY	50/4406	139/18978	0.000448864	0.00560163	NMT2/ADRB2/GRK3/MGLL/GPRASP1/SNCA/MRAP/STMN1/ARRDC3/RAMP1/GRK5/ABHD6/ATP2B4/APLP1/RGS2/RNF157/RGS6/RGS4/ADRB3/TMOD2/MET/GNG4/PTGDR2/GNG7/CHGA/SLC24A4/EDN1/KCTD16/CAMK2A/C3/ADM/PRKCA/SYP/GRK1/F2/CALCR/RGS7/KCTD8/FRMPD1/SAG/GAS2L2/DRD2/CCL5/GNAT1/MRAP2/BECN2/FGF8/GRM5/AIPL1/GUCY2F	50
GOBP_POSITIVE_REGULATION_OF_PHOSPHATIDYLINOSITOL_3_KINASE_SIGNALING	32/4406	79/18978	0.00045069	0.00560163	CAT/MYOC/FN1/LEP/UNC5B/MAZ/TEK/ANGPT1/KIT/PDGFD/IGF1/FGF2/DCN/MYDGF/KDR/PDGFA/NTRK2/RELN/PDGFRA/CSF3/ERBB3/IL18/SELP/OSM/SERPINA12/HGF/F2/EGF/AGT/FLT3/CCL5/NTRK3	32
GOBP_COLLAGEN_CATABOLIC_PROCESS	20/4406	42/18978	0.000451117	0.00560163	MMP11/MMP13/MMP1/ADAMTS14/MMP10/VSIR/MMP28/MMP9/FAP/MMP27/MMP3/MMP14/MMP19/TMPRSS6/MMP12/PRSS2/ADAMTS3/MMP25/PRTN3/MMP8	20
GOBP_NEGATIVE_REGULATION_OF_METAPHASE_ANAPHASE_TRANSITION_OF_CELL_CYCLE	20/4406	42/18978	0.000451117	0.00560163	CENPF/PLK1/BUB1/CCNB1/ZWINT/NDC80/BUB1B/AURKB/TTK/TRIP13/MAD2L1/CDT1/ZWILCH/USP44/BUB3/DUSP1/GEN1/KNTC1/RAD21/TEX14	20
KEGG_TYROSINE_METABOLISM	20/4406	42/18978	0.000451117	0.00560163	AOC3/ADH1A/ADH1B/MAOA/IL4I1/AOC2/HPD/ADH4/ADH1C/TYRP1/AOX1/TPO/ALDH1A3/TH/DCT/ADH6/PNMT/ALDH3A1/HGD/TYR	20
[truncated: 8,346 more rows]
