# Supplementary material for: Identifying traditional Chinese medicine combinations for breast cancer treatment based on transcriptional regulation and chemical structure
Source: Chin Med. 2025 Feb 14;20:23. doi: 10.1186/s13020-025-01074-5 (PMC11829537; doi:10.1186/s13020-025-01074-5)
Supplement: Supplementary file 3 — Additional file 3. Supplementary Table 3. [file 13020_2025_1074_MOESM3_ESM.xlsx]

## Sheet: Sheet1
Gene set term	pvalue	p.adjust (BH)
GOBP_PHOSPHATIDYLINOSITOL_3_KINASE_SIGNALING	3.90688e-103	3.35992e-100
REACTOME_CONSTITUTIVE_SIGNALING_BY_ABERRANT_PI3K_IN_CANCER	2.2634e-94	9.73262e-92
GOBP_PEPTIDYL_TYROSINE_MODIFICATION	6.20365e-91	1.77838e-88
REACTOME_PI3K_AKT_SIGNALING_IN_CANCER	7.53892e-88	1.62087e-85
GOBP_POSITIVE_REGULATION_OF_PROTEIN_KINASE_B_SIGNALING	9.29601e-85	1.59891e-82
GOBP_POSITIVE_REGULATION_OF_PHOSPHATIDYLINOSITOL_3_KINASE_SIGNALING	6.45948e-84	9.25859e-82
GOBP_INOSITOL_LIPID_MEDIATED_SIGNALING	1.49845e-83	1.84096e-81
GOBP_POSITIVE_REGULATION_OF_KINASE_ACTIVITY	1.46293e-82	1.57265e-80
GOBP_REGULATION_OF_PHOSPHATIDYLINOSITOL_3_KINASE_SIGNALING	2.08949e-74	1.99663e-72
GOBP_POSITIVE_REGULATION_OF_MAPK_CASCADE	9.34055e-58	8.03288e-56
GOBP_FEMALE_SEX_DIFFERENTIATION	3.05707e-52	2.39007e-50
GOBP_DEVELOPMENT_OF_PRIMARY_FEMALE_SEXUAL_CHARACTERISTICS	9.93087e-50	7.11712e-48
MODULE_85	1.3899e-47	9.19475e-46
KEGG_FOCAL_ADHESION	7.50711e-46	4.61151e-44
MODULE_199	1.35105e-42	7.74602e-41
GOBP_SEX_DIFFERENTIATION	3.44828e-39	1.85345e-37
GOBP_POSITIVE_REGULATION_OF_PROTEIN_KINASE_ACTIVITY	3.83529e-35	1.9402e-33
GOBP_POSITIVE_REGULATION_OF_ERK1_AND_ERK2_CASCADE	1.24719e-34	5.95879e-33
GOBP_DEVELOPMENT_OF_PRIMARY_SEXUAL_CHARACTERISTICS	1.46309e-33	6.62239e-32
GOBP_BRANCHING_MORPHOGENESIS_OF_AN_EPITHELIAL_TUBE	4.50641e-32	1.93776e-30
MODULE_63	1.06623e-31	4.36647e-30
GOBP_ERK1_AND_ERK2_CASCADE	6.1307e-31	2.39655e-29
GOBP_MORPHOGENESIS_OF_A_BRANCHING_STRUCTURE	7.33715e-31	2.74346e-29
GOBP_CELLULAR_RESPONSE_TO_PEPTIDE	1.22056e-30	4.37366e-29
GOBP_RESPONSE_TO_STEROID_HORMONE	3.71093e-30	1.27067e-28
GOBP_RHYTHMIC_PROCESS	3.84156e-30	1.27067e-28
GOBP_GENITALIA_DEVELOPMENT	8.33279e-30	2.65415e-28
GOBP_RESPONSE_TO_PEPTIDE	8.70702e-30	2.6743e-28
GOBP_REPRODUCTIVE_SYSTEM_DEVELOPMENT	6.07435e-29	1.80136e-27
MODULE_259	1.13296e-28	3.24783e-27
REACTOME_ESR_MEDIATED_SIGNALING	2.88573e-28	8.00558e-27
GOBP_GLAND_DEVELOPMENT	4.05767e-28	1.05745e-26
GOBP_RESPONSE_TO_NICOTINE	4.05755e-28	1.05745e-26
GOBP_OVULATION_CYCLE	1.21254e-27	3.06703e-26
GOBP_REGULATION_OF_PHOSPHOLIPASE_ACTIVITY	1.96972e-27	4.83988e-26
GOBP_CELLULAR_RESPONSE_TO_PEPTIDE_HORMONE_STIMULUS	8.17627e-27	1.95322e-25
GOBP_NEURON_MIGRATION	2.86269e-25	6.65383e-24
REACTOME_SIGNALING_BY_NUCLEAR_RECEPTORS	1.13273e-24	2.56354e-23
GOBP_EPITHELIAL_TUBE_MORPHOGENESIS	3.4662e-24	7.64343e-23
GOBP_RESPONSE_TO_PEPTIDE_HORMONE	4.77186e-24	1.02595e-22
GOBP_REGULATION_OF_PEPTIDYL_TYROSINE_PHOSPHORYLATION	8.06482e-24	1.69165e-22
GOBP_POSITIVE_REGULATION_OF_PEPTIDYL_TYROSINE_PHOSPHORYLATION	1.26519e-22	2.59063e-21
GOBP_REGULATION_OF_CELL_SUBSTRATE_ADHESION	3.30525e-22	6.6105e-21
GOBP_RESPONSE_TO_INSULIN	4.20559e-22	8.22001e-21
GOBP_REGULATION_OF_LIPASE_ACTIVITY	2.56255e-21	4.89732e-20
GOBP_UTERUS_DEVELOPMENT	8.74678e-21	1.63527e-19
GOBP_WOUND_HEALING	1.27241e-20	2.32823e-19
GOBP_RESPONSE_TO_KETONE	2.33118e-20	4.17669e-19
GOBP_REGULATION_OF_DEVELOPMENTAL_GROWTH	6.16515e-20	1.08205e-18
GOBP_POSITIVE_REGULATION_OF_CELL_ADHESION	1.13473e-19	1.95174e-18
GOBP_LIMBIC_SYSTEM_DEVELOPMENT	1.48323e-19	2.50113e-18
GOBP_GLAND_MORPHOGENESIS	1.76545e-19	2.90987e-18
GOBP_POSITIVE_REGULATION_OF_CELL_JUNCTION_ASSEMBLY	1.79329e-19	2.90987e-18
GOBP_EPITHELIAL_CELL_PROLIFERATION	5.38356e-19	8.57382e-18
GOBP_NEGATIVE_REGULATION_OF_NEURON_APOPTOTIC_PROCESS	7.50136e-19	1.17294e-17
GOBP_NEGATIVE_REGULATION_OF_NEURON_DEATH	1.0688e-18	1.64138e-17
GOBP_FOREBRAIN_DEVELOPMENT	1.1252e-18	1.69766e-17
GOBP_POSITIVE_REGULATION_OF_EPITHELIAL_CELL_PROLIFERATION	1.54806e-18	2.26393e-17
GOBP_GLIAL_CELL_DIFFERENTIATION	1.55316e-18	2.26393e-17
MODULE_27	2.01114e-18	2.88263e-17
GOBP_DIGESTIVE_SYSTEM_DEVELOPMENT	2.22648e-18	3.13897e-17
GOBP_REGULATION_OF_CELL_JUNCTION_ASSEMBLY	5.27434e-18	7.31602e-17
GOBP_RESPONSE_TO_ETHANOL	1.98512e-17	2.70985e-16
GOBP_POSITIVE_REGULATION_OF_CELL_DEVELOPMENT	2.49521e-17	3.35294e-16
GOBP_AXON_DEVELOPMENT	4.59602e-17	6.08089e-16
GOBP_RESPONSE_TO_MOLECULE_OF_BACTERIAL_ORIGIN	7.45475e-17	9.71376e-16
GOBP_OVULATION_CYCLE_PROCESS	8.27886e-17	1.06266e-15
GOBP_NEURON_DEATH	1.06002e-16	1.34061e-15
GOBP_REGULATION_OF_CHEMOTAXIS	3.1235e-16	3.89305e-15
GOBP_RESPONSE_TO_CORTICOSTEROID	3.27995e-16	4.02965e-15
GOBP_POSITIVE_REGULATION_OF_CELL_SUBSTRATE_ADHESION	6.27207e-16	7.59715e-15
REACTOME_INTERLEUKIN_4_AND_INTERLEUKIN_13_SIGNALING	8.9465e-16	1.06861e-14
MODULE_404	9.78271e-16	1.15248e-14
GOBP_COLUMNAR_CUBOIDAL_EPITHELIAL_CELL_DIFFERENTIATION	1.36188e-15	1.58273e-14
GOBP_CELL_CHEMOTAXIS	2.84214e-15	3.25899e-14
GOBP_CELL_SUBSTRATE_ADHESION	6.48801e-15	7.3417e-14
GOBP_AMEBOIDAL_TYPE_CELL_MIGRATION	7.58761e-15	8.47448e-14
GOBP_REGULATION_OF_BODY_FLUID_LEVELS	3.49621e-14	3.8548e-13
GOBP_REGULATION_OF_CELL_CELL_ADHESION	4.69739e-14	5.11361e-13
GOBP_CELL_JUNCTION_ASSEMBLY	7.48284e-14	8.04405e-13
GOBP_POSITIVE_REGULATION_OF_SYNAPTIC_TRANSMISSION	1.06984e-13	1.13588e-12
GOBP_POSITIVE_CHEMOTAXIS	1.59746e-13	1.67539e-12
GOBP_RESPONSE_TO_ALCOHOL	2.30755e-13	2.39096e-12
KEGG_CYTOKINE_CYTOKINE_RECEPTOR_INTERACTION	3.74977e-13	3.83905e-12
GOBP_POSITIVE_REGULATION_OF_NERVOUS_SYSTEM_DEVELOPMENT	4.50902e-13	4.56206e-12
GOBP_HEMOSTASIS	4.85088e-13	4.85088e-12
GOBP_TELENCEPHALON_DEVELOPMENT	4.92618e-13	4.86956e-12
HALLMARK_ESTROGEN_RESPONSE_LATE	9.45622e-13	9.2413e-12
GOBP_GLIOGENESIS	1.8553e-12	1.79276e-11
GOBP_CELLULAR_HORMONE_METABOLIC_PROCESS	2.64267e-12	2.52522e-11
GOBP_FOREBRAIN_CELL_MIGRATION	2.94434e-12	2.78256e-11
REACTOME_GRB7_EVENTS_IN_ERBB2_SIGNALING	3.48242e-12	3.2553e-11
GOBP_REGULATION_OF_VASCULATURE_DEVELOPMENT	3.89774e-12	3.60436e-11
GOBP_SYNAPSE_ORGANIZATION	4.0726e-12	3.72599e-11
GOBP_MALE_SEX_DIFFERENTIATION	7.08947e-12	6.41784e-11
GOBP_STEROID_METABOLIC_PROCESS	7.76891e-12	6.95965e-11
GOBP_REGULATION_OF_CELL_DEVELOPMENT	8.30736e-12	7.35942e-11
GOBP_HIPPOCAMPUS_DEVELOPMENT	8.38631e-12	7.35942e-11
GOBP_METANEPHRIC_GLOMERULUS_DEVELOPMENT	1.06145e-11	9.22071e-11
GOBP_PALLIUM_DEVELOPMENT	1.2358e-11	1.06278e-10
HALLMARK_ESTROGEN_RESPONSE_EARLY	1.29474e-11	1.10245e-10
GOBP_ADAPTIVE_THERMOGENESIS	2.26341e-11	1.90836e-10
GOBP_RESPONSE_TO_ESTRADIOL	2.92174e-11	2.43951e-10
GOBP_REGULATION_OF_LIPID_METABOLIC_PROCESS	3.1938e-11	2.64103e-10
GOBP_MULTICELLULAR_ORGANISMAL_RESPONSE_TO_STRESS	3.2427e-11	2.65593e-10
GOBP_RESPONSE_TO_XENOBIOTIC_STIMULUS	4.46727e-11	3.62439e-10
GOBP_NEGATIVE_REGULATION_OF_CELL_ADHESION	4.78731e-11	3.84775e-10
GOBP_REGULATION_OF_NERVOUS_SYSTEM_DEVELOPMENT	5.61202e-11	4.46883e-10
MODULE_220	7.06589e-11	5.57492e-10
GOBP_CELL_MATURATION	7.1644e-11	5.60126e-10
GOBP_REGULATION_OF_REPRODUCTIVE_PROCESS	8.42942e-11	6.5309e-10
GOBP_HEART_PROCESS	1.11559e-10	8.49087e-10
GOBP_MEMBRANE_DEPOLARIZATION	1.11566e-10	8.49087e-10
GOBP_HORMONE_METABOLIC_PROCESS	1.43554e-10	1.08295e-09
GOBP_RESPONSE_TO_MECHANICAL_STIMULUS	1.64747e-10	1.23202e-09
GOBP_CELL_GROWTH	2.20298e-10	1.63325e-09
GOBP_CELL_FATE_COMMITMENT	3.27823e-10	2.40964e-09
GOBP_TEMPERATURE_HOMEOSTASIS	3.60398e-10	2.62663e-09
GOBP_POSITIVE_REGULATION_OF_LIPID_METABOLIC_PROCESS	3.82698e-10	2.76572e-09
GOBP_POSITIVE_REGULATION_OF_CELL_DIVISION	4.05743e-10	2.90783e-09
GOBP_REGULATION_OF_HORMONE_LEVELS	4.10609e-10	2.91838e-09
GOBP_REGULATION_OF_SYNAPSE_STRUCTURE_OR_ACTIVITY	4.22892e-10	2.98104e-09
GOBP_REGULATION_OF_TRANS_SYNAPTIC_SIGNALING	6.72435e-10	4.70158e-09
GOBP_REGULATION_OF_CYTOSOLIC_CALCIUM_ION_CONCENTRATION	7.37057e-10	5.11185e-09
REACTOME_TRANSCRIPTIONAL_REGULATION_BY_RUNX1	7.79111e-10	5.36028e-09
REACTOME_ESTROGEN_DEPENDENT_GENE_EXPRESSION	7.89373e-10	5.38778e-09
GOBP_REGULATION_OF_MEMBRANE_POTENTIAL	8.65887e-10	5.86349e-09
GOBP_SENSORY_SYSTEM_DEVELOPMENT	2.36146e-09	1.5866e-08
GOBP_DETECTION_OF_TEMPERATURE_STIMULUS	2.62228e-09	1.74818e-08
HALLMARK_HYPOXIA	4.16057e-09	2.75238e-08
GOBP_RESPONSE_TO_RETINOIC_ACID	4.47776e-09	2.9396e-08
GOBP_REGULATION_OF_NEUROGENESIS	5.71599e-09	3.72405e-08
MODULE_57	5.94786e-09	3.84598e-08
GOBP_STEROID_CATABOLIC_PROCESS	7.01574e-09	4.50264e-08
GOBP_MESONEPHROS_DEVELOPMENT	7.37274e-09	4.66217e-08
GOBP_TRANSDIFFERENTIATION	7.34761e-09	4.66217e-08
GOBP_CAMERA_TYPE_EYE_DEVELOPMENT	7.72814e-09	4.85124e-08
GOBP_REGULATION_OF_RESPONSE_TO_WOUNDING	8.0152e-09	4.99498e-08
GOBP_REGULATION_OF_LIPID_CATABOLIC_PROCESS	8.85308e-09	5.47745e-08
GOBP_RESPONSE_TO_EXTRACELLULAR_STIMULUS	1.05835e-08	6.50127e-08
GOBP_REGULATION_OF_INFLAMMATORY_RESPONSE	1.10531e-08	6.74161e-08
GOBP_UROGENITAL_SYSTEM_DEVELOPMENT	1.26365e-08	7.6531e-08
GOBP_NEUROBLAST_PROLIFERATION	1.56369e-08	9.40403e-08
GOBP_MULTI_MULTICELLULAR_ORGANISM_PROCESS	1.6844e-08	1.00596e-07
GOBP_COGNITION	2.01617e-08	1.1958e-07
GOBP_LEUKOCYTE_MIGRATION	3.34648e-08	1.97121e-07
GOBP_DEVELOPMENTAL_GROWTH_INVOLVED_IN_MORPHOGENESIS	4.17495e-08	2.44249e-07
GOBP_C21_STEROID_HORMONE_METABOLIC_PROCESS	4.29182e-08	2.49389e-07
GOBP_POSITIVE_REGULATION_OF_TRANSMEMBRANE_TRANSPORT	5.09675e-08	2.94175e-07
GOBP_CELLULAR_KETONE_METABOLIC_PROCESS	5.94172e-08	3.40659e-07
GOBP_SENSORY_PERCEPTION_OF_TEMPERATURE_STIMULUS	6.4032e-08	3.64686e-07
GOBP_CYTOKINE_MEDIATED_SIGNALING_PATHWAY	8.9531e-08	5.06557e-07
GOBP_CELLULAR_RESPONSE_TO_RETINOIC_ACID	1.0179e-07	5.72152e-07
GOBP_ANATOMICAL_STRUCTURE_MATURATION	1.09177e-07	6.08402e-07
GOBP_REGULATION_OF_WOUND_HEALING	1.09654e-07	6.08402e-07
MODULE_123	1.1762e-07	6.4429e-07
REACTOME_FOXO_MEDIATED_TRANSCRIPTION_OF_OXIDATIVE_STRESS_METABOLIC_AND_NEURONAL_GENES	1.17417e-07	6.4429e-07
GOBP_SYNAPSE_ASSEMBLY	1.67611e-07	9.12312e-07
GOBP_NEGATIVE_REGULATION_OF_RESPONSE_TO_EXTERNAL_STIMULUS	1.77223e-07	9.58564e-07
MODULE_451	1.94354e-07	1.04465e-06
GOBP_POSITIVE_REGULATION_OF_HORMONE_SECRETION	2.0181e-07	1.07799e-06
GOBP_POSITIVE_REGULATION_OF_LIPID_KINASE_ACTIVITY	2.04602e-07	1.08616e-06
GOBP_REGULATION_OF_BEHAVIOR	2.2251e-07	1.17398e-06
KEGG_CALCIUM_SIGNALING_PATHWAY	2.99269e-07	1.56934e-06
GOBP_CALCIUM_MEDIATED_SIGNALING	3.70073e-07	1.92886e-06
GOBP_ACTOMYOSIN_STRUCTURE_ORGANIZATION	4.27826e-07	2.21645e-06
GOBP_RESPONSE_TO_DIETARY_EXCESS	4.75924e-07	2.45087e-06
GOBP_REGULATION_OF_ACTIN_FILAMENT_BASED_PROCESS	5.36031e-07	2.74397e-06
GOBP_GLOMERULUS_DEVELOPMENT	5.40054e-07	2.7482e-06
GOBP_SENSORY_ORGAN_MORPHOGENESIS	5.76519e-07	2.89945e-06
GOBP_ACTIN_FILAMENT_ORGANIZATION	5.73307e-07	2.89945e-06
GOBP_ODONTOGENESIS	6.58959e-07	3.29479e-06
GOBP_REGULATION_OF_KIDNEY_DEVELOPMENT	7.1228e-07	3.54082e-06
REACTOME_MET_ACTIVATES_PTK2_SIGNALING	7.41092e-07	3.66287e-06
GOBP_RESPIRATORY_SYSTEM_DEVELOPMENT	8.24842e-07	4.05351e-06
GOBP_REGULATION_OF_CALCIUM_ION_TRANSPORT	1.07891e-06	5.27194e-06
HALLMARK_ANGIOGENESIS	1.13278e-06	5.50392e-06
GOBP_GLIAL_CELL_DERIVED_NEUROTROPHIC_FACTOR_RECEPTOR_SIGNALING_PATHWAY	1.21463e-06	5.86845e-06
GOBP_ENDOCRINE_SYSTEM_DEVELOPMENT	1.26769e-06	6.09057e-06
GOBP_CEREBRAL_CORTEX_GABAERGIC_INTERNEURON_DIFFERENTIATION	1.37074e-06	6.54911e-06
REACTOME_MET_PROMOTES_CELL_MOTILITY	1.41353e-06	6.71624e-06
REACTOME_HIGHLY_CALCIUM_PERMEABLE_POSTSYNAPTIC_NICOTINIC_ACETYLCHOLINE_RECEPTORS	1.52672e-06	7.21419e-06
GOBP_SECOND_MESSENGER_MEDIATED_SIGNALING	1.7804e-06	8.36689e-06
GOBP_LEUKOCYTE_CHEMOTAXIS	2.07814e-06	9.71306e-06
GOBP_RESPONSE_TO_METAL_ION	2.1713e-06	1.00936e-05
GOBP_HINDBRAIN_DEVELOPMENT	2.38383e-06	1.1022e-05
GOBP_LEARNING	2.44654e-06	1.12515e-05
GOBP_ANATOMICAL_STRUCTURE_HOMEOSTASIS	2.74455e-06	1.25549e-05
GOBP_DEVELOPMENTAL_MATURATION	3.10017e-06	1.41066e-05
GOBP_PANCREAS_DEVELOPMENT	3.12318e-06	1.41365e-05
GOBP_REGULATION_OF_SYSTEMIC_ARTERIAL_BLOOD_PRESSURE	3.33606e-06	1.5021e-05
GOBP_KIDNEY_EPITHELIUM_DEVELOPMENT	3.96499e-06	1.77598e-05
MODULE_324	6.81622e-06	3.03728e-05
GOBP_METANEPHROS_DEVELOPMENT	8.71081e-06	3.86149e-05
MODULE_158	9.57069e-06	4.22092e-05
GOBP_NEPHRON_DEVELOPMENT	9.6307e-06	4.22572e-05
GOBP_MESENCHYMAL_CELL_PROLIFERATION	9.74032e-06	4.25212e-05
GOBP_EPIDERMIS_DEVELOPMENT	1.07185e-05	4.65552e-05
GOBP_CHEMICAL_SYNAPTIC_TRANSMISSION_POSTSYNAPTIC	1.28008e-05	5.53199e-05
GOBP_FEEDING_BEHAVIOR	1.31591e-05	5.6584e-05
MODULE_125	1.41106e-05	6.03739e-05
GOBP_SENSORY_PERCEPTION_OF_PAIN	1.5383e-05	6.54921e-05
GOBP_REGULATION_OF_ACTIN_FILAMENT_ORGANIZATION	1.82513e-05	7.73208e-05
GOBP_REGULATION_OF_SYNAPTIC_PLASTICITY	1.89699e-05	7.99711e-05
GOBP_PEPTIDE_TRANSPORT	2.11784e-05	8.88459e-05
GOBP_REGULATION_OF_METAL_ION_TRANSPORT	2.51593e-05	0.000104526
MODULE_403	2.51504e-05	0.000104526
GOBP_DNA_CONFORMATION_CHANGE	2.59795e-05	0.000107415
GOBP_STRIATED_MUSCLE_CONTRACTION	2.74311e-05	0.000112874
GOBP_MONONUCLEAR_CELL_MIGRATION	2.76124e-05	0.000113079
GOBP_REGULATION_OF_CELLULAR_COMPONENT_SIZE	2.81705e-05	0.000114818
GOBP_REGENERATION	2.95943e-05	0.000120052
MODULE_121	2.99196e-05	0.000120802
GOBP_REGULATION_OF_BLOOD_PRESSURE	3.39652e-05	0.000136496
GOBP_STRIATED_MUSCLE_CELL_DIFFERENTIATION	4.26334e-05	0.000170534
GOBP_REGULATION_OF_CELL_DIVISION	4.39123e-05	0.000174836
GOBP_VASCULAR_PROCESS_IN_CIRCULATORY_SYSTEM	4.57546e-05	0.000181332
GOBP_REGULATION_OF_PEPTIDE_TRANSPORT	4.60899e-05	0.000181823
GOBP_CENTRAL_NERVOUS_SYSTEM_NEURON_DIFFERENTIATION	4.87735e-05	0.000191531
GOBP_POSITIVE_REGULATION_OF_NEURAL_PRECURSOR_CELL_PROLIFERATION	6.05939e-05	0.000236867
GOBP_MUSCLE_CONTRACTION	6.18375e-05	0.000239884
GOBP_MUSCLE_CELL_DIFFERENTIATION	6.19234e-05	0.000239884
GOBP_CALCIUM_ION_TRANSPORT	6.38918e-05	0.000246399
KEGG_AXON_GUIDANCE	6.45573e-05	0.000247854
GOBP_INSULIN_SECRETION	7.02811e-05	0.00026863
HALLMARK_G2M_CHECKPOINT	7.09647e-05	0.000270043
GOBP_NEGATIVE_REGULATION_OF_COAGULATION	9.21281e-05	0.000349032
GOBP_AUTONOMIC_NERVOUS_SYSTEM_DEVELOPMENT	9.3382e-05	0.000350937
REACTOME_L1CAM_INTERACTIONS	9.34471e-05	0.000350937
MODULE_46	9.75118e-05	0.000364609
GOBP_REGULATION_OF_NEURON_DIFFERENTIATION	0.000101465	0.00037775
HALLMARK_KRAS_SIGNALING_UP	0.000103461	0.000383519
GOBP_MYELOID_LEUKOCYTE_MIGRATION	0.000106359	0.000392568
GOBP_MUSCLE_CELL_DEVELOPMENT	0.000116157	0.000426902
GOBP_AMIDE_TRANSPORT	0.000120975	0.000442717
GOBP_REGULATION_OF_CALCIUM_ION_TRANSMEMBRANE_TRANSPORT	0.000123267	0.000449194
MODULE_263	0.000137898	0.000500389
MODULE_44	0.000143364	0.000518037
GOBP_MESENCHYME_DEVELOPMENT	0.000145621	0.000523993
GOBP_REGULATION_OF_ANATOMICAL_STRUCTURE_SIZE	0.000150503	0.000539304
GOBP_GLANDULAR_EPITHELIAL_CELL_DIFFERENTIATION	0.000156722	0.000559255
GOBP_HORMONE_TRANSPORT	0.000171982	0.000611175
KEGG_NEUROACTIVE_LIGAND_RECEPTOR_INTERACTION	0.000176305	0.00062396
GOBP_MUSCLE_TISSUE_DEVELOPMENT	0.000196592	0.000692905
GOBP_GABAERGIC_NEURON_DIFFERENTIATION	0.000220445	0.000773807
REACTOME_ACETYLCHOLINE_BINDING_AND_DOWNSTREAM_EVENTS	0.000238676	0.000834396
GOBP_SYNAPTIC_TRANSMISSION_GABAERGIC	0.000247936	0.000863258
GOBP_RESPONSE_TO_ACTIVITY	0.000282009	0.000977935
GOBP_MYOTUBE_DIFFERENTIATION	0.000283417	0.000978869
MODULE_53	0.000295546	0.00101668
GOBP_REGULATION_OF_COAGULATION	0.000330893	0.00113374
REACTOME_SENESCENCE_ASSOCIATED_SECRETORY_PHENOTYPE_SASP	0.00035	0.00119444
GOBP_MECHANOSENSORY_BEHAVIOR	0.000374631	0.00127345
GOBP_CALCIUM_ION_TRANSPORT_INTO_CYTOSOL	0.000397608	0.00134623
GOBP_PROGESTERONE_METABOLIC_PROCESS	0.000442787	0.00149332
MODULE_234	0.000457365	0.00153646
GOBP_CARDIAC_MUSCLE_TISSUE_DEVELOPMENT	0.000465511	0.00155774
GOBP_REGULATION_OF_G_PROTEIN_COUPLED_RECEPTOR_SIGNALING_PATHWAY	0.00049384	0.00164613
GOBP_NERVOUS_SYSTEM_PROCESS_INVOLVED_IN_REGULATION_OF_SYSTEMIC_ARTERIAL_BLOOD_PRESSURE	0.00051499	0.00171001
GOBP_CYTOSOLIC_CALCIUM_ION_TRANSPORT	0.000531188	0.00175701
GOBP_RESPONSE_TO_NUTRIENT	0.000535149	0.00176333
GOBP_REGULATION_OF_POSTSYNAPTIC_MEMBRANE_POTENTIAL	0.000635831	0.00207914
GOBP_NEURAL_PRECURSOR_CELL_PROLIFERATION	0.000634841	0.00207914
GOBP_RESPONSE_TO_ESTROGEN	0.00064784	0.00211039
MODULE_223	0.000672257	0.00217346
GOBP_REGULATION_OF_CELLULAR_RESPONSE_TO_GROWTH_FACTOR_STIMULUS	0.000671233	0.00217346
GOBP_REGULATION_OF_HORMONE_SECRETION	0.000682512	0.00219835
REACTOME_G_ALPHA_S_SIGNALLING_EVENTS	0.000749492	0.00240509
REACTOME_CLASS_A_1_RHODOPSIN_LIKE_RECEPTORS	0.000764576	0.00243532
GOBP_REGULATION_OF_CALCIUM_ION_TRANSPORT_INTO_CYTOSOL	0.000762474	0.00243532
MODULE_47	0.000784829	0.0024906
GOBP_MESONEPHRIC_TUBULE_MORPHOGENESIS	0.000793086	0.00250755
GOBP_REGULATION_OF_INSULIN_SECRETION	0.000810787	0.00255413
GOBP_MUSCLE_SYSTEM_PROCESS	0.000816987	0.0025613
GOBP_OLEFINIC_COMPOUND_METABOLIC_PROCESS	0.00081902	0.0025613
REACTOME_OXIDATIVE_STRESS_INDUCED_SENESCENCE	0.000832815	0.002595
GOBP_REGULATION_OF_NERVOUS_SYSTEM_PROCESS	0.000854024	0.00263424
MODULE_108	0.000854598	0.00263424
REACTOME_CELL_CELL_COMMUNICATION	0.000850324	0.00263424
GOBP_NEURON_PROJECTION_GUIDANCE	0.00097987	0.0030096
REACTOME_G_ALPHA_Q_SIGNALLING_EVENTS	0.0010146	0.00310518
MODULE_38	0.00102209	0.00311701
GOBP_REGULATION_OF_ANIMAL_ORGAN_MORPHOGENESIS	0.00104709	0.00318196
GOBP_REGULATION_OF_PROTEIN_SECRETION	0.00108716	0.00328056
GOBP_ENTERIC_NERVOUS_SYSTEM_DEVELOPMENT	0.00108552	0.00328056
GOBP_ADENYLATE_CYCLASE_ACTIVATING_G_PROTEIN_COUPLED_RECEPTOR_SIGNALING_PATHWAY	0.00109307	0.00328686
GOBP_CELLULAR_EXTRAVASATION	0.00114395	0.00342786
GOBP_CALCIUM_ION_TRANSMEMBRANE_TRANSPORT	0.00122104	0.00364615
GOBP_REGULATION_OF_BLOOD_CIRCULATION	0.00123746	0.0036824
GOBP_REGULATION_OF_NEURAL_PRECURSOR_CELL_PROLIFERATION	0.00130348	0.0038655
MODULE_154	0.00137165	0.00405367
GOBP_CELLULAR_RESPONSE_TO_INORGANIC_SUBSTANCE	0.00153121	0.00450972
MODULE_60	0.00161294	0.00471812
REACTOME_RMTS_METHYLATE_HISTONE_ARGININES	0.00160985	0.00471812
GOBP_REGULATION_OF_SYNAPTIC_TRANSMISSION_GLUTAMATERGIC	0.00168344	0.00490765
GOBP_NEPHRON_MORPHOGENESIS	0.00180551	0.00524574
GOBP_OSSIFICATION	0.00184347	0.00533798
GOBP_NEGATIVE_REGULATION_OF_RESPONSE_TO_WOUNDING	0.00211506	0.00610387
MODULE_357	0.00214709	0.00617557
MODULE_75	0.00216452	0.00618978
MODULE_104	0.00216642	0.00618978
GOBP_REGULATION_OF_CATION_TRANSMEMBRANE_TRANSPORT	0.00234761	0.00668525
MODULE_112	0.00239454	0.00679637
HALLMARK_APICAL_JUNCTION	0.00242695	0.00686572
GOBP_NEUROMUSCULAR_PROCESS	0.00257541	0.0072618
MODULE_297	0.00260213	0.00728937
GOBP_NERVE_DEVELOPMENT	0.00259813	0.00728937
GOBP_POSITIVE_REGULATION_OF_NEUROTRANSMITTER_TRANSPORT	0.00264069	0.00737334
GOBP_TRANSMISSION_OF_NERVE_IMPULSE	0.00278327	0.00774633
MODULE_197	0.00292082	0.00810291
GOBP_RESPONSE_TO_CAMP	0.00307061	0.00849107
REACTOME_FORMATION_OF_THE_BETA_CATENIN_TCF_TRANSACTIVATING_COMPLEX	0.00308823	0.00851243
REACTOME_FACTORS_INVOLVED_IN_MEGAKARYOCYTE_DEVELOPMENT_AND_PLATELET_PRODUCTION	0.00314813	0.00864982
GOBP_RENAL_SYSTEM_PROCESS	0.00316018	0.00865528
GOBP_RESPONSE_TO_FIBROBLAST_GROWTH_FACTOR	0.00325787	0.0088945
MODULE_439	0.00329275	0.00896127
GOBP_NEUTROPHIL_CHEMOTAXIS	0.00344764	0.00935322
GOBP_ODONTOGENESIS_OF_DENTIN_CONTAINING_TOOTH	0.00352575	0.00953505
GOBP_POSITIVE_REGULATION_OF_SECRETION	0.00416457	0.0112274
HALLMARK_TNFA_SIGNALING_VIA_NFKB	0.00442263	0.0118858
GOBP_RESPONSE_TO_ALKALOID	0.00465454	0.0124701
MODULE_118	0.00484754	0.0129468
MODULE_274	0.00513024	0.0136595
GOBP_MEIOTIC_CHROMOSOME_SEGREGATION	0.005317	0.014113
MODULE_2	0.00544203	0.014379
GOBP_REGULATION_OF_EXCRETION	0.00545066	0.014379
GOBP_KIDNEY_MORPHOGENESIS	0.00557024	0.0146496
GOBP_EMBRYONIC_ORGAN_DEVELOPMENT	0.00571177	0.014976
GOBP_TRANSMEMBRANE_RECEPTOR_PROTEIN_SERINE_THREONINE_KINASE_SIGNALING_PATHWAY	0.00577618	0.0150988
MODULE_33	0.00590141	0.0153794
GOBP_HEAD_MORPHOGENESIS	0.00606583	0.0157404
GOBP_RENAL_TUBULE_DEVELOPMENT	0.00607652	0.0157404
GOBP_CHROMOSOME_SEPARATION	0.00640698	0.0165465
MODULE_385	0.00649939	0.0167349
MODULE_52	0.00666492	0.0171099
GOBP_EAR_DEVELOPMENT	0.0068629	0.0175658
GOBP_SEQUESTERING_OF_CALCIUM_ION	0.00721871	0.0184216
GOBP_CEREBRAL_CORTEX_DEVELOPMENT	0.00731024	0.0186
MODULE_252	0.0076345	0.0193678
GOBP_SYNAPTIC_TRANSMISSION_GLUTAMATERGIC	0.00767701	0.0194183
GOBP_REGULATION_OF_HEART_CONTRACTION	0.00775071	0.0195081
GOBP_REGULATION_OF_PEPTIDASE_ACTIVITY	0.00775787	0.0195081
GOBP_CELL_PROLIFERATION_IN_FOREBRAIN	0.00808554	0.0202728
GOBP_PHASIC_SMOOTH_MUSCLE_CONTRACTION	0.00833244	0.0208311
GOBP_REGULATED_EXOCYTOSIS	0.0087132	0.0217199
MODULE_375	0.00888234	0.0220775
GOBP_GRANULOCYTE_CHEMOTAXIS	0.00900131	0.0223087
GOBP_NEGATIVE_REGULATION_OF_PEPTIDE_SECRETION	0.00934739	0.0230999
GOBP_LOCOMOTORY_BEHAVIOR	0.00941621	0.0232033
GOBP_SIGNAL_RELEASE	0.00964166	0.0236909
REACTOME_CELLULAR_SENESCENCE	0.0101568	0.0248855
GOBP_PHENOL_CONTAINING_COMPOUND_METABOLIC_PROCESS	0.0107581	0.026284
GOBP_GLUTAMATE_SECRETION	0.011007	0.0268158
GOBP_CELL_FATE_SPECIFICATION	0.0122819	0.0298374
MODULE_24	0.0123952	0.0299865
GOBP_PHOSPHOLIPASE_C_ACTIVATING_G_PROTEIN_COUPLED_RECEPTOR_SIGNALING_PATHWAY	0.012413	0.0299865
GOBP_EMBRYONIC_SKELETAL_SYSTEM_MORPHOGENESIS	0.0128074	0.0308526
GOBP_RESPONSE_TO_AUDITORY_STIMULUS	0.0129087	0.0310097
MODULE_146	0.0131051	0.0313939
MODULE_19	0.0131823	0.0314911
GOBP_RENAL_SYSTEM_VASCULATURE_DEVELOPMENT	0.0135281	0.0322276
GOBP_POSTSYNAPSE_ASSEMBLY	0.0137372	0.0326353
MODULE_113	0.0142679	0.0338028
GOBP_ARACHIDONIC_ACID_SECRETION	0.0145764	0.0344388
MODULE_181	0.0147428	0.0347365
GOBP_CHROMOSOME_SEGREGATION	0.0148392	0.034868
REACTOME_GPCR_LIGAND_BINDING	0.0153164	0.0356002
MODULE_176	0.0152997	0.0356002
GOBP_NEUTROPHIL_MIGRATION	0.0152071	0.0356002
GOBP_NEGATIVE_REGULATION_OF_STRIATED_MUSCLE_CELL_DIFFERENTIATION	0.0152818	0.0356002
GOBP_DETECTION_OF_ABIOTIC_STIMULUS	0.0155999	0.0361614
GOBP_MOTOR_NEURON_AXON_GUIDANCE	0.015647	0.0361732
GOBP_REGULATION_OF_ANIMAL_ORGAN_FORMATION	0.0157018	0.0362025
GOBP_REGULATION_OF_TRANSMEMBRANE_RECEPTOR_PROTEIN_SERINE_THREONINE_KINASE_SIGNALING_PATHWAY	0.0159906	0.0367699
GOBP_NEGATIVE_REGULATION_OF_GROWTH	0.0164047	0.0376213
GOBP_POSITIVE_REGULATION_OF_ANIMAL_ORGAN_MORPHOGENESIS	0.016908	0.0386726
MODULE_379	0.0170356	0.0387582
GOBP_BODY_MORPHOGENESIS	0.0169941	0.0387582
GOBP_CONNECTIVE_TISSUE_DEVELOPMENT	0.0173355	0.0392079
MODULE_68	0.01737	0.0392079
GOBP_NEPHRON_EPITHELIUM_DEVELOPMENT	0.0173593	0.0392079
MODULE_99	0.0181213	0.0406901
MODULE_298	0.0180803	0.0406901
REACTOME_DNA_DOUBLE_STRAND_BREAK_RESPONSE	0.0183511	0.0410988
REACTOME_RHO_GTPASE_EFFECTORS	0.0184244	0.0411559
MODULE_7	0.018527	0.0411711
GOBP_INTEGRIN_ACTIVATION	0.0185081	0.0411711
GOBP_POSITIVE_REGULATION_OF_RELEASE_OF_SEQUESTERED_CALCIUM_ION_INTO_CYTOSOL	0.019183	0.0425191
GOBP_REGULATION_OF_TRANSPORTER_ACTIVITY	0.01965	0.0434421
MODULE_289	0.0208472	0.0459708
GOBP_TRIGLYCERIDE_CATABOLIC_PROCESS	0.0220922	0.0485916
GOBP_REGULATION_OF_NEURONAL_SYNAPTIC_PLASTICITY	0.0224135	0.0491725
GOBP_CHROMATIN_REMODELING	0.022719	0.0497158
MODULE_109	0.0232925	0.0508415
MODULE_131	0.023446	0.051047
GOBP_DNA_PACKAGING	0.0238831	0.0517366
MODULE_288	0.0238787	0.0517366
GOBP_GRANULOCYTE_MIGRATION	0.0242506	0.0524009
MODULE_12	0.0243454	0.0524738
GOBP_SMOOTH_MUSCLE_CONTRACTION	0.0245807	0.0528484
GOBP_EATING_BEHAVIOR	0.0248227	0.0532357
MODULE_242	0.0250011	0.0534849
GOBP_BONE_MINERALIZATION	0.0251329	0.0536335
MODULE_1	0.0254219	0.0541158
REACTOME_ADORA2B_MEDIATED_ANTI_INFLAMMATORY_CYTOKINES_PRODUCTION	0.0266907	0.0566765
GOBP_AMINE_METABOLIC_PROCESS	0.0268434	0.0568605
GOBP_ACTION_POTENTIAL	0.0276403	0.0584046
GOBP_ADENYLATE_CYCLASE_MODULATING_G_PROTEIN_COUPLED_RECEPTOR_SIGNALING_PATHWAY	0.0288417	0.0607938
MODULE_134	0.0291286	0.0612484
GOBP_ADULT_BEHAVIOR	0.0293076	0.0614744
GOBP_MEIOSIS_I_CELL_CYCLE_PROCESS	0.0302166	0.0630735
GOBP_RESPONSE_TO_PURINE_CONTAINING_COMPOUND	0.0301689	0.0630735
GOBP_SKELETAL_SYSTEM_MORPHOGENESIS	0.0315666	0.0655839
REACTOME_SIGNALING_BY_NOTCH	0.0315718	0.0655839
GOBP_NEUROTRANSMITTER_REUPTAKE	0.0318192	0.0659385
GOBP_NEGATIVE_REGULATION_OF_SECRETION	0.0329326	0.0680818
GOBP_REGULATION_OF_ION_TRANSMEMBRANE_TRANSPORT	0.0344793	0.0711084
GOBP_MAINTENANCE_OF_BLOOD_BRAIN_BARRIER	0.0348095	0.0716177
KEGG_PPAR_SIGNALING_PATHWAY	0.035453	0.0727675
GOBP_DOPAMINE_SECRETION	0.0355692	0.0728322
GOBP_LUNG_EPITHELIUM_DEVELOPMENT	0.0372848	0.0761637
GOBP_REGULATION_OF_CATION_CHANNEL_ACTIVITY	0.0377111	0.076852
GOBP_POSITIVE_REGULATION_OF_ION_TRANSPORT	0.038338	0.077945
GOBP_FOREBRAIN_NEURON_DIFFERENTIATION	0.0395844	0.0802891
GOBP_PROTEIN_CONTAINING_COMPLEX_REMODELING	0.04386	0.088752
GOBP_MEIOTIC_CELL_CYCLE	0.0449322	0.0902844
GOBP_POSITIVE_REGULATION_OF_AMINE_TRANSPORT	0.0448941	0.0902844
GOBP_FEAR_RESPONSE	0.0447942	0.0902844
MODULE_436	0.0468865	0.0939916
GOBP_NEUTRAL_LIPID_CATABOLIC_PROCESS	0.0470616	0.0941233
MODULE_94	0.0487925	0.096909
REACTOME_NEUROTRANSMITTER_RECEPTORS_AND_POSTSYNAPTIC_SIGNAL_TRANSMISSION	0.0487675	0.096909
GOBP_NEGATIVE_REGULATION_OF_HYDROLASE_ACTIVITY	0.0486615	0.096909
GOBP_NEGATIVE_REGULATION_OF_MYELOID_CELL_DIFFERENTIATION	0.0495041	0.0980957
GOBP_MULTICELLULAR_ORGANISMAL_SIGNALING	0.0500403	0.0989302
GOBP_REGULATION_OF_RELEASE_OF_SEQUESTERED_CALCIUM_ION_INTO_CYTOSOL	0.0520255	0.102619
REACTOME_TCF_DEPENDENT_SIGNALING_IN_RESPONSE_TO_WNT	0.0533887	0.105067
GOBP_EMBRYONIC_SKELETAL_SYSTEM_DEVELOPMENT	0.0537852	0.105606
MODULE_6	0.0539452	0.105679
GOBP_NEUROTRANSMITTER_UPTAKE	0.0544044	0.106336
GOBP_REGULATION_OF_MUSCLE_CONTRACTION	0.0554472	0.108128
GOBP_POSITIVE_REGULATION_OF_CALCIUM_ION_TRANSPORT_INTO_CYTOSOL	0.0572062	0.111306
GOBP_APPENDAGE_MORPHOGENESIS	0.0577306	0.112073
GOBP_REGULATION_OF_LEUKOCYTE_MIGRATION	0.0578874	0.112124
GOBP_POSITIVE_REGULATION_OF_ION_TRANSMEMBRANE_TRANSPORT	0.0582403	0.112554
GOBP_NEGATIVE_REGULATION_OF_HORMONE_SECRETION	0.0586053	0.113006
GOBP_SENSORY_PERCEPTION_OF_MECHANICAL_STIMULUS	0.0597331	0.114923
GOBP_NEGATIVE_REGULATION_OF_CELL_GROWTH	0.0616664	0.118378
GOBP_REGULATION_OF_TUBE_SIZE	0.0622849	0.119299
GOBP_FOREBRAIN_GENERATION_OF_NEURONS	0.062657	0.119744
GOBP_NEURON_RECOGNITION	0.0634678	0.121025
GOBP_SECONDARY_METABOLIC_PROCESS	0.0679036	0.129197
GOBP_POSITIVE_REGULATION_OF_PROTEIN_TYROSINE_KINASE_ACTIVITY	0.0689228	0.130847
MODULE_92	0.0695969	0.131836
GOBP_SKELETAL_MUSCLE_ORGAN_DEVELOPMENT	0.0702834	0.132843
HALLMARK_KRAS_SIGNALING_DN	0.0708521	0.133625
HALLMARK_E2F_TARGETS	0.0746562	0.140491
GOBP_BIOMINERALIZATION	0.080015	0.150247
GOBP_NEGATIVE_REGULATION_OF_CELL_DEVELOPMENT	0.0829572	0.155432
REACTOME_TRANSCRIPTIONAL_REGULATION_OF_GRANULOPOIESIS	0.0843817	0.157655
KEGG_COMPLEMENT_AND_COAGULATION_CASCADES	0.0846917	0.157655
GOBP_REGULATION_OF_SYNAPTIC_VESICLE_EXOCYTOSIS	0.0846937	0.157655
GOBP_NEGATIVE_REGULATION_OF_PEPTIDASE_ACTIVITY	0.0851765	0.15787
GOBP_DOPAMINE_TRANSPORT	0.0850584	0.15787
GOBP_ORGANIC_ANION_TRANSPORT	0.0858337	0.158405
GOBP_POSITIVE_REGULATION_OF_CALCIUM_ION_TRANSMEMBRANE_TRANSPORT	0.0856908	0.158405
GOBP_CRANIAL_NERVE_DEVELOPMENT	0.0869807	0.160179
GOBP_REGULATION_OF_MUSCLE_SYSTEM_PROCESS	0.100674	0.184999
GOBP_CATECHOLAMINE_SECRETION	0.101221	0.185607
GOBP_MUSCLE_ORGAN_DEVELOPMENT	0.101868	0.186397
GOBP_HUMORAL_IMMUNE_RESPONSE	0.107075	0.195508
GOBP_ORGANELLE_FISSION	0.107658	0.196157
GOBP_APPENDAGE_DEVELOPMENT	0.10872	0.197673
GOBP_POSITIVE_REGULATION_OF_CATION_CHANNEL_ACTIVITY	0.113576	0.205682
GOBP_CATECHOL_CONTAINING_COMPOUND_METABOLIC_PROCESS	0.113603	0.205682
GOBP_ACUTE_INFLAMMATORY_RESPONSE	0.117038	0.211456
GOBP_CHROMATIN_ASSEMBLY_OR_DISASSEMBLY	0.118063	0.21286
REACTOME_DNA_DOUBLE_STRAND_BREAK_REPAIR	0.120511	0.216819
REACTOME_HOMOLOGY_DIRECTED_REPAIR	0.121247	0.217234
MODULE_48	0.1211	0.217234
REACTOME_ACTIVATED_PKN1_STIMULATES_TRANSCRIPTION_OF_AR_ANDROGEN_RECEPTOR_REGULATED_GENES_KLK2_AND_KLK3	0.12205	0.218218
REACTOME_NEURONAL_SYSTEM	0.122957	0.218929
GOBP_REGULATION_OF_SMOOTH_MUSCLE_CONTRACTION	0.122938	0.218929
GOBP_DIENCEPHALON_DEVELOPMENT	0.126288	0.224396
GOBP_TRIGLYCERIDE_METABOLIC_PROCESS	0.131944	0.233962
REACTOME_SIGNALING_BY_WNT	0.13241	0.234306
REACTOME_ERCC6_CSB_AND_EHMT2_G9A_POSITIVELY_REGULATE_RRNA_EXPRESSION	0.133403	0.234647
REACTOME_TRANSMISSION_ACROSS_CHEMICAL_SYNAPSES	0.133421	0.234647
GOBP_ADULT_LOCOMOTORY_BEHAVIOR	0.13311	0.234647
GOBP_MEIOTIC_CELL_CYCLE_PROCESS	0.134674	0.236367
MODULE_433	0.135105	0.23664
GOBP_SISTER_CHROMATID_SEGREGATION	0.136052	0.237814
GOBP_ORGANIC_HYDROXY_COMPOUND_TRANSPORT	0.136672	0.238413
GOBP_NEGATIVE_REGULATION_OF_PROTEOLYSIS	0.137322	0.239062
MODULE_128	0.138391	0.240437
GOBP_STRIATED_MUSCLE_CELL_DEVELOPMENT	0.14083	0.24369
MODULE_170	0.140598	0.24369
REACTOME_PEPTIDE_LIGAND_BINDING_RECEPTORS	0.142076	0.244371
REACTOME_RHO_GTPASES_ACTIVATE_PKNS	0.14204	0.244371
MODULE_79	0.141831	0.244371
GOBP_ACIDIC_AMINO_ACID_TRANSPORT	0.143656	0.246103
GOBP_NEURON_FATE_COMMITMENT	0.143524	0.246103
HALLMARK_COAGULATION	0.144411	0.246906
GOBP_SODIUM_ION_TRANSPORT	0.145443	0.248176
GOBP_EXCRETION	0.146772	0.249949
REACTOME_MEIOTIC_RECOMBINATION	0.147655	0.250956
GOBP_MONOAMINE_TRANSPORT	0.149192	0.253067
GOBP_PRIMARY_ALCOHOL_METABOLIC_PROCESS	0.151816	0.257011
GOBP_REGULATION_OF_VASOCONSTRICTION	0.153037	0.258569
GOBP_ENDODERM_DEVELOPMENT	0.155427	0.262092
REACTOME_RUNX1_REGULATES_TRANSCRIPTION_OF_GENES_INVOLVED_IN_DIFFERENTIATION_OF_HSCS	0.159912	0.26825
REACTOME_CHEMOKINE_RECEPTORS_BIND_CHEMOKINES	0.159497	0.26825
MODULE_76	0.160132	0.26825
GOBP_ADENYLATE_CYCLASE_INHIBITING_G_PROTEIN_COUPLED_RECEPTOR_SIGNALING_PATHWAY	0.160326	0.26825
GOBP_RESPONSE_TO_VITAMIN	0.166602	0.278209
GOBP_VASCULAR_TRANSPORT	0.169559	0.282598
MODULE_5	0.170072	0.282904
REACTOME_HDACS_DEACETYLATE_HISTONES	0.170568	0.283182
MODULE_18	0.173449	0.287411
REACTOME_G_ALPHA_I_SIGNALLING_EVENTS	0.174004	0.287776
REACTOME_POSITIVE_EPIGENETIC_REGULATION_OF_RRNA_EXPRESSION	0.177633	0.293214
REACTOME_INTERLEUKIN_7_SIGNALING	0.178848	0.29409
GOBP_FATTY_ACID_TRANSPORT	0.178816	0.29409
MODULE_316	0.179904	0.295262
GOBP_POSITIVE_REGULATION_OF_CALCIUM_ION_TRANSPORT	0.184251	0.30148
REACTOME_PROTEIN_PROTEIN_INTERACTIONS_AT_SYNAPSES	0.184394	0.30148
REACTOME_RUNX1_REGULATES_GENES_INVOLVED_IN_MEGAKARYOCYTE_DIFFERENTIATION_AND_PLATELET_FUNCTION	0.188224	0.305997
GOBP_REGULATION_OF_CELLULAR_KETONE_METABOLIC_PROCESS	0.188214	0.305997
GOBP_CELLULAR_RESPONSE_TO_CALCIUM_ION	0.188074	0.305997
GOBP_POSITIVE_REGULATION_OF_NEURON_DIFFERENTIATION	0.191154	0.309738
GOBP_REGULATION_OF_ANION_TRANSPORT	0.191245	0.309738
GOBP_REGULATION_OF_NEUROTRANSMITTER_TRANSPORT	0.193633	0.313015
GOBP_REGULATION_OF_HEART_RATE	0.195401	0.315282
MODULE_107	0.196284	0.316113
MODULE_213	0.196781	0.316321
REACTOME_TELOMERE_MAINTENANCE	0.198614	0.3182
GOBP_REGULATION_OF_POTASSIUM_ION_TRANSPORT	0.19869	0.3182
GOBP_POSITIVE_REGULATION_OF_TRANSPORTER_ACTIVITY	0.202819	0.324209
GOBP_ROOF_OF_MOUTH_DEVELOPMENT	0.204108	0.325663
MODULE_54	0.205357	0.327051
MODULE_209	0.206063	0.327568
GOBP_NEUTRAL_LIPID_METABOLIC_PROCESS	0.2071	0.328608
REACTOME_RNA_POLYMERASE_I_TRANSCRIPTION	0.209267	0.331437
GOBP_VASOCONSTRICTION	0.211229	0.333927
GOBP_DICARBOXYLIC_ACID_TRANSPORT	0.219454	0.346295
GOBP_CARBOXYLIC_ACID_TRANSPORT	0.225028	0.353146
GOBP_SYNAPTIC_VESICLE_EXOCYTOSIS	0.224937	0.353146
GOBP_REGULATION_OF_REGULATED_SECRETORY_PATHWAY	0.224863	0.353146
REACTOME_MEIOSIS	0.225531	0.353292
GOBP_NEGATIVE_REGULATION_OF_DEVELOPMENTAL_GROWTH	0.228594	0.356789
GOBP_REGULATION_OF_MITOTIC_NUCLEAR_DIVISION	0.228343	0.356789
MODULE_172	0.236363	0.368247
REACTOME_NEGATIVE_EPIGENETIC_REGULATION_OF_RRNA_EXPRESSION	0.238489	0.370887
GOBP_NUCLEAR_CHROMOSOME_SEGREGATION	0.240496	0.373333
GOBP_AMINE_TRANSPORT	0.248124	0.38448
GOBP_CHLORIDE_TRANSPORT	0.253348	0.391869
GOBP_ORGANIC_ACID_TRANSPORT	0.255225	0.393357
GOBP_ALCOHOL_METABOLIC_PROCESS	0.254869	0.393357
REACTOME_CHROMOSOME_MAINTENANCE	0.256324	0.394345
GOBP_INNER_EAR_MORPHOGENESIS	0.258852	0.397522
REACTOME_DNA_METHYLATION	0.351518	0.398934
REACTOME_DEPOSITION_OF_NEW_CENPA_CONTAINING_NUCLEOSOMES_AT_THE_CENTROMERE	0.372707	0.398934
REACTOME_CONDENSATION_OF_PROPHASE_CHROMOSOMES	0.364107	0.398934
REACTOME_ASSEMBLY_OF_THE_ORC_COMPLEX_AT_THE_ORIGIN_OF_REPLICATION	0.351412	0.398934
REACTOME_SIRT1_NEGATIVELY_REGULATES_RRNA_EXPRESSION	0.357852	0.398934
REACTOME_PRC2_METHYLATES_HISTONES_AND_DNA	0.357568	0.398934
REACTOME_DISEASES_OF_PROGRAMMED_CELL_DEATH	0.398409	0.398934
GOBP_EXTERNAL_ENCAPSULATING_STRUCTURE_ORGANIZATION	0.261849	0.398934
REACTOME_EXTRACELLULAR_MATRIX_ORGANIZATION	0.36614	0.398934
KEGG_SYSTEMIC_LUPUS_ERYTHEMATOSUS	0.36081	0.398934
MODULE_129	0.387749	0.398934
REACTOME_RECOGNITION_AND_ASSOCIATION_OF_DNA_GLYCOSYLASE_WITH_SITE_CONTAINING_AN_AFFECTED_PURINE	0.364453	0.398934
REACTOME_AMYLOID_FIBER_FORMATION	0.387839	0.398934
REACTOME_DNA_DAMAGE_TELOMERE_STRESS_INDUCED_SENESCENCE	0.385819	0.398934
REACTOME_ACTIVATION_OF_ANTERIOR_HOX_GENES_IN_HINDBRAIN_DEVELOPMENT_DURING_EARLY_EMBRYOGENESIS	0.386049	0.398934
REACTOME_B_WICH_COMPLEX_POSITIVELY_REGULATES_RRNA_EXPRESSION	0.368724	0.398934
REACTOME_RNA_POLYMERASE_I_PROMOTER_ESCAPE	0.334908	0.398934
REACTOME_MEIOTIC_SYNAPSIS	0.36408	0.398934
REACTOME_BASE_EXCISION_REPAIR_AP_SITE_FORMATION	0.358426	0.398934
MODULE_342	0.279046	0.398934
REACTOME_HCMV_EARLY_EVENTS	0.26117	0.398934
GOBP_NEUROTRANSMITTER_TRANSPORT	0.382751	0.398934
GOBP_NUCLEOSOME_ASSEMBLY	0.345465	0.398934
GOBP_REGIONALIZATION	0.293216	0.398934
REACTOME_MUSCLE_CONTRACTION	0.280898	0.398934
REACTOME_PRE_NOTCH_EXPRESSION_AND_PROCESSING	0.38937	0.398934
GOBP_EMBRYONIC_ORGAN_MORPHOGENESIS	0.27984	0.398934
GOBP_DNA_REPLICATION_DEPENDENT_CHROMATIN_ORGANIZATION	0.379869	0.398934
GOBP_REGULATION_OF_NEUROTRANSMITTER_LEVELS	0.389354	0.398934
REACTOME_INHIBITION_OF_DNA_RECOMBINATION_AT_TELOMERE	0.369165	0.398934
GOBP_POTASSIUM_ION_TRANSPORT	0.386107	0.398934
GOBP_PATTERN_SPECIFICATION_PROCESS	0.379018	0.398934
REACTOME_DNA_REPLICATION	0.390613	0.398934
REACTOME_DEGRADATION_OF_THE_EXTRACELLULAR_MATRIX	0.393011	0.398934
REACTOME_REPRODUCTION	0.267118	0.398934
REACTOME_DNA_REPLICATION_PRE_INITIATION	0.397443	0.398934
HALLMARK_MYOGENESIS	0.322225	0.398934
REACTOME_BASE_EXCISION_REPAIR	0.363651	0.398934
REACTOME_TRANSCRIPTIONAL_REGULATION_BY_SMALL_RNAS	0.34251	0.398934
REACTOME_HCMV_LATE_EVENTS	0.305046	0.398934
REACTOME_POTASSIUM_CHANNELS	0.318351	0.398934
MODULE_122	0.355997	0.398934
REACTOME_REGULATION_OF_INSULIN_LIKE_GROWTH_FACTOR_IGF_TRANSPORT_AND_UPTAKE_BY_INSULIN_LIKE_GROWTH_FACTOR_BINDING_PROTEINS_IGFBPS	0.35892	0.398934
REACTOME_CARDIAC_CONDUCTION	0.319004	0.398934
GOBP_ANTIMICROBIAL_HUMORAL_RESPONSE	0.358756	0.398934
MODULE_329	0.352851	0.398934
MODULE_387	0.356289	0.398934
HALLMARK_EPITHELIAL_MESENCHYMAL_TRANSITION	0.365305	0.398934
GOBP_PROTEIN_DNA_COMPLEX_ASSEMBLY	0.326854	0.398934
REACTOME_GENE_SILENCING_BY_RNA	0.314727	0.398934
GOBP_NEGATIVE_REGULATION_OF_MEGAKARYOCYTE_DIFFERENTIATION	0.395357	0.398934
REACTOME_HCMV_INFECTION	0.318485	0.398934
GOBP_DIGESTION	0.301945	0.398934
MODULE_512	0.365182	0.398934
REACTOME_MITOTIC_PROPHASE	0.373376	0.398934
MODULE_397	0.333807	0.398934
GOBP_ANTERIOR_POSTERIOR_PATTERN_SPECIFICATION	0.310548	0.398934
GOBP_POSITIVE_REGULATION_OF_CALCIUM_ION_DEPENDENT_EXOCYTOSIS	0.389041	0.398934
MODULE_90	0.391215	0.398934
REACTOME_HDMS_DEMETHYLATE_HISTONES	0.360167	0.398934
GOBP_SODIUM_ION_TRANSMEMBRANE_TRANSPORT	0.305619	0.398934
GOBP_RESPONSE_TO_CHEMOKINE	0.26389	0.398934
GOBP_IMPORT_INTO_CELL	0.377562	0.398934
REACTOME_CELL_CYCLE_CHECKPOINTS	0.392356	0.398934
GOBP_NEUROPEPTIDE_SIGNALING_PATHWAY	0.340963	0.398934
REACTOME_COLLAGEN_DEGRADATION	0.370991	0.398934
REACTOME_G2_M_DNA_DAMAGE_CHECKPOINT	0.398906	0.398934
REACTOME_PROCESSING_OF_DNA_DOUBLE_STRAND_BREAK_ENDS	0.360257	0.398934
GOBP_NEUROTRANSMITTER_SECRETION	0.322491	0.398934
REACTOME_HATS_ACETYLATE_HISTONES	0.317912	0.398934
REACTOME_ECM_PROTEOGLYCANS	0.380099	0.398934
MODULE_203	0.392018	0.398934
GOBP_NUCLEOSOME_ORGANIZATION	0.343193	0.398934
GOBP_MEMBRANE_DEPOLARIZATION_DURING_ACTION_POTENTIAL	0.366584	0.398934
REACTOME_COLLAGEN_FORMATION	0.318502	0.398934
REACTOME_FORMATION_OF_FIBRIN_CLOT_CLOTTING_CASCADE	0.390774	0.398934
MODULE_201	0.347365	0.398934
MODULE_180	0.354587	0.398934
REACTOME_RESOLUTION_OF_SISTER_CHROMATID_COHESION	0.358051	0.398934
GOBP_EAR_MORPHOGENESIS	0.275061	0.398934
REACTOME_COLLAGEN_BIOSYNTHESIS_AND_MODIFYING_ENZYMES	0.327524	0.398934
GOBP_CARTILAGE_DEVELOPMENT	0.371091	0.398934
REACTOME_EPIGENETIC_REGULATION_OF_GENE_EXPRESSION	0.275501	0.398934
REACTOME_COMMON_PATHWAY_OF_FIBRIN_CLOT_FORMATION	0.383505	0.398934
GOBP_CALCIUM_ION_REGULATED_EXOCYTOSIS	0.36686	0.398934
GOBP_SKELETAL_MUSCLE_CELL_DIFFERENTIATION	0.365353	0.398934
GOBP_REGULATION_OF_MEGAKARYOCYTE_DIFFERENTIATION	0.375668	0.398934
REACTOME_CLASS_B_2_SECRETIN_FAMILY_RECEPTORS	0.299306	0.398934
MODULE_111	0.340505	0.398934
REACTOME_SLC_MEDIATED_TRANSMEMBRANE_TRANSPORT	0.272983	0.398934
MODULE_89	0.394227	0.398934
MODULE_552	0.396018	0.398934
MODULE_315	0.396143	0.398934
REACTOME_NONHOMOLOGOUS_END_JOINING_NHEJ	0.395187	0.398934
GOBP_VESICLE_MEDIATED_TRANSPORT_IN_SYNAPSE	0.365628	0.398934
MODULE_157	0.358614	0.398934
REACTOME_KINESINS	0.337795	0.398934
GOBP_EXTRACELLULAR_MATRIX_DISASSEMBLY	0.38554	0.398934
GOBP_IMPORT_ACROSS_PLASMA_MEMBRANE	0.315229	0.398934
GOBP_REGULATION_OF_CALCIUM_ION_DEPENDENT_EXOCYTOSIS	0.380189	0.398934
GOBP_PROTEIN_DNA_COMPLEX_SUBUNIT_ORGANIZATION	0.350907	0.398934
GOBP_ANTIMICROBIAL_HUMORAL_IMMUNE_RESPONSE_MEDIATED_BY_ANTIMICROBIAL_PEPTIDE	0.38492	0.398934
GOBP_CRANIAL_NERVE_STRUCTURAL_ORGANIZATION	0.398449	0.398934
GOBP_CELL_FATE_DETERMINATION	0.373421	0.398934
REACTOME_VOLTAGE_GATED_POTASSIUM_CHANNELS	0.350823	0.398934
MODULE_382	0.388911	0.398934
MODULE_127	0.39042	0.398934
REACTOME_COLLAGEN_CHAIN_TRIMERIZATION	0.346093	0.398934
GOBP_MITOTIC_SISTER_CHROMATID_SEGREGATION	0.298992	0.398934
GOBP_AMINO_ACID_TRANSPORT	0.329489	0.398934
REACTOME_ASSEMBLY_OF_COLLAGEN_FIBRILS_AND_OTHER_MULTIMERIC_STRUCTURES	0.342686	0.398934
GOBP_DNA_REPLICATION_INDEPENDENT_CHROMATIN_ORGANIZATION	0.375637	0.398934
REACTOME_PLASMA_LIPOPROTEIN_REMODELING	0.357166	0.398934
GOBP_POTASSIUM_ION_IMPORT_ACROSS_PLASMA_MEMBRANE	0.364597	0.398934
MODULE_168	0.397258	0.398934
MODULE_222	0.39778	0.398934
GOBP_MONOCYTE_CHEMOTAXIS	0.369182	0.398934
GOBP_ENDOCRINE_PROCESS	0.35372	0.398934
REACTOME_G2_M_CHECKPOINTS	0.393367	0.398934
GOBP_DIGESTIVE_SYSTEM_PROCESS	0.316206	0.398934
MODULE_438	0.339795	0.398934
GOBP_RETINOL_METABOLIC_PROCESS	0.353091	0.398934
KEGG_MATURITY_ONSET_DIABETES_OF_THE_YOUNG	0.3755	0.398934
REACTOME_ION_HOMEOSTASIS	0.377234	0.398934
GOBP_CELL_CELL_ADHESION_VIA_PLASMA_MEMBRANE_ADHESION_MOLECULES	0.398928	0.398934
REACTOME_GABA_RECEPTOR_ACTIVATION	0.380749	0.398934
GOBP_CELLULAR_COMPONENT_ASSEMBLY_INVOLVED_IN_MORPHOGENESIS	0.264581	0.398934
GOBP_MITOTIC_NUCLEAR_DIVISION	0.398934	0.398934
GOBP_KINETOCHORE_ORGANIZATION	0.393164	0.398934
MODULE_189	0.392118	0.398934
GOBP_INORGANIC_ANION_TRANSPORT	0.346449	0.398934
GOBP_NEGATIVE_REGULATION_OF_NERVOUS_SYSTEM_DEVELOPMENT	0.288067	0.398934
REACTOME_VISUAL_PHOTOTRANSDUCTION	0.350208	0.398934
MODULE_330	0.375538	0.398934
GOBP_LIPID_LOCALIZATION	0.335123	0.398934
MODULE_165	0.385569	0.398934
MODULE_139	0.376043	0.398934
GOBP_ANION_TRANSMEMBRANE_TRANSPORT	0.27378	0.398934
GOBP_COLLAGEN_METABOLIC_PROCESS	0.371036	0.398934
GOBP_CENTROMERE_COMPLEX_ASSEMBLY	0.390472	0.398934
REACTOME_INTERACTION_BETWEEN_L1_AND_ANKYRINS	0.372938	0.398934
REACTOME_RHO_GTPASES_ACTIVATE_FORMINS	0.28508	0.398934
GOBP_PARASYMPATHETIC_NERVOUS_SYSTEM_DEVELOPMENT	0.391524	0.398934
GOBP_D_AMINO_ACID_TRANSPORT	0.390894	0.398934
REACTOME_NON_INTEGRIN_MEMBRANE_ECM_INTERACTIONS	0.388075	0.398934
REACTOME_NCAM1_INTERACTIONS	0.351751	0.398934
GOBP_COLLAGEN_FIBRIL_ORGANIZATION	0.349176	0.398934
MODULE_497	0.372849	0.398934
GOBP_REGULATION_OF_ODONTOGENESIS	0.391523	0.398934
REACTOME_METABOLISM_OF_FAT_SOLUBLE_VITAMINS	0.367049	0.398934
GOBP_RESPONSE_TO_FOOD	0.387276	0.398934
REACTOME_SENSORY_PERCEPTION	0.282786	0.398934
REACTOME_M_PHASE	0.391619	0.398934
KEGG_ECM_RECEPTOR_INTERACTION	0.348927	0.398934
GOBP_MEGAKARYOCYTE_DIFFERENTIATION	0.352773	0.398934
GOBP_CELL_PROLIFERATION_INVOLVED_IN_KIDNEY_DEVELOPMENT	0.398934	0.398934
GOBP_NOREPINEPHRINE_TRANSPORT	0.386869	0.398934
REACTOME_RA_BIOSYNTHESIS_PATHWAY	0.381675	0.398934
GOBP_FACIAL_NERVE_STRUCTURAL_ORGANIZATION	0.398917	0.398934
GOBP_SA_NODE_CELL_TO_ATRIAL_CARDIAC_MUSCLE_CELL_SIGNALING	0.39047	0.398934
REACTOME_POST_TRANSLATIONAL_MODIFICATION_SYNTHESIS_OF_GPI_ANCHORED_PROTEINS	0.307176	0.398934
GOBP_SARCOMERE_ORGANIZATION	0.370123	0.398934
MODULE_544	0.331617	0.398934
REACTOME_INWARDLY_RECTIFYING_K_CHANNELS	0.380769	0.398934
GOBP_INORGANIC_ION_IMPORT_ACROSS_PLASMA_MEMBRANE	0.355189	0.398934
GOBP_CHLORIDE_TRANSMEMBRANE_TRANSPORT	0.357323	0.398934
GOBP_CELLULAR_RESPONSE_TO_XENOBIOTIC_STIMULUS	0.310856	0.398934
GOBP_INORGANIC_ANION_TRANSMEMBRANE_TRANSPORT	0.339801	0.398934
REACTOME_CELL_JUNCTION_ORGANIZATION	0.367645	0.398934
MODULE_481	0.327476	0.398934
GOBP_NEGATIVE_REGULATION_OF_AXON_EXTENSION	0.370781	0.398934
REACTOME_ASSEMBLY_AND_CELL_SURFACE_PRESENTATION_OF_NMDA_RECEPTORS	0.37912	0.398934
REACTOME_ACTIVATION_OF_MATRIX_METALLOPROTEINASES	0.396276	0.398934
GOBP_CARDIAC_CONDUCTION	0.392084	0.398934
GOBP_POSITIVE_REGULATION_OF_REGULATED_SECRETORY_PATHWAY	0.393272	0.398934
REACTOME_PKMTS_METHYLATE_HISTONE_LYSINES	0.371299	0.398934
GOBP_INTERMEDIATE_FILAMENT_BASED_PROCESS	0.390096	0.398934
REACTOME_TRANSPORT_OF_INORGANIC_CATIONS_ANIONS_AND_AMINO_ACIDS_OLIGOPEPTIDES	0.375244	0.398934
GOBP_FOREBRAIN_REGIONALIZATION	0.375105	0.398934
MODULE_345	0.295877	0.398934
GOBP_REGULATION_OF_HEART_RATE_BY_CARDIAC_CONDUCTION	0.388084	0.398934
GOBP_INTERMEDIATE_FILAMENT_ORGANIZATION	0.398105	0.398934
GOBP_BRANCHIOMOTOR_NEURON_AXON_GUIDANCE	0.398587	0.398934
GOBP_LOBAR_BRONCHUS_DEVELOPMENT	0.390595	0.398934
GOBP_NEUTRAL_AMINO_ACID_TRANSPORT	0.342858	0.398934
GOBP_POSITIVE_REGULATION_OF_POTASSIUM_ION_TRANSPORT	0.35915	0.398934
GOBP_REGULATION_OF_RYANODINE_SENSITIVE_CALCIUM_RELEASE_CHANNEL_ACTIVITY	0.397563	0.398934
MODULE_418	0.327079	0.398934
GOBP_PROXIMAL_DISTAL_PATTERN_FORMATION	0.382881	0.398934
MODULE_153	0.369696	0.398934
MODULE_3	0.312653	0.398934
GOBP_NOREPINEPHRINE_SECRETION	0.38588	0.398934
GOBP_TERPENOID_METABOLIC_PROCESS	0.314725	0.398934
GOBP_REGULATION_OF_CELLULAR_EXTRAVASATION	0.397001	0.398934
GOBP_L_GLUTAMATE_TRANSMEMBRANE_TRANSPORT	0.365548	0.398934
GOBP_REGULATION_OF_ORGANIC_ACID_TRANSPORT	0.38186	0.398934
GOBP_SKELETAL_MUSCLE_CONTRACTION	0.362205	0.398934
REACTOME_GABA_B_RECEPTOR_ACTIVATION	0.394188	0.398934
REACTOME_PRESYNAPTIC_NICOTINIC_ACETYLCHOLINE_RECEPTORS	0.383206	0.398934
MODULE_17	0.263723	0.398934
GOBP_G_PROTEIN_COUPLED_RECEPTOR_SIGNALING_PATHWAY_COUPLED_TO_CYCLIC_NUCLEOTIDE_SECOND_MESSENGER	0.366862	0.398934
GOBP_VITAMIN_TRANSPORT	0.350797	0.398934
KEGG_RETINOL_METABOLISM	0.35317	0.398934
GOBP_REGULATION_OF_NUCLEAR_DIVISION	0.276987	0.398934
MODULE_400	0.393583	0.398934
GOBP_METAL_ION_EXPORT	0.388219	0.398934
GOBP_ENDODERM_FORMATION	0.377896	0.398934
GOBP_NEGATIVE_REGULATION_OF_NUCLEAR_DIVISION	0.383003	0.398934
GOBP_EPITHELIAL_STRUCTURE_MAINTENANCE	0.366207	0.398934
GOBP_REGULATION_OF_CEREBELLAR_GRANULE_CELL_PRECURSOR_PROLIFERATION	0.392881	0.398934
GOBP_REGULATION_OF_GLUCAGON_SECRETION	0.389164	0.398934
REACTOME_CALCITONIN_LIKE_LIGAND_RECEPTORS	0.386268	0.398934
REACTOME_CHYLOMICRON_REMODELING	0.385658	0.398934
GOBP_EMBRYONIC_EYE_MORPHOGENESIS	0.378158	0.398934
GOBP_CHONDROCYTE_DIFFERENTIATION	0.39858	0.398934
GOBP_METAPHASE_ANAPHASE_TRANSITION_OF_CELL_CYCLE	0.385534	0.398934
GOBP_ANATOMICAL_STRUCTURE_ARRANGEMENT	0.395866	0.398934
GOBP_CALCIUM_ION_REGULATED_EXOCYTOSIS_OF_NEUROTRANSMITTER	0.376746	0.398934
GOBP_POSITIVE_REGULATION_OF_NEUROTRANSMITTER_SECRETION	0.397312	0.398934
GOBP_RESPONSE_TO_VITAMIN_A	0.387553	0.398934
REACTOME_ACYL_CHAIN_REMODELLING_OF_PI	0.378103	0.398934
GOBP_MEMBRANE_DEPOLARIZATION_DURING_CARDIAC_MUSCLE_CELL_ACTION_POTENTIAL	0.375598	0.398934
GOBP_NEGATIVE_CHEMOTAXIS	0.369621	0.398934
GOBP_MONOCARBOXYLIC_ACID_BIOSYNTHETIC_PROCESS	0.393494	0.398934
REACTOME_O_LINKED_GLYCOSYLATION	0.299792	0.398934
GOBP_TISSUE_REGENERATION	0.384044	0.398934
GOBP_ACUTE_INFLAMMATORY_RESPONSE_TO_ANTIGENIC_STIMULUS	0.279007	0.398934
GOBP_INHIBITORY_POSTSYNAPTIC_POTENTIAL	0.386521	0.398934
GOBP_ORGANIC_ACID_BIOSYNTHETIC_PROCESS	0.389212	0.398934
GOBP_POSITIVE_REGULATION_OF_FATTY_ACID_METABOLIC_PROCESS	0.397911	0.398934
GOBP_COLLAGEN_CATABOLIC_PROCESS	0.366243	0.398934
GOBP_NEGATIVE_REGULATION_OF_METAPHASE_ANAPHASE_TRANSITION_OF_CELL_CYCLE	0.389254	0.398934
KEGG_TYROSINE_METABOLISM	0.3423	0.398934
GOBP_AMINO_ACID_IMPORT	0.348136	0.398934
GOBP_POSITIVE_REGULATION_OF_MUSCLE_CONTRACTION	0.381009	0.398934
GOBP_POSITIVE_REGULATION_OF_ORGANIC_ACID_TRANSPORT	0.351288	0.398934
REACTOME_NEUROTRANSMITTER_RELEASE_CYCLE	0.343342	0.398934
GOBP_ORGANIC_ACID_TRANSMEMBRANE_TRANSPORT	0.311687	0.398934
GOBP_EMBRYONIC_HINDLIMB_MORPHOGENESIS	0.395369	0.398934
REACTOME_ADRENALINE_NORADRENALINE_INHIBITS_INSULIN_SECRETION	0.392923	0.398934
GOBP_EMBRYONIC_APPENDAGE_MORPHOGENESIS	0.2765	0.398934
GOBP_AROMATIC_AMINO_ACID_FAMILY_METABOLIC_PROCESS	0.363909	0.398934
GOBP_POSITIVE_REGULATION_OF_SMOOTH_MUSCLE_CONTRACTION	0.386101	0.398934
GOBP_RESPONSE_TO_PROSTAGLANDIN	0.322184	0.398934
GOBP_POSITIVE_REGULATION_OF_CATECHOLAMINE_SECRETION	0.397281	0.398934
GOBP_TELENCEPHALON_REGIONALIZATION	0.384739	0.398934
GOBP_NEGATIVE_REGULATION_OF_AXONOGENESIS	0.367543	0.398934
GOBP_ANTIBACTERIAL_HUMORAL_RESPONSE	0.377247	0.398934
MODULE_164	0.398614	0.398934
GOBP_REGULATION_OF_EPITHELIAL_CELL_DIFFERENTIATION	0.275761	0.398934
GOBP_CELL_DIFFERENTIATION_INVOLVED_IN_KIDNEY_DEVELOPMENT	0.376355	0.398934
GOBP_ATTACHMENT_OF_SPINDLE_MICROTUBULES_TO_KINETOCHORE	0.381053	0.398934
GOBP_COMPLEMENT_ACTIVATION_ALTERNATIVE_PATHWAY	0.3729	0.398934
GOBP_KINETOCHORE_ASSEMBLY	0.396275	0.398934
MODULE_534	0.388435	0.398934
REACTOME_ACYL_CHAIN_REMODELLING_OF_PG	0.373693	0.398934
GOBP_POSITIVE_REGULATION_OF_BLOOD_CIRCULATION	0.365416	0.398934
GOBP_REGULATION_OF_AMINO_ACID_TRANSPORT	0.358431	0.398934
HALLMARK_PANCREAS_BETA_CELLS	0.367875	0.398934
KEGG_TRYPTOPHAN_METABOLISM	0.355129	0.398934
GOBP_GLUTAMATE_RECEPTOR_SIGNALING_PATHWAY	0.3989	0.398934
GOBP_MEMBRANE_REPOLARIZATION	0.388383	0.398934
GOBP_ENDOCRINE_HORMONE_SECRETION	0.394425	0.398934
GOBP_POSITIVE_REGULATION_OF_ANION_TRANSPORT	0.356242	0.398934
GOBP_ENDODERMAL_CELL_DIFFERENTIATION	0.384183	0.398934
GOBP_REGULATION_OF_MITOTIC_SISTER_CHROMATID_SEGREGATION	0.390502	0.398934
GOBP_CHORIONIC_TROPHOBLAST_CELL_PROLIFERATION	0.392905	0.398934
GOBP_D_ASPARTATE_IMPORT_ACROSS_PLASMA_MEMBRANE	0.393934	0.398934
GOBP_LOBAR_BRONCHUS_EPITHELIUM_DEVELOPMENT	0.392389	0.398934
GOBP_MEMBRANE_DEPOLARIZATION_DURING_SA_NODE_CELL_ACTION_POTENTIAL	0.394118	0.398934
GOBP_NITRIC_OXIDE_TRANSPORT	0.391695	0.398934
GOBP_TRIGEMINAL_NERVE_MORPHOGENESIS	0.396936	0.398934
GOBP_REGULATION_OF_THE_FORCE_OF_HEART_CONTRACTION	0.396652	0.398934
GOBP_FACIAL_NERVE_MORPHOGENESIS	0.398314	0.398934
GOBP_SA_NODE_CELL_TO_ATRIAL_CARDIAC_MUSCLE_CELL_COMMUNICATION	0.387397	0.398934
REACTOME_DISEASES_ASSOCIATED_WITH_O_GLYCOSYLATION_OF_PROTEINS	0.347807	0.398934
REACTOME_MITOTIC_SPINDLE_CHECKPOINT	0.3587	0.398934
HALLMARK_SPERMATOGENESIS	0.288942	0.398934
GOBP_CRANIAL_NERVE_MORPHOGENESIS	0.382266	0.398934
REACTOME_ACYL_CHAIN_REMODELLING_OF_PE	0.361373	0.398934
GOBP_REGULATION_OF_CHROMOSOME_SEGREGATION	0.383131	0.398934
REACTOME_REGULATION_OF_INSULIN_SECRETION	0.394336	0.398934
GOBP_EXCITATORY_CHEMICAL_SYNAPTIC_TRANSMISSION	0.394766	0.398934
GOBP_HISTONE_H3_K27_TRIMETHYLATION	0.397386	0.398934
GOBP_TRYPTOPHAN_CATABOLIC_PROCESS	0.39151	0.398934
REACTOME_AMINO_ACID_CONJUGATION	0.393197	0.398934
REACTOME_HIGHLY_CALCIUM_PERMEABLE_NICOTINIC_ACETYLCHOLINE_RECEPTORS	0.38754	0.398934
GOBP_REGULATION_OF_APPETITE	0.392968	0.398934
REACTOME_REGULATION_OF_GENE_EXPRESSION_IN_BETA_CELLS	0.394927	0.398934
REACTOME_TRANSPORT_OF_CONNEXONS_TO_THE_PLASMA_MEMBRANE	0.384739	0.398934
GOBP_REGULATION_OF_MACROPHAGE_DERIVED_FOAM_CELL_DIFFERENTIATION	0.391721	0.398934
MODULE_489	0.375676	0.398934
GOBP_AROMATIC_AMINO_ACID_FAMILY_CATABOLIC_PROCESS	0.380208	0.398934
GOBP_REGULATION_OF_SKELETAL_MUSCLE_CONTRACTION	0.389788	0.398934
MODULE_401	0.378233	0.398934
GOBP_REGULATION_OF_CHROMOSOME_SEPARATION	0.387967	0.398934
GOBP_SKELETAL_MUSCLE_TISSUE_REGENERATION	0.380059	0.398934
MODULE_292	0.315673	0.398934
GOBP_PHENOL_CONTAINING_COMPOUND_BIOSYNTHETIC_PROCESS	0.391535	0.398934
GOBP_ORGAN_OR_TISSUE_SPECIFIC_IMMUNE_RESPONSE	0.367204	0.398934
