# Supplementary material for: Identifying traditional Chinese medicine combinations for breast cancer treatment based on transcriptional regulation and chemical structure
Source: Chin Med. 2025 Feb 14;20:23. doi: 10.1186/s13020-025-01074-5 (PMC11829537; doi:10.1186/s13020-025-01074-5)
Supplement: Supplementary file 4 — Additional file 4. Supplementary Table 4 [file 13020_2025_1074_MOESM4_ESM.xlsx]

## Sheet: Similarity between 318 sets
GeneSet1_Name	GeneSet1_Size	GeneSet2_Name	GeneSet2_Size	GeneSet_Shared	Overlap coefficient
MODULE_220	333	MODULE_53	403	33	0.0990991
MODULE_53	403	REACTOME_CLASS_A_1_RHODOPSIN_LIKE_RECEPTORS	331	16	0.0483384
MODULE_112	260	MODULE_53	403	17	0.0653846
KEGG_NEUROACTIVE_LIGAND_RECEPTOR_INTERACTION	272	MODULE_53	403	6	0.0220588
MODULE_53	403	MODULE_75	398	44	0.110553
GOBP_REGULATION_OF_HORMONE_LEVELS	499	MODULE_53	403	17	0.0421836
MODULE_46	394	MODULE_53	403	45	0.114213
MODULE_53	403	REACTOME_FORMATION_OF_THE_BETA_CATENIN_TCF_TRANSACTIVATING_COMPLEX	90	4	0.0444444
GOBP_REGULATION_OF_MEMBRANE_POTENTIAL	425	MODULE_53	403	11	0.0272953
MODULE_53	403	REACTOME_SIGNALING_BY_NUCLEAR_RECEPTORS	295	14	0.0474576
GOBP_REGULATION_OF_CYTOSOLIC_CALCIUM_ION_CONCENTRATION	352	MODULE_53	403	14	0.0397727
MODULE_53	403	REACTOME_SENESCENCE_ASSOCIATED_SECRETORY_PHENOTYPE_SASP	110	11	0.1
MODULE_38	463	MODULE_53	403	91	0.225806
MODULE_47	225	MODULE_53	403	16	0.0711111
GOBP_FOREBRAIN_DEVELOPMENT	377	MODULE_53	403	21	0.0557029
MODULE_53	403	REACTOME_OXIDATIVE_STRESS_INDUCED_SENESCENCE	124	9	0.0725806
MODULE_53	403	MODULE_63	211	10	0.0473934
GOBP_TELENCEPHALON_DEVELOPMENT	249	MODULE_53	403	14	0.0562249
MODULE_53	403	REACTOME_ESTROGEN_DEPENDENT_GENE_EXPRESSION	148	8	0.0540541
GOBP_MUSCLE_CONTRACTION	349	MODULE_53	403	8	0.0229226
MODULE_104	352	MODULE_53	403	101	0.286932
HALLMARK_G2M_CHECKPOINT	200	MODULE_53	403	44	0.22
MODULE_53	403	REACTOME_ESR_MEDIATED_SIGNALING	219	11	0.0502283
GOBP_MUSCLE_SYSTEM_PROCESS	449	MODULE_53	403	11	0.0272953
GOBP_REGULATION_OF_CATION_TRANSMEMBRANE_TRANSPORT	353	MODULE_53	403	7	0.01983
GOBP_REGULATION_OF_TRANS_SYNAPTIC_SIGNALING	429	MODULE_53	403	11	0.0272953
GOBP_HORMONE_METABOLIC_PROCESS	230	MODULE_53	403	6	0.026087
MODULE_53	403	MODULE_60	422	82	0.203474
KEGG_CYTOKINE_CYTOKINE_RECEPTOR_INTERACTION	265	MODULE_53	403	15	0.0566038
GOBP_VASCULAR_PROCESS_IN_CIRCULATORY_SYSTEM	263	MODULE_53	403	8	0.0304183
GOBP_NEURON_PROJECTION_GUIDANCE	235	MODULE_53	403	6	0.0255319
GOBP_REGULATION_OF_HORMONE_SECRETION	234	MODULE_53	403	10	0.042735
MODULE_53	403	REACTOME_RMTS_METHYLATE_HISTONE_ARGININES	77	3	0.038961
HALLMARK_ESTROGEN_RESPONSE_LATE	200	MODULE_53	403	10	0.05
MODULE_27	355	MODULE_53	403	17	0.0478873
GOBP_HORMONE_TRANSPORT	293	MODULE_53	403	11	0.0375427
GOBP_REGULATION_OF_METAL_ION_TRANSPORT	403	MODULE_53	403	13	0.0322581
GOBP_RESPONSE_TO_XENOBIOTIC_STIMULUS	411	MODULE_53	403	27	0.0669975
GOBP_CELL_FATE_COMMITMENT	266	MODULE_53	403	7	0.0263158
GOBP_REGULATION_OF_POSTSYNAPTIC_MEMBRANE_POTENTIAL	131	MODULE_53	403	1	0.00763359
GOBP_POSITIVE_REGULATION_OF_TRANSMEMBRANE_TRANSPORT	213	MODULE_53	403	4	0.0187793
GOBP_CELLULAR_HORMONE_METABOLIC_PROCESS	137	MODULE_53	403	4	0.0291971
GOBP_FEEDING_BEHAVIOR	107	MODULE_53	403	4	0.0373832
GOBP_REGULATION_OF_BLOOD_CIRCULATION	261	MODULE_53	403	9	0.0344828
MODULE_44	325	MODULE_53	403	88	0.270769
GOBP_GLAND_DEVELOPMENT	432	MODULE_53	403	18	0.044665
GOBP_MUSCLE_TISSUE_DEVELOPMENT	405	MODULE_53	403	13	0.0322581
GOBP_AXON_DEVELOPMENT	479	MODULE_53	403	15	0.0372208
MODULE_324	133	MODULE_53	403	10	0.075188
GOBP_ANATOMICAL_STRUCTURE_HOMEOSTASIS	319	MODULE_53	403	8	0.0250784
GOBP_MYELOID_LEUKOCYTE_MIGRATION	230	MODULE_53	403	20	0.0869565
GOBP_DEVELOPMENTAL_MATURATION	294	MODULE_53	403	12	0.0408163
GOBP_CALCIUM_ION_TRANSPORT_INTO_CYTOSOL	165	MODULE_53	403	5	0.030303
GOBP_CALCIUM_ION_TRANSPORT	424	MODULE_53	403	13	0.0322581
GOBP_REGULATION_OF_SYNAPTIC_PLASTICITY	197	MODULE_53	403	2	0.0101523
GOBP_PALLIUM_DEVELOPMENT	169	MODULE_53	403	9	0.0532544
GOBP_OLEFINIC_COMPOUND_METABOLIC_PROCESS	157	MODULE_53	403	3	0.0191083
GOBP_RESPONSE_TO_MECHANICAL_STIMULUS	201	MODULE_53	403	13	0.0646766
GOBP_DIGESTIVE_SYSTEM_DEVELOPMENT	142	MODULE_53	403	5	0.0352113
GOBP_LEUKOCYTE_MIGRATION	385	MODULE_53	403	30	0.0779221
GOBP_ADENYLATE_CYCLASE_ACTIVATING_G_PROTEIN_COUPLED_RECEPTOR_SIGNALING_PATHWAY	155	MODULE_53	403	5	0.0322581
GOBP_CELL_CHEMOTAXIS	315	MODULE_53	403	25	0.0793651
MODULE_53	403	REACTOME_G_ALPHA_Q_SIGNALLING_EVENTS	216	7	0.0324074
GOBP_AUTONOMIC_NERVOUS_SYSTEM_DEVELOPMENT	48	MODULE_53	403	4	0.0833333
GOBP_POSITIVE_REGULATION_OF_MAPK_CASCADE	492	MODULE_53	403	16	0.0397022
GOBP_REGULATION_OF_NERVOUS_SYSTEM_DEVELOPMENT	439	MODULE_53	403	17	0.0421836
GOBP_REGULATION_OF_BLOOD_PRESSURE	183	MODULE_53	403	4	0.0218579
GOBP_COLUMNAR_CUBOIDAL_EPITHELIAL_CELL_DIFFERENTIATION	92	MODULE_53	403	6	0.0652174
GOBP_UROGENITAL_SYSTEM_DEVELOPMENT	353	MODULE_53	403	16	0.0453258
MODULE_234	54	MODULE_53	403	3	0.0555556
GOBP_SENSORY_SYSTEM_DEVELOPMENT	388	MODULE_53	403	13	0.0335052
GOBP_RESPONSE_TO_PEPTIDE	494	MODULE_53	403	13	0.0322581
GOBP_REGULATION_OF_BODY_FLUID_LEVELS	385	MODULE_53	403	14	0.0363636
GOBP_COGNITION	306	MODULE_53	403	7	0.0228758
GOBP_CALCIUM_ION_TRANSMEMBRANE_TRANSPORT	313	MODULE_53	403	6	0.0191693
MODULE_199	57	MODULE_53	403	4	0.0701754
GOBP_STRIATED_MUSCLE_CELL_DIFFERENTIATION	283	MODULE_53	403	11	0.0388693
GOBP_RESPONSE_TO_ESTRADIOL	123	MODULE_53	403	12	0.097561
GOBP_OVULATION_CYCLE	71	MODULE_53	403	8	0.112676
GOBP_REPRODUCTIVE_SYSTEM_DEVELOPMENT	437	MODULE_53	403	17	0.0421836
GOBP_RESPONSE_TO_CORTICOSTEROID	157	MODULE_53	403	14	0.089172
GOBP_HEART_PROCESS	258	MODULE_53	403	9	0.0348837
GOBP_SECOND_MESSENGER_MEDIATED_SIGNALING	302	MODULE_53	403	11	0.0364238
GOBP_MORPHOGENESIS_OF_A_BRANCHING_STRUCTURE	199	MODULE_53	403	5	0.0251256
GOBP_WOUND_HEALING	431	MODULE_53	403	14	0.0347395
GOBP_POSITIVE_REGULATION_OF_EPITHELIAL_CELL_PROLIFERATION	209	MODULE_53	403	5	0.0239234
MODULE_357	80	MODULE_53	403	3	0.0375
GOBP_RESPONSE_TO_ALCOHOL	236	MODULE_53	403	13	0.0550847
HALLMARK_ESTROGEN_RESPONSE_EARLY	200	MODULE_53	403	7	0.035
GOBP_CYTOSOLIC_CALCIUM_ION_TRANSPORT	184	MODULE_53	403	6	0.0326087
GOBP_EPITHELIAL_CELL_PROLIFERATION	451	MODULE_53	403	13	0.0322581
MODULE_53	403	MODULE_57	56	24	0.428571
GOBP_CHEMICAL_SYNAPTIC_TRANSMISSION_POSTSYNAPTIC	101	MODULE_53	403	1	0.00990099
GOBP_POSITIVE_REGULATION_OF_LIPID_METABOLIC_PROCESS	153	MODULE_53	403	4	0.0261438
GOBP_ANATOMICAL_STRUCTURE_MATURATION	244	MODULE_53	403	10	0.0409836
GOBP_ERK1_AND_ERK2_CASCADE	341	MODULE_53	403	15	0.0439883
GOBP_SENSORY_PERCEPTION_OF_PAIN	99	MODULE_53	403	4	0.040404
GOBP_REGULATION_OF_ANATOMICAL_STRUCTURE_SIZE	487	MODULE_53	403	14	0.0347395
GOBP_ODONTOGENESIS	130	MODULE_53	403	8	0.0615385
MODULE_297	80	MODULE_53	403	3	0.0375
GOBP_HEMOSTASIS	228	MODULE_53	403	9	0.0394737
GOBP_CELL_MATURATION	182	MODULE_53	403	7	0.0384615
GOBP_REGULATION_OF_NEURON_DIFFERENTIATION	192	MODULE_53	403	3	0.015625
GOBP_NEURAL_PRECURSOR_CELL_PROLIFERATION	144	MODULE_53	403	8	0.0555556
GOBP_SENSORY_ORGAN_MORPHOGENESIS	266	MODULE_53	403	7	0.0263158
GOBP_RESPIRATORY_SYSTEM_DEVELOPMENT	203	MODULE_53	403	9	0.044335
GOBP_POSITIVE_REGULATION_OF_CELL_ADHESION	446	MODULE_53	403	26	0.0645161
GOBP_MEMBRANE_DEPOLARIZATION	84	MODULE_53	403	2	0.0238095
GOBP_ODONTOGENESIS_OF_DENTIN_CONTAINING_TOOTH	90	MODULE_53	403	7	0.0777778
GOBP_LIMBIC_SYSTEM_DEVELOPMENT	108	MODULE_53	403	6	0.0555556
GOBP_RESPONSE_TO_PEPTIDE_HORMONE	404	MODULE_53	403	9	0.0223325
GOBP_POSITIVE_REGULATION_OF_KINASE_ACTIVITY	477	MODULE_53	403	18	0.044665
MODULE_259	46	MODULE_53	403	4	0.0869565
GOBP_KIDNEY_EPITHELIUM_DEVELOPMENT	140	MODULE_53	403	7	0.05
GOBP_REGULATION_OF_CALCIUM_ION_TRANSPORT_INTO_CYTOSOL	103	MODULE_53	403	2	0.0194175
GOBP_CENTRAL_NERVOUS_SYSTEM_NEURON_DIFFERENTIATION	169	MODULE_53	403	5	0.0295858
GOBP_REGULATION_OF_CELL_DEVELOPMENT	500	MODULE_53	403	18	0.044665
GOBP_PEPTIDE_TRANSPORT	249	MODULE_53	403	13	0.0522088
GOBP_REGULATION_OF_LIPID_METABOLIC_PROCESS	339	MODULE_53	403	5	0.0147493
GOBP_MULTICELLULAR_ORGANISMAL_RESPONSE_TO_STRESS	74	MODULE_53	403	2	0.027027
MODULE_53	403	REACTOME_G_ALPHA_S_SIGNALLING_EVENTS	144	2	0.0138889
GOBP_GLIOGENESIS	291	MODULE_53	403	19	0.0652921
GOBP_SEX_DIFFERENTIATION	281	MODULE_53	403	10	0.0355872
GOBP_POSITIVE_REGULATION_OF_PEPTIDYL_TYROSINE_PHOSPHORYLATION	190	MODULE_53	403	9	0.0473684
GOBP_RESPONSE_TO_KETONE	190	MODULE_53	403	9	0.0473684
GOBP_NEURON_MIGRATION	164	MODULE_53	403	5	0.0304878
GOBP_REGULATION_OF_ACTIN_FILAMENT_BASED_PROCESS	392	MODULE_53	403	16	0.0408163
GOBP_NEUTROPHIL_CHEMOTAXIS	105	MODULE_53	403	13	0.12381
GOBP_REGULATION_OF_CHEMOTAXIS	225	MODULE_53	403	18	0.08
MODULE_121	99	MODULE_53	403	9	0.0909091
GOBP_CELL_SUBSTRATE_ADHESION	365	MODULE_53	403	15	0.0410959
GOBP_REGULATION_OF_RESPONSE_TO_WOUNDING	166	MODULE_53	403	8	0.0481928
GOBP_RESPONSE_TO_STEROID_HORMONE	330	MODULE_53	403	20	0.0606061
GOBP_MESENCHYME_DEVELOPMENT	302	MODULE_53	403	10	0.0331126
MODULE_53	403	REACTOME_MET_ACTIVATES_PTK2_SIGNALING	30	0	0
GOBP_TRANSMISSION_OF_NERVE_IMPULSE	73	MODULE_53	403	0	0
GOBP_RESPONSE_TO_RETINOIC_ACID	109	MODULE_53	403	8	0.0733945
GOBP_REGULATION_OF_PEPTIDE_TRANSPORT	183	MODULE_53	403	8	0.0437158
MODULE_53	403	REACTOME_TRANSCRIPTIONAL_REGULATION_BY_RUNX1	237	10	0.0421941
GOBP_REGULATION_OF_NEURAL_PRECURSOR_CELL_PROLIFERATION	85	MODULE_53	403	4	0.0470588
GOBP_REGULATION_OF_NERVOUS_SYSTEM_PROCESS	138	MODULE_53	403	6	0.0434783
GOBP_RESPONSE_TO_METAL_ION	350	MODULE_53	403	14	0.04
GOBP_ENDOCRINE_SYSTEM_DEVELOPMENT	132	MODULE_53	403	9	0.0681818
GOBP_REGULATION_OF_COAGULATION	71	MODULE_53	403	4	0.056338
GOBP_RESPONSE_TO_MOLECULE_OF_BACTERIAL_ORIGIN	354	MODULE_53	403	16	0.0451977
MODULE_403	46	MODULE_53	403	23	0.5
GOBP_REGULATION_OF_REPRODUCTIVE_PROCESS	178	MODULE_53	403	8	0.0449438
GOBP_REGENERATION	188	MODULE_53	403	14	0.0744681
GOBP_LEUKOCYTE_CHEMOTAXIS	236	MODULE_53	403	24	0.101695
GOBP_REGULATION_OF_WOUND_HEALING	133	MODULE_53	403	7	0.0526316
GOBP_POSITIVE_REGULATION_OF_ERK1_AND_ERK2_CASCADE	223	MODULE_53	403	10	0.044843
GOBP_CELL_JUNCTION_ASSEMBLY	421	MODULE_53	403	10	0.0248139
GOBP_MESONEPHROS_DEVELOPMENT	99	MODULE_53	403	3	0.030303
GOBP_CALCIUM_MEDIATED_SIGNALING	203	MODULE_53	403	9	0.044335
MODULE_154	75	MODULE_53	403	3	0.04
GOBP_REGULATION_OF_CALCIUM_ION_TRANSPORT	251	MODULE_53	403	9	0.0358566
GOBP_SYNAPSE_ORGANIZATION	418	MODULE_53	403	10	0.0248139
GOBP_HINDBRAIN_DEVELOPMENT	150	MODULE_53	403	9	0.06
HALLMARK_HYPOXIA	200	MODULE_53	403	12	0.06
GOBP_POSITIVE_REGULATION_OF_PROTEIN_KINASE_ACTIVITY	397	MODULE_53	403	15	0.0377834
GOBP_REGULATION_OF_NEUROGENESIS	361	MODULE_53	403	14	0.0387812
MODULE_197	174	MODULE_53	403	42	0.241379
GOBP_POSITIVE_REGULATION_OF_CELL_SUBSTRATE_ADHESION	122	MODULE_53	403	4	0.0327869
GOBP_REGULATION_OF_ANIMAL_ORGAN_MORPHOGENESIS	129	MODULE_53	403	4	0.0310078
GOBP_C21_STEROID_HORMONE_METABOLIC_PROCESS	37	MODULE_53	403	0	0
GOBP_NEUROMUSCULAR_PROCESS	152	MODULE_53	403	6	0.0394737
GOBP_NEGATIVE_REGULATION_OF_NEURON_DEATH	209	MODULE_53	403	14	0.0669856
MODULE_263	45	MODULE_53	403	7	0.155556
GOBP_NEPHRON_DEVELOPMENT	146	MODULE_53	403	8	0.0547945
GOBP_REGULATION_OF_SYSTEMIC_ARTERIAL_BLOOD_PRESSURE	95	MODULE_53	403	2	0.0210526
GOBP_REGULATION_OF_CALCIUM_ION_TRANSMEMBRANE_TRANSPORT	156	MODULE_53	403	2	0.0128205
GOBP_CAMERA_TYPE_EYE_DEVELOPMENT	329	MODULE_53	403	9	0.0273556
GOBP_CELLULAR_EXTRAVASATION	74	MODULE_53	403	4	0.0540541
HALLMARK_KRAS_SIGNALING_UP	200	MODULE_53	403	20	0.1
GOBP_RESPONSE_TO_EXTRACELLULAR_STIMULUS	479	MODULE_53	403	20	0.0496278
GOBP_CELLULAR_KETONE_METABOLIC_PROCESS	211	MODULE_53	403	3	0.014218
GOBP_GLIAL_CELL_DIFFERENTIATION	218	MODULE_53	403	13	0.059633
MODULE_53	403	REACTOME_CONSTITUTIVE_SIGNALING_BY_ABERRANT_PI3K_IN_CANCER	78	3	0.0384615
GOBP_OVULATION_CYCLE_PROCESS	49	MODULE_53	403	3	0.0612245
GOBP_POSITIVE_REGULATION_OF_HORMONE_SECRETION	122	MODULE_53	403	5	0.0409836
GOBP_ACTOMYOSIN_STRUCTURE_ORGANIZATION	199	MODULE_53	403	5	0.0251256
GOBP_AMIDE_TRANSPORT	290	MODULE_53	403	13	0.0448276
GOBP_REGULATION_OF_SYNAPSE_STRUCTURE_OR_ACTIVITY	213	MODULE_53	403	7	0.0328638
GOBP_CELLULAR_RESPONSE_TO_INORGANIC_SUBSTANCE	220	MODULE_53	403	11	0.05
GOBP_REGULATION_OF_CELL_SUBSTRATE_ADHESION	217	MODULE_53	403	8	0.0368664
GOBP_MUSCLE_CELL_DEVELOPMENT	183	MODULE_53	403	5	0.0273224
GOBP_MUSCLE_CELL_DIFFERENTIATION	389	MODULE_53	403	13	0.033419
GOBP_TEMPERATURE_HOMEOSTASIS	177	MODULE_53	403	7	0.039548
GOBP_REGULATION_OF_LIPASE_ACTIVITY	92	MODULE_53	403	6	0.0652174
GOBP_FEMALE_SEX_DIFFERENTIATION	124	MODULE_53	403	5	0.0403226
GOBP_ACTIN_FILAMENT_ORGANIZATION	449	MODULE_53	403	14	0.0347395
MODULE_53	403	REACTOME_L1CAM_INTERACTIONS	121	5	0.0413223
MODULE_123	247	MODULE_53	403	26	0.105263
GOBP_POSITIVE_REGULATION_OF_SYNAPTIC_TRANSMISSION	161	MODULE_53	403	3	0.0186335
KEGG_CALCIUM_SIGNALING_PATHWAY	178	MODULE_53	403	4	0.0224719
GOBP_DETECTION_OF_TEMPERATURE_STIMULUS	24	MODULE_53	403	1	0.0416667
GOBP_DNA_CONFORMATION_CHANGE	352	MODULE_53	403	28	0.0795455
GOBP_NEGATIVE_REGULATION_OF_NEURON_APOPTOTIC_PROCESS	145	MODULE_53	403	8	0.0551724
GOBP_RHYTHMIC_PROCESS	298	MODULE_53	403	19	0.0637584
GOBP_POSITIVE_REGULATION_OF_NEURAL_PRECURSOR_CELL_PROLIFERATION	51	MODULE_53	403	3	0.0588235
GOBP_SYNAPTIC_TRANSMISSION_GABAERGIC	51	MODULE_53	403	3	0.0588235
MODULE_53	403	MODULE_85	51	3	0.0588235
GOBP_GLANDULAR_EPITHELIAL_CELL_DIFFERENTIATION	54	MODULE_53	403	3	0.0555556
GOBP_NERVE_DEVELOPMENT	81	MODULE_53	403	2	0.0246914
GOBP_PANCREAS_DEVELOPMENT	81	MODULE_53	403	5	0.0617284
GOBP_OSSIFICATION	419	MODULE_53	403	17	0.0421836
GOBP_POSITIVE_REGULATION_OF_NEUROTRANSMITTER_TRANSPORT	22	MODULE_53	403	0	0
MODULE_158	43	MODULE_53	403	23	0.534884
GOBP_STEROID_CATABOLIC_PROCESS	27	MODULE_53	403	0	0
GOBP_GABAERGIC_NEURON_DIFFERENTIATION	13	MODULE_53	403	1	0.0769231
GOBP_REGULATION_OF_DEVELOPMENTAL_GROWTH	329	MODULE_53	403	8	0.0243161
GOBP_RESPONSE_TO_ETHANOL	120	MODULE_53	403	5	0.0416667
GOBP_RESPONSE_TO_NUTRIENT	150	MODULE_53	403	7	0.0466667
GOBP_PEPTIDYL_TYROSINE_MODIFICATION	377	MODULE_53	403	14	0.0371353
GOBP_REGULATION_OF_INSULIN_SECRETION	147	MODULE_53	403	6	0.0408163
GOBP_REGULATION_OF_SYNAPTIC_TRANSMISSION_GLUTAMATERGIC	70	MODULE_53	403	4	0.0571429
GOBP_CELLULAR_RESPONSE_TO_RETINOIC_ACID	67	MODULE_53	403	6	0.0895522
KEGG_FOCAL_ADHESION	199	MODULE_53	403	7	0.0351759
GOBP_NEGATIVE_REGULATION_OF_RESPONSE_TO_WOUNDING	92	MODULE_53	403	6	0.0652174
GOBP_CELLULAR_RESPONSE_TO_PEPTIDE	364	MODULE_53	403	8	0.021978
GOBP_METANEPHROS_DEVELOPMENT	89	MODULE_53	403	6	0.0674157
GOBP_POSITIVE_REGULATION_OF_CELL_DIVISION	89	MODULE_53	403	3	0.0337079
GOBP_RESPONSE_TO_CAMP	89	MODULE_53	403	8	0.0898876
GOBP_CELL_GROWTH	487	MODULE_53	403	14	0.0347395
MODULE_451	33	MODULE_53	403	13	0.393939
GOBP_LEARNING	145	MODULE_53	403	3	0.0206897
GOBP_REGULATION_OF_CELL_DIVISION	186	MODULE_53	403	7	0.0376344
GOBP_RESPONSE_TO_FIBROBLAST_GROWTH_FACTOR	119	MODULE_53	403	4	0.0336134
HALLMARK_ANGIOGENESIS	36	MODULE_53	403	2	0.0555556
MODULE_108	56	MODULE_53	403	7	0.125
GOBP_REGULATION_OF_CELL_JUNCTION_ASSEMBLY	201	MODULE_53	403	3	0.0149254
MODULE_53	403	REACTOME_FACTORS_INVOLVED_IN_MEGAKARYOCYTE_DEVELOPMENT_AND_PLATELET_PRODUCTION	170	8	0.0470588
GOBP_BRANCHING_MORPHOGENESIS_OF_AN_EPITHELIAL_TUBE	153	MODULE_53	403	4	0.0261438
GOBP_GLAND_MORPHOGENESIS	123	MODULE_53	403	5	0.0406504
GOBP_METANEPHRIC_GLOMERULUS_DEVELOPMENT	16	MODULE_53	403	1	0.0625
GOBP_STRIATED_MUSCLE_CONTRACTION	178	MODULE_53	403	6	0.0337079
GOBP_MULTI_MULTICELLULAR_ORGANISM_PROCESS	213	MODULE_53	403	12	0.056338
GOBP_MONONUCLEAR_CELL_MIGRATION	199	MODULE_53	403	17	0.0854271
GOBP_FOREBRAIN_CELL_MIGRATION	63	MODULE_53	403	1	0.015873
GOBP_SENSORY_PERCEPTION_OF_TEMPERATURE_STIMULUS	26	MODULE_53	403	1	0.0384615
GOBP_MYOTUBE_DIFFERENTIATION	124	MODULE_53	403	4	0.0322581
GOBP_MECHANOSENSORY_BEHAVIOR	14	MODULE_53	403	0	0
GOBP_NERVOUS_SYSTEM_PROCESS_INVOLVED_IN_REGULATION_OF_SYSTEMIC_ARTERIAL_BLOOD_PRESSURE	14	MODULE_53	403	0	0
MODULE_53	403	REACTOME_ACETYLCHOLINE_BINDING_AND_DOWNSTREAM_EVENTS	14	0	0
GOBP_INSULIN_SECRETION	179	MODULE_53	403	7	0.0391061
HALLMARK_APICAL_JUNCTION	200	MODULE_53	403	13	0.065
GOBP_NEURON_DEATH	352	MODULE_53	403	23	0.0653409
GOBP_REGULATION_OF_PEPTIDYL_TYROSINE_PHOSPHORYLATION	261	MODULE_53	403	10	0.0383142
GOBP_REGULATION_OF_VASCULATURE_DEVELOPMENT	353	MODULE_53	403	6	0.0169972
GOBP_GLOMERULUS_DEVELOPMENT	67	MODULE_53	403	4	0.0597015
GOBP_GENITALIA_DEVELOPMENT	46	MODULE_53	403	1	0.0217391
GOBP_POSITIVE_CHEMOTAXIS	64	MODULE_53	403	4	0.0625
GOBP_NEGATIVE_REGULATION_OF_COAGULATION	52	MODULE_53	403	4	0.0769231
GOBP_DEVELOPMENT_OF_PRIMARY_FEMALE_SEXUAL_CHARACTERISTICS	109	MODULE_53	403	5	0.0458716
GOBP_CEREBRAL_CORTEX_GABAERGIC_INTERNEURON_DIFFERENTIATION	10	MODULE_53	403	1	0.1
GOBP_GLIAL_CELL_DERIVED_NEUROTROPHIC_FACTOR_RECEPTOR_SIGNALING_PATHWAY	10	MODULE_53	403	0	0
GOBP_POSITIVE_REGULATION_OF_PROTEIN_KINASE_B_SIGNALING	119	MODULE_53	403	3	0.0252101
GOBP_CYTOKINE_MEDIATED_SIGNALING_PATHWAY	485	MODULE_53	403	18	0.044665
GOBP_HIPPOCAMPUS_DEVELOPMENT	80	MODULE_53	403	4	0.05
GOBP_CARDIAC_MUSCLE_TISSUE_DEVELOPMENT	234	MODULE_53	403	6	0.025641
GOBP_REGULATION_OF_PROTEIN_SECRETION	252	MODULE_53	403	8	0.031746
GOBP_MALE_SEX_DIFFERENTIATION	164	MODULE_53	403	5	0.0304878
MODULE_53	403	REACTOME_CELL_CELL_COMMUNICATION	130	4	0.0307692
GOBP_REGULATION_OF_PHOSPHOLIPASE_ACTIVITY	68	MODULE_53	403	6	0.0882353
GOBP_RESPONSE_TO_ESTROGEN	68	MODULE_53	403	4	0.0588235
MODULE_53	403	REACTOME_MET_PROMOTES_CELL_MOTILITY	41	0	0
GOBP_POSITIVE_REGULATION_OF_CELL_DEVELOPMENT	297	MODULE_53	403	14	0.047138
GOBP_PHOSPHATIDYLINOSITOL_3_KINASE_SIGNALING	144	MODULE_53	403	5	0.0347222
MODULE_125	44	MODULE_53	403	23	0.522727
MODULE_53	403	REACTOME_FOXO_MEDIATED_TRANSCRIPTION_OF_OXIDATIVE_STRESS_METABOLIC_AND_NEURONAL_GENES	30	0	0
GOBP_CELLULAR_RESPONSE_TO_PEPTIDE_HORMONE_STIMULUS	294	MODULE_53	403	6	0.0204082
GOBP_POSITIVE_REGULATION_OF_CELL_JUNCTION_ASSEMBLY	104	MODULE_53	403	0	0
GOBP_POSITIVE_REGULATION_OF_NERVOUS_SYSTEM_DEVELOPMENT	269	MODULE_53	403	11	0.0408922
MODULE_53	403	REACTOME_INTERLEUKIN_4_AND_INTERLEUKIN_13_SIGNALING	111	12	0.108108
GOBP_AMEBOIDAL_TYPE_CELL_MIGRATION	482	MODULE_53	403	17	0.0421836
GOBP_ADAPTIVE_THERMOGENESIS	159	MODULE_53	403	5	0.0314465
MODULE_223	142	MODULE_53	403	14	0.0985915
GOBP_ENTERIC_NERVOUS_SYSTEM_DEVELOPMENT	15	MODULE_53	403	1	0.0666667
GOBP_DEVELOPMENTAL_GROWTH_INVOLVED_IN_MORPHOGENESIS	234	MODULE_53	403	4	0.017094
GOBP_REGULATION_OF_G_PROTEIN_COUPLED_RECEPTOR_SIGNALING_PATHWAY	139	MODULE_53	403	7	0.0503597
GOBP_POSITIVE_REGULATION_OF_PHOSPHATIDYLINOSITOL_3_KINASE_SIGNALING	79	MODULE_53	403	5	0.0632911
GOBP_INOSITOL_LIPID_MEDIATED_SIGNALING	181	MODULE_53	403	5	0.0276243
GOBP_REGULATION_OF_CELLULAR_RESPONSE_TO_GROWTH_FACTOR_STIMULUS	315	MODULE_53	403	5	0.015873
GOBP_DEVELOPMENT_OF_PRIMARY_SEXUAL_CHARACTERISTICS	231	MODULE_53	403	10	0.04329
GOBP_REGULATION_OF_CELL_CELL_ADHESION	458	MODULE_53	403	26	0.0645161
GOBP_REGULATION_OF_BEHAVIOR	70	MODULE_53	403	3	0.0428571
GOBP_RESPONSE_TO_INSULIN	261	MODULE_53	403	6	0.0229885
GOBP_NEGATIVE_REGULATION_OF_RESPONSE_TO_EXTERNAL_STIMULUS	429	MODULE_53	403	20	0.0496278
GOBP_MESONEPHRIC_TUBULE_MORPHOGENESIS	64	MODULE_53	403	2	0.03125
GOBP_NEUROBLAST_PROLIFERATION	61	MODULE_53	403	3	0.0491803
GOBP_REGULATION_OF_LIPID_CATABOLIC_PROCESS	61	MODULE_53	403	1	0.0163934
GOBP_NEPHRON_MORPHOGENESIS	77	MODULE_53	403	3	0.038961
GOBP_POSITIVE_REGULATION_OF_LIPID_KINASE_ACTIVITY	37	MODULE_53	403	2	0.0540541
GOBP_RESPONSE_TO_NICOTINE	49	MODULE_53	403	3	0.0612245
MODULE_53	403	REACTOME_GRB7_EVENTS_IN_ERBB2_SIGNALING	5	1	0.2
MODULE_404	26	MODULE_53	403	2	0.0769231
MODULE_53	403	REACTOME_HIGHLY_CALCIUM_PERMEABLE_POSTSYNAPTIC_NICOTINIC_ACETYLCHOLINE_RECEPTORS	11	0	0
GOBP_REGULATION_OF_INFLAMMATORY_RESPONSE	397	MODULE_53	403	21	0.0528967
GOBP_SYNAPSE_ASSEMBLY	180	MODULE_53	403	4	0.0222222
GOBP_RENAL_SYSTEM_PROCESS	114	MODULE_53	403	1	0.00877193
GOBP_REGULATION_OF_PHOSPHATIDYLINOSITOL_3_KINASE_SIGNALING	111	MODULE_53	403	5	0.045045
GOBP_RESPONSE_TO_ACTIVITY	65	MODULE_53	403	5	0.0769231
GOBP_STEROID_METABOLIC_PROCESS	323	MODULE_53	403	8	0.0247678
GOBP_RESPONSE_TO_DIETARY_EXCESS	29	MODULE_53	403	0	0
GOBP_REGULATION_OF_ACTIN_FILAMENT_ORGANIZATION	268	MODULE_53	403	9	0.0335821
GOBP_UTERUS_DEVELOPMENT	21	MODULE_53	403	0	0
MODULE_439	21	MODULE_53	403	8	0.380952
GOBP_NEGATIVE_REGULATION_OF_CELL_ADHESION	305	MODULE_53	403	12	0.0393443
GOBP_REGULATION_OF_KIDNEY_DEVELOPMENT	32	MODULE_53	403	3	0.09375
GOBP_EPIDERMIS_DEVELOPMENT	335	MODULE_53	403	10	0.0298507
GOBP_REGULATION_OF_CELLULAR_COMPONENT_SIZE	350	MODULE_53	403	12	0.0342857
GOBP_TRANSDIFFERENTIATION	7	MODULE_53	403	0	0
GOBP_PROGESTERONE_METABOLIC_PROCESS	16	MODULE_53	403	0	0
GOBP_EPITHELIAL_TUBE_MORPHOGENESIS	328	MODULE_53	403	9	0.027439
MODULE_53	403	REACTOME_PI3K_AKT_SIGNALING_IN_CANCER	105	3	0.0285714
KEGG_AXON_GUIDANCE	129	MODULE_53	403	5	0.0387597
GOBP_MESENCHYMAL_CELL_PROLIFERATION	41	MODULE_53	403	2	0.0487805
MODULE_220	333	REACTOME_CLASS_A_1_RHODOPSIN_LIKE_RECEPTORS	331	15	0.0453172
MODULE_112	260	MODULE_220	333	47	0.180769
KEGG_NEUROACTIVE_LIGAND_RECEPTOR_INTERACTION	272	MODULE_220	333	12	0.0441176
MODULE_220	333	MODULE_75	398	54	0.162162
GOBP_REGULATION_OF_HORMONE_LEVELS	499	MODULE_220	333	19	0.0570571
MODULE_220	333	MODULE_46	394	54	0.162162
MODULE_220	333	REACTOME_FORMATION_OF_THE_BETA_CATENIN_TCF_TRANSACTIVATING_COMPLEX	90	1	0.0111111
GOBP_REGULATION_OF_MEMBRANE_POTENTIAL	425	MODULE_220	333	20	0.0600601
MODULE_220	333	REACTOME_SIGNALING_BY_NUCLEAR_RECEPTORS	295	7	0.0237288
GOBP_REGULATION_OF_CYTOSOLIC_CALCIUM_ION_CONCENTRATION	352	MODULE_220	333	17	0.0510511
MODULE_220	333	REACTOME_SENESCENCE_ASSOCIATED_SECRETORY_PHENOTYPE_SASP	110	2	0.0181818
MODULE_220	333	MODULE_38	463	53	0.159159
MODULE_220	333	MODULE_47	225	34	0.151111
GOBP_FOREBRAIN_DEVELOPMENT	377	MODULE_220	333	31	0.0930931
MODULE_220	333	REACTOME_OXIDATIVE_STRESS_INDUCED_SENESCENCE	124	0	0
MODULE_220	333	MODULE_63	211	36	0.170616
GOBP_TELENCEPHALON_DEVELOPMENT	249	MODULE_220	333	21	0.0843373
MODULE_220	333	REACTOME_ESTROGEN_DEPENDENT_GENE_EXPRESSION	148	0	0
GOBP_MUSCLE_CONTRACTION	349	MODULE_220	333	26	0.0780781
MODULE_104	352	MODULE_220	333	46	0.138138
HALLMARK_G2M_CHECKPOINT	200	MODULE_220	333	3	0.015
MODULE_220	333	REACTOME_ESR_MEDIATED_SIGNALING	219	3	0.0136986
GOBP_MUSCLE_SYSTEM_PROCESS	449	MODULE_220	333	28	0.0840841
GOBP_REGULATION_OF_CATION_TRANSMEMBRANE_TRANSPORT	353	MODULE_220	333	13	0.039039
GOBP_REGULATION_OF_TRANS_SYNAPTIC_SIGNALING	429	MODULE_220	333	24	0.0720721
GOBP_HORMONE_METABOLIC_PROCESS	230	MODULE_220	333	8	0.0347826
MODULE_220	333	MODULE_60	422	39	0.117117
KEGG_CYTOKINE_CYTOKINE_RECEPTOR_INTERACTION	265	MODULE_220	333	26	0.0981132
GOBP_VASCULAR_PROCESS_IN_CIRCULATORY_SYSTEM	263	MODULE_220	333	13	0.0494297
GOBP_NEURON_PROJECTION_GUIDANCE	235	MODULE_220	333	45	0.191489
GOBP_REGULATION_OF_HORMONE_SECRETION	234	MODULE_220	333	11	0.0470085
MODULE_220	333	REACTOME_RMTS_METHYLATE_HISTONE_ARGININES	77	0	0
HALLMARK_ESTROGEN_RESPONSE_LATE	200	MODULE_220	333	8	0.04
MODULE_220	333	MODULE_27	355	52	0.156156
GOBP_HORMONE_TRANSPORT	293	MODULE_220	333	11	0.0375427
GOBP_REGULATION_OF_METAL_ION_TRANSPORT	403	MODULE_220	333	16	0.048048
GOBP_RESPONSE_TO_XENOBIOTIC_STIMULUS	411	MODULE_220	333	11	0.033033
GOBP_CELL_FATE_COMMITMENT	266	MODULE_220	333	34	0.12782
GOBP_REGULATION_OF_POSTSYNAPTIC_MEMBRANE_POTENTIAL	131	MODULE_220	333	10	0.0763359
GOBP_POSITIVE_REGULATION_OF_TRANSMEMBRANE_TRANSPORT	213	MODULE_220	333	7	0.0328638
GOBP_CELLULAR_HORMONE_METABOLIC_PROCESS	137	MODULE_220	333	6	0.0437956
GOBP_FEEDING_BEHAVIOR	107	MODULE_220	333	4	0.0373832
GOBP_REGULATION_OF_BLOOD_CIRCULATION	261	MODULE_220	333	21	0.0804598
MODULE_220	333	MODULE_44	325	23	0.0707692
GOBP_GLAND_DEVELOPMENT	432	MODULE_220	333	49	0.147147
GOBP_MUSCLE_TISSUE_DEVELOPMENT	405	MODULE_220	333	41	0.123123
GOBP_AXON_DEVELOPMENT	479	MODULE_220	333	58	0.174174
MODULE_220	333	MODULE_324	133	9	0.0676692
GOBP_ANATOMICAL_STRUCTURE_HOMEOSTASIS	319	MODULE_220	333	14	0.0438871
GOBP_MYELOID_LEUKOCYTE_MIGRATION	230	MODULE_220	333	17	0.073913
GOBP_DEVELOPMENTAL_MATURATION	294	MODULE_220	333	18	0.0612245
GOBP_CALCIUM_ION_TRANSPORT_INTO_CYTOSOL	165	MODULE_220	333	3	0.0181818
GOBP_CALCIUM_ION_TRANSPORT	424	MODULE_220	333	13	0.039039
GOBP_REGULATION_OF_SYNAPTIC_PLASTICITY	197	MODULE_220	333	15	0.0761421
GOBP_PALLIUM_DEVELOPMENT	169	MODULE_220	333	10	0.0591716
GOBP_OLEFINIC_COMPOUND_METABOLIC_PROCESS	157	MODULE_220	333	4	0.0254777
GOBP_RESPONSE_TO_MECHANICAL_STIMULUS	201	MODULE_220	333	13	0.0646766
GOBP_DIGESTIVE_SYSTEM_DEVELOPMENT	142	MODULE_220	333	14	0.0985915
GOBP_LEUKOCYTE_MIGRATION	385	MODULE_220	333	24	0.0720721
GOBP_ADENYLATE_CYCLASE_ACTIVATING_G_PROTEIN_COUPLED_RECEPTOR_SIGNALING_PATHWAY	155	MODULE_220	333	3	0.0193548
GOBP_CELL_CHEMOTAXIS	315	MODULE_220	333	28	0.0888889
MODULE_220	333	REACTOME_G_ALPHA_Q_SIGNALLING_EVENTS	216	8	0.037037
GOBP_AUTONOMIC_NERVOUS_SYSTEM_DEVELOPMENT	48	MODULE_220	333	15	0.3125
GOBP_POSITIVE_REGULATION_OF_MAPK_CASCADE	492	MODULE_220	333	41	0.123123
GOBP_REGULATION_OF_NERVOUS_SYSTEM_DEVELOPMENT	439	MODULE_220	333	40	0.12012
GOBP_REGULATION_OF_BLOOD_PRESSURE	183	MODULE_220	333	10	0.0546448
GOBP_COLUMNAR_CUBOIDAL_EPITHELIAL_CELL_DIFFERENTIATION	92	MODULE_220	333	8	0.0869565
GOBP_UROGENITAL_SYSTEM_DEVELOPMENT	353	MODULE_220	333	38	0.114114
MODULE_220	333	MODULE_234	54	20	0.37037
GOBP_SENSORY_SYSTEM_DEVELOPMENT	388	MODULE_220	333	31	0.0930931
GOBP_RESPONSE_TO_PEPTIDE	494	MODULE_220	333	21	0.0630631
GOBP_REGULATION_OF_BODY_FLUID_LEVELS	385	MODULE_220	333	18	0.0540541
GOBP_COGNITION	306	MODULE_220	333	20	0.0653595
GOBP_CALCIUM_ION_TRANSMEMBRANE_TRANSPORT	313	MODULE_220	333	5	0.0159744
MODULE_199	57	MODULE_220	333	19	0.333333
GOBP_STRIATED_MUSCLE_CELL_DIFFERENTIATION	283	MODULE_220	333	24	0.0848057
GOBP_RESPONSE_TO_ESTRADIOL	123	MODULE_220	333	8	0.0650407
GOBP_OVULATION_CYCLE	71	MODULE_220	333	8	0.112676
GOBP_REPRODUCTIVE_SYSTEM_DEVELOPMENT	437	MODULE_220	333	33	0.0990991
GOBP_RESPONSE_TO_CORTICOSTEROID	157	MODULE_220	333	11	0.0700637
GOBP_HEART_PROCESS	258	MODULE_220	333	24	0.0930233
GOBP_SECOND_MESSENGER_MEDIATED_SIGNALING	302	MODULE_220	333	12	0.0397351
GOBP_MORPHOGENESIS_OF_A_BRANCHING_STRUCTURE	199	MODULE_220	333	26	0.130653
GOBP_WOUND_HEALING	431	MODULE_220	333	23	0.0690691
GOBP_POSITIVE_REGULATION_OF_EPITHELIAL_CELL_PROLIFERATION	209	MODULE_220	333	21	0.100478
MODULE_220	333	MODULE_357	80	16	0.2
GOBP_RESPONSE_TO_ALCOHOL	236	MODULE_220	333	8	0.0338983
HALLMARK_ESTROGEN_RESPONSE_EARLY	200	MODULE_220	333	6	0.03
GOBP_CYTOSOLIC_CALCIUM_ION_TRANSPORT	184	MODULE_220	333	4	0.0217391
GOBP_EPITHELIAL_CELL_PROLIFERATION	451	MODULE_220	333	47	0.141141
MODULE_220	333	MODULE_57	56	0	0
GOBP_CHEMICAL_SYNAPTIC_TRANSMISSION_POSTSYNAPTIC	101	MODULE_220	333	8	0.0792079
GOBP_POSITIVE_REGULATION_OF_LIPID_METABOLIC_PROCESS	153	MODULE_220	333	10	0.0653595
GOBP_ANATOMICAL_STRUCTURE_MATURATION	244	MODULE_220	333	15	0.0614754
GOBP_ERK1_AND_ERK2_CASCADE	341	MODULE_220	333	31	0.0930931
GOBP_SENSORY_PERCEPTION_OF_PAIN	99	MODULE_220	333	8	0.0808081
GOBP_REGULATION_OF_ANATOMICAL_STRUCTURE_SIZE	487	MODULE_220	333	29	0.0870871
GOBP_ODONTOGENESIS	130	MODULE_220	333	13	0.1
MODULE_220	333	MODULE_297	80	16	0.2
GOBP_HEMOSTASIS	228	MODULE_220	333	7	0.0307018
GOBP_CELL_MATURATION	182	MODULE_220	333	9	0.0494505
GOBP_REGULATION_OF_NEURON_DIFFERENTIATION	192	MODULE_220	333	16	0.0833333
GOBP_NEURAL_PRECURSOR_CELL_PROLIFERATION	144	MODULE_220	333	15	0.104167
GOBP_SENSORY_ORGAN_MORPHOGENESIS	266	MODULE_220	333	30	0.112782
GOBP_RESPIRATORY_SYSTEM_DEVELOPMENT	203	MODULE_220	333	25	0.123153
GOBP_POSITIVE_REGULATION_OF_CELL_ADHESION	446	MODULE_220	333	22	0.0660661
GOBP_MEMBRANE_DEPOLARIZATION	84	MODULE_220	333	6	0.0714286
GOBP_ODONTOGENESIS_OF_DENTIN_CONTAINING_TOOTH	90	MODULE_220	333	9	0.1
GOBP_LIMBIC_SYSTEM_DEVELOPMENT	108	MODULE_220	333	9	0.0833333
GOBP_RESPONSE_TO_PEPTIDE_HORMONE	404	MODULE_220	333	12	0.036036
GOBP_POSITIVE_REGULATION_OF_KINASE_ACTIVITY	477	MODULE_220	333	45	0.135135
MODULE_220	333	MODULE_259	46	17	0.369565
GOBP_KIDNEY_EPITHELIUM_DEVELOPMENT	140	MODULE_220	333	17	0.121429
GOBP_REGULATION_OF_CALCIUM_ION_TRANSPORT_INTO_CYTOSOL	103	MODULE_220	333	2	0.0194175
GOBP_CENTRAL_NERVOUS_SYSTEM_NEURON_DIFFERENTIATION	169	MODULE_220	333	20	0.118343
GOBP_REGULATION_OF_CELL_DEVELOPMENT	500	MODULE_220	333	41	0.123123
GOBP_PEPTIDE_TRANSPORT	249	MODULE_220	333	8	0.0321285
GOBP_REGULATION_OF_LIPID_METABOLIC_PROCESS	339	MODULE_220	333	13	0.039039
GOBP_MULTICELLULAR_ORGANISMAL_RESPONSE_TO_STRESS	74	MODULE_220	333	7	0.0945946
MODULE_220	333	REACTOME_G_ALPHA_S_SIGNALLING_EVENTS	144	1	0.00694444
GOBP_GLIOGENESIS	291	MODULE_220	333	29	0.0996564
GOBP_SEX_DIFFERENTIATION	281	MODULE_220	333	20	0.0711744
GOBP_POSITIVE_REGULATION_OF_PEPTIDYL_TYROSINE_PHOSPHORYLATION	190	MODULE_220	333	30	0.157895
GOBP_RESPONSE_TO_KETONE	190	MODULE_220	333	9	0.0473684
GOBP_NEURON_MIGRATION	164	MODULE_220	333	15	0.0914634
GOBP_REGULATION_OF_ACTIN_FILAMENT_BASED_PROCESS	392	MODULE_220	333	20	0.0600601
GOBP_NEUTROPHIL_CHEMOTAXIS	105	MODULE_220	333	9	0.0857143
GOBP_REGULATION_OF_CHEMOTAXIS	225	MODULE_220	333	26	0.115556
MODULE_121	99	MODULE_220	333	29	0.292929
GOBP_CELL_SUBSTRATE_ADHESION	365	MODULE_220	333	25	0.0750751
GOBP_REGULATION_OF_RESPONSE_TO_WOUNDING	166	MODULE_220	333	11	0.0662651
GOBP_RESPONSE_TO_STEROID_HORMONE	330	MODULE_220	333	13	0.0393939
GOBP_MESENCHYME_DEVELOPMENT	302	MODULE_220	333	41	0.135762
MODULE_220	333	REACTOME_MET_ACTIVATES_PTK2_SIGNALING	30	6	0.2
GOBP_TRANSMISSION_OF_NERVE_IMPULSE	73	MODULE_220	333	3	0.0410959
GOBP_RESPONSE_TO_RETINOIC_ACID	109	MODULE_220	333	12	0.110092
GOBP_REGULATION_OF_PEPTIDE_TRANSPORT	183	MODULE_220	333	6	0.0327869
MODULE_220	333	REACTOME_TRANSCRIPTIONAL_REGULATION_BY_RUNX1	237	5	0.021097
GOBP_REGULATION_OF_NEURAL_PRECURSOR_CELL_PROLIFERATION	85	MODULE_220	333	12	0.141176
GOBP_REGULATION_OF_NERVOUS_SYSTEM_PROCESS	138	MODULE_220	333	10	0.0724638
GOBP_RESPONSE_TO_METAL_ION	350	MODULE_220	333	12	0.036036
GOBP_ENDOCRINE_SYSTEM_DEVELOPMENT	132	MODULE_220	333	18	0.136364
GOBP_REGULATION_OF_COAGULATION	71	MODULE_220	333	3	0.0422535
GOBP_RESPONSE_TO_MOLECULE_OF_BACTERIAL_ORIGIN	354	MODULE_220	333	12	0.036036
MODULE_220	333	MODULE_403	46	3	0.0652174
GOBP_REGULATION_OF_REPRODUCTIVE_PROCESS	178	MODULE_220	333	17	0.0955056
GOBP_REGENERATION	188	MODULE_220	333	16	0.0851064
GOBP_LEUKOCYTE_CHEMOTAXIS	236	MODULE_220	333	19	0.0805085
GOBP_REGULATION_OF_WOUND_HEALING	133	MODULE_220	333	7	0.0526316
GOBP_POSITIVE_REGULATION_OF_ERK1_AND_ERK2_CASCADE	223	MODULE_220	333	19	0.0852018
GOBP_CELL_JUNCTION_ASSEMBLY	421	MODULE_220	333	31	0.0930931
GOBP_MESONEPHROS_DEVELOPMENT	99	MODULE_220	333	9	0.0909091
GOBP_CALCIUM_MEDIATED_SIGNALING	203	MODULE_220	333	9	0.044335
MODULE_154	75	MODULE_220	333	12	0.16
GOBP_REGULATION_OF_CALCIUM_ION_TRANSPORT	251	MODULE_220	333	9	0.0358566
GOBP_SYNAPSE_ORGANIZATION	418	MODULE_220	333	32	0.0960961
GOBP_HINDBRAIN_DEVELOPMENT	150	MODULE_220	333	13	0.0866667
HALLMARK_HYPOXIA	200	MODULE_220	333	7	0.035
GOBP_POSITIVE_REGULATION_OF_PROTEIN_KINASE_ACTIVITY	397	MODULE_220	333	34	0.102102
GOBP_REGULATION_OF_NEUROGENESIS	361	MODULE_220	333	33	0.0990991
MODULE_197	174	MODULE_220	333	19	0.109195
GOBP_POSITIVE_REGULATION_OF_CELL_SUBSTRATE_ADHESION	122	MODULE_220	333	8	0.0655738
GOBP_REGULATION_OF_ANIMAL_ORGAN_MORPHOGENESIS	129	MODULE_220	333	22	0.170543
GOBP_C21_STEROID_HORMONE_METABOLIC_PROCESS	37	MODULE_220	333	2	0.0540541
GOBP_NEUROMUSCULAR_PROCESS	152	MODULE_220	333	11	0.0723684
GOBP_NEGATIVE_REGULATION_OF_NEURON_DEATH	209	MODULE_220	333	18	0.0861244
MODULE_220	333	MODULE_263	45	5	0.111111
GOBP_NEPHRON_DEVELOPMENT	146	MODULE_220	333	21	0.143836
GOBP_REGULATION_OF_SYSTEMIC_ARTERIAL_BLOOD_PRESSURE	95	MODULE_220	333	8	0.0842105
GOBP_REGULATION_OF_CALCIUM_ION_TRANSMEMBRANE_TRANSPORT	156	MODULE_220	333	3	0.0192308
GOBP_CAMERA_TYPE_EYE_DEVELOPMENT	329	MODULE_220	333	26	0.0790274
GOBP_CELLULAR_EXTRAVASATION	74	MODULE_220	333	3	0.0405405
HALLMARK_KRAS_SIGNALING_UP	200	MODULE_220	333	17	0.085
GOBP_RESPONSE_TO_EXTRACELLULAR_STIMULUS	479	MODULE_220	333	10	0.03003
GOBP_CELLULAR_KETONE_METABOLIC_PROCESS	211	MODULE_220	333	3	0.014218
GOBP_GLIAL_CELL_DIFFERENTIATION	218	MODULE_220	333	23	0.105505
MODULE_220	333	REACTOME_CONSTITUTIVE_SIGNALING_BY_ABERRANT_PI3K_IN_CANCER	78	13	0.166667
GOBP_OVULATION_CYCLE_PROCESS	49	MODULE_220	333	3	0.0612245
GOBP_POSITIVE_REGULATION_OF_HORMONE_SECRETION	122	MODULE_220	333	4	0.0327869
GOBP_ACTOMYOSIN_STRUCTURE_ORGANIZATION	199	MODULE_220	333	13	0.0653266
GOBP_AMIDE_TRANSPORT	290	MODULE_220	333	8	0.0275862
GOBP_REGULATION_OF_SYNAPSE_STRUCTURE_OR_ACTIVITY	213	MODULE_220	333	18	0.084507
GOBP_CELLULAR_RESPONSE_TO_INORGANIC_SUBSTANCE	220	MODULE_220	333	10	0.0454545
GOBP_REGULATION_OF_CELL_SUBSTRATE_ADHESION	217	MODULE_220	333	14	0.0645161
GOBP_MUSCLE_CELL_DEVELOPMENT	183	MODULE_220	333	15	0.0819672
GOBP_MUSCLE_CELL_DIFFERENTIATION	389	MODULE_220	333	30	0.0900901
GOBP_TEMPERATURE_HOMEOSTASIS	177	MODULE_220	333	9	0.0508475
GOBP_REGULATION_OF_LIPASE_ACTIVITY	92	MODULE_220	333	5	0.0543478
GOBP_FEMALE_SEX_DIFFERENTIATION	124	MODULE_220	333	5	0.0403226
GOBP_ACTIN_FILAMENT_ORGANIZATION	449	MODULE_220	333	15	0.045045
MODULE_220	333	REACTOME_L1CAM_INTERACTIONS	121	7	0.0578512
MODULE_123	247	MODULE_220	333	36	0.145749
GOBP_POSITIVE_REGULATION_OF_SYNAPTIC_TRANSMISSION	161	MODULE_220	333	12	0.0745342
KEGG_CALCIUM_SIGNALING_PATHWAY	178	MODULE_220	333	8	0.0449438
GOBP_DETECTION_OF_TEMPERATURE_STIMULUS	24	MODULE_220	333	5	0.208333
GOBP_DNA_CONFORMATION_CHANGE	352	MODULE_220	333	4	0.012012
GOBP_NEGATIVE_REGULATION_OF_NEURON_APOPTOTIC_PROCESS	145	MODULE_220	333	14	0.0965517
GOBP_RHYTHMIC_PROCESS	298	MODULE_220	333	16	0.0536913
GOBP_POSITIVE_REGULATION_OF_NEURAL_PRECURSOR_CELL_PROLIFERATION	51	MODULE_220	333	9	0.176471
GOBP_SYNAPTIC_TRANSMISSION_GABAERGIC	51	MODULE_220	333	1	0.0196078
MODULE_220	333	MODULE_85	51	20	0.392157
GOBP_GLANDULAR_EPITHELIAL_CELL_DIFFERENTIATION	54	MODULE_220	333	5	0.0925926
GOBP_NERVE_DEVELOPMENT	81	MODULE_220	333	21	0.259259
GOBP_PANCREAS_DEVELOPMENT	81	MODULE_220	333	8	0.0987654
GOBP_OSSIFICATION	419	MODULE_220	333	43	0.129129
GOBP_POSITIVE_REGULATION_OF_NEUROTRANSMITTER_TRANSPORT	22	MODULE_220	333	0	0
MODULE_158	43	MODULE_220	333	0	0
GOBP_STEROID_CATABOLIC_PROCESS	27	MODULE_220	333	1	0.037037
GOBP_GABAERGIC_NEURON_DIFFERENTIATION	13	MODULE_220	333	0	0
GOBP_REGULATION_OF_DEVELOPMENTAL_GROWTH	329	MODULE_220	333	31	0.0942249
GOBP_RESPONSE_TO_ETHANOL	120	MODULE_220	333	3	0.025
GOBP_RESPONSE_TO_NUTRIENT	150	MODULE_220	333	5	0.0333333
GOBP_PEPTIDYL_TYROSINE_MODIFICATION	377	MODULE_220	333	49	0.147147
GOBP_REGULATION_OF_INSULIN_SECRETION	147	MODULE_220	333	5	0.0340136
GOBP_REGULATION_OF_SYNAPTIC_TRANSMISSION_GLUTAMATERGIC	70	MODULE_220	333	6	0.0857143
GOBP_CELLULAR_RESPONSE_TO_RETINOIC_ACID	67	MODULE_220	333	10	0.149254
KEGG_FOCAL_ADHESION	199	MODULE_220	333	19	0.0954774
GOBP_NEGATIVE_REGULATION_OF_RESPONSE_TO_WOUNDING	92	MODULE_220	333	5	0.0543478
GOBP_CELLULAR_RESPONSE_TO_PEPTIDE	364	MODULE_220	333	13	0.039039
GOBP_METANEPHROS_DEVELOPMENT	89	MODULE_220	333	15	0.168539
GOBP_POSITIVE_REGULATION_OF_CELL_DIVISION	89	MODULE_220	333	9	0.101124
GOBP_RESPONSE_TO_CAMP	89	MODULE_220	333	5	0.0561798
GOBP_CELL_GROWTH	487	MODULE_220	333	37	0.111111
MODULE_220	333	MODULE_451	33	1	0.030303
GOBP_LEARNING	145	MODULE_220	333	8	0.0551724
GOBP_REGULATION_OF_CELL_DIVISION	186	MODULE_220	333	10	0.0537634
GOBP_RESPONSE_TO_FIBROBLAST_GROWTH_FACTOR	119	MODULE_220	333	12	0.10084
HALLMARK_ANGIOGENESIS	36	MODULE_220	333	5	0.138889
MODULE_108	56	MODULE_220	333	6	0.107143
GOBP_REGULATION_OF_CELL_JUNCTION_ASSEMBLY	201	MODULE_220	333	21	0.104478
MODULE_220	333	REACTOME_FACTORS_INVOLVED_IN_MEGAKARYOCYTE_DEVELOPMENT_AND_PLATELET_PRODUCTION	170	1	0.00588235
GOBP_BRANCHING_MORPHOGENESIS_OF_AN_EPITHELIAL_TUBE	153	MODULE_220	333	21	0.137255
GOBP_GLAND_MORPHOGENESIS	123	MODULE_220	333	24	0.195122
GOBP_METANEPHRIC_GLOMERULUS_DEVELOPMENT	16	MODULE_220	333	3	0.1875
GOBP_STRIATED_MUSCLE_CONTRACTION	178	MODULE_220	333	12	0.0674157
GOBP_MULTI_MULTICELLULAR_ORGANISM_PROCESS	213	MODULE_220	333	9	0.0422535
GOBP_MONONUCLEAR_CELL_MIGRATION	199	MODULE_220	333	13	0.0653266
GOBP_FOREBRAIN_CELL_MIGRATION	63	MODULE_220	333	6	0.0952381
GOBP_SENSORY_PERCEPTION_OF_TEMPERATURE_STIMULUS	26	MODULE_220	333	4	0.153846
GOBP_MYOTUBE_DIFFERENTIATION	124	MODULE_220	333	9	0.0725806
GOBP_MECHANOSENSORY_BEHAVIOR	14	MODULE_220	333	0	0
GOBP_NERVOUS_SYSTEM_PROCESS_INVOLVED_IN_REGULATION_OF_SYSTEMIC_ARTERIAL_BLOOD_PRESSURE	14	MODULE_220	333	1	0.0714286
MODULE_220	333	REACTOME_ACETYLCHOLINE_BINDING_AND_DOWNSTREAM_EVENTS	14	1	0.0714286
GOBP_INSULIN_SECRETION	179	MODULE_220	333	5	0.027933
HALLMARK_APICAL_JUNCTION	200	MODULE_220	333	12	0.06
GOBP_NEURON_DEATH	352	MODULE_220	333	29	0.0870871
GOBP_REGULATION_OF_PEPTIDYL_TYROSINE_PHOSPHORYLATION	261	MODULE_220	333	32	0.122605
GOBP_REGULATION_OF_VASCULATURE_DEVELOPMENT	353	MODULE_220	333	26	0.0780781
GOBP_GLOMERULUS_DEVELOPMENT	67	MODULE_220	333	10	0.149254
GOBP_GENITALIA_DEVELOPMENT	46	MODULE_220	333	5	0.108696
GOBP_POSITIVE_CHEMOTAXIS	64	MODULE_220	333	8	0.125
GOBP_NEGATIVE_REGULATION_OF_COAGULATION	52	MODULE_220	333	2	0.0384615
GOBP_DEVELOPMENT_OF_PRIMARY_FEMALE_SEXUAL_CHARACTERISTICS	109	MODULE_220	333	4	0.0366972
GOBP_CEREBRAL_CORTEX_GABAERGIC_INTERNEURON_DIFFERENTIATION	10	MODULE_220	333	0	0
GOBP_GLIAL_CELL_DERIVED_NEUROTROPHIC_FACTOR_RECEPTOR_SIGNALING_PATHWAY	10	MODULE_220	333	1	0.1
GOBP_POSITIVE_REGULATION_OF_PROTEIN_KINASE_B_SIGNALING	119	MODULE_220	333	9	0.0756303
GOBP_CYTOKINE_MEDIATED_SIGNALING_PATHWAY	485	MODULE_220	333	23	0.0690691
GOBP_HIPPOCAMPUS_DEVELOPMENT	80	MODULE_220	333	5	0.0625
GOBP_CARDIAC_MUSCLE_TISSUE_DEVELOPMENT	234	MODULE_220	333	24	0.102564
GOBP_REGULATION_OF_PROTEIN_SECRETION	252	MODULE_220	333	8	0.031746
GOBP_MALE_SEX_DIFFERENTIATION	164	MODULE_220	333	17	0.103659
MODULE_220	333	REACTOME_CELL_CELL_COMMUNICATION	130	6	0.0461538
GOBP_REGULATION_OF_PHOSPHOLIPASE_ACTIVITY	68	MODULE_220	333	5	0.0735294
GOBP_RESPONSE_TO_ESTROGEN	68	MODULE_220	333	4	0.0588235
MODULE_220	333	REACTOME_MET_PROMOTES_CELL_MOTILITY	41	7	0.170732
GOBP_POSITIVE_REGULATION_OF_CELL_DEVELOPMENT	297	MODULE_220	333	28	0.0942761
GOBP_PHOSPHATIDYLINOSITOL_3_KINASE_SIGNALING	144	MODULE_220	333	19	0.131944
MODULE_125	44	MODULE_220	333	0	0
MODULE_220	333	REACTOME_FOXO_MEDIATED_TRANSCRIPTION_OF_OXIDATIVE_STRESS_METABOLIC_AND_NEURONAL_GENES	30	0	0
GOBP_CELLULAR_RESPONSE_TO_PEPTIDE_HORMONE_STIMULUS	294	MODULE_220	333	6	0.0204082
GOBP_POSITIVE_REGULATION_OF_CELL_JUNCTION_ASSEMBLY	104	MODULE_220	333	14	0.134615
GOBP_POSITIVE_REGULATION_OF_NERVOUS_SYSTEM_DEVELOPMENT	269	MODULE_220	333	32	0.118959
MODULE_220	333	REACTOME_INTERLEUKIN_4_AND_INTERLEUKIN_13_SIGNALING	111	7	0.0630631
GOBP_AMEBOIDAL_TYPE_CELL_MIGRATION	482	MODULE_220	333	45	0.135135
GOBP_ADAPTIVE_THERMOGENESIS	159	MODULE_220	333	6	0.0377358
MODULE_220	333	MODULE_223	142	33	0.232394
GOBP_ENTERIC_NERVOUS_SYSTEM_DEVELOPMENT	15	MODULE_220	333	2	0.133333
GOBP_DEVELOPMENTAL_GROWTH_INVOLVED_IN_MORPHOGENESIS	234	MODULE_220	333	30	0.128205
GOBP_REGULATION_OF_G_PROTEIN_COUPLED_RECEPTOR_SIGNALING_PATHWAY	139	MODULE_220	333	1	0.00719424
GOBP_POSITIVE_REGULATION_OF_PHOSPHATIDYLINOSITOL_3_KINASE_SIGNALING	79	MODULE_220	333	18	0.227848
GOBP_INOSITOL_LIPID_MEDIATED_SIGNALING	181	MODULE_220	333	19	0.104972
GOBP_REGULATION_OF_CELLULAR_RESPONSE_TO_GROWTH_FACTOR_STIMULUS	315	MODULE_220	333	12	0.0380952
GOBP_DEVELOPMENT_OF_PRIMARY_SEXUAL_CHARACTERISTICS	231	MODULE_220	333	17	0.0735931
GOBP_REGULATION_OF_CELL_CELL_ADHESION	458	MODULE_220	333	17	0.0510511
GOBP_REGULATION_OF_BEHAVIOR	70	MODULE_220	333	8	0.114286
GOBP_RESPONSE_TO_INSULIN	261	MODULE_220	333	5	0.0191571
GOBP_NEGATIVE_REGULATION_OF_RESPONSE_TO_EXTERNAL_STIMULUS	429	MODULE_220	333	20	0.0600601
GOBP_MESONEPHRIC_TUBULE_MORPHOGENESIS	64	MODULE_220	333	9	0.140625
GOBP_NEUROBLAST_PROLIFERATION	61	MODULE_220	333	8	0.131148
GOBP_REGULATION_OF_LIPID_CATABOLIC_PROCESS	61	MODULE_220	333	1	0.0163934
GOBP_NEPHRON_MORPHOGENESIS	77	MODULE_220	333	11	0.142857
GOBP_POSITIVE_REGULATION_OF_LIPID_KINASE_ACTIVITY	37	MODULE_220	333	6	0.162162
GOBP_RESPONSE_TO_NICOTINE	49	MODULE_220	333	2	0.0408163
MODULE_220	333	REACTOME_GRB7_EVENTS_IN_ERBB2_SIGNALING	5	4	0.8
MODULE_220	333	MODULE_404	26	3	0.115385
MODULE_220	333	REACTOME_HIGHLY_CALCIUM_PERMEABLE_POSTSYNAPTIC_NICOTINIC_ACETYLCHOLINE_RECEPTORS	11	1	0.0909091
GOBP_REGULATION_OF_INFLAMMATORY_RESPONSE	397	MODULE_220	333	13	0.039039
GOBP_SYNAPSE_ASSEMBLY	180	MODULE_220	333	20	0.111111
GOBP_RENAL_SYSTEM_PROCESS	114	MODULE_220	333	6	0.0526316
GOBP_REGULATION_OF_PHOSPHATIDYLINOSITOL_3_KINASE_SIGNALING	111	MODULE_220	333	18	0.162162
GOBP_RESPONSE_TO_ACTIVITY	65	MODULE_220	333	4	0.0615385
GOBP_STEROID_METABOLIC_PROCESS	323	MODULE_220	333	11	0.0340557
GOBP_RESPONSE_TO_DIETARY_EXCESS	29	MODULE_220	333	1	0.0344828
GOBP_REGULATION_OF_ACTIN_FILAMENT_ORGANIZATION	268	MODULE_220	333	8	0.0298507
GOBP_UTERUS_DEVELOPMENT	21	MODULE_220	333	1	0.047619
MODULE_220	333	MODULE_439	21	2	0.0952381
GOBP_NEGATIVE_REGULATION_OF_CELL_ADHESION	305	MODULE_220	333	16	0.052459
GOBP_REGULATION_OF_KIDNEY_DEVELOPMENT	32	MODULE_220	333	4	0.125
GOBP_EPIDERMIS_DEVELOPMENT	335	MODULE_220	333	40	0.12012
GOBP_REGULATION_OF_CELLULAR_COMPONENT_SIZE	350	MODULE_220	333	20	0.0600601
GOBP_TRANSDIFFERENTIATION	7	MODULE_220	333	0	0
GOBP_PROGESTERONE_METABOLIC_PROCESS	16	MODULE_220	333	1	0.0625
GOBP_EPITHELIAL_TUBE_MORPHOGENESIS	328	MODULE_220	333	30	0.0914634
MODULE_220	333	REACTOME_PI3K_AKT_SIGNALING_IN_CANCER	105	13	0.12381
KEGG_AXON_GUIDANCE	129	MODULE_220	333	22	0.170543
GOBP_MESENCHYMAL_CELL_PROLIFERATION	41	MODULE_220	333	8	0.195122
MODULE_112	260	REACTOME_CLASS_A_1_RHODOPSIN_LIKE_RECEPTORS	331	15	0.0576923
KEGG_NEUROACTIVE_LIGAND_RECEPTOR_INTERACTION	272	REACTOME_CLASS_A_1_RHODOPSIN_LIKE_RECEPTORS	331	159	0.584559
MODULE_75	398	REACTOME_CLASS_A_1_RHODOPSIN_LIKE_RECEPTORS	331	53	0.160121
GOBP_REGULATION_OF_HORMONE_LEVELS	499	REACTOME_CLASS_A_1_RHODOPSIN_LIKE_RECEPTORS	331	43	0.129909
MODULE_46	394	REACTOME_CLASS_A_1_RHODOPSIN_LIKE_RECEPTORS	331	56	0.169184
REACTOME_CLASS_A_1_RHODOPSIN_LIKE_RECEPTORS	331	REACTOME_FORMATION_OF_THE_BETA_CATENIN_TCF_TRANSACTIVATING_COMPLEX	90	0	0
GOBP_REGULATION_OF_MEMBRANE_POTENTIAL	425	REACTOME_CLASS_A_1_RHODOPSIN_LIKE_RECEPTORS	331	26	0.0785498
REACTOME_CLASS_A_1_RHODOPSIN_LIKE_RECEPTORS	331	REACTOME_SIGNALING_BY_NUCLEAR_RECEPTORS	295	2	0.00677966
GOBP_REGULATION_OF_CYTOSOLIC_CALCIUM_ION_CONCENTRATION	352	REACTOME_CLASS_A_1_RHODOPSIN_LIKE_RECEPTORS	331	122	0.36858
REACTOME_CLASS_A_1_RHODOPSIN_LIKE_RECEPTORS	331	REACTOME_SENESCENCE_ASSOCIATED_SECRETORY_PHENOTYPE_SASP	110	1	0.00909091
MODULE_38	463	REACTOME_CLASS_A_1_RHODOPSIN_LIKE_RECEPTORS	331	9	0.0271903
MODULE_47	225	REACTOME_CLASS_A_1_RHODOPSIN_LIKE_RECEPTORS	331	6	0.0266667
GOBP_FOREBRAIN_DEVELOPMENT	377	REACTOME_CLASS_A_1_RHODOPSIN_LIKE_RECEPTORS	331	17	0.0513595
REACTOME_CLASS_A_1_RHODOPSIN_LIKE_RECEPTORS	331	REACTOME_OXIDATIVE_STRESS_INDUCED_SENESCENCE	124	0	0
MODULE_63	211	REACTOME_CLASS_A_1_RHODOPSIN_LIKE_RECEPTORS	331	7	0.0331754
GOBP_TELENCEPHALON_DEVELOPMENT	249	REACTOME_CLASS_A_1_RHODOPSIN_LIKE_RECEPTORS	331	11	0.0441767
REACTOME_CLASS_A_1_RHODOPSIN_LIKE_RECEPTORS	331	REACTOME_ESTROGEN_DEPENDENT_GENE_EXPRESSION	148	1	0.00675676
GOBP_MUSCLE_CONTRACTION	349	REACTOME_CLASS_A_1_RHODOPSIN_LIKE_RECEPTORS	331	44	0.132931
MODULE_104	352	REACTOME_CLASS_A_1_RHODOPSIN_LIKE_RECEPTORS	331	18	0.0543807
HALLMARK_G2M_CHECKPOINT	200	REACTOME_CLASS_A_1_RHODOPSIN_LIKE_RECEPTORS	331	0	0
REACTOME_CLASS_A_1_RHODOPSIN_LIKE_RECEPTORS	331	REACTOME_ESR_MEDIATED_SIGNALING	219	2	0.00913242
GOBP_MUSCLE_SYSTEM_PROCESS	449	REACTOME_CLASS_A_1_RHODOPSIN_LIKE_RECEPTORS	331	45	0.135952
GOBP_REGULATION_OF_CATION_TRANSMEMBRANE_TRANSPORT	353	REACTOME_CLASS_A_1_RHODOPSIN_LIKE_RECEPTORS	331	35	0.10574
GOBP_REGULATION_OF_TRANS_SYNAPTIC_SIGNALING	429	REACTOME_CLASS_A_1_RHODOPSIN_LIKE_RECEPTORS	331	38	0.114804
GOBP_HORMONE_METABOLIC_PROCESS	230	REACTOME_CLASS_A_1_RHODOPSIN_LIKE_RECEPTORS	331	9	0.0391304
MODULE_60	422	REACTOME_CLASS_A_1_RHODOPSIN_LIKE_RECEPTORS	331	13	0.0392749
KEGG_CYTOKINE_CYTOKINE_RECEPTOR_INTERACTION	265	REACTOME_CLASS_A_1_RHODOPSIN_LIKE_RECEPTORS	331	55	0.207547
GOBP_VASCULAR_PROCESS_IN_CIRCULATORY_SYSTEM	263	REACTOME_CLASS_A_1_RHODOPSIN_LIKE_RECEPTORS	331	54	0.205323
GOBP_NEURON_PROJECTION_GUIDANCE	235	REACTOME_CLASS_A_1_RHODOPSIN_LIKE_RECEPTORS	331	6	0.0255319
GOBP_REGULATION_OF_HORMONE_SECRETION	234	REACTOME_CLASS_A_1_RHODOPSIN_LIKE_RECEPTORS	331	35	0.149573
REACTOME_CLASS_A_1_RHODOPSIN_LIKE_RECEPTORS	331	REACTOME_RMTS_METHYLATE_HISTONE_ARGININES	77	0	0
HALLMARK_ESTROGEN_RESPONSE_LATE	200	REACTOME_CLASS_A_1_RHODOPSIN_LIKE_RECEPTORS	331	7	0.035
MODULE_27	355	REACTOME_CLASS_A_1_RHODOPSIN_LIKE_RECEPTORS	331	67	0.202417
GOBP_HORMONE_TRANSPORT	293	REACTOME_CLASS_A_1_RHODOPSIN_LIKE_RECEPTORS	331	37	0.12628
GOBP_REGULATION_OF_METAL_ION_TRANSPORT	403	REACTOME_CLASS_A_1_RHODOPSIN_LIKE_RECEPTORS	331	43	0.129909
GOBP_RESPONSE_TO_XENOBIOTIC_STIMULUS	411	REACTOME_CLASS_A_1_RHODOPSIN_LIKE_RECEPTORS	331	14	0.0422961
GOBP_CELL_FATE_COMMITMENT	266	REACTOME_CLASS_A_1_RHODOPSIN_LIKE_RECEPTORS	331	2	0.0075188
GOBP_REGULATION_OF_POSTSYNAPTIC_MEMBRANE_POTENTIAL	131	REACTOME_CLASS_A_1_RHODOPSIN_LIKE_RECEPTORS	331	14	0.10687
GOBP_POSITIVE_REGULATION_OF_TRANSMEMBRANE_TRANSPORT	213	REACTOME_CLASS_A_1_RHODOPSIN_LIKE_RECEPTORS	331	29	0.13615
GOBP_CELLULAR_HORMONE_METABOLIC_PROCESS	137	REACTOME_CLASS_A_1_RHODOPSIN_LIKE_RECEPTORS	331	4	0.0291971
GOBP_FEEDING_BEHAVIOR	107	REACTOME_CLASS_A_1_RHODOPSIN_LIKE_RECEPTORS	331	49	0.457944
GOBP_REGULATION_OF_BLOOD_CIRCULATION	261	REACTOME_CLASS_A_1_RHODOPSIN_LIKE_RECEPTORS	331	41	0.157088
MODULE_44	325	REACTOME_CLASS_A_1_RHODOPSIN_LIKE_RECEPTORS	331	5	0.0153846
GOBP_GLAND_DEVELOPMENT	432	REACTOME_CLASS_A_1_RHODOPSIN_LIKE_RECEPTORS	331	11	0.0332326
GOBP_MUSCLE_TISSUE_DEVELOPMENT	405	REACTOME_CLASS_A_1_RHODOPSIN_LIKE_RECEPTORS	331	8	0.0241692
GOBP_AXON_DEVELOPMENT	479	REACTOME_CLASS_A_1_RHODOPSIN_LIKE_RECEPTORS	331	15	0.0453172
MODULE_324	133	REACTOME_CLASS_A_1_RHODOPSIN_LIKE_RECEPTORS	331	1	0.0075188
GOBP_ANATOMICAL_STRUCTURE_HOMEOSTASIS	319	REACTOME_CLASS_A_1_RHODOPSIN_LIKE_RECEPTORS	331	15	0.0470219
GOBP_MYELOID_LEUKOCYTE_MIGRATION	230	REACTOME_CLASS_A_1_RHODOPSIN_LIKE_RECEPTORS	331	55	0.23913
GOBP_DEVELOPMENTAL_MATURATION	294	REACTOME_CLASS_A_1_RHODOPSIN_LIKE_RECEPTORS	331	13	0.0442177
GOBP_CALCIUM_ION_TRANSPORT_INTO_CYTOSOL	165	REACTOME_CLASS_A_1_RHODOPSIN_LIKE_RECEPTORS	331	26	0.157576
GOBP_CALCIUM_ION_TRANSPORT	424	REACTOME_CLASS_A_1_RHODOPSIN_LIKE_RECEPTORS	331	50	0.151057
GOBP_REGULATION_OF_SYNAPTIC_PLASTICITY	197	REACTOME_CLASS_A_1_RHODOPSIN_LIKE_RECEPTORS	331	10	0.0507614
GOBP_PALLIUM_DEVELOPMENT	169	REACTOME_CLASS_A_1_RHODOPSIN_LIKE_RECEPTORS	331	5	0.0295858
GOBP_OLEFINIC_COMPOUND_METABOLIC_PROCESS	157	REACTOME_CLASS_A_1_RHODOPSIN_LIKE_RECEPTORS	331	3	0.0191083
GOBP_RESPONSE_TO_MECHANICAL_STIMULUS	201	REACTOME_CLASS_A_1_RHODOPSIN_LIKE_RECEPTORS	331	11	0.0547264
GOBP_DIGESTIVE_SYSTEM_DEVELOPMENT	142	REACTOME_CLASS_A_1_RHODOPSIN_LIKE_RECEPTORS	331	6	0.0422535
GOBP_LEUKOCYTE_MIGRATION	385	REACTOME_CLASS_A_1_RHODOPSIN_LIKE_RECEPTORS	331	74	0.223565
GOBP_ADENYLATE_CYCLASE_ACTIVATING_G_PROTEIN_COUPLED_RECEPTOR_SIGNALING_PATHWAY	155	REACTOME_CLASS_A_1_RHODOPSIN_LIKE_RECEPTORS	331	57	0.367742
GOBP_CELL_CHEMOTAXIS	315	REACTOME_CLASS_A_1_RHODOPSIN_LIKE_RECEPTORS	331	80	0.253968
REACTOME_CLASS_A_1_RHODOPSIN_LIKE_RECEPTORS	331	REACTOME_G_ALPHA_Q_SIGNALLING_EVENTS	216	120	0.555556
GOBP_AUTONOMIC_NERVOUS_SYSTEM_DEVELOPMENT	48	REACTOME_CLASS_A_1_RHODOPSIN_LIKE_RECEPTORS	331	4	0.0833333
GOBP_POSITIVE_REGULATION_OF_MAPK_CASCADE	492	REACTOME_CLASS_A_1_RHODOPSIN_LIKE_RECEPTORS	331	69	0.208459
GOBP_REGULATION_OF_NERVOUS_SYSTEM_DEVELOPMENT	439	REACTOME_CLASS_A_1_RHODOPSIN_LIKE_RECEPTORS	331	15	0.0453172
GOBP_REGULATION_OF_BLOOD_PRESSURE	183	REACTOME_CLASS_A_1_RHODOPSIN_LIKE_RECEPTORS	331	50	0.273224
GOBP_COLUMNAR_CUBOIDAL_EPITHELIAL_CELL_DIFFERENTIATION	92	REACTOME_CLASS_A_1_RHODOPSIN_LIKE_RECEPTORS	331	2	0.0217391
GOBP_UROGENITAL_SYSTEM_DEVELOPMENT	353	REACTOME_CLASS_A_1_RHODOPSIN_LIKE_RECEPTORS	331	8	0.0241692
MODULE_234	54	REACTOME_CLASS_A_1_RHODOPSIN_LIKE_RECEPTORS	331	0	0
GOBP_SENSORY_SYSTEM_DEVELOPMENT	388	REACTOME_CLASS_A_1_RHODOPSIN_LIKE_RECEPTORS	331	7	0.021148
GOBP_RESPONSE_TO_PEPTIDE	494	REACTOME_CLASS_A_1_RHODOPSIN_LIKE_RECEPTORS	331	26	0.0785498
GOBP_REGULATION_OF_BODY_FLUID_LEVELS	385	REACTOME_CLASS_A_1_RHODOPSIN_LIKE_RECEPTORS	331	31	0.0936556
GOBP_COGNITION	306	REACTOME_CLASS_A_1_RHODOPSIN_LIKE_RECEPTORS	331	28	0.0915033
GOBP_CALCIUM_ION_TRANSMEMBRANE_TRANSPORT	313	REACTOME_CLASS_A_1_RHODOPSIN_LIKE_RECEPTORS	331	34	0.108626
MODULE_199	57	REACTOME_CLASS_A_1_RHODOPSIN_LIKE_RECEPTORS	331	1	0.0175439
GOBP_STRIATED_MUSCLE_CELL_DIFFERENTIATION	283	REACTOME_CLASS_A_1_RHODOPSIN_LIKE_RECEPTORS	331	9	0.0318021
GOBP_RESPONSE_TO_ESTRADIOL	123	REACTOME_CLASS_A_1_RHODOPSIN_LIKE_RECEPTORS	331	15	0.121951
GOBP_OVULATION_CYCLE	71	REACTOME_CLASS_A_1_RHODOPSIN_LIKE_RECEPTORS	331	10	0.140845
GOBP_REPRODUCTIVE_SYSTEM_DEVELOPMENT	437	REACTOME_CLASS_A_1_RHODOPSIN_LIKE_RECEPTORS	331	12	0.0362538
GOBP_RESPONSE_TO_CORTICOSTEROID	157	REACTOME_CLASS_A_1_RHODOPSIN_LIKE_RECEPTORS	331	12	0.0764331
GOBP_HEART_PROCESS	258	REACTOME_CLASS_A_1_RHODOPSIN_LIKE_RECEPTORS	331	21	0.0813953
GOBP_SECOND_MESSENGER_MEDIATED_SIGNALING	302	REACTOME_CLASS_A_1_RHODOPSIN_LIKE_RECEPTORS	331	57	0.188742
GOBP_MORPHOGENESIS_OF_A_BRANCHING_STRUCTURE	199	REACTOME_CLASS_A_1_RHODOPSIN_LIKE_RECEPTORS	331	6	0.0301508
GOBP_WOUND_HEALING	431	REACTOME_CLASS_A_1_RHODOPSIN_LIKE_RECEPTORS	331	23	0.0694864
GOBP_POSITIVE_REGULATION_OF_EPITHELIAL_CELL_PROLIFERATION	209	REACTOME_CLASS_A_1_RHODOPSIN_LIKE_RECEPTORS	331	13	0.062201
MODULE_357	80	REACTOME_CLASS_A_1_RHODOPSIN_LIKE_RECEPTORS	331	4	0.05
GOBP_RESPONSE_TO_ALCOHOL	236	REACTOME_CLASS_A_1_RHODOPSIN_LIKE_RECEPTORS	331	25	0.105932
HALLMARK_ESTROGEN_RESPONSE_EARLY	200	REACTOME_CLASS_A_1_RHODOPSIN_LIKE_RECEPTORS	331	4	0.02
GOBP_CYTOSOLIC_CALCIUM_ION_TRANSPORT	184	REACTOME_CLASS_A_1_RHODOPSIN_LIKE_RECEPTORS	331	26	0.141304
GOBP_EPITHELIAL_CELL_PROLIFERATION	451	REACTOME_CLASS_A_1_RHODOPSIN_LIKE_RECEPTORS	331	17	0.0513595
MODULE_57	56	REACTOME_CLASS_A_1_RHODOPSIN_LIKE_RECEPTORS	331	0	0
GOBP_CHEMICAL_SYNAPTIC_TRANSMISSION_POSTSYNAPTIC	101	REACTOME_CLASS_A_1_RHODOPSIN_LIKE_RECEPTORS	331	12	0.118812
GOBP_POSITIVE_REGULATION_OF_LIPID_METABOLIC_PROCESS	153	REACTOME_CLASS_A_1_RHODOPSIN_LIKE_RECEPTORS	331	18	0.117647
GOBP_ANATOMICAL_STRUCTURE_MATURATION	244	REACTOME_CLASS_A_1_RHODOPSIN_LIKE_RECEPTORS	331	13	0.0532787
GOBP_ERK1_AND_ERK2_CASCADE	341	REACTOME_CLASS_A_1_RHODOPSIN_LIKE_RECEPTORS	331	54	0.163142
GOBP_SENSORY_PERCEPTION_OF_PAIN	99	REACTOME_CLASS_A_1_RHODOPSIN_LIKE_RECEPTORS	331	28	0.282828
GOBP_REGULATION_OF_ANATOMICAL_STRUCTURE_SIZE	487	REACTOME_CLASS_A_1_RHODOPSIN_LIKE_RECEPTORS	331	58	0.175227
GOBP_ODONTOGENESIS	130	REACTOME_CLASS_A_1_RHODOPSIN_LIKE_RECEPTORS	331	1	0.00769231
MODULE_297	80	REACTOME_CLASS_A_1_RHODOPSIN_LIKE_RECEPTORS	331	4	0.05
GOBP_HEMOSTASIS	228	REACTOME_CLASS_A_1_RHODOPSIN_LIKE_RECEPTORS	331	17	0.0745614
GOBP_CELL_MATURATION	182	REACTOME_CLASS_A_1_RHODOPSIN_LIKE_RECEPTORS	331	10	0.0549451
GOBP_REGULATION_OF_NEURON_DIFFERENTIATION	192	REACTOME_CLASS_A_1_RHODOPSIN_LIKE_RECEPTORS	331	7	0.0364583
GOBP_NEURAL_PRECURSOR_CELL_PROLIFERATION	144	REACTOME_CLASS_A_1_RHODOPSIN_LIKE_RECEPTORS	331	4	0.0277778
GOBP_SENSORY_ORGAN_MORPHOGENESIS	266	REACTOME_CLASS_A_1_RHODOPSIN_LIKE_RECEPTORS	331	2	0.0075188
GOBP_RESPIRATORY_SYSTEM_DEVELOPMENT	203	REACTOME_CLASS_A_1_RHODOPSIN_LIKE_RECEPTORS	331	2	0.00985222
GOBP_POSITIVE_REGULATION_OF_CELL_ADHESION	446	REACTOME_CLASS_A_1_RHODOPSIN_LIKE_RECEPTORS	331	17	0.0513595
GOBP_MEMBRANE_DEPOLARIZATION	84	REACTOME_CLASS_A_1_RHODOPSIN_LIKE_RECEPTORS	331	3	0.0357143
GOBP_ODONTOGENESIS_OF_DENTIN_CONTAINING_TOOTH	90	REACTOME_CLASS_A_1_RHODOPSIN_LIKE_RECEPTORS	331	0	0
GOBP_LIMBIC_SYSTEM_DEVELOPMENT	108	REACTOME_CLASS_A_1_RHODOPSIN_LIKE_RECEPTORS	331	3	0.0277778
GOBP_RESPONSE_TO_PEPTIDE_HORMONE	404	REACTOME_CLASS_A_1_RHODOPSIN_LIKE_RECEPTORS	331	23	0.0694864
GOBP_POSITIVE_REGULATION_OF_KINASE_ACTIVITY	477	REACTOME_CLASS_A_1_RHODOPSIN_LIKE_RECEPTORS	331	21	0.0634441
MODULE_259	46	REACTOME_CLASS_A_1_RHODOPSIN_LIKE_RECEPTORS	331	1	0.0217391
GOBP_KIDNEY_EPITHELIUM_DEVELOPMENT	140	REACTOME_CLASS_A_1_RHODOPSIN_LIKE_RECEPTORS	331	4	0.0285714
GOBP_REGULATION_OF_CALCIUM_ION_TRANSPORT_INTO_CYTOSOL	103	REACTOME_CLASS_A_1_RHODOPSIN_LIKE_RECEPTORS	331	15	0.145631
GOBP_CENTRAL_NERVOUS_SYSTEM_NEURON_DIFFERENTIATION	169	REACTOME_CLASS_A_1_RHODOPSIN_LIKE_RECEPTORS	331	3	0.0177515
GOBP_REGULATION_OF_CELL_DEVELOPMENT	500	REACTOME_CLASS_A_1_RHODOPSIN_LIKE_RECEPTORS	331	16	0.0483384
GOBP_PEPTIDE_TRANSPORT	249	REACTOME_CLASS_A_1_RHODOPSIN_LIKE_RECEPTORS	331	25	0.100402
GOBP_REGULATION_OF_LIPID_METABOLIC_PROCESS	339	REACTOME_CLASS_A_1_RHODOPSIN_LIKE_RECEPTORS	331	27	0.081571
GOBP_MULTICELLULAR_ORGANISMAL_RESPONSE_TO_STRESS	74	REACTOME_CLASS_A_1_RHODOPSIN_LIKE_RECEPTORS	331	12	0.162162
REACTOME_CLASS_A_1_RHODOPSIN_LIKE_RECEPTORS	331	REACTOME_G_ALPHA_S_SIGNALLING_EVENTS	144	49	0.340278
GOBP_GLIOGENESIS	291	REACTOME_CLASS_A_1_RHODOPSIN_LIKE_RECEPTORS	331	20	0.0687285
GOBP_SEX_DIFFERENTIATION	281	REACTOME_CLASS_A_1_RHODOPSIN_LIKE_RECEPTORS	331	7	0.024911
GOBP_POSITIVE_REGULATION_OF_PEPTIDYL_TYROSINE_PHOSPHORYLATION	190	REACTOME_CLASS_A_1_RHODOPSIN_LIKE_RECEPTORS	331	7	0.0368421
GOBP_RESPONSE_TO_KETONE	190	REACTOME_CLASS_A_1_RHODOPSIN_LIKE_RECEPTORS	331	18	0.0947368
GOBP_NEURON_MIGRATION	164	REACTOME_CLASS_A_1_RHODOPSIN_LIKE_RECEPTORS	331	9	0.054878
GOBP_REGULATION_OF_ACTIN_FILAMENT_BASED_PROCESS	392	REACTOME_CLASS_A_1_RHODOPSIN_LIKE_RECEPTORS	331	14	0.0422961
GOBP_NEUTROPHIL_CHEMOTAXIS	105	REACTOME_CLASS_A_1_RHODOPSIN_LIKE_RECEPTORS	331	43	0.409524
GOBP_REGULATION_OF_CHEMOTAXIS	225	REACTOME_CLASS_A_1_RHODOPSIN_LIKE_RECEPTORS	331	37	0.164444
MODULE_121	99	REACTOME_CLASS_A_1_RHODOPSIN_LIKE_RECEPTORS	331	7	0.0707071
GOBP_CELL_SUBSTRATE_ADHESION	365	REACTOME_CLASS_A_1_RHODOPSIN_LIKE_RECEPTORS	331	6	0.0181269
GOBP_REGULATION_OF_RESPONSE_TO_WOUNDING	166	REACTOME_CLASS_A_1_RHODOPSIN_LIKE_RECEPTORS	331	10	0.060241
GOBP_RESPONSE_TO_STEROID_HORMONE	330	REACTOME_CLASS_A_1_RHODOPSIN_LIKE_RECEPTORS	331	17	0.0515152
GOBP_MESENCHYME_DEVELOPMENT	302	REACTOME_CLASS_A_1_RHODOPSIN_LIKE_RECEPTORS	331	6	0.0198675
REACTOME_CLASS_A_1_RHODOPSIN_LIKE_RECEPTORS	331	REACTOME_MET_ACTIVATES_PTK2_SIGNALING	30	0	0
GOBP_TRANSMISSION_OF_NERVE_IMPULSE	73	REACTOME_CLASS_A_1_RHODOPSIN_LIKE_RECEPTORS	331	13	0.178082
GOBP_RESPONSE_TO_RETINOIC_ACID	109	REACTOME_CLASS_A_1_RHODOPSIN_LIKE_RECEPTORS	331	1	0.00917431
GOBP_REGULATION_OF_PEPTIDE_TRANSPORT	183	REACTOME_CLASS_A_1_RHODOPSIN_LIKE_RECEPTORS	331	19	0.103825
REACTOME_CLASS_A_1_RHODOPSIN_LIKE_RECEPTORS	331	REACTOME_TRANSCRIPTIONAL_REGULATION_BY_RUNX1	237	1	0.00421941
GOBP_REGULATION_OF_NEURAL_PRECURSOR_CELL_PROLIFERATION	85	REACTOME_CLASS_A_1_RHODOPSIN_LIKE_RECEPTORS	331	4	0.0470588
GOBP_REGULATION_OF_NERVOUS_SYSTEM_PROCESS	138	REACTOME_CLASS_A_1_RHODOPSIN_LIKE_RECEPTORS	331	25	0.181159
GOBP_RESPONSE_TO_METAL_ION	350	REACTOME_CLASS_A_1_RHODOPSIN_LIKE_RECEPTORS	331	6	0.0181269
GOBP_ENDOCRINE_SYSTEM_DEVELOPMENT	132	REACTOME_CLASS_A_1_RHODOPSIN_LIKE_RECEPTORS	331	5	0.0378788
GOBP_REGULATION_OF_COAGULATION	71	REACTOME_CLASS_A_1_RHODOPSIN_LIKE_RECEPTORS	331	6	0.084507
GOBP_RESPONSE_TO_MOLECULE_OF_BACTERIAL_ORIGIN	354	REACTOME_CLASS_A_1_RHODOPSIN_LIKE_RECEPTORS	331	38	0.114804
MODULE_403	46	REACTOME_CLASS_A_1_RHODOPSIN_LIKE_RECEPTORS	331	0	0
GOBP_REGULATION_OF_REPRODUCTIVE_PROCESS	178	REACTOME_CLASS_A_1_RHODOPSIN_LIKE_RECEPTORS	331	12	0.0674157
GOBP_REGENERATION	188	REACTOME_CLASS_A_1_RHODOPSIN_LIKE_RECEPTORS	331	2	0.0106383
GOBP_LEUKOCYTE_CHEMOTAXIS	236	REACTOME_CLASS_A_1_RHODOPSIN_LIKE_RECEPTORS	331	65	0.275424
GOBP_REGULATION_OF_WOUND_HEALING	133	REACTOME_CLASS_A_1_RHODOPSIN_LIKE_RECEPTORS	331	10	0.075188
GOBP_POSITIVE_REGULATION_OF_ERK1_AND_ERK2_CASCADE	223	REACTOME_CLASS_A_1_RHODOPSIN_LIKE_RECEPTORS	331	49	0.219731
GOBP_CELL_JUNCTION_ASSEMBLY	421	REACTOME_CLASS_A_1_RHODOPSIN_LIKE_RECEPTORS	331	10	0.0302115
GOBP_MESONEPHROS_DEVELOPMENT	99	REACTOME_CLASS_A_1_RHODOPSIN_LIKE_RECEPTORS	331	2	0.020202
GOBP_CALCIUM_MEDIATED_SIGNALING	203	REACTOME_CLASS_A_1_RHODOPSIN_LIKE_RECEPTORS	331	43	0.211823
MODULE_154	75	REACTOME_CLASS_A_1_RHODOPSIN_LIKE_RECEPTORS	331	4	0.0533333
GOBP_REGULATION_OF_CALCIUM_ION_TRANSPORT	251	REACTOME_CLASS_A_1_RHODOPSIN_LIKE_RECEPTORS	331	34	0.135458
GOBP_SYNAPSE_ORGANIZATION	418	REACTOME_CLASS_A_1_RHODOPSIN_LIKE_RECEPTORS	331	12	0.0362538
GOBP_HINDBRAIN_DEVELOPMENT	150	REACTOME_CLASS_A_1_RHODOPSIN_LIKE_RECEPTORS	331	4	0.0266667
HALLMARK_HYPOXIA	200	REACTOME_CLASS_A_1_RHODOPSIN_LIKE_RECEPTORS	331	5	0.025
GOBP_POSITIVE_REGULATION_OF_PROTEIN_KINASE_ACTIVITY	397	REACTOME_CLASS_A_1_RHODOPSIN_LIKE_RECEPTORS	331	18	0.0543807
GOBP_REGULATION_OF_NEUROGENESIS	361	REACTOME_CLASS_A_1_RHODOPSIN_LIKE_RECEPTORS	331	12	0.0362538
MODULE_197	174	REACTOME_CLASS_A_1_RHODOPSIN_LIKE_RECEPTORS	331	6	0.0344828
GOBP_POSITIVE_REGULATION_OF_CELL_SUBSTRATE_ADHESION	122	REACTOME_CLASS_A_1_RHODOPSIN_LIKE_RECEPTORS	331	6	0.0491803
GOBP_REGULATION_OF_ANIMAL_ORGAN_MORPHOGENESIS	129	REACTOME_CLASS_A_1_RHODOPSIN_LIKE_RECEPTORS	331	3	0.0232558
GOBP_C21_STEROID_HORMONE_METABOLIC_PROCESS	37	REACTOME_CLASS_A_1_RHODOPSIN_LIKE_RECEPTORS	331	3	0.0810811
GOBP_NEUROMUSCULAR_PROCESS	152	REACTOME_CLASS_A_1_RHODOPSIN_LIKE_RECEPTORS	331	7	0.0460526
GOBP_NEGATIVE_REGULATION_OF_NEURON_DEATH	209	REACTOME_CLASS_A_1_RHODOPSIN_LIKE_RECEPTORS	331	7	0.0334928
MODULE_263	45	REACTOME_CLASS_A_1_RHODOPSIN_LIKE_RECEPTORS	331	35	0.777778
GOBP_NEPHRON_DEVELOPMENT	146	REACTOME_CLASS_A_1_RHODOPSIN_LIKE_RECEPTORS	331	5	0.0342466
GOBP_REGULATION_OF_SYSTEMIC_ARTERIAL_BLOOD_PRESSURE	95	REACTOME_CLASS_A_1_RHODOPSIN_LIKE_RECEPTORS	331	28	0.294737
GOBP_REGULATION_OF_CALCIUM_ION_TRANSMEMBRANE_TRANSPORT	156	REACTOME_CLASS_A_1_RHODOPSIN_LIKE_RECEPTORS	331	21	0.134615
GOBP_CAMERA_TYPE_EYE_DEVELOPMENT	329	REACTOME_CLASS_A_1_RHODOPSIN_LIKE_RECEPTORS	331	5	0.0151976
GOBP_CELLULAR_EXTRAVASATION	74	REACTOME_CLASS_A_1_RHODOPSIN_LIKE_RECEPTORS	331	10	0.135135
HALLMARK_KRAS_SIGNALING_UP	200	REACTOME_CLASS_A_1_RHODOPSIN_LIKE_RECEPTORS	331	7	0.035
GOBP_RESPONSE_TO_EXTRACELLULAR_STIMULUS	479	REACTOME_CLASS_A_1_RHODOPSIN_LIKE_RECEPTORS	331	26	0.0785498
GOBP_CELLULAR_KETONE_METABOLIC_PROCESS	211	REACTOME_CLASS_A_1_RHODOPSIN_LIKE_RECEPTORS	331	8	0.0379147
GOBP_GLIAL_CELL_DIFFERENTIATION	218	REACTOME_CLASS_A_1_RHODOPSIN_LIKE_RECEPTORS	331	9	0.0412844
REACTOME_CLASS_A_1_RHODOPSIN_LIKE_RECEPTORS	331	REACTOME_CONSTITUTIVE_SIGNALING_BY_ABERRANT_PI3K_IN_CANCER	78	0	0
GOBP_OVULATION_CYCLE_PROCESS	49	REACTOME_CLASS_A_1_RHODOPSIN_LIKE_RECEPTORS	331	5	0.102041
GOBP_POSITIVE_REGULATION_OF_HORMONE_SECRETION	122	REACTOME_CLASS_A_1_RHODOPSIN_LIKE_RECEPTORS	331	17	0.139344
GOBP_ACTOMYOSIN_STRUCTURE_ORGANIZATION	199	REACTOME_CLASS_A_1_RHODOPSIN_LIKE_RECEPTORS	331	6	0.0301508
GOBP_AMIDE_TRANSPORT	290	REACTOME_CLASS_A_1_RHODOPSIN_LIKE_RECEPTORS	331	26	0.0896552
GOBP_REGULATION_OF_SYNAPSE_STRUCTURE_OR_ACTIVITY	213	REACTOME_CLASS_A_1_RHODOPSIN_LIKE_RECEPTORS	331	6	0.028169
GOBP_CELLULAR_RESPONSE_TO_INORGANIC_SUBSTANCE	220	REACTOME_CLASS_A_1_RHODOPSIN_LIKE_RECEPTORS	331	2	0.00909091
GOBP_REGULATION_OF_CELL_SUBSTRATE_ADHESION	217	REACTOME_CLASS_A_1_RHODOPSIN_LIKE_RECEPTORS	331	6	0.0276498
GOBP_MUSCLE_CELL_DEVELOPMENT	183	REACTOME_CLASS_A_1_RHODOPSIN_LIKE_RECEPTORS	331	6	0.0327869
GOBP_MUSCLE_CELL_DIFFERENTIATION	389	REACTOME_CLASS_A_1_RHODOPSIN_LIKE_RECEPTORS	331	13	0.0392749
GOBP_TEMPERATURE_HOMEOSTASIS	177	REACTOME_CLASS_A_1_RHODOPSIN_LIKE_RECEPTORS	331	23	0.129944
GOBP_REGULATION_OF_LIPASE_ACTIVITY	92	REACTOME_CLASS_A_1_RHODOPSIN_LIKE_RECEPTORS	331	20	0.217391
GOBP_FEMALE_SEX_DIFFERENTIATION	124	REACTOME_CLASS_A_1_RHODOPSIN_LIKE_RECEPTORS	331	4	0.0322581
GOBP_ACTIN_FILAMENT_ORGANIZATION	449	REACTOME_CLASS_A_1_RHODOPSIN_LIKE_RECEPTORS	331	13	0.0392749
REACTOME_CLASS_A_1_RHODOPSIN_LIKE_RECEPTORS	331	REACTOME_L1CAM_INTERACTIONS	121	0	0
MODULE_123	247	REACTOME_CLASS_A_1_RHODOPSIN_LIKE_RECEPTORS	331	30	0.121457
GOBP_POSITIVE_REGULATION_OF_SYNAPTIC_TRANSMISSION	161	REACTOME_CLASS_A_1_RHODOPSIN_LIKE_RECEPTORS	331	18	0.111801
KEGG_CALCIUM_SIGNALING_PATHWAY	178	REACTOME_CLASS_A_1_RHODOPSIN_LIKE_RECEPTORS	331	49	0.275281
GOBP_DETECTION_OF_TEMPERATURE_STIMULUS	24	REACTOME_CLASS_A_1_RHODOPSIN_LIKE_RECEPTORS	331	7	0.291667
GOBP_DNA_CONFORMATION_CHANGE	352	REACTOME_CLASS_A_1_RHODOPSIN_LIKE_RECEPTORS	331	2	0.0060423
GOBP_NEGATIVE_REGULATION_OF_NEURON_APOPTOTIC_PROCESS	145	REACTOME_CLASS_A_1_RHODOPSIN_LIKE_RECEPTORS	331	6	0.0413793
GOBP_RHYTHMIC_PROCESS	298	REACTOME_CLASS_A_1_RHODOPSIN_LIKE_RECEPTORS	331	30	0.100671
GOBP_POSITIVE_REGULATION_OF_NEURAL_PRECURSOR_CELL_PROLIFERATION	51	REACTOME_CLASS_A_1_RHODOPSIN_LIKE_RECEPTORS	331	4	0.0784314
GOBP_SYNAPTIC_TRANSMISSION_GABAERGIC	51	REACTOME_CLASS_A_1_RHODOPSIN_LIKE_RECEPTORS	331	11	0.215686
MODULE_85	51	REACTOME_CLASS_A_1_RHODOPSIN_LIKE_RECEPTORS	331	0	0
GOBP_GLANDULAR_EPITHELIAL_CELL_DIFFERENTIATION	54	REACTOME_CLASS_A_1_RHODOPSIN_LIKE_RECEPTORS	331	0	0
GOBP_NERVE_DEVELOPMENT	81	REACTOME_CLASS_A_1_RHODOPSIN_LIKE_RECEPTORS	331	4	0.0493827
GOBP_PANCREAS_DEVELOPMENT	81	REACTOME_CLASS_A_1_RHODOPSIN_LIKE_RECEPTORS	331	1	0.0123457
GOBP_OSSIFICATION	419	REACTOME_CLASS_A_1_RHODOPSIN_LIKE_RECEPTORS	331	9	0.0271903
GOBP_POSITIVE_REGULATION_OF_NEUROTRANSMITTER_TRANSPORT	22	REACTOME_CLASS_A_1_RHODOPSIN_LIKE_RECEPTORS	331	6	0.272727
MODULE_158	43	REACTOME_CLASS_A_1_RHODOPSIN_LIKE_RECEPTORS	331	0	0
GOBP_STEROID_CATABOLIC_PROCESS	27	REACTOME_CLASS_A_1_RHODOPSIN_LIKE_RECEPTORS	331	0	0
GOBP_GABAERGIC_NEURON_DIFFERENTIATION	13	REACTOME_CLASS_A_1_RHODOPSIN_LIKE_RECEPTORS	331	2	0.153846
GOBP_REGULATION_OF_DEVELOPMENTAL_GROWTH	329	REACTOME_CLASS_A_1_RHODOPSIN_LIKE_RECEPTORS	331	13	0.0395137
GOBP_RESPONSE_TO_ETHANOL	120	REACTOME_CLASS_A_1_RHODOPSIN_LIKE_RECEPTORS	331	12	0.1
GOBP_RESPONSE_TO_NUTRIENT	150	REACTOME_CLASS_A_1_RHODOPSIN_LIKE_RECEPTORS	331	7	0.0466667
GOBP_PEPTIDYL_TYROSINE_MODIFICATION	377	REACTOME_CLASS_A_1_RHODOPSIN_LIKE_RECEPTORS	331	8	0.0241692
GOBP_REGULATION_OF_INSULIN_SECRETION	147	REACTOME_CLASS_A_1_RHODOPSIN_LIKE_RECEPTORS	331	12	0.0816327
GOBP_REGULATION_OF_SYNAPTIC_TRANSMISSION_GLUTAMATERGIC	70	REACTOME_CLASS_A_1_RHODOPSIN_LIKE_RECEPTORS	331	13	0.185714
GOBP_CELLULAR_RESPONSE_TO_RETINOIC_ACID	67	REACTOME_CLASS_A_1_RHODOPSIN_LIKE_RECEPTORS	331	0	0
KEGG_FOCAL_ADHESION	199	REACTOME_CLASS_A_1_RHODOPSIN_LIKE_RECEPTORS	331	0	0
GOBP_NEGATIVE_REGULATION_OF_RESPONSE_TO_WOUNDING	92	REACTOME_CLASS_A_1_RHODOPSIN_LIKE_RECEPTORS	331	3	0.0326087
GOBP_CELLULAR_RESPONSE_TO_PEPTIDE	364	REACTOME_CLASS_A_1_RHODOPSIN_LIKE_RECEPTORS	331	16	0.0483384
GOBP_METANEPHROS_DEVELOPMENT	89	REACTOME_CLASS_A_1_RHODOPSIN_LIKE_RECEPTORS	331	1	0.011236
GOBP_POSITIVE_REGULATION_OF_CELL_DIVISION	89	REACTOME_CLASS_A_1_RHODOPSIN_LIKE_RECEPTORS	331	10	0.11236
GOBP_RESPONSE_TO_CAMP	89	REACTOME_CLASS_A_1_RHODOPSIN_LIKE_RECEPTORS	331	4	0.0449438
GOBP_CELL_GROWTH	487	REACTOME_CLASS_A_1_RHODOPSIN_LIKE_RECEPTORS	331	17	0.0513595
MODULE_451	33	REACTOME_CLASS_A_1_RHODOPSIN_LIKE_RECEPTORS	331	0	0
GOBP_LEARNING	145	REACTOME_CLASS_A_1_RHODOPSIN_LIKE_RECEPTORS	331	13	0.0896552
GOBP_REGULATION_OF_CELL_DIVISION	186	REACTOME_CLASS_A_1_RHODOPSIN_LIKE_RECEPTORS	331	10	0.0537634
GOBP_RESPONSE_TO_FIBROBLAST_GROWTH_FACTOR	119	REACTOME_CLASS_A_1_RHODOPSIN_LIKE_RECEPTORS	331	5	0.0420168
HALLMARK_ANGIOGENESIS	36	REACTOME_CLASS_A_1_RHODOPSIN_LIKE_RECEPTORS	331	3	0.0833333
MODULE_108	56	REACTOME_CLASS_A_1_RHODOPSIN_LIKE_RECEPTORS	331	38	0.678571
GOBP_REGULATION_OF_CELL_JUNCTION_ASSEMBLY	201	REACTOME_CLASS_A_1_RHODOPSIN_LIKE_RECEPTORS	331	8	0.039801
REACTOME_CLASS_A_1_RHODOPSIN_LIKE_RECEPTORS	331	REACTOME_FACTORS_INVOLVED_IN_MEGAKARYOCYTE_DEVELOPMENT_AND_PLATELET_PRODUCTION	170	0	0
GOBP_BRANCHING_MORPHOGENESIS_OF_AN_EPITHELIAL_TUBE	153	REACTOME_CLASS_A_1_RHODOPSIN_LIKE_RECEPTORS	331	5	0.0326797
GOBP_GLAND_MORPHOGENESIS	123	REACTOME_CLASS_A_1_RHODOPSIN_LIKE_RECEPTORS	331	1	0.00813008
GOBP_METANEPHRIC_GLOMERULUS_DEVELOPMENT	16	REACTOME_CLASS_A_1_RHODOPSIN_LIKE_RECEPTORS	331	1	0.0625
GOBP_STRIATED_MUSCLE_CONTRACTION	178	REACTOME_CLASS_A_1_RHODOPSIN_LIKE_RECEPTORS	331	4	0.0224719
GOBP_MULTI_MULTICELLULAR_ORGANISM_PROCESS	213	REACTOME_CLASS_A_1_RHODOPSIN_LIKE_RECEPTORS	331	20	0.0938967
GOBP_MONONUCLEAR_CELL_MIGRATION	199	REACTOME_CLASS_A_1_RHODOPSIN_LIKE_RECEPTORS	331	45	0.226131
GOBP_FOREBRAIN_CELL_MIGRATION	63	REACTOME_CLASS_A_1_RHODOPSIN_LIKE_RECEPTORS	331	6	0.0952381
GOBP_SENSORY_PERCEPTION_OF_TEMPERATURE_STIMULUS	26	REACTOME_CLASS_A_1_RHODOPSIN_LIKE_RECEPTORS	331	9	0.346154
GOBP_MYOTUBE_DIFFERENTIATION	124	REACTOME_CLASS_A_1_RHODOPSIN_LIKE_RECEPTORS	331	6	0.0483871
GOBP_MECHANOSENSORY_BEHAVIOR	14	REACTOME_CLASS_A_1_RHODOPSIN_LIKE_RECEPTORS	331	1	0.0714286
GOBP_NERVOUS_SYSTEM_PROCESS_INVOLVED_IN_REGULATION_OF_SYSTEMIC_ARTERIAL_BLOOD_PRESSURE	14	REACTOME_CLASS_A_1_RHODOPSIN_LIKE_RECEPTORS	331	5	0.357143
REACTOME_ACETYLCHOLINE_BINDING_AND_DOWNSTREAM_EVENTS	14	REACTOME_CLASS_A_1_RHODOPSIN_LIKE_RECEPTORS	331	0	0
GOBP_INSULIN_SECRETION	179	REACTOME_CLASS_A_1_RHODOPSIN_LIKE_RECEPTORS	331	15	0.0837989
HALLMARK_APICAL_JUNCTION	200	REACTOME_CLASS_A_1_RHODOPSIN_LIKE_RECEPTORS	331	2	0.01
GOBP_NEURON_DEATH	352	REACTOME_CLASS_A_1_RHODOPSIN_LIKE_RECEPTORS	331	11	0.0332326
GOBP_REGULATION_OF_PEPTIDYL_TYROSINE_PHOSPHORYLATION	261	REACTOME_CLASS_A_1_RHODOPSIN_LIKE_RECEPTORS	331	8	0.0306513
GOBP_REGULATION_OF_VASCULATURE_DEVELOPMENT	353	REACTOME_CLASS_A_1_RHODOPSIN_LIKE_RECEPTORS	331	22	0.0664653
GOBP_GLOMERULUS_DEVELOPMENT	67	REACTOME_CLASS_A_1_RHODOPSIN_LIKE_RECEPTORS	331	4	0.0597015
GOBP_GENITALIA_DEVELOPMENT	46	REACTOME_CLASS_A_1_RHODOPSIN_LIKE_RECEPTORS	331	1	0.0217391
GOBP_POSITIVE_CHEMOTAXIS	64	REACTOME_CLASS_A_1_RHODOPSIN_LIKE_RECEPTORS	331	11	0.171875
GOBP_NEGATIVE_REGULATION_OF_COAGULATION	52	REACTOME_CLASS_A_1_RHODOPSIN_LIKE_RECEPTORS	331	3	0.0576923
GOBP_DEVELOPMENT_OF_PRIMARY_FEMALE_SEXUAL_CHARACTERISTICS	109	REACTOME_CLASS_A_1_RHODOPSIN_LIKE_RECEPTORS	331	4	0.0366972
GOBP_CEREBRAL_CORTEX_GABAERGIC_INTERNEURON_DIFFERENTIATION	10	REACTOME_CLASS_A_1_RHODOPSIN_LIKE_RECEPTORS	331	2	0.2
GOBP_GLIAL_CELL_DERIVED_NEUROTROPHIC_FACTOR_RECEPTOR_SIGNALING_PATHWAY	10	REACTOME_CLASS_A_1_RHODOPSIN_LIKE_RECEPTORS	331	0	0
GOBP_POSITIVE_REGULATION_OF_PROTEIN_KINASE_B_SIGNALING	119	REACTOME_CLASS_A_1_RHODOPSIN_LIKE_RECEPTORS	331	9	0.0756303
GOBP_CYTOKINE_MEDIATED_SIGNALING_PATHWAY	485	REACTOME_CLASS_A_1_RHODOPSIN_LIKE_RECEPTORS	331	63	0.190332
GOBP_HIPPOCAMPUS_DEVELOPMENT	80	REACTOME_CLASS_A_1_RHODOPSIN_LIKE_RECEPTORS	331	2	0.025
GOBP_CARDIAC_MUSCLE_TISSUE_DEVELOPMENT	234	REACTOME_CLASS_A_1_RHODOPSIN_LIKE_RECEPTORS	331	5	0.0213675
GOBP_REGULATION_OF_PROTEIN_SECRETION	252	REACTOME_CLASS_A_1_RHODOPSIN_LIKE_RECEPTORS	331	20	0.0793651
GOBP_MALE_SEX_DIFFERENTIATION	164	REACTOME_CLASS_A_1_RHODOPSIN_LIKE_RECEPTORS	331	6	0.0365854
REACTOME_CELL_CELL_COMMUNICATION	130	REACTOME_CLASS_A_1_RHODOPSIN_LIKE_RECEPTORS	331	0	0
GOBP_REGULATION_OF_PHOSPHOLIPASE_ACTIVITY	68	REACTOME_CLASS_A_1_RHODOPSIN_LIKE_RECEPTORS	331	20	0.294118
GOBP_RESPONSE_TO_ESTROGEN	68	REACTOME_CLASS_A_1_RHODOPSIN_LIKE_RECEPTORS	331	4	0.0588235
REACTOME_CLASS_A_1_RHODOPSIN_LIKE_RECEPTORS	331	REACTOME_MET_PROMOTES_CELL_MOTILITY	41	0	0
GOBP_POSITIVE_REGULATION_OF_CELL_DEVELOPMENT	297	REACTOME_CLASS_A_1_RHODOPSIN_LIKE_RECEPTORS	331	10	0.03367
GOBP_PHOSPHATIDYLINOSITOL_3_KINASE_SIGNALING	144	REACTOME_CLASS_A_1_RHODOPSIN_LIKE_RECEPTORS	331	10	0.0694444
MODULE_125	44	REACTOME_CLASS_A_1_RHODOPSIN_LIKE_RECEPTORS	331	0	0
REACTOME_CLASS_A_1_RHODOPSIN_LIKE_RECEPTORS	331	REACTOME_FOXO_MEDIATED_TRANSCRIPTION_OF_OXIDATIVE_STRESS_METABOLIC_AND_NEURONAL_GENES	30	2	0.0666667
GOBP_CELLULAR_RESPONSE_TO_PEPTIDE_HORMONE_STIMULUS	294	REACTOME_CLASS_A_1_RHODOPSIN_LIKE_RECEPTORS	331	13	0.0442177
GOBP_POSITIVE_REGULATION_OF_CELL_JUNCTION_ASSEMBLY	104	REACTOME_CLASS_A_1_RHODOPSIN_LIKE_RECEPTORS	331	4	0.0384615
GOBP_POSITIVE_REGULATION_OF_NERVOUS_SYSTEM_DEVELOPMENT	269	REACTOME_CLASS_A_1_RHODOPSIN_LIKE_RECEPTORS	331	11	0.0408922
REACTOME_CLASS_A_1_RHODOPSIN_LIKE_RECEPTORS	331	REACTOME_INTERLEUKIN_4_AND_INTERLEUKIN_13_SIGNALING	111	10	0.0900901
GOBP_AMEBOIDAL_TYPE_CELL_MIGRATION	482	REACTOME_CLASS_A_1_RHODOPSIN_LIKE_RECEPTORS	331	15	0.0453172
GOBP_ADAPTIVE_THERMOGENESIS	159	REACTOME_CLASS_A_1_RHODOPSIN_LIKE_RECEPTORS	331	13	0.081761
MODULE_223	142	REACTOME_CLASS_A_1_RHODOPSIN_LIKE_RECEPTORS	331	9	0.0633803
GOBP_ENTERIC_NERVOUS_SYSTEM_DEVELOPMENT	15	REACTOME_CLASS_A_1_RHODOPSIN_LIKE_RECEPTORS	331	2	0.133333
GOBP_DEVELOPMENTAL_GROWTH_INVOLVED_IN_MORPHOGENESIS	234	REACTOME_CLASS_A_1_RHODOPSIN_LIKE_RECEPTORS	331	10	0.042735
GOBP_REGULATION_OF_G_PROTEIN_COUPLED_RECEPTOR_SIGNALING_PATHWAY	139	REACTOME_CLASS_A_1_RHODOPSIN_LIKE_RECEPTORS	331	19	0.136691
GOBP_POSITIVE_REGULATION_OF_PHOSPHATIDYLINOSITOL_3_KINASE_SIGNALING	79	REACTOME_CLASS_A_1_RHODOPSIN_LIKE_RECEPTORS	331	7	0.0886076
GOBP_INOSITOL_LIPID_MEDIATED_SIGNALING	181	REACTOME_CLASS_A_1_RHODOPSIN_LIKE_RECEPTORS	331	12	0.0662983
GOBP_REGULATION_OF_CELLULAR_RESPONSE_TO_GROWTH_FACTOR_STIMULUS	315	REACTOME_CLASS_A_1_RHODOPSIN_LIKE_RECEPTORS	331	4	0.0126984
GOBP_DEVELOPMENT_OF_PRIMARY_SEXUAL_CHARACTERISTICS	231	REACTOME_CLASS_A_1_RHODOPSIN_LIKE_RECEPTORS	331	7	0.030303
GOBP_REGULATION_OF_CELL_CELL_ADHESION	458	REACTOME_CLASS_A_1_RHODOPSIN_LIKE_RECEPTORS	331	15	0.0453172
GOBP_REGULATION_OF_BEHAVIOR	70	REACTOME_CLASS_A_1_RHODOPSIN_LIKE_RECEPTORS	331	29	0.414286
GOBP_RESPONSE_TO_INSULIN	261	REACTOME_CLASS_A_1_RHODOPSIN_LIKE_RECEPTORS	331	7	0.0268199
GOBP_NEGATIVE_REGULATION_OF_RESPONSE_TO_EXTERNAL_STIMULUS	429	REACTOME_CLASS_A_1_RHODOPSIN_LIKE_RECEPTORS	331	25	0.0755287
GOBP_MESONEPHRIC_TUBULE_MORPHOGENESIS	64	REACTOME_CLASS_A_1_RHODOPSIN_LIKE_RECEPTORS	331	2	0.03125
GOBP_NEUROBLAST_PROLIFERATION	61	REACTOME_CLASS_A_1_RHODOPSIN_LIKE_RECEPTORS	331	3	0.0491803
GOBP_REGULATION_OF_LIPID_CATABOLIC_PROCESS	61	REACTOME_CLASS_A_1_RHODOPSIN_LIKE_RECEPTORS	331	5	0.0819672
GOBP_NEPHRON_MORPHOGENESIS	77	REACTOME_CLASS_A_1_RHODOPSIN_LIKE_RECEPTORS	331	2	0.025974
GOBP_POSITIVE_REGULATION_OF_LIPID_KINASE_ACTIVITY	37	REACTOME_CLASS_A_1_RHODOPSIN_LIKE_RECEPTORS	331	6	0.162162
GOBP_RESPONSE_TO_NICOTINE	49	REACTOME_CLASS_A_1_RHODOPSIN_LIKE_RECEPTORS	331	6	0.122449
REACTOME_CLASS_A_1_RHODOPSIN_LIKE_RECEPTORS	331	REACTOME_GRB7_EVENTS_IN_ERBB2_SIGNALING	5	0	0
MODULE_404	26	REACTOME_CLASS_A_1_RHODOPSIN_LIKE_RECEPTORS	331	0	0
REACTOME_CLASS_A_1_RHODOPSIN_LIKE_RECEPTORS	331	REACTOME_HIGHLY_CALCIUM_PERMEABLE_POSTSYNAPTIC_NICOTINIC_ACETYLCHOLINE_RECEPTORS	11	0	0
GOBP_REGULATION_OF_INFLAMMATORY_RESPONSE	397	REACTOME_CLASS_A_1_RHODOPSIN_LIKE_RECEPTORS	331	33	0.0996979
GOBP_SYNAPSE_ASSEMBLY	180	REACTOME_CLASS_A_1_RHODOPSIN_LIKE_RECEPTORS	331	7	0.0388889
GOBP_RENAL_SYSTEM_PROCESS	114	REACTOME_CLASS_A_1_RHODOPSIN_LIKE_RECEPTORS	331	20	0.175439
GOBP_REGULATION_OF_PHOSPHATIDYLINOSITOL_3_KINASE_SIGNALING	111	REACTOME_CLASS_A_1_RHODOPSIN_LIKE_RECEPTORS	331	7	0.0630631
GOBP_RESPONSE_TO_ACTIVITY	65	REACTOME_CLASS_A_1_RHODOPSIN_LIKE_RECEPTORS	331	4	0.0615385
GOBP_STEROID_METABOLIC_PROCESS	323	REACTOME_CLASS_A_1_RHODOPSIN_LIKE_RECEPTORS	331	8	0.0247678
GOBP_RESPONSE_TO_DIETARY_EXCESS	29	REACTOME_CLASS_A_1_RHODOPSIN_LIKE_RECEPTORS	331	5	0.172414
GOBP_REGULATION_OF_ACTIN_FILAMENT_ORGANIZATION	268	REACTOME_CLASS_A_1_RHODOPSIN_LIKE_RECEPTORS	331	11	0.0410448
GOBP_UTERUS_DEVELOPMENT	21	REACTOME_CLASS_A_1_RHODOPSIN_LIKE_RECEPTORS	331	0	0
MODULE_439	21	REACTOME_CLASS_A_1_RHODOPSIN_LIKE_RECEPTORS	331	0	0
GOBP_NEGATIVE_REGULATION_OF_CELL_ADHESION	305	REACTOME_CLASS_A_1_RHODOPSIN_LIKE_RECEPTORS	331	9	0.0295082
GOBP_REGULATION_OF_KIDNEY_DEVELOPMENT	32	REACTOME_CLASS_A_1_RHODOPSIN_LIKE_RECEPTORS	331	2	0.0625
GOBP_EPIDERMIS_DEVELOPMENT	335	REACTOME_CLASS_A_1_RHODOPSIN_LIKE_RECEPTORS	331	3	0.00906344
GOBP_REGULATION_OF_CELLULAR_COMPONENT_SIZE	350	REACTOME_CLASS_A_1_RHODOPSIN_LIKE_RECEPTORS	331	9	0.0271903
GOBP_TRANSDIFFERENTIATION	7	REACTOME_CLASS_A_1_RHODOPSIN_LIKE_RECEPTORS	331	0	0
GOBP_PROGESTERONE_METABOLIC_PROCESS	16	REACTOME_CLASS_A_1_RHODOPSIN_LIKE_RECEPTORS	331	2	0.125
GOBP_EPITHELIAL_TUBE_MORPHOGENESIS	328	REACTOME_CLASS_A_1_RHODOPSIN_LIKE_RECEPTORS	331	8	0.0243902
REACTOME_CLASS_A_1_RHODOPSIN_LIKE_RECEPTORS	331	REACTOME_PI3K_AKT_SIGNALING_IN_CANCER	105	0	0
KEGG_AXON_GUIDANCE	129	REACTOME_CLASS_A_1_RHODOPSIN_LIKE_RECEPTORS	331	2	0.0155039
GOBP_MESENCHYMAL_CELL_PROLIFERATION	41	REACTOME_CLASS_A_1_RHODOPSIN_LIKE_RECEPTORS	331	0	0
KEGG_NEUROACTIVE_LIGAND_RECEPTOR_INTERACTION	272	MODULE_112	260	15	0.0576923
MODULE_112	260	MODULE_75	398	32	0.123077
GOBP_REGULATION_OF_HORMONE_LEVELS	499	MODULE_112	260	22	0.0846154
MODULE_112	260	MODULE_46	394	33	0.126923
MODULE_112	260	REACTOME_FORMATION_OF_THE_BETA_CATENIN_TCF_TRANSACTIVATING_COMPLEX	90	0	0
GOBP_REGULATION_OF_MEMBRANE_POTENTIAL	425	MODULE_112	260	17	0.0653846
MODULE_112	260	REACTOME_SIGNALING_BY_NUCLEAR_RECEPTORS	295	7	0.0269231
GOBP_REGULATION_OF_CYTOSOLIC_CALCIUM_ION_CONCENTRATION	352	MODULE_112	260	11	0.0423077
MODULE_112	260	REACTOME_SENESCENCE_ASSOCIATED_SECRETORY_PHENOTYPE_SASP	110	2	0.0181818
MODULE_112	260	MODULE_38	463	41	0.157692
MODULE_112	260	MODULE_47	225	23	0.102222
GOBP_FOREBRAIN_DEVELOPMENT	377	MODULE_112	260	13	0.05
MODULE_112	260	REACTOME_OXIDATIVE_STRESS_INDUCED_SENESCENCE	124	1	0.00806452
MODULE_112	260	MODULE_63	211	18	0.0853081
GOBP_TELENCEPHALON_DEVELOPMENT	249	MODULE_112	260	8	0.0321285
MODULE_112	260	REACTOME_ESTROGEN_DEPENDENT_GENE_EXPRESSION	148	1	0.00675676
GOBP_MUSCLE_CONTRACTION	349	MODULE_112	260	12	0.0461538
MODULE_104	352	MODULE_112	260	21	0.0807692
HALLMARK_G2M_CHECKPOINT	200	MODULE_112	260	1	0.005
MODULE_112	260	REACTOME_ESR_MEDIATED_SIGNALING	219	3	0.0136986
GOBP_MUSCLE_SYSTEM_PROCESS	449	MODULE_112	260	16	0.0615385
GOBP_REGULATION_OF_CATION_TRANSMEMBRANE_TRANSPORT	353	MODULE_112	260	11	0.0423077
GOBP_REGULATION_OF_TRANS_SYNAPTIC_SIGNALING	429	MODULE_112	260	19	0.0730769
GOBP_HORMONE_METABOLIC_PROCESS	230	MODULE_112	260	11	0.0478261
MODULE_112	260	MODULE_60	422	26	0.1
KEGG_CYTOKINE_CYTOKINE_RECEPTOR_INTERACTION	265	MODULE_112	260	10	0.0384615
GOBP_VASCULAR_PROCESS_IN_CIRCULATORY_SYSTEM	263	MODULE_112	260	10	0.0384615
GOBP_NEURON_PROJECTION_GUIDANCE	235	MODULE_112	260	11	0.0468085
GOBP_REGULATION_OF_HORMONE_SECRETION	234	MODULE_112	260	11	0.0470085
MODULE_112	260	REACTOME_RMTS_METHYLATE_HISTONE_ARGININES	77	0	0
HALLMARK_ESTROGEN_RESPONSE_LATE	200	MODULE_112	260	13	0.065
MODULE_112	260	MODULE_27	355	31	0.119231
GOBP_HORMONE_TRANSPORT	293	MODULE_112	260	12	0.0461538
GOBP_REGULATION_OF_METAL_ION_TRANSPORT	403	MODULE_112	260	17	0.0653846
GOBP_RESPONSE_TO_XENOBIOTIC_STIMULUS	411	MODULE_112	260	25	0.0961538
GOBP_CELL_FATE_COMMITMENT	266	MODULE_112	260	13	0.05
GOBP_REGULATION_OF_POSTSYNAPTIC_MEMBRANE_POTENTIAL	131	MODULE_112	260	10	0.0763359
GOBP_POSITIVE_REGULATION_OF_TRANSMEMBRANE_TRANSPORT	213	MODULE_112	260	11	0.0516432
GOBP_CELLULAR_HORMONE_METABOLIC_PROCESS	137	MODULE_112	260	9	0.0656934
GOBP_FEEDING_BEHAVIOR	107	MODULE_112	260	4	0.0373832
GOBP_REGULATION_OF_BLOOD_CIRCULATION	261	MODULE_112	260	10	0.0384615
MODULE_112	260	MODULE_44	325	22	0.0846154
GOBP_GLAND_DEVELOPMENT	432	MODULE_112	260	18	0.0692308
GOBP_MUSCLE_TISSUE_DEVELOPMENT	405	MODULE_112	260	18	0.0692308
GOBP_AXON_DEVELOPMENT	479	MODULE_112	260	18	0.0692308
MODULE_112	260	MODULE_324	133	18	0.135338
GOBP_ANATOMICAL_STRUCTURE_HOMEOSTASIS	319	MODULE_112	260	18	0.0692308
GOBP_MYELOID_LEUKOCYTE_MIGRATION	230	MODULE_112	260	16	0.0695652
GOBP_DEVELOPMENTAL_MATURATION	294	MODULE_112	260	10	0.0384615
GOBP_CALCIUM_ION_TRANSPORT_INTO_CYTOSOL	165	MODULE_112	260	5	0.030303
GOBP_CALCIUM_ION_TRANSPORT	424	MODULE_112	260	12	0.0461538
GOBP_REGULATION_OF_SYNAPTIC_PLASTICITY	197	MODULE_112	260	6	0.0304569
GOBP_PALLIUM_DEVELOPMENT	169	MODULE_112	260	5	0.0295858
GOBP_OLEFINIC_COMPOUND_METABOLIC_PROCESS	157	MODULE_112	260	10	0.0636943
GOBP_RESPONSE_TO_MECHANICAL_STIMULUS	201	MODULE_112	260	4	0.0199005
GOBP_DIGESTIVE_SYSTEM_DEVELOPMENT	142	MODULE_112	260	6	0.0422535
GOBP_LEUKOCYTE_MIGRATION	385	MODULE_112	260	18	0.0692308
GOBP_ADENYLATE_CYCLASE_ACTIVATING_G_PROTEIN_COUPLED_RECEPTOR_SIGNALING_PATHWAY	155	MODULE_112	260	5	0.0322581
GOBP_CELL_CHEMOTAXIS	315	MODULE_112	260	16	0.0615385
MODULE_112	260	REACTOME_G_ALPHA_Q_SIGNALLING_EVENTS	216	9	0.0416667
GOBP_AUTONOMIC_NERVOUS_SYSTEM_DEVELOPMENT	48	MODULE_112	260	0	0
GOBP_POSITIVE_REGULATION_OF_MAPK_CASCADE	492	MODULE_112	260	17	0.0653846
GOBP_REGULATION_OF_NERVOUS_SYSTEM_DEVELOPMENT	439	MODULE_112	260	12	0.0461538
GOBP_REGULATION_OF_BLOOD_PRESSURE	183	MODULE_112	260	10	0.0546448
GOBP_COLUMNAR_CUBOIDAL_EPITHELIAL_CELL_DIFFERENTIATION	92	MODULE_112	260	4	0.0434783
GOBP_UROGENITAL_SYSTEM_DEVELOPMENT	353	MODULE_112	260	13	0.05
MODULE_112	260	MODULE_234	54	8	0.148148
GOBP_SENSORY_SYSTEM_DEVELOPMENT	388	MODULE_112	260	11	0.0423077
GOBP_RESPONSE_TO_PEPTIDE	494	MODULE_112	260	19	0.0730769
GOBP_REGULATION_OF_BODY_FLUID_LEVELS	385	MODULE_112	260	16	0.0615385
GOBP_COGNITION	306	MODULE_112	260	6	0.0230769
GOBP_CALCIUM_ION_TRANSMEMBRANE_TRANSPORT	313	MODULE_112	260	4	0.0153846
MODULE_112	260	MODULE_199	57	6	0.105263
GOBP_STRIATED_MUSCLE_CELL_DIFFERENTIATION	283	MODULE_112	260	13	0.05
GOBP_RESPONSE_TO_ESTRADIOL	123	MODULE_112	260	6	0.0487805
GOBP_OVULATION_CYCLE	71	MODULE_112	260	3	0.0422535
GOBP_REPRODUCTIVE_SYSTEM_DEVELOPMENT	437	MODULE_112	260	11	0.0423077
GOBP_RESPONSE_TO_CORTICOSTEROID	157	MODULE_112	260	7	0.044586
GOBP_HEART_PROCESS	258	MODULE_112	260	9	0.0348837
GOBP_SECOND_MESSENGER_MEDIATED_SIGNALING	302	MODULE_112	260	19	0.0730769
GOBP_MORPHOGENESIS_OF_A_BRANCHING_STRUCTURE	199	MODULE_112	260	3	0.0150754
GOBP_WOUND_HEALING	431	MODULE_112	260	20	0.0769231
GOBP_POSITIVE_REGULATION_OF_EPITHELIAL_CELL_PROLIFERATION	209	MODULE_112	260	9	0.0430622
MODULE_112	260	MODULE_357	80	9	0.1125
GOBP_RESPONSE_TO_ALCOHOL	236	MODULE_112	260	12	0.0508475
HALLMARK_ESTROGEN_RESPONSE_EARLY	200	MODULE_112	260	7	0.035
GOBP_CYTOSOLIC_CALCIUM_ION_TRANSPORT	184	MODULE_112	260	5	0.0271739
GOBP_EPITHELIAL_CELL_PROLIFERATION	451	MODULE_112	260	21	0.0807692
MODULE_112	260	MODULE_57	56	1	0.0178571
GOBP_CHEMICAL_SYNAPTIC_TRANSMISSION_POSTSYNAPTIC	101	MODULE_112	260	9	0.0891089
GOBP_POSITIVE_REGULATION_OF_LIPID_METABOLIC_PROCESS	153	MODULE_112	260	2	0.0130719
GOBP_ANATOMICAL_STRUCTURE_MATURATION	244	MODULE_112	260	10	0.0409836
GOBP_ERK1_AND_ERK2_CASCADE	341	MODULE_112	260	18	0.0692308
GOBP_SENSORY_PERCEPTION_OF_PAIN	99	MODULE_112	260	4	0.040404
GOBP_REGULATION_OF_ANATOMICAL_STRUCTURE_SIZE	487	MODULE_112	260	13	0.05
GOBP_ODONTOGENESIS	130	MODULE_112	260	3	0.0230769
MODULE_112	260	MODULE_297	80	9	0.1125
GOBP_HEMOSTASIS	228	MODULE_112	260	13	0.0570175
GOBP_CELL_MATURATION	182	MODULE_112	260	6	0.032967
GOBP_REGULATION_OF_NEURON_DIFFERENTIATION	192	MODULE_112	260	6	0.03125
GOBP_NEURAL_PRECURSOR_CELL_PROLIFERATION	144	MODULE_112	260	4	0.0277778
GOBP_SENSORY_ORGAN_MORPHOGENESIS	266	MODULE_112	260	9	0.0346154
GOBP_RESPIRATORY_SYSTEM_DEVELOPMENT	203	MODULE_112	260	10	0.0492611
GOBP_POSITIVE_REGULATION_OF_CELL_ADHESION	446	MODULE_112	260	14	0.0538462
GOBP_MEMBRANE_DEPOLARIZATION	84	MODULE_112	260	5	0.0595238
GOBP_ODONTOGENESIS_OF_DENTIN_CONTAINING_TOOTH	90	MODULE_112	260	3	0.0333333
GOBP_LIMBIC_SYSTEM_DEVELOPMENT	108	MODULE_112	260	2	0.0185185
GOBP_RESPONSE_TO_PEPTIDE_HORMONE	404	MODULE_112	260	15	0.0576923
GOBP_POSITIVE_REGULATION_OF_KINASE_ACTIVITY	477	MODULE_112	260	11	0.0423077
MODULE_112	260	MODULE_259	46	6	0.130435
GOBP_KIDNEY_EPITHELIUM_DEVELOPMENT	140	MODULE_112	260	4	0.0285714
GOBP_REGULATION_OF_CALCIUM_ION_TRANSPORT_INTO_CYTOSOL	103	MODULE_112	260	5	0.0485437
GOBP_CENTRAL_NERVOUS_SYSTEM_NEURON_DIFFERENTIATION	169	MODULE_112	260	6	0.035503
GOBP_REGULATION_OF_CELL_DEVELOPMENT	500	MODULE_112	260	11	0.0423077
GOBP_PEPTIDE_TRANSPORT	249	MODULE_112	260	12	0.0481928
GOBP_REGULATION_OF_LIPID_METABOLIC_PROCESS	339	MODULE_112	260	6	0.0230769
GOBP_MULTICELLULAR_ORGANISMAL_RESPONSE_TO_STRESS	74	MODULE_112	260	6	0.0810811
MODULE_112	260	REACTOME_G_ALPHA_S_SIGNALLING_EVENTS	144	6	0.0416667
GOBP_GLIOGENESIS	291	MODULE_112	260	10	0.0384615
GOBP_SEX_DIFFERENTIATION	281	MODULE_112	260	6	0.0230769
GOBP_POSITIVE_REGULATION_OF_PEPTIDYL_TYROSINE_PHOSPHORYLATION	190	MODULE_112	260	10	0.0526316
GOBP_RESPONSE_TO_KETONE	190	MODULE_112	260	8	0.0421053
GOBP_NEURON_MIGRATION	164	MODULE_112	260	7	0.0426829
GOBP_REGULATION_OF_ACTIN_FILAMENT_BASED_PROCESS	392	MODULE_112	260	8	0.0307692
GOBP_NEUTROPHIL_CHEMOTAXIS	105	MODULE_112	260	7	0.0666667
GOBP_REGULATION_OF_CHEMOTAXIS	225	MODULE_112	260	12	0.0533333
MODULE_112	260	MODULE_121	99	5	0.0505051
GOBP_CELL_SUBSTRATE_ADHESION	365	MODULE_112	260	15	0.0576923
GOBP_REGULATION_OF_RESPONSE_TO_WOUNDING	166	MODULE_112	260	9	0.0542169
GOBP_RESPONSE_TO_STEROID_HORMONE	330	MODULE_112	260	11	0.0423077
GOBP_MESENCHYME_DEVELOPMENT	302	MODULE_112	260	8	0.0307692
MODULE_112	260	REACTOME_MET_ACTIVATES_PTK2_SIGNALING	30	4	0.133333
GOBP_TRANSMISSION_OF_NERVE_IMPULSE	73	MODULE_112	260	4	0.0547945
GOBP_RESPONSE_TO_RETINOIC_ACID	109	MODULE_112	260	4	0.0366972
GOBP_REGULATION_OF_PEPTIDE_TRANSPORT	183	MODULE_112	260	11	0.0601093
MODULE_112	260	REACTOME_TRANSCRIPTIONAL_REGULATION_BY_RUNX1	237	7	0.0295359
GOBP_REGULATION_OF_NEURAL_PRECURSOR_CELL_PROLIFERATION	85	MODULE_112	260	3	0.0352941
GOBP_REGULATION_OF_NERVOUS_SYSTEM_PROCESS	138	MODULE_112	260	6	0.0434783
GOBP_RESPONSE_TO_METAL_ION	350	MODULE_112	260	18	0.0692308
GOBP_ENDOCRINE_SYSTEM_DEVELOPMENT	132	MODULE_112	260	7	0.0530303
GOBP_REGULATION_OF_COAGULATION	71	MODULE_112	260	8	0.112676
GOBP_RESPONSE_TO_MOLECULE_OF_BACTERIAL_ORIGIN	354	MODULE_112	260	12	0.0461538
MODULE_112	260	MODULE_403	46	0	0
GOBP_REGULATION_OF_REPRODUCTIVE_PROCESS	178	MODULE_112	260	5	0.0280899
GOBP_REGENERATION	188	MODULE_112	260	10	0.0531915
GOBP_LEUKOCYTE_CHEMOTAXIS	236	MODULE_112	260	14	0.059322
GOBP_REGULATION_OF_WOUND_HEALING	133	MODULE_112	260	8	0.0601504
GOBP_POSITIVE_REGULATION_OF_ERK1_AND_ERK2_CASCADE	223	MODULE_112	260	12	0.0538117
GOBP_CELL_JUNCTION_ASSEMBLY	421	MODULE_112	260	22	0.0846154
GOBP_MESONEPHROS_DEVELOPMENT	99	MODULE_112	260	2	0.020202
GOBP_CALCIUM_MEDIATED_SIGNALING	203	MODULE_112	260	12	0.0591133
MODULE_112	260	MODULE_154	75	9	0.12
GOBP_REGULATION_OF_CALCIUM_ION_TRANSPORT	251	MODULE_112	260	10	0.0398406
GOBP_SYNAPSE_ORGANIZATION	418	MODULE_112	260	22	0.0846154
GOBP_HINDBRAIN_DEVELOPMENT	150	MODULE_112	260	5	0.0333333
HALLMARK_HYPOXIA	200	MODULE_112	260	6	0.03
GOBP_POSITIVE_REGULATION_OF_PROTEIN_KINASE_ACTIVITY	397	MODULE_112	260	9	0.0346154
GOBP_REGULATION_OF_NEUROGENESIS	361	MODULE_112	260	7	0.0269231
MODULE_112	260	MODULE_197	174	4	0.0229885
GOBP_POSITIVE_REGULATION_OF_CELL_SUBSTRATE_ADHESION	122	MODULE_112	260	4	0.0327869
GOBP_REGULATION_OF_ANIMAL_ORGAN_MORPHOGENESIS	129	MODULE_112	260	5	0.0387597
GOBP_C21_STEROID_HORMONE_METABOLIC_PROCESS	37	MODULE_112	260	1	0.027027
GOBP_NEUROMUSCULAR_PROCESS	152	MODULE_112	260	6	0.0394737
GOBP_NEGATIVE_REGULATION_OF_NEURON_DEATH	209	MODULE_112	260	7	0.0334928
MODULE_112	260	MODULE_263	45	7	0.155556
GOBP_NEPHRON_DEVELOPMENT	146	MODULE_112	260	6	0.0410959
GOBP_REGULATION_OF_SYSTEMIC_ARTERIAL_BLOOD_PRESSURE	95	MODULE_112	260	4	0.0421053
GOBP_REGULATION_OF_CALCIUM_ION_TRANSMEMBRANE_TRANSPORT	156	MODULE_112	260	4	0.025641
GOBP_CAMERA_TYPE_EYE_DEVELOPMENT	329	MODULE_112	260	8	0.0307692
GOBP_CELLULAR_EXTRAVASATION	74	MODULE_112	260	4	0.0540541
HALLMARK_KRAS_SIGNALING_UP	200	MODULE_112	260	10	0.05
GOBP_RESPONSE_TO_EXTRACELLULAR_STIMULUS	479	MODULE_112	260	15	0.0576923
GOBP_CELLULAR_KETONE_METABOLIC_PROCESS	211	MODULE_112	260	7	0.0331754
GOBP_GLIAL_CELL_DIFFERENTIATION	218	MODULE_112	260	8	0.0366972
MODULE_112	260	REACTOME_CONSTITUTIVE_SIGNALING_BY_ABERRANT_PI3K_IN_CANCER	78	3	0.0384615
GOBP_OVULATION_CYCLE_PROCESS	49	MODULE_112	260	1	0.0204082
GOBP_POSITIVE_REGULATION_OF_HORMONE_SECRETION	122	MODULE_112	260	6	0.0491803
GOBP_ACTOMYOSIN_STRUCTURE_ORGANIZATION	199	MODULE_112	260	2	0.0100503
GOBP_AMIDE_TRANSPORT	290	MODULE_112	260	12	0.0461538
GOBP_REGULATION_OF_SYNAPSE_STRUCTURE_OR_ACTIVITY	213	MODULE_112	260	11	0.0516432
GOBP_CELLULAR_RESPONSE_TO_INORGANIC_SUBSTANCE	220	MODULE_112	260	12	0.0545455
GOBP_REGULATION_OF_CELL_SUBSTRATE_ADHESION	217	MODULE_112	260	10	0.0460829
GOBP_MUSCLE_CELL_DEVELOPMENT	183	MODULE_112	260	6	0.0327869
GOBP_MUSCLE_CELL_DIFFERENTIATION	389	MODULE_112	260	14	0.0538462
GOBP_TEMPERATURE_HOMEOSTASIS	177	MODULE_112	260	8	0.0451977
GOBP_REGULATION_OF_LIPASE_ACTIVITY	92	MODULE_112	260	3	0.0326087
GOBP_FEMALE_SEX_DIFFERENTIATION	124	MODULE_112	260	3	0.0241935
GOBP_ACTIN_FILAMENT_ORGANIZATION	449	MODULE_112	260	7	0.0269231
MODULE_112	260	REACTOME_L1CAM_INTERACTIONS	121	4	0.0330579
MODULE_112	260	MODULE_123	247	13	0.0526316
GOBP_POSITIVE_REGULATION_OF_SYNAPTIC_TRANSMISSION	161	MODULE_112	260	5	0.0310559
KEGG_CALCIUM_SIGNALING_PATHWAY	178	MODULE_112	260	7	0.0393258
GOBP_DETECTION_OF_TEMPERATURE_STIMULUS	24	MODULE_112	260	2	0.0833333
GOBP_DNA_CONFORMATION_CHANGE	352	MODULE_112	260	3	0.0115385
GOBP_NEGATIVE_REGULATION_OF_NEURON_APOPTOTIC_PROCESS	145	MODULE_112	260	4	0.0275862
GOBP_RHYTHMIC_PROCESS	298	MODULE_112	260	5	0.0192308
GOBP_POSITIVE_REGULATION_OF_NEURAL_PRECURSOR_CELL_PROLIFERATION	51	MODULE_112	260	1	0.0196078
GOBP_SYNAPTIC_TRANSMISSION_GABAERGIC	51	MODULE_112	260	0	0
MODULE_112	260	MODULE_85	51	4	0.0784314
GOBP_GLANDULAR_EPITHELIAL_CELL_DIFFERENTIATION	54	MODULE_112	260	2	0.037037
GOBP_NERVE_DEVELOPMENT	81	MODULE_112	260	5	0.0617284
GOBP_PANCREAS_DEVELOPMENT	81	MODULE_112	260	5	0.0617284
GOBP_OSSIFICATION	419	MODULE_112	260	19	0.0730769
GOBP_POSITIVE_REGULATION_OF_NEUROTRANSMITTER_TRANSPORT	22	MODULE_112	260	1	0.0454545
MODULE_112	260	MODULE_158	43	0	0
GOBP_STEROID_CATABOLIC_PROCESS	27	MODULE_112	260	0	0
GOBP_GABAERGIC_NEURON_DIFFERENTIATION	13	MODULE_112	260	1	0.0769231
GOBP_REGULATION_OF_DEVELOPMENTAL_GROWTH	329	MODULE_112	260	10	0.0384615
GOBP_RESPONSE_TO_ETHANOL	120	MODULE_112	260	8	0.0666667
GOBP_RESPONSE_TO_NUTRIENT	150	MODULE_112	260	8	0.0533333
GOBP_PEPTIDYL_TYROSINE_MODIFICATION	377	MODULE_112	260	15	0.0576923
GOBP_REGULATION_OF_INSULIN_SECRETION	147	MODULE_112	260	10	0.0680272
GOBP_REGULATION_OF_SYNAPTIC_TRANSMISSION_GLUTAMATERGIC	70	MODULE_112	260	4	0.0571429
GOBP_CELLULAR_RESPONSE_TO_RETINOIC_ACID	67	MODULE_112	260	2	0.0298507
KEGG_FOCAL_ADHESION	199	MODULE_112	260	12	0.0603015
GOBP_NEGATIVE_REGULATION_OF_RESPONSE_TO_WOUNDING	92	MODULE_112	260	6	0.0652174
GOBP_CELLULAR_RESPONSE_TO_PEPTIDE	364	MODULE_112	260	15	0.0576923
GOBP_METANEPHROS_DEVELOPMENT	89	MODULE_112	260	2	0.0224719
GOBP_POSITIVE_REGULATION_OF_CELL_DIVISION	89	MODULE_112	260	2	0.0224719
GOBP_RESPONSE_TO_CAMP	89	MODULE_112	260	5	0.0561798
GOBP_CELL_GROWTH	487	MODULE_112	260	12	0.0461538
MODULE_112	260	MODULE_451	33	0	0
GOBP_LEARNING	145	MODULE_112	260	2	0.0137931
GOBP_REGULATION_OF_CELL_DIVISION	186	MODULE_112	260	3	0.016129
GOBP_RESPONSE_TO_FIBROBLAST_GROWTH_FACTOR	119	MODULE_112	260	3	0.0252101
HALLMARK_ANGIOGENESIS	36	MODULE_112	260	4	0.111111
MODULE_108	56	MODULE_112	260	9	0.160714
GOBP_REGULATION_OF_CELL_JUNCTION_ASSEMBLY	201	MODULE_112	260	12	0.0597015
MODULE_112	260	REACTOME_FACTORS_INVOLVED_IN_MEGAKARYOCYTE_DEVELOPMENT_AND_PLATELET_PRODUCTION	170	2	0.0117647
GOBP_BRANCHING_MORPHOGENESIS_OF_AN_EPITHELIAL_TUBE	153	MODULE_112	260	3	0.0196078
GOBP_GLAND_MORPHOGENESIS	123	MODULE_112	260	6	0.0487805
GOBP_METANEPHRIC_GLOMERULUS_DEVELOPMENT	16	MODULE_112	260	0	0
GOBP_STRIATED_MUSCLE_CONTRACTION	178	MODULE_112	260	5	0.0280899
GOBP_MULTI_MULTICELLULAR_ORGANISM_PROCESS	213	MODULE_112	260	7	0.0328638
GOBP_MONONUCLEAR_CELL_MIGRATION	199	MODULE_112	260	9	0.0452261
GOBP_FOREBRAIN_CELL_MIGRATION	63	MODULE_112	260	1	0.015873
GOBP_SENSORY_PERCEPTION_OF_TEMPERATURE_STIMULUS	26	MODULE_112	260	2	0.0769231
GOBP_MYOTUBE_DIFFERENTIATION	124	MODULE_112	260	7	0.0564516
GOBP_MECHANOSENSORY_BEHAVIOR	14	MODULE_112	260	1	0.0714286
GOBP_NERVOUS_SYSTEM_PROCESS_INVOLVED_IN_REGULATION_OF_SYSTEMIC_ARTERIAL_BLOOD_PRESSURE	14	MODULE_112	260	1	0.0714286
MODULE_112	260	REACTOME_ACETYLCHOLINE_BINDING_AND_DOWNSTREAM_EVENTS	14	1	0.0714286
GOBP_INSULIN_SECRETION	179	MODULE_112	260	10	0.0558659
HALLMARK_APICAL_JUNCTION	200	MODULE_112	260	3	0.015
GOBP_NEURON_DEATH	352	MODULE_112	260	10	0.0384615
GOBP_REGULATION_OF_PEPTIDYL_TYROSINE_PHOSPHORYLATION	261	MODULE_112	260	11	0.0423077
GOBP_REGULATION_OF_VASCULATURE_DEVELOPMENT	353	MODULE_112	260	13	0.05
GOBP_GLOMERULUS_DEVELOPMENT	67	MODULE_112	260	3	0.0447761
GOBP_GENITALIA_DEVELOPMENT	46	MODULE_112	260	1	0.0217391
GOBP_POSITIVE_CHEMOTAXIS	64	MODULE_112	260	7	0.109375
GOBP_NEGATIVE_REGULATION_OF_COAGULATION	52	MODULE_112	260	6	0.115385
GOBP_DEVELOPMENT_OF_PRIMARY_FEMALE_SEXUAL_CHARACTERISTICS	109	MODULE_112	260	2	0.0183486
GOBP_CEREBRAL_CORTEX_GABAERGIC_INTERNEURON_DIFFERENTIATION	10	MODULE_112	260	0	0
GOBP_GLIAL_CELL_DERIVED_NEUROTROPHIC_FACTOR_RECEPTOR_SIGNALING_PATHWAY	10	MODULE_112	260	0	0
GOBP_POSITIVE_REGULATION_OF_PROTEIN_KINASE_B_SIGNALING	119	MODULE_112	260	7	0.0588235
GOBP_CYTOKINE_MEDIATED_SIGNALING_PATHWAY	485	MODULE_112	260	12	0.0461538
GOBP_HIPPOCAMPUS_DEVELOPMENT	80	MODULE_112	260	1	0.0125
GOBP_CARDIAC_MUSCLE_TISSUE_DEVELOPMENT	234	MODULE_112	260	7	0.0299145
GOBP_REGULATION_OF_PROTEIN_SECRETION	252	MODULE_112	260	11	0.0436508
GOBP_MALE_SEX_DIFFERENTIATION	164	MODULE_112	260	3	0.0182927
MODULE_112	260	REACTOME_CELL_CELL_COMMUNICATION	130	4	0.0307692
GOBP_REGULATION_OF_PHOSPHOLIPASE_ACTIVITY	68	MODULE_112	260	2	0.0294118
GOBP_RESPONSE_TO_ESTROGEN	68	MODULE_112	260	4	0.0588235
MODULE_112	260	REACTOME_MET_PROMOTES_CELL_MOTILITY	41	5	0.121951
GOBP_POSITIVE_REGULATION_OF_CELL_DEVELOPMENT	297	MODULE_112	260	6	0.0230769
GOBP_PHOSPHATIDYLINOSITOL_3_KINASE_SIGNALING	144	MODULE_112	260	8	0.0555556
MODULE_112	260	MODULE_125	44	0	0
MODULE_112	260	REACTOME_FOXO_MEDIATED_TRANSCRIPTION_OF_OXIDATIVE_STRESS_METABOLIC_AND_NEURONAL_GENES	30	1	0.0333333
GOBP_CELLULAR_RESPONSE_TO_PEPTIDE_HORMONE_STIMULUS	294	MODULE_112	260	12	0.0461538
GOBP_POSITIVE_REGULATION_OF_CELL_JUNCTION_ASSEMBLY	104	MODULE_112	260	6	0.0576923
GOBP_POSITIVE_REGULATION_OF_NERVOUS_SYSTEM_DEVELOPMENT	269	MODULE_112	260	7	0.0269231
MODULE_112	260	REACTOME_INTERLEUKIN_4_AND_INTERLEUKIN_13_SIGNALING	111	4	0.036036
GOBP_AMEBOIDAL_TYPE_CELL_MIGRATION	482	MODULE_112	260	20	0.0769231
GOBP_ADAPTIVE_THERMOGENESIS	159	MODULE_112	260	7	0.0440252
MODULE_112	260	MODULE_223	142	5	0.0352113
GOBP_ENTERIC_NERVOUS_SYSTEM_DEVELOPMENT	15	MODULE_112	260	0	0
GOBP_DEVELOPMENTAL_GROWTH_INVOLVED_IN_MORPHOGENESIS	234	MODULE_112	260	7	0.0299145
GOBP_REGULATION_OF_G_PROTEIN_COUPLED_RECEPTOR_SIGNALING_PATHWAY	139	MODULE_112	260	6	0.0431655
GOBP_POSITIVE_REGULATION_OF_PHOSPHATIDYLINOSITOL_3_KINASE_SIGNALING	79	MODULE_112	260	6	0.0759494
GOBP_INOSITOL_LIPID_MEDIATED_SIGNALING	181	MODULE_112	260	9	0.0497238
GOBP_REGULATION_OF_CELLULAR_RESPONSE_TO_GROWTH_FACTOR_STIMULUS	315	MODULE_112	260	6	0.0230769
GOBP_DEVELOPMENT_OF_PRIMARY_SEXUAL_CHARACTERISTICS	231	MODULE_112	260	5	0.021645
GOBP_REGULATION_OF_CELL_CELL_ADHESION	458	MODULE_112	260	14	0.0538462
GOBP_REGULATION_OF_BEHAVIOR	70	MODULE_112	260	4	0.0571429
GOBP_RESPONSE_TO_INSULIN	261	MODULE_112	260	6	0.0230769
GOBP_NEGATIVE_REGULATION_OF_RESPONSE_TO_EXTERNAL_STIMULUS	429	MODULE_112	260	18	0.0692308
GOBP_MESONEPHRIC_TUBULE_MORPHOGENESIS	64	MODULE_112	260	2	0.03125
GOBP_NEUROBLAST_PROLIFERATION	61	MODULE_112	260	1	0.0163934
GOBP_REGULATION_OF_LIPID_CATABOLIC_PROCESS	61	MODULE_112	260	1	0.0163934
GOBP_NEPHRON_MORPHOGENESIS	77	MODULE_112	260	2	0.025974
GOBP_POSITIVE_REGULATION_OF_LIPID_KINASE_ACTIVITY	37	MODULE_112	260	0	0
GOBP_RESPONSE_TO_NICOTINE	49	MODULE_112	260	1	0.0204082
MODULE_112	260	REACTOME_GRB7_EVENTS_IN_ERBB2_SIGNALING	5	1	0.2
MODULE_112	260	MODULE_404	26	3	0.115385
MODULE_112	260	REACTOME_HIGHLY_CALCIUM_PERMEABLE_POSTSYNAPTIC_NICOTINIC_ACETYLCHOLINE_RECEPTORS	11	1	0.0909091
GOBP_REGULATION_OF_INFLAMMATORY_RESPONSE	397	MODULE_112	260	7	0.0269231
GOBP_SYNAPSE_ASSEMBLY	180	MODULE_112	260	15	0.0833333
GOBP_RENAL_SYSTEM_PROCESS	114	MODULE_112	260	4	0.0350877
GOBP_REGULATION_OF_PHOSPHATIDYLINOSITOL_3_KINASE_SIGNALING	111	MODULE_112	260	7	0.0630631
GOBP_RESPONSE_TO_ACTIVITY	65	MODULE_112	260	2	0.0307692
GOBP_STEROID_METABOLIC_PROCESS	323	MODULE_112	260	9	0.0346154
GOBP_RESPONSE_TO_DIETARY_EXCESS	29	MODULE_112	260	2	0.0689655
GOBP_REGULATION_OF_ACTIN_FILAMENT_ORGANIZATION	268	MODULE_112	260	4	0.0153846
GOBP_UTERUS_DEVELOPMENT	21	MODULE_112	260	2	0.0952381
MODULE_112	260	MODULE_439	21	0	0
GOBP_NEGATIVE_REGULATION_OF_CELL_ADHESION	305	MODULE_112	260	12	0.0461538
GOBP_REGULATION_OF_KIDNEY_DEVELOPMENT	32	MODULE_112	260	1	0.03125
GOBP_EPIDERMIS_DEVELOPMENT	335	MODULE_112	260	9	0.0346154
GOBP_REGULATION_OF_CELLULAR_COMPONENT_SIZE	350	MODULE_112	260	7	0.0269231
GOBP_TRANSDIFFERENTIATION	7	MODULE_112	260	0	0
GOBP_PROGESTERONE_METABOLIC_PROCESS	16	MODULE_112	260	0	0
GOBP_EPITHELIAL_TUBE_MORPHOGENESIS	328	MODULE_112	260	6	0.0230769
MODULE_112	260	REACTOME_PI3K_AKT_SIGNALING_IN_CANCER	105	3	0.0285714
KEGG_AXON_GUIDANCE	129	MODULE_112	260	4	0.0310078
GOBP_MESENCHYMAL_CELL_PROLIFERATION	41	MODULE_112	260	2	0.0487805
KEGG_NEUROACTIVE_LIGAND_RECEPTOR_INTERACTION	272	MODULE_75	398	15	0.0551471
GOBP_REGULATION_OF_HORMONE_LEVELS	499	KEGG_NEUROACTIVE_LIGAND_RECEPTOR_INTERACTION	272	30	0.110294
KEGG_NEUROACTIVE_LIGAND_RECEPTOR_INTERACTION	272	MODULE_46	394	18	0.0661765
KEGG_NEUROACTIVE_LIGAND_RECEPTOR_INTERACTION	272	REACTOME_FORMATION_OF_THE_BETA_CATENIN_TCF_TRANSACTIVATING_COMPLEX	90	0	0
GOBP_REGULATION_OF_MEMBRANE_POTENTIAL	425	KEGG_NEUROACTIVE_LIGAND_RECEPTOR_INTERACTION	272	84	0.308824
KEGG_NEUROACTIVE_LIGAND_RECEPTOR_INTERACTION	272	REACTOME_SIGNALING_BY_NUCLEAR_RECEPTORS	295	1	0.00367647
GOBP_REGULATION_OF_CYTOSOLIC_CALCIUM_ION_CONCENTRATION	352	KEGG_NEUROACTIVE_LIGAND_RECEPTOR_INTERACTION	272	87	0.319853
KEGG_NEUROACTIVE_LIGAND_RECEPTOR_INTERACTION	272	REACTOME_SENESCENCE_ASSOCIATED_SECRETORY_PHENOTYPE_SASP	110	0	0
KEGG_NEUROACTIVE_LIGAND_RECEPTOR_INTERACTION	272	MODULE_38	463	9	0.0330882
KEGG_NEUROACTIVE_LIGAND_RECEPTOR_INTERACTION	272	MODULE_47	225	4	0.0177778
GOBP_FOREBRAIN_DEVELOPMENT	377	KEGG_NEUROACTIVE_LIGAND_RECEPTOR_INTERACTION	272	15	0.0551471
KEGG_NEUROACTIVE_LIGAND_RECEPTOR_INTERACTION	272	REACTOME_OXIDATIVE_STRESS_INDUCED_SENESCENCE	124	0	0
KEGG_NEUROACTIVE_LIGAND_RECEPTOR_INTERACTION	272	MODULE_63	211	33	0.156398
GOBP_TELENCEPHALON_DEVELOPMENT	249	KEGG_NEUROACTIVE_LIGAND_RECEPTOR_INTERACTION	272	8	0.0321285
KEGG_NEUROACTIVE_LIGAND_RECEPTOR_INTERACTION	272	REACTOME_ESTROGEN_DEPENDENT_GENE_EXPRESSION	148	0	0
GOBP_MUSCLE_CONTRACTION	349	KEGG_NEUROACTIVE_LIGAND_RECEPTOR_INTERACTION	272	49	0.180147
KEGG_NEUROACTIVE_LIGAND_RECEPTOR_INTERACTION	272	MODULE_104	352	16	0.0588235
HALLMARK_G2M_CHECKPOINT	200	KEGG_NEUROACTIVE_LIGAND_RECEPTOR_INTERACTION	272	0	0
KEGG_NEUROACTIVE_LIGAND_RECEPTOR_INTERACTION	272	REACTOME_ESR_MEDIATED_SIGNALING	219	1	0.00456621
GOBP_MUSCLE_SYSTEM_PROCESS	449	KEGG_NEUROACTIVE_LIGAND_RECEPTOR_INTERACTION	272	51	0.1875
GOBP_REGULATION_OF_CATION_TRANSMEMBRANE_TRANSPORT	353	KEGG_NEUROACTIVE_LIGAND_RECEPTOR_INTERACTION	272	23	0.0845588
GOBP_REGULATION_OF_TRANS_SYNAPTIC_SIGNALING	429	KEGG_NEUROACTIVE_LIGAND_RECEPTOR_INTERACTION	272	57	0.209559
GOBP_HORMONE_METABOLIC_PROCESS	230	KEGG_NEUROACTIVE_LIGAND_RECEPTOR_INTERACTION	272	10	0.0434783
KEGG_NEUROACTIVE_LIGAND_RECEPTOR_INTERACTION	272	MODULE_60	422	7	0.0257353
KEGG_CYTOKINE_CYTOKINE_RECEPTOR_INTERACTION	265	KEGG_NEUROACTIVE_LIGAND_RECEPTOR_INTERACTION	272	7	0.0264151
GOBP_VASCULAR_PROCESS_IN_CIRCULATORY_SYSTEM	263	KEGG_NEUROACTIVE_LIGAND_RECEPTOR_INTERACTION	272	45	0.171103
GOBP_NEURON_PROJECTION_GUIDANCE	235	KEGG_NEUROACTIVE_LIGAND_RECEPTOR_INTERACTION	272	1	0.00425532
GOBP_REGULATION_OF_HORMONE_SECRETION	234	KEGG_NEUROACTIVE_LIGAND_RECEPTOR_INTERACTION	272	21	0.0897436
KEGG_NEUROACTIVE_LIGAND_RECEPTOR_INTERACTION	272	REACTOME_RMTS_METHYLATE_HISTONE_ARGININES	77	0	0
HALLMARK_ESTROGEN_RESPONSE_LATE	200	KEGG_NEUROACTIVE_LIGAND_RECEPTOR_INTERACTION	272	4	0.02
KEGG_NEUROACTIVE_LIGAND_RECEPTOR_INTERACTION	272	MODULE_27	355	80	0.294118
GOBP_HORMONE_TRANSPORT	293	KEGG_NEUROACTIVE_LIGAND_RECEPTOR_INTERACTION	272	23	0.0845588
GOBP_REGULATION_OF_METAL_ION_TRANSPORT	403	KEGG_NEUROACTIVE_LIGAND_RECEPTOR_INTERACTION	272	36	0.132353
GOBP_RESPONSE_TO_XENOBIOTIC_STIMULUS	411	KEGG_NEUROACTIVE_LIGAND_RECEPTOR_INTERACTION	272	18	0.0661765
GOBP_CELL_FATE_COMMITMENT	266	KEGG_NEUROACTIVE_LIGAND_RECEPTOR_INTERACTION	272	1	0.0037594
GOBP_REGULATION_OF_POSTSYNAPTIC_MEMBRANE_POTENTIAL	131	KEGG_NEUROACTIVE_LIGAND_RECEPTOR_INTERACTION	272	71	0.541985
GOBP_POSITIVE_REGULATION_OF_TRANSMEMBRANE_TRANSPORT	213	KEGG_NEUROACTIVE_LIGAND_RECEPTOR_INTERACTION	272	18	0.084507
GOBP_CELLULAR_HORMONE_METABOLIC_PROCESS	137	KEGG_NEUROACTIVE_LIGAND_RECEPTOR_INTERACTION	272	4	0.0291971
GOBP_FEEDING_BEHAVIOR	107	KEGG_NEUROACTIVE_LIGAND_RECEPTOR_INTERACTION	272	30	0.280374
GOBP_REGULATION_OF_BLOOD_CIRCULATION	261	KEGG_NEUROACTIVE_LIGAND_RECEPTOR_INTERACTION	272	39	0.149425
KEGG_NEUROACTIVE_LIGAND_RECEPTOR_INTERACTION	272	MODULE_44	325	2	0.00735294
GOBP_GLAND_DEVELOPMENT	432	KEGG_NEUROACTIVE_LIGAND_RECEPTOR_INTERACTION	272	11	0.0404412
GOBP_MUSCLE_TISSUE_DEVELOPMENT	405	KEGG_NEUROACTIVE_LIGAND_RECEPTOR_INTERACTION	272	6	0.0220588
GOBP_AXON_DEVELOPMENT	479	KEGG_NEUROACTIVE_LIGAND_RECEPTOR_INTERACTION	272	9	0.0330882
KEGG_NEUROACTIVE_LIGAND_RECEPTOR_INTERACTION	272	MODULE_324	133	0	0
GOBP_ANATOMICAL_STRUCTURE_HOMEOSTASIS	319	KEGG_NEUROACTIVE_LIGAND_RECEPTOR_INTERACTION	272	16	0.0588235
GOBP_MYELOID_LEUKOCYTE_MIGRATION	230	KEGG_NEUROACTIVE_LIGAND_RECEPTOR_INTERACTION	272	8	0.0347826
GOBP_DEVELOPMENTAL_MATURATION	294	KEGG_NEUROACTIVE_LIGAND_RECEPTOR_INTERACTION	272	7	0.0257353
GOBP_CALCIUM_ION_TRANSPORT_INTO_CYTOSOL	165	KEGG_NEUROACTIVE_LIGAND_RECEPTOR_INTERACTION	272	27	0.163636
GOBP_CALCIUM_ION_TRANSPORT	424	KEGG_NEUROACTIVE_LIGAND_RECEPTOR_INTERACTION	272	52	0.191176
GOBP_REGULATION_OF_SYNAPTIC_PLASTICITY	197	KEGG_NEUROACTIVE_LIGAND_RECEPTOR_INTERACTION	272	19	0.0964467
GOBP_PALLIUM_DEVELOPMENT	169	KEGG_NEUROACTIVE_LIGAND_RECEPTOR_INTERACTION	272	4	0.0236686
GOBP_OLEFINIC_COMPOUND_METABOLIC_PROCESS	157	KEGG_NEUROACTIVE_LIGAND_RECEPTOR_INTERACTION	272	4	0.0254777
GOBP_RESPONSE_TO_MECHANICAL_STIMULUS	201	KEGG_NEUROACTIVE_LIGAND_RECEPTOR_INTERACTION	272	10	0.0497512
GOBP_DIGESTIVE_SYSTEM_DEVELOPMENT	142	KEGG_NEUROACTIVE_LIGAND_RECEPTOR_INTERACTION	272	3	0.0211268
GOBP_LEUKOCYTE_MIGRATION	385	KEGG_NEUROACTIVE_LIGAND_RECEPTOR_INTERACTION	272	17	0.0625
GOBP_ADENYLATE_CYCLASE_ACTIVATING_G_PROTEIN_COUPLED_RECEPTOR_SIGNALING_PATHWAY	155	KEGG_NEUROACTIVE_LIGAND_RECEPTOR_INTERACTION	272	56	0.36129
GOBP_CELL_CHEMOTAXIS	315	KEGG_NEUROACTIVE_LIGAND_RECEPTOR_INTERACTION	272	12	0.0441176
KEGG_NEUROACTIVE_LIGAND_RECEPTOR_INTERACTION	272	REACTOME_G_ALPHA_Q_SIGNALLING_EVENTS	216	68	0.314815
GOBP_AUTONOMIC_NERVOUS_SYSTEM_DEVELOPMENT	48	KEGG_NEUROACTIVE_LIGAND_RECEPTOR_INTERACTION	272	2	0.0416667
GOBP_POSITIVE_REGULATION_OF_MAPK_CASCADE	492	KEGG_NEUROACTIVE_LIGAND_RECEPTOR_INTERACTION	272	38	0.139706
GOBP_REGULATION_OF_NERVOUS_SYSTEM_DEVELOPMENT	439	KEGG_NEUROACTIVE_LIGAND_RECEPTOR_INTERACTION	272	10	0.0367647
GOBP_REGULATION_OF_BLOOD_PRESSURE	183	KEGG_NEUROACTIVE_LIGAND_RECEPTOR_INTERACTION	272	41	0.224044
GOBP_COLUMNAR_CUBOIDAL_EPITHELIAL_CELL_DIFFERENTIATION	92	KEGG_NEUROACTIVE_LIGAND_RECEPTOR_INTERACTION	272	0	0
GOBP_UROGENITAL_SYSTEM_DEVELOPMENT	353	KEGG_NEUROACTIVE_LIGAND_RECEPTOR_INTERACTION	272	5	0.0183824
KEGG_NEUROACTIVE_LIGAND_RECEPTOR_INTERACTION	272	MODULE_234	54	2	0.037037
GOBP_SENSORY_SYSTEM_DEVELOPMENT	388	KEGG_NEUROACTIVE_LIGAND_RECEPTOR_INTERACTION	272	4	0.0147059
GOBP_RESPONSE_TO_PEPTIDE	494	KEGG_NEUROACTIVE_LIGAND_RECEPTOR_INTERACTION	272	32	0.117647
GOBP_REGULATION_OF_BODY_FLUID_LEVELS	385	KEGG_NEUROACTIVE_LIGAND_RECEPTOR_INTERACTION	272	29	0.106618
GOBP_COGNITION	306	KEGG_NEUROACTIVE_LIGAND_RECEPTOR_INTERACTION	272	33	0.121324
GOBP_CALCIUM_ION_TRANSMEMBRANE_TRANSPORT	313	KEGG_NEUROACTIVE_LIGAND_RECEPTOR_INTERACTION	272	36	0.132353
KEGG_NEUROACTIVE_LIGAND_RECEPTOR_INTERACTION	272	MODULE_199	57	1	0.0175439
GOBP_STRIATED_MUSCLE_CELL_DIFFERENTIATION	283	KEGG_NEUROACTIVE_LIGAND_RECEPTOR_INTERACTION	272	3	0.0110294
GOBP_RESPONSE_TO_ESTRADIOL	123	KEGG_NEUROACTIVE_LIGAND_RECEPTOR_INTERACTION	272	13	0.105691
GOBP_OVULATION_CYCLE	71	KEGG_NEUROACTIVE_LIGAND_RECEPTOR_INTERACTION	272	10	0.140845
GOBP_REPRODUCTIVE_SYSTEM_DEVELOPMENT	437	KEGG_NEUROACTIVE_LIGAND_RECEPTOR_INTERACTION	272	10	0.0367647
GOBP_RESPONSE_TO_CORTICOSTEROID	157	KEGG_NEUROACTIVE_LIGAND_RECEPTOR_INTERACTION	272	13	0.0828025
GOBP_HEART_PROCESS	258	KEGG_NEUROACTIVE_LIGAND_RECEPTOR_INTERACTION	272	19	0.0736434
GOBP_SECOND_MESSENGER_MEDIATED_SIGNALING	302	KEGG_NEUROACTIVE_LIGAND_RECEPTOR_INTERACTION	272	35	0.128676
GOBP_MORPHOGENESIS_OF_A_BRANCHING_STRUCTURE	199	KEGG_NEUROACTIVE_LIGAND_RECEPTOR_INTERACTION	272	3	0.0150754
GOBP_WOUND_HEALING	431	KEGG_NEUROACTIVE_LIGAND_RECEPTOR_INTERACTION	272	16	0.0588235
GOBP_POSITIVE_REGULATION_OF_EPITHELIAL_CELL_PROLIFERATION	209	KEGG_NEUROACTIVE_LIGAND_RECEPTOR_INTERACTION	272	6	0.0287081
KEGG_NEUROACTIVE_LIGAND_RECEPTOR_INTERACTION	272	MODULE_357	80	3	0.0375
GOBP_RESPONSE_TO_ALCOHOL	236	KEGG_NEUROACTIVE_LIGAND_RECEPTOR_INTERACTION	272	27	0.114407
HALLMARK_ESTROGEN_RESPONSE_EARLY	200	KEGG_NEUROACTIVE_LIGAND_RECEPTOR_INTERACTION	272	3	0.015
GOBP_CYTOSOLIC_CALCIUM_ION_TRANSPORT	184	KEGG_NEUROACTIVE_LIGAND_RECEPTOR_INTERACTION	272	27	0.146739
GOBP_EPITHELIAL_CELL_PROLIFERATION	451	KEGG_NEUROACTIVE_LIGAND_RECEPTOR_INTERACTION	272	10	0.0367647
KEGG_NEUROACTIVE_LIGAND_RECEPTOR_INTERACTION	272	MODULE_57	56	0	0
GOBP_CHEMICAL_SYNAPTIC_TRANSMISSION_POSTSYNAPTIC	101	KEGG_NEUROACTIVE_LIGAND_RECEPTOR_INTERACTION	272	44	0.435644
GOBP_POSITIVE_REGULATION_OF_LIPID_METABOLIC_PROCESS	153	KEGG_NEUROACTIVE_LIGAND_RECEPTOR_INTERACTION	272	11	0.0718954
GOBP_ANATOMICAL_STRUCTURE_MATURATION	244	KEGG_NEUROACTIVE_LIGAND_RECEPTOR_INTERACTION	272	7	0.0286885
GOBP_ERK1_AND_ERK2_CASCADE	341	KEGG_NEUROACTIVE_LIGAND_RECEPTOR_INTERACTION	272	22	0.0808824
GOBP_SENSORY_PERCEPTION_OF_PAIN	99	KEGG_NEUROACTIVE_LIGAND_RECEPTOR_INTERACTION	272	27	0.272727
GOBP_REGULATION_OF_ANATOMICAL_STRUCTURE_SIZE	487	KEGG_NEUROACTIVE_LIGAND_RECEPTOR_INTERACTION	272	46	0.169118
GOBP_ODONTOGENESIS	130	KEGG_NEUROACTIVE_LIGAND_RECEPTOR_INTERACTION	272	0	0
KEGG_NEUROACTIVE_LIGAND_RECEPTOR_INTERACTION	272	MODULE_297	80	3	0.0375
GOBP_HEMOSTASIS	228	KEGG_NEUROACTIVE_LIGAND_RECEPTOR_INTERACTION	272	15	0.0657895
GOBP_CELL_MATURATION	182	KEGG_NEUROACTIVE_LIGAND_RECEPTOR_INTERACTION	272	4	0.021978
GOBP_REGULATION_OF_NEURON_DIFFERENTIATION	192	KEGG_NEUROACTIVE_LIGAND_RECEPTOR_INTERACTION	272	4	0.0208333
GOBP_NEURAL_PRECURSOR_CELL_PROLIFERATION	144	KEGG_NEUROACTIVE_LIGAND_RECEPTOR_INTERACTION	272	1	0.00694444
GOBP_SENSORY_ORGAN_MORPHOGENESIS	266	KEGG_NEUROACTIVE_LIGAND_RECEPTOR_INTERACTION	272	4	0.0150376
GOBP_RESPIRATORY_SYSTEM_DEVELOPMENT	203	KEGG_NEUROACTIVE_LIGAND_RECEPTOR_INTERACTION	272	3	0.0147783
GOBP_POSITIVE_REGULATION_OF_CELL_ADHESION	446	KEGG_NEUROACTIVE_LIGAND_RECEPTOR_INTERACTION	272	4	0.0147059
GOBP_MEMBRANE_DEPOLARIZATION	84	KEGG_NEUROACTIVE_LIGAND_RECEPTOR_INTERACTION	272	10	0.119048
GOBP_ODONTOGENESIS_OF_DENTIN_CONTAINING_TOOTH	90	KEGG_NEUROACTIVE_LIGAND_RECEPTOR_INTERACTION	272	0	0
GOBP_LIMBIC_SYSTEM_DEVELOPMENT	108	KEGG_NEUROACTIVE_LIGAND_RECEPTOR_INTERACTION	272	4	0.037037
GOBP_RESPONSE_TO_PEPTIDE_HORMONE	404	KEGG_NEUROACTIVE_LIGAND_RECEPTOR_INTERACTION	272	25	0.0919118
GOBP_POSITIVE_REGULATION_OF_KINASE_ACTIVITY	477	KEGG_NEUROACTIVE_LIGAND_RECEPTOR_INTERACTION	272	20	0.0735294
KEGG_NEUROACTIVE_LIGAND_RECEPTOR_INTERACTION	272	MODULE_259	46	1	0.0217391
GOBP_KIDNEY_EPITHELIUM_DEVELOPMENT	140	KEGG_NEUROACTIVE_LIGAND_RECEPTOR_INTERACTION	272	3	0.0214286
GOBP_REGULATION_OF_CALCIUM_ION_TRANSPORT_INTO_CYTOSOL	103	KEGG_NEUROACTIVE_LIGAND_RECEPTOR_INTERACTION	272	17	0.165049
GOBP_CENTRAL_NERVOUS_SYSTEM_NEURON_DIFFERENTIATION	169	KEGG_NEUROACTIVE_LIGAND_RECEPTOR_INTERACTION	272	6	0.035503
GOBP_REGULATION_OF_CELL_DEVELOPMENT	500	KEGG_NEUROACTIVE_LIGAND_RECEPTOR_INTERACTION	272	11	0.0404412
GOBP_PEPTIDE_TRANSPORT	249	KEGG_NEUROACTIVE_LIGAND_RECEPTOR_INTERACTION	272	16	0.064257
GOBP_REGULATION_OF_LIPID_METABOLIC_PROCESS	339	KEGG_NEUROACTIVE_LIGAND_RECEPTOR_INTERACTION	272	17	0.0625
GOBP_MULTICELLULAR_ORGANISMAL_RESPONSE_TO_STRESS	74	KEGG_NEUROACTIVE_LIGAND_RECEPTOR_INTERACTION	272	18	0.243243
KEGG_NEUROACTIVE_LIGAND_RECEPTOR_INTERACTION	272	REACTOME_G_ALPHA_S_SIGNALLING_EVENTS	144	53	0.368056
GOBP_GLIOGENESIS	291	KEGG_NEUROACTIVE_LIGAND_RECEPTOR_INTERACTION	272	12	0.0441176
GOBP_SEX_DIFFERENTIATION	281	KEGG_NEUROACTIVE_LIGAND_RECEPTOR_INTERACTION	272	8	0.0294118
GOBP_POSITIVE_REGULATION_OF_PEPTIDYL_TYROSINE_PHOSPHORYLATION	190	KEGG_NEUROACTIVE_LIGAND_RECEPTOR_INTERACTION	272	10	0.0526316
GOBP_RESPONSE_TO_KETONE	190	KEGG_NEUROACTIVE_LIGAND_RECEPTOR_INTERACTION	272	15	0.0789474
GOBP_NEURON_MIGRATION	164	KEGG_NEUROACTIVE_LIGAND_RECEPTOR_INTERACTION	272	3	0.0182927
GOBP_REGULATION_OF_ACTIN_FILAMENT_BASED_PROCESS	392	KEGG_NEUROACTIVE_LIGAND_RECEPTOR_INTERACTION	272	6	0.0220588
GOBP_NEUTROPHIL_CHEMOTAXIS	105	KEGG_NEUROACTIVE_LIGAND_RECEPTOR_INTERACTION	272	2	0.0190476
GOBP_REGULATION_OF_CHEMOTAXIS	225	KEGG_NEUROACTIVE_LIGAND_RECEPTOR_INTERACTION	272	6	0.0266667
KEGG_NEUROACTIVE_LIGAND_RECEPTOR_INTERACTION	272	MODULE_121	99	4	0.040404
GOBP_CELL_SUBSTRATE_ADHESION	365	KEGG_NEUROACTIVE_LIGAND_RECEPTOR_INTERACTION	272	1	0.00367647
GOBP_REGULATION_OF_RESPONSE_TO_WOUNDING	166	KEGG_NEUROACTIVE_LIGAND_RECEPTOR_INTERACTION	272	6	0.0361446
GOBP_RESPONSE_TO_STEROID_HORMONE	330	KEGG_NEUROACTIVE_LIGAND_RECEPTOR_INTERACTION	272	18	0.0661765
GOBP_MESENCHYME_DEVELOPMENT	302	KEGG_NEUROACTIVE_LIGAND_RECEPTOR_INTERACTION	272	4	0.0147059
KEGG_NEUROACTIVE_LIGAND_RECEPTOR_INTERACTION	272	REACTOME_MET_ACTIVATES_PTK2_SIGNALING	30	0	0
GOBP_TRANSMISSION_OF_NERVE_IMPULSE	73	KEGG_NEUROACTIVE_LIGAND_RECEPTOR_INTERACTION	272	15	0.205479
GOBP_RESPONSE_TO_RETINOIC_ACID	109	KEGG_NEUROACTIVE_LIGAND_RECEPTOR_INTERACTION	272	1	0.00917431
GOBP_REGULATION_OF_PEPTIDE_TRANSPORT	183	KEGG_NEUROACTIVE_LIGAND_RECEPTOR_INTERACTION	272	12	0.0655738
KEGG_NEUROACTIVE_LIGAND_RECEPTOR_INTERACTION	272	REACTOME_TRANSCRIPTIONAL_REGULATION_BY_RUNX1	237	0	0
GOBP_REGULATION_OF_NEURAL_PRECURSOR_CELL_PROLIFERATION	85	KEGG_NEUROACTIVE_LIGAND_RECEPTOR_INTERACTION	272	1	0.0117647
GOBP_REGULATION_OF_NERVOUS_SYSTEM_PROCESS	138	KEGG_NEUROACTIVE_LIGAND_RECEPTOR_INTERACTION	272	25	0.181159
GOBP_RESPONSE_TO_METAL_ION	350	KEGG_NEUROACTIVE_LIGAND_RECEPTOR_INTERACTION	272	8	0.0294118
GOBP_ENDOCRINE_SYSTEM_DEVELOPMENT	132	KEGG_NEUROACTIVE_LIGAND_RECEPTOR_INTERACTION	272	7	0.0530303
GOBP_REGULATION_OF_COAGULATION	71	KEGG_NEUROACTIVE_LIGAND_RECEPTOR_INTERACTION	272	5	0.0704225
GOBP_RESPONSE_TO_MOLECULE_OF_BACTERIAL_ORIGIN	354	KEGG_NEUROACTIVE_LIGAND_RECEPTOR_INTERACTION	272	19	0.0698529
KEGG_NEUROACTIVE_LIGAND_RECEPTOR_INTERACTION	272	MODULE_403	46	0	0
GOBP_REGULATION_OF_REPRODUCTIVE_PROCESS	178	KEGG_NEUROACTIVE_LIGAND_RECEPTOR_INTERACTION	272	9	0.0505618
GOBP_REGENERATION	188	KEGG_NEUROACTIVE_LIGAND_RECEPTOR_INTERACTION	272	2	0.0106383
GOBP_LEUKOCYTE_CHEMOTAXIS	236	KEGG_NEUROACTIVE_LIGAND_RECEPTOR_INTERACTION	272	9	0.0381356
GOBP_REGULATION_OF_WOUND_HEALING	133	KEGG_NEUROACTIVE_LIGAND_RECEPTOR_INTERACTION	272	6	0.0451128
GOBP_POSITIVE_REGULATION_OF_ERK1_AND_ERK2_CASCADE	223	KEGG_NEUROACTIVE_LIGAND_RECEPTOR_INTERACTION	272	18	0.0807175
GOBP_CELL_JUNCTION_ASSEMBLY	421	KEGG_NEUROACTIVE_LIGAND_RECEPTOR_INTERACTION	272	13	0.0477941
GOBP_MESONEPHROS_DEVELOPMENT	99	KEGG_NEUROACTIVE_LIGAND_RECEPTOR_INTERACTION	272	1	0.010101
GOBP_CALCIUM_MEDIATED_SIGNALING	203	KEGG_NEUROACTIVE_LIGAND_RECEPTOR_INTERACTION	272	21	0.103448
KEGG_NEUROACTIVE_LIGAND_RECEPTOR_INTERACTION	272	MODULE_154	75	3	0.04
GOBP_REGULATION_OF_CALCIUM_ION_TRANSPORT	251	KEGG_NEUROACTIVE_LIGAND_RECEPTOR_INTERACTION	272	30	0.119522
GOBP_SYNAPSE_ORGANIZATION	418	KEGG_NEUROACTIVE_LIGAND_RECEPTOR_INTERACTION	272	20	0.0735294
GOBP_HINDBRAIN_DEVELOPMENT	150	KEGG_NEUROACTIVE_LIGAND_RECEPTOR_INTERACTION	272	4	0.0266667
HALLMARK_HYPOXIA	200	KEGG_NEUROACTIVE_LIGAND_RECEPTOR_INTERACTION	272	3	0.015
GOBP_POSITIVE_REGULATION_OF_PROTEIN_KINASE_ACTIVITY	397	KEGG_NEUROACTIVE_LIGAND_RECEPTOR_INTERACTION	272	18	0.0661765
GOBP_REGULATION_OF_NEUROGENESIS	361	KEGG_NEUROACTIVE_LIGAND_RECEPTOR_INTERACTION	272	7	0.0257353
KEGG_NEUROACTIVE_LIGAND_RECEPTOR_INTERACTION	272	MODULE_197	174	2	0.0114943
GOBP_POSITIVE_REGULATION_OF_CELL_SUBSTRATE_ADHESION	122	KEGG_NEUROACTIVE_LIGAND_RECEPTOR_INTERACTION	272	0	0
GOBP_REGULATION_OF_ANIMAL_ORGAN_MORPHOGENESIS	129	KEGG_NEUROACTIVE_LIGAND_RECEPTOR_INTERACTION	272	1	0.00775194
GOBP_C21_STEROID_HORMONE_METABOLIC_PROCESS	37	KEGG_NEUROACTIVE_LIGAND_RECEPTOR_INTERACTION	272	4	0.108108
GOBP_NEUROMUSCULAR_PROCESS	152	KEGG_NEUROACTIVE_LIGAND_RECEPTOR_INTERACTION	272	15	0.0986842
GOBP_NEGATIVE_REGULATION_OF_NEURON_DEATH	209	KEGG_NEUROACTIVE_LIGAND_RECEPTOR_INTERACTION	272	7	0.0334928
KEGG_NEUROACTIVE_LIGAND_RECEPTOR_INTERACTION	272	MODULE_263	45	4	0.0888889
GOBP_NEPHRON_DEVELOPMENT	146	KEGG_NEUROACTIVE_LIGAND_RECEPTOR_INTERACTION	272	3	0.0205479
GOBP_REGULATION_OF_SYSTEMIC_ARTERIAL_BLOOD_PRESSURE	95	KEGG_NEUROACTIVE_LIGAND_RECEPTOR_INTERACTION	272	23	0.242105
GOBP_REGULATION_OF_CALCIUM_ION_TRANSMEMBRANE_TRANSPORT	156	KEGG_NEUROACTIVE_LIGAND_RECEPTOR_INTERACTION	272	17	0.108974
GOBP_CAMERA_TYPE_EYE_DEVELOPMENT	329	KEGG_NEUROACTIVE_LIGAND_RECEPTOR_INTERACTION	272	4	0.0147059
GOBP_CELLULAR_EXTRAVASATION	74	KEGG_NEUROACTIVE_LIGAND_RECEPTOR_INTERACTION	272	3	0.0405405
HALLMARK_KRAS_SIGNALING_UP	200	KEGG_NEUROACTIVE_LIGAND_RECEPTOR_INTERACTION	272	3	0.015
GOBP_RESPONSE_TO_EXTRACELLULAR_STIMULUS	479	KEGG_NEUROACTIVE_LIGAND_RECEPTOR_INTERACTION	272	28	0.102941
GOBP_CELLULAR_KETONE_METABOLIC_PROCESS	211	KEGG_NEUROACTIVE_LIGAND_RECEPTOR_INTERACTION	272	6	0.028436
GOBP_GLIAL_CELL_DIFFERENTIATION	218	KEGG_NEUROACTIVE_LIGAND_RECEPTOR_INTERACTION	272	7	0.0321101
KEGG_NEUROACTIVE_LIGAND_RECEPTOR_INTERACTION	272	REACTOME_CONSTITUTIVE_SIGNALING_BY_ABERRANT_PI3K_IN_CANCER	78	0	0
GOBP_OVULATION_CYCLE_PROCESS	49	KEGG_NEUROACTIVE_LIGAND_RECEPTOR_INTERACTION	272	5	0.102041
GOBP_POSITIVE_REGULATION_OF_HORMONE_SECRETION	122	KEGG_NEUROACTIVE_LIGAND_RECEPTOR_INTERACTION	272	8	0.0655738
GOBP_ACTOMYOSIN_STRUCTURE_ORGANIZATION	199	KEGG_NEUROACTIVE_LIGAND_RECEPTOR_INTERACTION	272	4	0.0201005
GOBP_AMIDE_TRANSPORT	290	KEGG_NEUROACTIVE_LIGAND_RECEPTOR_INTERACTION	272	16	0.0588235
GOBP_REGULATION_OF_SYNAPSE_STRUCTURE_OR_ACTIVITY	213	KEGG_NEUROACTIVE_LIGAND_RECEPTOR_INTERACTION	272	6	0.028169
GOBP_CELLULAR_RESPONSE_TO_INORGANIC_SUBSTANCE	220	KEGG_NEUROACTIVE_LIGAND_RECEPTOR_INTERACTION	272	4	0.0181818
GOBP_REGULATION_OF_CELL_SUBSTRATE_ADHESION	217	KEGG_NEUROACTIVE_LIGAND_RECEPTOR_INTERACTION	272	1	0.00460829
GOBP_MUSCLE_CELL_DEVELOPMENT	183	KEGG_NEUROACTIVE_LIGAND_RECEPTOR_INTERACTION	272	4	0.0218579
GOBP_MUSCLE_CELL_DIFFERENTIATION	389	KEGG_NEUROACTIVE_LIGAND_RECEPTOR_INTERACTION	272	7	0.0257353
GOBP_TEMPERATURE_HOMEOSTASIS	177	KEGG_NEUROACTIVE_LIGAND_RECEPTOR_INTERACTION	272	20	0.112994
GOBP_REGULATION_OF_LIPASE_ACTIVITY	92	KEGG_NEUROACTIVE_LIGAND_RECEPTOR_INTERACTION	272	16	0.173913
GOBP_FEMALE_SEX_DIFFERENTIATION	124	KEGG_NEUROACTIVE_LIGAND_RECEPTOR_INTERACTION	272	5	0.0403226
GOBP_ACTIN_FILAMENT_ORGANIZATION	449	KEGG_NEUROACTIVE_LIGAND_RECEPTOR_INTERACTION	272	6	0.0220588
KEGG_NEUROACTIVE_LIGAND_RECEPTOR_INTERACTION	272	REACTOME_L1CAM_INTERACTIONS	121	0	0
KEGG_NEUROACTIVE_LIGAND_RECEPTOR_INTERACTION	272	MODULE_123	247	21	0.0850202
GOBP_POSITIVE_REGULATION_OF_SYNAPTIC_TRANSMISSION	161	KEGG_NEUROACTIVE_LIGAND_RECEPTOR_INTERACTION	272	16	0.0993789
KEGG_CALCIUM_SIGNALING_PATHWAY	178	KEGG_NEUROACTIVE_LIGAND_RECEPTOR_INTERACTION	272	63	0.353933
GOBP_DETECTION_OF_TEMPERATURE_STIMULUS	24	KEGG_NEUROACTIVE_LIGAND_RECEPTOR_INTERACTION	272	5	0.208333
GOBP_DNA_CONFORMATION_CHANGE	352	KEGG_NEUROACTIVE_LIGAND_RECEPTOR_INTERACTION	272	0	0
GOBP_NEGATIVE_REGULATION_OF_NEURON_APOPTOTIC_PROCESS	145	KEGG_NEUROACTIVE_LIGAND_RECEPTOR_INTERACTION	272	6	0.0413793
GOBP_RHYTHMIC_PROCESS	298	KEGG_NEUROACTIVE_LIGAND_RECEPTOR_INTERACTION	272	24	0.0882353
GOBP_POSITIVE_REGULATION_OF_NEURAL_PRECURSOR_CELL_PROLIFERATION	51	KEGG_NEUROACTIVE_LIGAND_RECEPTOR_INTERACTION	272	1	0.0196078
GOBP_SYNAPTIC_TRANSMISSION_GABAERGIC	51	KEGG_NEUROACTIVE_LIGAND_RECEPTOR_INTERACTION	272	21	0.411765
KEGG_NEUROACTIVE_LIGAND_RECEPTOR_INTERACTION	272	MODULE_85	51	1	0.0196078
GOBP_GLANDULAR_EPITHELIAL_CELL_DIFFERENTIATION	54	KEGG_NEUROACTIVE_LIGAND_RECEPTOR_INTERACTION	272	0	0
GOBP_NERVE_DEVELOPMENT	81	KEGG_NEUROACTIVE_LIGAND_RECEPTOR_INTERACTION	272	4	0.0493827
GOBP_PANCREAS_DEVELOPMENT	81	KEGG_NEUROACTIVE_LIGAND_RECEPTOR_INTERACTION	272	1	0.0123457
GOBP_OSSIFICATION	419	KEGG_NEUROACTIVE_LIGAND_RECEPTOR_INTERACTION	272	9	0.0330882
GOBP_POSITIVE_REGULATION_OF_NEUROTRANSMITTER_TRANSPORT	22	KEGG_NEUROACTIVE_LIGAND_RECEPTOR_INTERACTION	272	5	0.227273
KEGG_NEUROACTIVE_LIGAND_RECEPTOR_INTERACTION	272	MODULE_158	43	0	0
GOBP_STEROID_CATABOLIC_PROCESS	27	KEGG_NEUROACTIVE_LIGAND_RECEPTOR_INTERACTION	272	0	0
GOBP_GABAERGIC_NEURON_DIFFERENTIATION	13	KEGG_NEUROACTIVE_LIGAND_RECEPTOR_INTERACTION	272	2	0.153846
GOBP_REGULATION_OF_DEVELOPMENTAL_GROWTH	329	KEGG_NEUROACTIVE_LIGAND_RECEPTOR_INTERACTION	272	12	0.0441176
GOBP_RESPONSE_TO_ETHANOL	120	KEGG_NEUROACTIVE_LIGAND_RECEPTOR_INTERACTION	272	19	0.158333
GOBP_RESPONSE_TO_NUTRIENT	150	KEGG_NEUROACTIVE_LIGAND_RECEPTOR_INTERACTION	272	7	0.0466667
GOBP_PEPTIDYL_TYROSINE_MODIFICATION	377	KEGG_NEUROACTIVE_LIGAND_RECEPTOR_INTERACTION	272	11	0.0404412
GOBP_REGULATION_OF_INSULIN_SECRETION	147	KEGG_NEUROACTIVE_LIGAND_RECEPTOR_INTERACTION	272	8	0.0544218
GOBP_REGULATION_OF_SYNAPTIC_TRANSMISSION_GLUTAMATERGIC	70	KEGG_NEUROACTIVE_LIGAND_RECEPTOR_INTERACTION	272	20	0.285714
GOBP_CELLULAR_RESPONSE_TO_RETINOIC_ACID	67	KEGG_NEUROACTIVE_LIGAND_RECEPTOR_INTERACTION	272	1	0.0149254
KEGG_FOCAL_ADHESION	199	KEGG_NEUROACTIVE_LIGAND_RECEPTOR_INTERACTION	272	0	0
GOBP_NEGATIVE_REGULATION_OF_RESPONSE_TO_WOUNDING	92	KEGG_NEUROACTIVE_LIGAND_RECEPTOR_INTERACTION	272	2	0.0217391
GOBP_CELLULAR_RESPONSE_TO_PEPTIDE	364	KEGG_NEUROACTIVE_LIGAND_RECEPTOR_INTERACTION	272	25	0.0919118
GOBP_METANEPHROS_DEVELOPMENT	89	KEGG_NEUROACTIVE_LIGAND_RECEPTOR_INTERACTION	272	1	0.011236
GOBP_POSITIVE_REGULATION_OF_CELL_DIVISION	89	KEGG_NEUROACTIVE_LIGAND_RECEPTOR_INTERACTION	272	4	0.0449438
GOBP_RESPONSE_TO_CAMP	89	KEGG_NEUROACTIVE_LIGAND_RECEPTOR_INTERACTION	272	1	0.011236
GOBP_CELL_GROWTH	487	KEGG_NEUROACTIVE_LIGAND_RECEPTOR_INTERACTION	272	9	0.0330882
KEGG_NEUROACTIVE_LIGAND_RECEPTOR_INTERACTION	272	MODULE_451	33	0	0
GOBP_LEARNING	145	KEGG_NEUROACTIVE_LIGAND_RECEPTOR_INTERACTION	272	15	0.103448
GOBP_REGULATION_OF_CELL_DIVISION	186	KEGG_NEUROACTIVE_LIGAND_RECEPTOR_INTERACTION	272	4	0.0215054
GOBP_RESPONSE_TO_FIBROBLAST_GROWTH_FACTOR	119	KEGG_NEUROACTIVE_LIGAND_RECEPTOR_INTERACTION	272	0	0
HALLMARK_ANGIOGENESIS	36	KEGG_NEUROACTIVE_LIGAND_RECEPTOR_INTERACTION	272	0	0
KEGG_NEUROACTIVE_LIGAND_RECEPTOR_INTERACTION	272	MODULE_108	56	5	0.0892857
GOBP_REGULATION_OF_CELL_JUNCTION_ASSEMBLY	201	KEGG_NEUROACTIVE_LIGAND_RECEPTOR_INTERACTION	272	5	0.0248756
KEGG_NEUROACTIVE_LIGAND_RECEPTOR_INTERACTION	272	REACTOME_FACTORS_INVOLVED_IN_MEGAKARYOCYTE_DEVELOPMENT_AND_PLATELET_PRODUCTION	170	0	0
GOBP_BRANCHING_MORPHOGENESIS_OF_AN_EPITHELIAL_TUBE	153	KEGG_NEUROACTIVE_LIGAND_RECEPTOR_INTERACTION	272	2	0.0130719
GOBP_GLAND_MORPHOGENESIS	123	KEGG_NEUROACTIVE_LIGAND_RECEPTOR_INTERACTION	272	0	0
GOBP_METANEPHRIC_GLOMERULUS_DEVELOPMENT	16	KEGG_NEUROACTIVE_LIGAND_RECEPTOR_INTERACTION	272	1	0.0625
GOBP_STRIATED_MUSCLE_CONTRACTION	178	KEGG_NEUROACTIVE_LIGAND_RECEPTOR_INTERACTION	272	7	0.0393258
GOBP_MULTI_MULTICELLULAR_ORGANISM_PROCESS	213	KEGG_NEUROACTIVE_LIGAND_RECEPTOR_INTERACTION	272	17	0.0798122
GOBP_MONONUCLEAR_CELL_MIGRATION	199	KEGG_NEUROACTIVE_LIGAND_RECEPTOR_INTERACTION	272	6	0.0301508
GOBP_FOREBRAIN_CELL_MIGRATION	63	KEGG_NEUROACTIVE_LIGAND_RECEPTOR_INTERACTION	272	3	0.047619
GOBP_SENSORY_PERCEPTION_OF_TEMPERATURE_STIMULUS	26	KEGG_NEUROACTIVE_LIGAND_RECEPTOR_INTERACTION	272	7	0.269231
GOBP_MYOTUBE_DIFFERENTIATION	124	KEGG_NEUROACTIVE_LIGAND_RECEPTOR_INTERACTION	272	2	0.016129
GOBP_MECHANOSENSORY_BEHAVIOR	14	KEGG_NEUROACTIVE_LIGAND_RECEPTOR_INTERACTION	272	1	0.0714286
GOBP_NERVOUS_SYSTEM_PROCESS_INVOLVED_IN_REGULATION_OF_SYSTEMIC_ARTERIAL_BLOOD_PRESSURE	14	KEGG_NEUROACTIVE_LIGAND_RECEPTOR_INTERACTION	272	5	0.357143
KEGG_NEUROACTIVE_LIGAND_RECEPTOR_INTERACTION	272	REACTOME_ACETYLCHOLINE_BINDING_AND_DOWNSTREAM_EVENTS	14	14	1
GOBP_INSULIN_SECRETION	179	KEGG_NEUROACTIVE_LIGAND_RECEPTOR_INTERACTION	272	9	0.0502793
HALLMARK_APICAL_JUNCTION	200	KEGG_NEUROACTIVE_LIGAND_RECEPTOR_INTERACTION	272	1	0.005
GOBP_NEURON_DEATH	352	KEGG_NEUROACTIVE_LIGAND_RECEPTOR_INTERACTION	272	14	0.0514706
GOBP_REGULATION_OF_PEPTIDYL_TYROSINE_PHOSPHORYLATION	261	KEGG_NEUROACTIVE_LIGAND_RECEPTOR_INTERACTION	272	10	0.0383142
GOBP_REGULATION_OF_VASCULATURE_DEVELOPMENT	353	KEGG_NEUROACTIVE_LIGAND_RECEPTOR_INTERACTION	272	9	0.0330882
GOBP_GLOMERULUS_DEVELOPMENT	67	KEGG_NEUROACTIVE_LIGAND_RECEPTOR_INTERACTION	272	3	0.0447761
GOBP_GENITALIA_DEVELOPMENT	46	KEGG_NEUROACTIVE_LIGAND_RECEPTOR_INTERACTION	272	1	0.0217391
GOBP_POSITIVE_CHEMOTAXIS	64	KEGG_NEUROACTIVE_LIGAND_RECEPTOR_INTERACTION	272	3	0.046875
GOBP_NEGATIVE_REGULATION_OF_COAGULATION	52	KEGG_NEUROACTIVE_LIGAND_RECEPTOR_INTERACTION	272	2	0.0384615
GOBP_DEVELOPMENT_OF_PRIMARY_FEMALE_SEXUAL_CHARACTERISTICS	109	KEGG_NEUROACTIVE_LIGAND_RECEPTOR_INTERACTION	272	5	0.0458716
GOBP_CEREBRAL_CORTEX_GABAERGIC_INTERNEURON_DIFFERENTIATION	10	KEGG_NEUROACTIVE_LIGAND_RECEPTOR_INTERACTION	272	2	0.2
GOBP_GLIAL_CELL_DERIVED_NEUROTROPHIC_FACTOR_RECEPTOR_SIGNALING_PATHWAY	10	KEGG_NEUROACTIVE_LIGAND_RECEPTOR_INTERACTION	272	0	0
GOBP_POSITIVE_REGULATION_OF_PROTEIN_KINASE_B_SIGNALING	119	KEGG_NEUROACTIVE_LIGAND_RECEPTOR_INTERACTION	272	4	0.0336134
GOBP_CYTOKINE_MEDIATED_SIGNALING_PATHWAY	485	KEGG_NEUROACTIVE_LIGAND_RECEPTOR_INTERACTION	272	7	0.0257353
GOBP_HIPPOCAMPUS_DEVELOPMENT	80	KEGG_NEUROACTIVE_LIGAND_RECEPTOR_INTERACTION	272	3	0.0375
GOBP_CARDIAC_MUSCLE_TISSUE_DEVELOPMENT	234	KEGG_NEUROACTIVE_LIGAND_RECEPTOR_INTERACTION	272	3	0.0128205
GOBP_REGULATION_OF_PROTEIN_SECRETION	252	KEGG_NEUROACTIVE_LIGAND_RECEPTOR_INTERACTION	272	15	0.0595238
GOBP_MALE_SEX_DIFFERENTIATION	164	KEGG_NEUROACTIVE_LIGAND_RECEPTOR_INTERACTION	272	6	0.0365854
KEGG_NEUROACTIVE_LIGAND_RECEPTOR_INTERACTION	272	REACTOME_CELL_CELL_COMMUNICATION	130	1	0.00769231
GOBP_REGULATION_OF_PHOSPHOLIPASE_ACTIVITY	68	KEGG_NEUROACTIVE_LIGAND_RECEPTOR_INTERACTION	272	16	0.235294
GOBP_RESPONSE_TO_ESTROGEN	68	KEGG_NEUROACTIVE_LIGAND_RECEPTOR_INTERACTION	272	3	0.0441176
KEGG_NEUROACTIVE_LIGAND_RECEPTOR_INTERACTION	272	REACTOME_MET_PROMOTES_CELL_MOTILITY	41	0	0
GOBP_POSITIVE_REGULATION_OF_CELL_DEVELOPMENT	297	KEGG_NEUROACTIVE_LIGAND_RECEPTOR_INTERACTION	272	6	0.0220588
GOBP_PHOSPHATIDYLINOSITOL_3_KINASE_SIGNALING	144	KEGG_NEUROACTIVE_LIGAND_RECEPTOR_INTERACTION	272	8	0.0555556
KEGG_NEUROACTIVE_LIGAND_RECEPTOR_INTERACTION	272	MODULE_125	44	0	0
KEGG_NEUROACTIVE_LIGAND_RECEPTOR_INTERACTION	272	REACTOME_FOXO_MEDIATED_TRANSCRIPTION_OF_OXIDATIVE_STRESS_METABOLIC_AND_NEURONAL_GENES	30	1	0.0333333
GOBP_CELLULAR_RESPONSE_TO_PEPTIDE_HORMONE_STIMULUS	294	KEGG_NEUROACTIVE_LIGAND_RECEPTOR_INTERACTION	272	20	0.0735294
GOBP_POSITIVE_REGULATION_OF_CELL_JUNCTION_ASSEMBLY	104	KEGG_NEUROACTIVE_LIGAND_RECEPTOR_INTERACTION	272	2	0.0192308
GOBP_POSITIVE_REGULATION_OF_NERVOUS_SYSTEM_DEVELOPMENT	269	KEGG_NEUROACTIVE_LIGAND_RECEPTOR_INTERACTION	272	7	0.0260223
KEGG_NEUROACTIVE_LIGAND_RECEPTOR_INTERACTION	272	REACTOME_INTERLEUKIN_4_AND_INTERLEUKIN_13_SIGNALING	111	3	0.027027
GOBP_AMEBOIDAL_TYPE_CELL_MIGRATION	482	KEGG_NEUROACTIVE_LIGAND_RECEPTOR_INTERACTION	272	9	0.0330882
GOBP_ADAPTIVE_THERMOGENESIS	159	KEGG_NEUROACTIVE_LIGAND_RECEPTOR_INTERACTION	272	13	0.081761
KEGG_NEUROACTIVE_LIGAND_RECEPTOR_INTERACTION	272	MODULE_223	142	5	0.0352113
GOBP_ENTERIC_NERVOUS_SYSTEM_DEVELOPMENT	15	KEGG_NEUROACTIVE_LIGAND_RECEPTOR_INTERACTION	272	2	0.133333
GOBP_DEVELOPMENTAL_GROWTH_INVOLVED_IN_MORPHOGENESIS	234	KEGG_NEUROACTIVE_LIGAND_RECEPTOR_INTERACTION	272	3	0.0128205
GOBP_REGULATION_OF_G_PROTEIN_COUPLED_RECEPTOR_SIGNALING_PATHWAY	139	KEGG_NEUROACTIVE_LIGAND_RECEPTOR_INTERACTION	272	14	0.100719
GOBP_POSITIVE_REGULATION_OF_PHOSPHATIDYLINOSITOL_3_KINASE_SIGNALING	79	KEGG_NEUROACTIVE_LIGAND_RECEPTOR_INTERACTION	272	6	0.0759494
GOBP_INOSITOL_LIPID_MEDIATED_SIGNALING	181	KEGG_NEUROACTIVE_LIGAND_RECEPTOR_INTERACTION	272	9	0.0497238
GOBP_REGULATION_OF_CELLULAR_RESPONSE_TO_GROWTH_FACTOR_STIMULUS	315	KEGG_NEUROACTIVE_LIGAND_RECEPTOR_INTERACTION	272	1	0.00367647
GOBP_DEVELOPMENT_OF_PRIMARY_SEXUAL_CHARACTERISTICS	231	KEGG_NEUROACTIVE_LIGAND_RECEPTOR_INTERACTION	272	8	0.034632
GOBP_REGULATION_OF_CELL_CELL_ADHESION	458	KEGG_NEUROACTIVE_LIGAND_RECEPTOR_INTERACTION	272	5	0.0183824
GOBP_REGULATION_OF_BEHAVIOR	70	KEGG_NEUROACTIVE_LIGAND_RECEPTOR_INTERACTION	272	22	0.314286
GOBP_RESPONSE_TO_INSULIN	261	KEGG_NEUROACTIVE_LIGAND_RECEPTOR_INTERACTION	272	6	0.0229885
GOBP_NEGATIVE_REGULATION_OF_RESPONSE_TO_EXTERNAL_STIMULUS	429	KEGG_NEUROACTIVE_LIGAND_RECEPTOR_INTERACTION	272	16	0.0588235
GOBP_MESONEPHRIC_TUBULE_MORPHOGENESIS	64	KEGG_NEUROACTIVE_LIGAND_RECEPTOR_INTERACTION	272	1	0.015625
GOBP_NEUROBLAST_PROLIFERATION	61	KEGG_NEUROACTIVE_LIGAND_RECEPTOR_INTERACTION	272	1	0.0163934
GOBP_REGULATION_OF_LIPID_CATABOLIC_PROCESS	61	KEGG_NEUROACTIVE_LIGAND_RECEPTOR_INTERACTION	272	4	0.0655738
GOBP_NEPHRON_MORPHOGENESIS	77	KEGG_NEUROACTIVE_LIGAND_RECEPTOR_INTERACTION	272	1	0.012987
GOBP_POSITIVE_REGULATION_OF_LIPID_KINASE_ACTIVITY	37	KEGG_NEUROACTIVE_LIGAND_RECEPTOR_INTERACTION	272	2	0.0540541
GOBP_RESPONSE_TO_NICOTINE	49	KEGG_NEUROACTIVE_LIGAND_RECEPTOR_INTERACTION	272	14	0.285714
KEGG_NEUROACTIVE_LIGAND_RECEPTOR_INTERACTION	272	REACTOME_GRB7_EVENTS_IN_ERBB2_SIGNALING	5	0	0
KEGG_NEUROACTIVE_LIGAND_RECEPTOR_INTERACTION	272	MODULE_404	26	0	0
KEGG_NEUROACTIVE_LIGAND_RECEPTOR_INTERACTION	272	REACTOME_HIGHLY_CALCIUM_PERMEABLE_POSTSYNAPTIC_NICOTINIC_ACETYLCHOLINE_RECEPTORS	11	11	1
GOBP_REGULATION_OF_INFLAMMATORY_RESPONSE	397	KEGG_NEUROACTIVE_LIGAND_RECEPTOR_INTERACTION	272	14	0.0514706
GOBP_SYNAPSE_ASSEMBLY	180	KEGG_NEUROACTIVE_LIGAND_RECEPTOR_INTERACTION	272	11	0.0611111
GOBP_RENAL_SYSTEM_PROCESS	114	KEGG_NEUROACTIVE_LIGAND_RECEPTOR_INTERACTION	272	19	0.166667
GOBP_REGULATION_OF_PHOSPHATIDYLINOSITOL_3_KINASE_SIGNALING	111	KEGG_NEUROACTIVE_LIGAND_RECEPTOR_INTERACTION	272	6	0.0540541
GOBP_RESPONSE_TO_ACTIVITY	65	KEGG_NEUROACTIVE_LIGAND_RECEPTOR_INTERACTION	272	2	0.0307692
GOBP_STEROID_METABOLIC_PROCESS	323	KEGG_NEUROACTIVE_LIGAND_RECEPTOR_INTERACTION	272	9	0.0330882
GOBP_RESPONSE_TO_DIETARY_EXCESS	29	KEGG_NEUROACTIVE_LIGAND_RECEPTOR_INTERACTION	272	7	0.241379
GOBP_REGULATION_OF_ACTIN_FILAMENT_ORGANIZATION	268	KEGG_NEUROACTIVE_LIGAND_RECEPTOR_INTERACTION	272	5	0.0186567
GOBP_UTERUS_DEVELOPMENT	21	KEGG_NEUROACTIVE_LIGAND_RECEPTOR_INTERACTION	272	0	0
KEGG_NEUROACTIVE_LIGAND_RECEPTOR_INTERACTION	272	MODULE_439	21	1	0.047619
GOBP_NEGATIVE_REGULATION_OF_CELL_ADHESION	305	KEGG_NEUROACTIVE_LIGAND_RECEPTOR_INTERACTION	272	3	0.0110294
GOBP_REGULATION_OF_KIDNEY_DEVELOPMENT	32	KEGG_NEUROACTIVE_LIGAND_RECEPTOR_INTERACTION	272	1	0.03125
GOBP_EPIDERMIS_DEVELOPMENT	335	KEGG_NEUROACTIVE_LIGAND_RECEPTOR_INTERACTION	272	0	0
GOBP_REGULATION_OF_CELLULAR_COMPONENT_SIZE	350	KEGG_NEUROACTIVE_LIGAND_RECEPTOR_INTERACTION	272	4	0.0147059
GOBP_TRANSDIFFERENTIATION	7	KEGG_NEUROACTIVE_LIGAND_RECEPTOR_INTERACTION	272	0	0
GOBP_PROGESTERONE_METABOLIC_PROCESS	16	KEGG_NEUROACTIVE_LIGAND_RECEPTOR_INTERACTION	272	2	0.125
GOBP_EPITHELIAL_TUBE_MORPHOGENESIS	328	KEGG_NEUROACTIVE_LIGAND_RECEPTOR_INTERACTION	272	3	0.0110294
KEGG_NEUROACTIVE_LIGAND_RECEPTOR_INTERACTION	272	REACTOME_PI3K_AKT_SIGNALING_IN_CANCER	105	0	0
KEGG_AXON_GUIDANCE	129	KEGG_NEUROACTIVE_LIGAND_RECEPTOR_INTERACTION	272	0	0
GOBP_MESENCHYMAL_CELL_PROLIFERATION	41	KEGG_NEUROACTIVE_LIGAND_RECEPTOR_INTERACTION	272	0	0
GOBP_REGULATION_OF_HORMONE_LEVELS	499	MODULE_75	398	21	0.0527638
MODULE_46	394	MODULE_75	398	370	0.939086
MODULE_75	398	REACTOME_FORMATION_OF_THE_BETA_CATENIN_TCF_TRANSACTIVATING_COMPLEX	90	2	0.0222222
GOBP_REGULATION_OF_MEMBRANE_POTENTIAL	425	MODULE_75	398	5	0.0125628
MODULE_75	398	REACTOME_SIGNALING_BY_NUCLEAR_RECEPTORS	295	12	0.040678
GOBP_REGULATION_OF_CYTOSOLIC_CALCIUM_ION_CONCENTRATION	352	MODULE_75	398	34	0.0965909
MODULE_75	398	REACTOME_SENESCENCE_ASSOCIATED_SECRETORY_PHENOTYPE_SASP	110	5	0.0454545
MODULE_38	463	MODULE_75	398	40	0.100503
MODULE_47	225	MODULE_75	398	27	0.12
GOBP_FOREBRAIN_DEVELOPMENT	377	MODULE_75	398	15	0.0397878
MODULE_75	398	REACTOME_OXIDATIVE_STRESS_INDUCED_SENESCENCE	124	0	0
MODULE_63	211	MODULE_75	398	42	0.199052
GOBP_TELENCEPHALON_DEVELOPMENT	249	MODULE_75	398	7	0.0281124
MODULE_75	398	REACTOME_ESTROGEN_DEPENDENT_GENE_EXPRESSION	148	6	0.0405405
GOBP_MUSCLE_CONTRACTION	349	MODULE_75	398	9	0.025788
MODULE_104	352	MODULE_75	398	17	0.0482955
HALLMARK_G2M_CHECKPOINT	200	MODULE_75	398	2	0.01
MODULE_75	398	REACTOME_ESR_MEDIATED_SIGNALING	219	10	0.0456621
GOBP_MUSCLE_SYSTEM_PROCESS	449	MODULE_75	398	14	0.0351759
GOBP_REGULATION_OF_CATION_TRANSMEMBRANE_TRANSPORT	353	MODULE_75	398	17	0.0481586
GOBP_REGULATION_OF_TRANS_SYNAPTIC_SIGNALING	429	MODULE_75	398	15	0.0376884
GOBP_HORMONE_METABOLIC_PROCESS	230	MODULE_75	398	9	0.0391304
MODULE_60	422	MODULE_75	398	43	0.10804
KEGG_CYTOKINE_CYTOKINE_RECEPTOR_INTERACTION	265	MODULE_75	398	81	0.30566
GOBP_VASCULAR_PROCESS_IN_CIRCULATORY_SYSTEM	263	MODULE_75	398	14	0.0532319
GOBP_NEURON_PROJECTION_GUIDANCE	235	MODULE_75	398	13	0.0553191
GOBP_REGULATION_OF_HORMONE_SECRETION	234	MODULE_75	398	14	0.0598291
MODULE_75	398	REACTOME_RMTS_METHYLATE_HISTONE_ARGININES	77	0	0
HALLMARK_ESTROGEN_RESPONSE_LATE	200	MODULE_75	398	15	0.075
MODULE_27	355	MODULE_75	398	116	0.326761
GOBP_HORMONE_TRANSPORT	293	MODULE_75	398	16	0.0546075
GOBP_REGULATION_OF_METAL_ION_TRANSPORT	403	MODULE_75	398	29	0.0728643
GOBP_RESPONSE_TO_XENOBIOTIC_STIMULUS	411	MODULE_75	398	24	0.0603015
GOBP_CELL_FATE_COMMITMENT	266	MODULE_75	398	8	0.0300752
GOBP_REGULATION_OF_POSTSYNAPTIC_MEMBRANE_POTENTIAL	131	MODULE_75	398	1	0.00763359
GOBP_POSITIVE_REGULATION_OF_TRANSMEMBRANE_TRANSPORT	213	MODULE_75	398	16	0.0751174
GOBP_CELLULAR_HORMONE_METABOLIC_PROCESS	137	MODULE_75	398	4	0.0291971
GOBP_FEEDING_BEHAVIOR	107	MODULE_75	398	9	0.0841121
GOBP_REGULATION_OF_BLOOD_CIRCULATION	261	MODULE_75	398	11	0.0421456
MODULE_44	325	MODULE_75	398	68	0.209231
GOBP_GLAND_DEVELOPMENT	432	MODULE_75	398	30	0.0753769
GOBP_MUSCLE_TISSUE_DEVELOPMENT	405	MODULE_75	398	12	0.0301508
GOBP_AXON_DEVELOPMENT	479	MODULE_75	398	19	0.0477387
MODULE_324	133	MODULE_75	398	10	0.075188
GOBP_ANATOMICAL_STRUCTURE_HOMEOSTASIS	319	MODULE_75	398	13	0.0407524
GOBP_MYELOID_LEUKOCYTE_MIGRATION	230	MODULE_75	398	62	0.269565
GOBP_DEVELOPMENTAL_MATURATION	294	MODULE_75	398	18	0.0612245
GOBP_CALCIUM_ION_TRANSPORT_INTO_CYTOSOL	165	MODULE_75	398	15	0.0909091
GOBP_CALCIUM_ION_TRANSPORT	424	MODULE_75	398	38	0.0954774
GOBP_REGULATION_OF_SYNAPTIC_PLASTICITY	197	MODULE_75	398	8	0.0406091
GOBP_PALLIUM_DEVELOPMENT	169	MODULE_75	398	5	0.0295858
GOBP_OLEFINIC_COMPOUND_METABOLIC_PROCESS	157	MODULE_75	398	6	0.0382166
GOBP_RESPONSE_TO_MECHANICAL_STIMULUS	201	MODULE_75	398	18	0.0895522
GOBP_DIGESTIVE_SYSTEM_DEVELOPMENT	142	MODULE_75	398	7	0.0492958
GOBP_LEUKOCYTE_MIGRATION	385	MODULE_75	398	81	0.21039
GOBP_ADENYLATE_CYCLASE_ACTIVATING_G_PROTEIN_COUPLED_RECEPTOR_SIGNALING_PATHWAY	155	MODULE_75	398	11	0.0709677
GOBP_CELL_CHEMOTAXIS	315	MODULE_75	398	73	0.231746
MODULE_75	398	REACTOME_G_ALPHA_Q_SIGNALLING_EVENTS	216	11	0.0509259
GOBP_AUTONOMIC_NERVOUS_SYSTEM_DEVELOPMENT	48	MODULE_75	398	5	0.104167
GOBP_POSITIVE_REGULATION_OF_MAPK_CASCADE	492	MODULE_75	398	58	0.145729
GOBP_REGULATION_OF_NERVOUS_SYSTEM_DEVELOPMENT	439	MODULE_75	398	26	0.0653266
GOBP_REGULATION_OF_BLOOD_PRESSURE	183	MODULE_75	398	11	0.0601093
GOBP_COLUMNAR_CUBOIDAL_EPITHELIAL_CELL_DIFFERENTIATION	92	MODULE_75	398	3	0.0326087
GOBP_UROGENITAL_SYSTEM_DEVELOPMENT	353	MODULE_75	398	17	0.0481586
MODULE_234	54	MODULE_75	398	4	0.0740741
GOBP_SENSORY_SYSTEM_DEVELOPMENT	388	MODULE_75	398	10	0.0257732
GOBP_RESPONSE_TO_PEPTIDE	494	MODULE_75	398	31	0.0778894
GOBP_REGULATION_OF_BODY_FLUID_LEVELS	385	MODULE_75	398	35	0.0909091
GOBP_COGNITION	306	MODULE_75	398	16	0.0522876
GOBP_CALCIUM_ION_TRANSMEMBRANE_TRANSPORT	313	MODULE_75	398	19	0.0607029
MODULE_199	57	MODULE_75	398	21	0.368421
GOBP_STRIATED_MUSCLE_CELL_DIFFERENTIATION	283	MODULE_75	398	12	0.0424028
GOBP_RESPONSE_TO_ESTRADIOL	123	MODULE_75	398	8	0.0650407
GOBP_OVULATION_CYCLE	71	MODULE_75	398	5	0.0704225
GOBP_REPRODUCTIVE_SYSTEM_DEVELOPMENT	437	MODULE_75	398	17	0.0427136
GOBP_RESPONSE_TO_CORTICOSTEROID	157	MODULE_75	398	13	0.0828025
GOBP_HEART_PROCESS	258	MODULE_75	398	9	0.0348837
GOBP_SECOND_MESSENGER_MEDIATED_SIGNALING	302	MODULE_75	398	26	0.0860927
GOBP_MORPHOGENESIS_OF_A_BRANCHING_STRUCTURE	199	MODULE_75	398	16	0.080402
GOBP_WOUND_HEALING	431	MODULE_75	398	42	0.105528
GOBP_POSITIVE_REGULATION_OF_EPITHELIAL_CELL_PROLIFERATION	209	MODULE_75	398	21	0.100478
MODULE_357	80	MODULE_75	398	5	0.0625
GOBP_RESPONSE_TO_ALCOHOL	236	MODULE_75	398	18	0.0762712
HALLMARK_ESTROGEN_RESPONSE_EARLY	200	MODULE_75	398	8	0.04
GOBP_CYTOSOLIC_CALCIUM_ION_TRANSPORT	184	MODULE_75	398	16	0.0869565
GOBP_EPITHELIAL_CELL_PROLIFERATION	451	MODULE_75	398	37	0.0929648
MODULE_57	56	MODULE_75	398	2	0.0357143
GOBP_CHEMICAL_SYNAPTIC_TRANSMISSION_POSTSYNAPTIC	101	MODULE_75	398	1	0.00990099
GOBP_POSITIVE_REGULATION_OF_LIPID_METABOLIC_PROCESS	153	MODULE_75	398	17	0.111111
GOBP_ANATOMICAL_STRUCTURE_MATURATION	244	MODULE_75	398	18	0.0737705
GOBP_ERK1_AND_ERK2_CASCADE	341	MODULE_75	398	55	0.16129
GOBP_SENSORY_PERCEPTION_OF_PAIN	99	MODULE_75	398	11	0.111111
GOBP_REGULATION_OF_ANATOMICAL_STRUCTURE_SIZE	487	MODULE_75	398	24	0.0603015
GOBP_ODONTOGENESIS	130	MODULE_75	398	5	0.0384615
MODULE_297	80	MODULE_75	398	5	0.0625
GOBP_HEMOSTASIS	228	MODULE_75	398	28	0.122807
GOBP_CELL_MATURATION	182	MODULE_75	398	13	0.0714286
GOBP_REGULATION_OF_NEURON_DIFFERENTIATION	192	MODULE_75	398	5	0.0260417
GOBP_NEURAL_PRECURSOR_CELL_PROLIFERATION	144	MODULE_75	398	7	0.0486111
GOBP_SENSORY_ORGAN_MORPHOGENESIS	266	MODULE_75	398	9	0.0338346
GOBP_RESPIRATORY_SYSTEM_DEVELOPMENT	203	MODULE_75	398	7	0.0344828
GOBP_POSITIVE_REGULATION_OF_CELL_ADHESION	446	MODULE_75	398	75	0.188442
GOBP_MEMBRANE_DEPOLARIZATION	84	MODULE_75	398	2	0.0238095
GOBP_ODONTOGENESIS_OF_DENTIN_CONTAINING_TOOTH	90	MODULE_75	398	3	0.0333333
GOBP_LIMBIC_SYSTEM_DEVELOPMENT	108	MODULE_75	398	5	0.0462963
GOBP_RESPONSE_TO_PEPTIDE_HORMONE	404	MODULE_75	398	26	0.0653266
GOBP_POSITIVE_REGULATION_OF_KINASE_ACTIVITY	477	MODULE_75	398	43	0.10804
MODULE_259	46	MODULE_75	398	21	0.456522
GOBP_KIDNEY_EPITHELIUM_DEVELOPMENT	140	MODULE_75	398	8	0.0571429
GOBP_REGULATION_OF_CALCIUM_ION_TRANSPORT_INTO_CYTOSOL	103	MODULE_75	398	8	0.0776699
GOBP_CENTRAL_NERVOUS_SYSTEM_NEURON_DIFFERENTIATION	169	MODULE_75	398	7	0.0414201
GOBP_REGULATION_OF_CELL_DEVELOPMENT	500	MODULE_75	398	35	0.0879397
GOBP_PEPTIDE_TRANSPORT	249	MODULE_75	398	10	0.0401606
GOBP_REGULATION_OF_LIPID_METABOLIC_PROCESS	339	MODULE_75	398	24	0.0707965
GOBP_MULTICELLULAR_ORGANISMAL_RESPONSE_TO_STRESS	74	MODULE_75	398	6	0.0810811
MODULE_75	398	REACTOME_G_ALPHA_S_SIGNALLING_EVENTS	144	5	0.0347222
GOBP_GLIOGENESIS	291	MODULE_75	398	30	0.103093
GOBP_SEX_DIFFERENTIATION	281	MODULE_75	398	7	0.024911
GOBP_POSITIVE_REGULATION_OF_PEPTIDYL_TYROSINE_PHOSPHORYLATION	190	MODULE_75	398	30	0.157895
GOBP_RESPONSE_TO_KETONE	190	MODULE_75	398	13	0.0684211
GOBP_NEURON_MIGRATION	164	MODULE_75	398	12	0.0731707
GOBP_REGULATION_OF_ACTIN_FILAMENT_BASED_PROCESS	392	MODULE_75	398	24	0.0612245
GOBP_NEUTROPHIL_CHEMOTAXIS	105	MODULE_75	398	43	0.409524
GOBP_REGULATION_OF_CHEMOTAXIS	225	MODULE_75	398	43	0.191111
MODULE_121	99	MODULE_75	398	86	0.868687
GOBP_CELL_SUBSTRATE_ADHESION	365	MODULE_75	398	26	0.0712329
GOBP_REGULATION_OF_RESPONSE_TO_WOUNDING	166	MODULE_75	398	20	0.120482
GOBP_RESPONSE_TO_STEROID_HORMONE	330	MODULE_75	398	15	0.0454545
GOBP_MESENCHYME_DEVELOPMENT	302	MODULE_75	398	14	0.0463576
MODULE_75	398	REACTOME_MET_ACTIVATES_PTK2_SIGNALING	30	1	0.0333333
GOBP_TRANSMISSION_OF_NERVE_IMPULSE	73	MODULE_75	398	0	0
GOBP_RESPONSE_TO_RETINOIC_ACID	109	MODULE_75	398	3	0.0275229
GOBP_REGULATION_OF_PEPTIDE_TRANSPORT	183	MODULE_75	398	9	0.0491803
MODULE_75	398	REACTOME_TRANSCRIPTIONAL_REGULATION_BY_RUNX1	237	5	0.021097
GOBP_REGULATION_OF_NEURAL_PRECURSOR_CELL_PROLIFERATION	85	MODULE_75	398	6	0.0705882
GOBP_REGULATION_OF_NERVOUS_SYSTEM_PROCESS	138	MODULE_75	398	6	0.0434783
GOBP_RESPONSE_TO_METAL_ION	350	MODULE_75	398	16	0.0457143
GOBP_ENDOCRINE_SYSTEM_DEVELOPMENT	132	MODULE_75	398	8	0.0606061
GOBP_REGULATION_OF_COAGULATION	71	MODULE_75	398	13	0.183099
GOBP_RESPONSE_TO_MOLECULE_OF_BACTERIAL_ORIGIN	354	MODULE_75	398	59	0.166667
MODULE_403	46	MODULE_75	398	1	0.0217391
GOBP_REGULATION_OF_REPRODUCTIVE_PROCESS	178	MODULE_75	398	9	0.0505618
GOBP_REGENERATION	188	MODULE_75	398	13	0.0691489
GOBP_LEUKOCYTE_CHEMOTAXIS	236	MODULE_75	398	66	0.279661
GOBP_REGULATION_OF_WOUND_HEALING	133	MODULE_75	398	17	0.12782
GOBP_POSITIVE_REGULATION_OF_ERK1_AND_ERK2_CASCADE	223	MODULE_75	398	41	0.183857
GOBP_CELL_JUNCTION_ASSEMBLY	421	MODULE_75	398	8	0.0201005
GOBP_MESONEPHROS_DEVELOPMENT	99	MODULE_75	398	4	0.040404
GOBP_CALCIUM_MEDIATED_SIGNALING	203	MODULE_75	398	23	0.1133
MODULE_154	75	MODULE_75	398	5	0.0666667
GOBP_REGULATION_OF_CALCIUM_ION_TRANSPORT	251	MODULE_75	398	26	0.103586
GOBP_SYNAPSE_ORGANIZATION	418	MODULE_75	398	14	0.0351759
GOBP_HINDBRAIN_DEVELOPMENT	150	MODULE_75	398	5	0.0333333
HALLMARK_HYPOXIA	200	MODULE_75	398	15	0.075
GOBP_POSITIVE_REGULATION_OF_PROTEIN_KINASE_ACTIVITY	397	MODULE_75	398	36	0.0906801
GOBP_REGULATION_OF_NEUROGENESIS	361	MODULE_75	398	22	0.0609418
MODULE_197	174	MODULE_75	398	8	0.045977
GOBP_POSITIVE_REGULATION_OF_CELL_SUBSTRATE_ADHESION	122	MODULE_75	398	16	0.131148
GOBP_REGULATION_OF_ANIMAL_ORGAN_MORPHOGENESIS	129	MODULE_75	398	7	0.0542636
GOBP_C21_STEROID_HORMONE_METABOLIC_PROCESS	37	MODULE_75	398	3	0.0810811
GOBP_NEUROMUSCULAR_PROCESS	152	MODULE_75	398	2	0.0131579
GOBP_NEGATIVE_REGULATION_OF_NEURON_DEATH	209	MODULE_75	398	18	0.0861244
MODULE_263	45	MODULE_75	398	40	0.888889
GOBP_NEPHRON_DEVELOPMENT	146	MODULE_75	398	13	0.0890411
GOBP_REGULATION_OF_SYSTEMIC_ARTERIAL_BLOOD_PRESSURE	95	MODULE_75	398	7	0.0736842
GOBP_REGULATION_OF_CALCIUM_ION_TRANSMEMBRANE_TRANSPORT	156	MODULE_75	398	10	0.0641026
GOBP_CAMERA_TYPE_EYE_DEVELOPMENT	329	MODULE_75	398	6	0.0182371
GOBP_CELLULAR_EXTRAVASATION	74	MODULE_75	398	14	0.189189
HALLMARK_KRAS_SIGNALING_UP	200	MODULE_75	398	23	0.115
GOBP_RESPONSE_TO_EXTRACELLULAR_STIMULUS	479	MODULE_75	398	21	0.0527638
GOBP_CELLULAR_KETONE_METABOLIC_PROCESS	211	MODULE_75	398	7	0.0331754
GOBP_GLIAL_CELL_DIFFERENTIATION	218	MODULE_75	398	19	0.087156
MODULE_75	398	REACTOME_CONSTITUTIVE_SIGNALING_BY_ABERRANT_PI3K_IN_CANCER	78	16	0.205128
GOBP_OVULATION_CYCLE_PROCESS	49	MODULE_75	398	2	0.0408163
GOBP_POSITIVE_REGULATION_OF_HORMONE_SECRETION	122	MODULE_75	398	8	0.0655738
GOBP_ACTOMYOSIN_STRUCTURE_ORGANIZATION	199	MODULE_75	398	8	0.040201
GOBP_AMIDE_TRANSPORT	290	MODULE_75	398	11	0.037931
GOBP_REGULATION_OF_SYNAPSE_STRUCTURE_OR_ACTIVITY	213	MODULE_75	398	7	0.0328638
GOBP_CELLULAR_RESPONSE_TO_INORGANIC_SUBSTANCE	220	MODULE_75	398	8	0.0363636
GOBP_REGULATION_OF_CELL_SUBSTRATE_ADHESION	217	MODULE_75	398	22	0.101382
GOBP_MUSCLE_CELL_DEVELOPMENT	183	MODULE_75	398	7	0.0382514
GOBP_MUSCLE_CELL_DIFFERENTIATION	389	MODULE_75	398	17	0.0437018
GOBP_TEMPERATURE_HOMEOSTASIS	177	MODULE_75	398	11	0.0621469
GOBP_REGULATION_OF_LIPASE_ACTIVITY	92	MODULE_75	398	8	0.0869565
GOBP_FEMALE_SEX_DIFFERENTIATION	124	MODULE_75	398	3	0.0241935
GOBP_ACTIN_FILAMENT_ORGANIZATION	449	MODULE_75	398	16	0.040201
MODULE_75	398	REACTOME_L1CAM_INTERACTIONS	121	3	0.0247934
MODULE_123	247	MODULE_75	398	30	0.121457
GOBP_POSITIVE_REGULATION_OF_SYNAPTIC_TRANSMISSION	161	MODULE_75	398	8	0.0496894
KEGG_CALCIUM_SIGNALING_PATHWAY	178	MODULE_75	398	8	0.0449438
GOBP_DETECTION_OF_TEMPERATURE_STIMULUS	24	MODULE_75	398	2	0.0833333
GOBP_DNA_CONFORMATION_CHANGE	352	MODULE_75	398	1	0.00284091
GOBP_NEGATIVE_REGULATION_OF_NEURON_APOPTOTIC_PROCESS	145	MODULE_75	398	13	0.0896552
GOBP_RHYTHMIC_PROCESS	298	MODULE_75	398	10	0.033557
GOBP_POSITIVE_REGULATION_OF_NEURAL_PRECURSOR_CELL_PROLIFERATION	51	MODULE_75	398	4	0.0784314
GOBP_SYNAPTIC_TRANSMISSION_GABAERGIC	51	MODULE_75	398	2	0.0392157
MODULE_75	398	MODULE_85	51	16	0.313725
GOBP_GLANDULAR_EPITHELIAL_CELL_DIFFERENTIATION	54	MODULE_75	398	0	0
GOBP_NERVE_DEVELOPMENT	81	MODULE_75	398	3	0.037037
GOBP_PANCREAS_DEVELOPMENT	81	MODULE_75	398	3	0.037037
GOBP_OSSIFICATION	419	MODULE_75	398	23	0.0577889
GOBP_POSITIVE_REGULATION_OF_NEUROTRANSMITTER_TRANSPORT	22	MODULE_75	398	1	0.0454545
MODULE_158	43	MODULE_75	398	0	0
GOBP_STEROID_CATABOLIC_PROCESS	27	MODULE_75	398	1	0.037037
GOBP_GABAERGIC_NEURON_DIFFERENTIATION	13	MODULE_75	398	0	0
GOBP_REGULATION_OF_DEVELOPMENTAL_GROWTH	329	MODULE_75	398	16	0.0486322
GOBP_RESPONSE_TO_ETHANOL	120	MODULE_75	398	10	0.0833333
GOBP_RESPONSE_TO_NUTRIENT	150	MODULE_75	398	11	0.0733333
GOBP_PEPTIDYL_TYROSINE_MODIFICATION	377	MODULE_75	398	44	0.116711
GOBP_REGULATION_OF_INSULIN_SECRETION	147	MODULE_75	398	4	0.0272109
GOBP_REGULATION_OF_SYNAPTIC_TRANSMISSION_GLUTAMATERGIC	70	MODULE_75	398	3	0.0428571
GOBP_CELLULAR_RESPONSE_TO_RETINOIC_ACID	67	MODULE_75	398	2	0.0298507
KEGG_FOCAL_ADHESION	199	MODULE_75	398	10	0.0502513
GOBP_NEGATIVE_REGULATION_OF_RESPONSE_TO_WOUNDING	92	MODULE_75	398	13	0.141304
GOBP_CELLULAR_RESPONSE_TO_PEPTIDE	364	MODULE_75	398	16	0.043956
GOBP_METANEPHROS_DEVELOPMENT	89	MODULE_75	398	7	0.0786517
GOBP_POSITIVE_REGULATION_OF_CELL_DIVISION	89	MODULE_75	398	13	0.146067
GOBP_RESPONSE_TO_CAMP	89	MODULE_75	398	5	0.0561798
GOBP_CELL_GROWTH	487	MODULE_75	398	24	0.0603015
MODULE_451	33	MODULE_75	398	0	0
GOBP_LEARNING	145	MODULE_75	398	5	0.0344828
GOBP_REGULATION_OF_CELL_DIVISION	186	MODULE_75	398	15	0.0806452
GOBP_RESPONSE_TO_FIBROBLAST_GROWTH_FACTOR	119	MODULE_75	398	9	0.0756303
HALLMARK_ANGIOGENESIS	36	MODULE_75	398	8	0.222222
MODULE_108	56	MODULE_75	398	42	0.75
GOBP_REGULATION_OF_CELL_JUNCTION_ASSEMBLY	201	MODULE_75	398	7	0.0348259
MODULE_75	398	REACTOME_FACTORS_INVOLVED_IN_MEGAKARYOCYTE_DEVELOPMENT_AND_PLATELET_PRODUCTION	170	3	0.0176471
GOBP_BRANCHING_MORPHOGENESIS_OF_AN_EPITHELIAL_TUBE	153	MODULE_75	398	12	0.0784314
GOBP_GLAND_MORPHOGENESIS	123	MODULE_75	398	14	0.113821
GOBP_METANEPHRIC_GLOMERULUS_DEVELOPMENT	16	MODULE_75	398	2	0.125
GOBP_STRIATED_MUSCLE_CONTRACTION	178	MODULE_75	398	2	0.011236
GOBP_MULTI_MULTICELLULAR_ORGANISM_PROCESS	213	MODULE_75	398	11	0.0516432
GOBP_MONONUCLEAR_CELL_MIGRATION	199	MODULE_75	398	48	0.241206
GOBP_FOREBRAIN_CELL_MIGRATION	63	MODULE_75	398	3	0.047619
GOBP_SENSORY_PERCEPTION_OF_TEMPERATURE_STIMULUS	26	MODULE_75	398	3	0.115385
GOBP_MYOTUBE_DIFFERENTIATION	124	MODULE_75	398	8	0.0645161
GOBP_MECHANOSENSORY_BEHAVIOR	14	MODULE_75	398	0	0
GOBP_NERVOUS_SYSTEM_PROCESS_INVOLVED_IN_REGULATION_OF_SYSTEMIC_ARTERIAL_BLOOD_PRESSURE	14	MODULE_75	398	0	0
MODULE_75	398	REACTOME_ACETYLCHOLINE_BINDING_AND_DOWNSTREAM_EVENTS	14	0	0
GOBP_INSULIN_SECRETION	179	MODULE_75	398	4	0.0223464
HALLMARK_APICAL_JUNCTION	200	MODULE_75	398	6	0.03
GOBP_NEURON_DEATH	352	MODULE_75	398	31	0.0880682
GOBP_REGULATION_OF_PEPTIDYL_TYROSINE_PHOSPHORYLATION	261	MODULE_75	398	35	0.1341
GOBP_REGULATION_OF_VASCULATURE_DEVELOPMENT	353	MODULE_75	398	35	0.0991501
GOBP_GLOMERULUS_DEVELOPMENT	67	MODULE_75	398	8	0.119403
GOBP_GENITALIA_DEVELOPMENT	46	MODULE_75	398	1	0.0217391
GOBP_POSITIVE_CHEMOTAXIS	64	MODULE_75	398	12	0.1875
GOBP_NEGATIVE_REGULATION_OF_COAGULATION	52	MODULE_75	398	12	0.230769
GOBP_DEVELOPMENT_OF_PRIMARY_FEMALE_SEXUAL_CHARACTERISTICS	109	MODULE_75	398	3	0.0275229
GOBP_CEREBRAL_CORTEX_GABAERGIC_INTERNEURON_DIFFERENTIATION	10	MODULE_75	398	0	0
GOBP_GLIAL_CELL_DERIVED_NEUROTROPHIC_FACTOR_RECEPTOR_SIGNALING_PATHWAY	10	MODULE_75	398	1	0.1
GOBP_POSITIVE_REGULATION_OF_PROTEIN_KINASE_B_SIGNALING	119	MODULE_75	398	21	0.176471
GOBP_CYTOKINE_MEDIATED_SIGNALING_PATHWAY	485	MODULE_75	398	99	0.248744
GOBP_HIPPOCAMPUS_DEVELOPMENT	80	MODULE_75	398	3	0.0375
GOBP_CARDIAC_MUSCLE_TISSUE_DEVELOPMENT	234	MODULE_75	398	5	0.0213675
GOBP_REGULATION_OF_PROTEIN_SECRETION	252	MODULE_75	398	14	0.0555556
GOBP_MALE_SEX_DIFFERENTIATION	164	MODULE_75	398	5	0.0304878
MODULE_75	398	REACTOME_CELL_CELL_COMMUNICATION	130	4	0.0307692
GOBP_REGULATION_OF_PHOSPHOLIPASE_ACTIVITY	68	MODULE_75	398	8	0.117647
GOBP_RESPONSE_TO_ESTROGEN	68	MODULE_75	398	4	0.0588235
MODULE_75	398	REACTOME_MET_PROMOTES_CELL_MOTILITY	41	1	0.0243902
GOBP_POSITIVE_REGULATION_OF_CELL_DEVELOPMENT	297	MODULE_75	398	23	0.0774411
GOBP_PHOSPHATIDYLINOSITOL_3_KINASE_SIGNALING	144	MODULE_75	398	19	0.131944
MODULE_125	44	MODULE_75	398	0	0
MODULE_75	398	REACTOME_FOXO_MEDIATED_TRANSCRIPTION_OF_OXIDATIVE_STRESS_METABOLIC_AND_NEURONAL_GENES	30	2	0.0666667
GOBP_CELLULAR_RESPONSE_TO_PEPTIDE_HORMONE_STIMULUS	294	MODULE_75	398	13	0.0442177
GOBP_POSITIVE_REGULATION_OF_CELL_JUNCTION_ASSEMBLY	104	MODULE_75	398	5	0.0480769
GOBP_POSITIVE_REGULATION_OF_NERVOUS_SYSTEM_DEVELOPMENT	269	MODULE_75	398	18	0.0669145
MODULE_75	398	REACTOME_INTERLEUKIN_4_AND_INTERLEUKIN_13_SIGNALING	111	26	0.234234
GOBP_AMEBOIDAL_TYPE_CELL_MIGRATION	482	MODULE_75	398	30	0.0753769
GOBP_ADAPTIVE_THERMOGENESIS	159	MODULE_75	398	6	0.0377358
MODULE_223	142	MODULE_75	398	125	0.880282
GOBP_ENTERIC_NERVOUS_SYSTEM_DEVELOPMENT	15	MODULE_75	398	1	0.0666667
GOBP_DEVELOPMENTAL_GROWTH_INVOLVED_IN_MORPHOGENESIS	234	MODULE_75	398	14	0.0598291
GOBP_REGULATION_OF_G_PROTEIN_COUPLED_RECEPTOR_SIGNALING_PATHWAY	139	MODULE_75	398	7	0.0503597
GOBP_POSITIVE_REGULATION_OF_PHOSPHATIDYLINOSITOL_3_KINASE_SIGNALING	79	MODULE_75	398	15	0.189873
GOBP_INOSITOL_LIPID_MEDIATED_SIGNALING	181	MODULE_75	398	20	0.110497
GOBP_REGULATION_OF_CELLULAR_RESPONSE_TO_GROWTH_FACTOR_STIMULUS	315	MODULE_75	398	7	0.0222222
GOBP_DEVELOPMENT_OF_PRIMARY_SEXUAL_CHARACTERISTICS	231	MODULE_75	398	7	0.030303
GOBP_REGULATION_OF_CELL_CELL_ADHESION	458	MODULE_75	398	70	0.175879
GOBP_REGULATION_OF_BEHAVIOR	70	MODULE_75	398	8	0.114286
GOBP_RESPONSE_TO_INSULIN	261	MODULE_75	398	11	0.0421456
GOBP_NEGATIVE_REGULATION_OF_RESPONSE_TO_EXTERNAL_STIMULUS	429	MODULE_75	398	52	0.130653
GOBP_MESONEPHRIC_TUBULE_MORPHOGENESIS	64	MODULE_75	398	3	0.046875
GOBP_NEUROBLAST_PROLIFERATION	61	MODULE_75	398	3	0.0491803
GOBP_REGULATION_OF_LIPID_CATABOLIC_PROCESS	61	MODULE_75	398	2	0.0327869
GOBP_NEPHRON_MORPHOGENESIS	77	MODULE_75	398	5	0.0649351
GOBP_POSITIVE_REGULATION_OF_LIPID_KINASE_ACTIVITY	37	MODULE_75	398	10	0.27027
GOBP_RESPONSE_TO_NICOTINE	49	MODULE_75	398	3	0.0612245
MODULE_75	398	REACTOME_GRB7_EVENTS_IN_ERBB2_SIGNALING	5	1	0.2
MODULE_404	26	MODULE_75	398	0	0
MODULE_75	398	REACTOME_HIGHLY_CALCIUM_PERMEABLE_POSTSYNAPTIC_NICOTINIC_ACETYLCHOLINE_RECEPTORS	11	0	0
GOBP_REGULATION_OF_INFLAMMATORY_RESPONSE	397	MODULE_75	398	44	0.110831
GOBP_SYNAPSE_ASSEMBLY	180	MODULE_75	398	3	0.0166667
GOBP_RENAL_SYSTEM_PROCESS	114	MODULE_75	398	8	0.0701754
GOBP_REGULATION_OF_PHOSPHATIDYLINOSITOL_3_KINASE_SIGNALING	111	MODULE_75	398	16	0.144144
GOBP_RESPONSE_TO_ACTIVITY	65	MODULE_75	398	5	0.0769231
GOBP_STEROID_METABOLIC_PROCESS	323	MODULE_75	398	9	0.0278638
GOBP_RESPONSE_TO_DIETARY_EXCESS	29	MODULE_75	398	1	0.0344828
GOBP_REGULATION_OF_ACTIN_FILAMENT_ORGANIZATION	268	MODULE_75	398	13	0.0485075
GOBP_UTERUS_DEVELOPMENT	21	MODULE_75	398	1	0.047619
MODULE_439	21	MODULE_75	398	4	0.190476
GOBP_NEGATIVE_REGULATION_OF_CELL_ADHESION	305	MODULE_75	398	29	0.095082
GOBP_REGULATION_OF_KIDNEY_DEVELOPMENT	32	MODULE_75	398	4	0.125
GOBP_EPIDERMIS_DEVELOPMENT	335	MODULE_75	398	10	0.0298507
GOBP_REGULATION_OF_CELLULAR_COMPONENT_SIZE	350	MODULE_75	398	15	0.0428571
GOBP_TRANSDIFFERENTIATION	7	MODULE_75	398	0	0
GOBP_PROGESTERONE_METABOLIC_PROCESS	16	MODULE_75	398	2	0.125
GOBP_EPITHELIAL_TUBE_MORPHOGENESIS	328	MODULE_75	398	17	0.0518293
MODULE_75	398	REACTOME_PI3K_AKT_SIGNALING_IN_CANCER	105	17	0.161905
KEGG_AXON_GUIDANCE	129	MODULE_75	398	7	0.0542636
GOBP_MESENCHYMAL_CELL_PROLIFERATION	41	MODULE_75	398	5	0.121951
GOBP_REGULATION_OF_HORMONE_LEVELS	499	MODULE_46	394	23	0.0583756
GOBP_REGULATION_OF_HORMONE_LEVELS	499	REACTOME_FORMATION_OF_THE_BETA_CATENIN_TCF_TRANSACTIVATING_COMPLEX	90	1	0.0111111
GOBP_REGULATION_OF_HORMONE_LEVELS	499	GOBP_REGULATION_OF_MEMBRANE_POTENTIAL	425	35	0.0823529
GOBP_REGULATION_OF_HORMONE_LEVELS	499	REACTOME_SIGNALING_BY_NUCLEAR_RECEPTORS	295	34	0.115254
GOBP_REGULATION_OF_CYTOSOLIC_CALCIUM_ION_CONCENTRATION	352	GOBP_REGULATION_OF_HORMONE_LEVELS	499	43	0.122159
GOBP_REGULATION_OF_HORMONE_LEVELS	499	REACTOME_SENESCENCE_ASSOCIATED_SECRETORY_PHENOTYPE_SASP	110	2	0.0181818
GOBP_REGULATION_OF_HORMONE_LEVELS	499	MODULE_38	463	26	0.0561555
GOBP_REGULATION_OF_HORMONE_LEVELS	499	MODULE_47	225	15	0.0666667
GOBP_FOREBRAIN_DEVELOPMENT	377	GOBP_REGULATION_OF_HORMONE_LEVELS	499	27	0.071618
GOBP_REGULATION_OF_HORMONE_LEVELS	499	REACTOME_OXIDATIVE_STRESS_INDUCED_SENESCENCE	124	0	0
GOBP_REGULATION_OF_HORMONE_LEVELS	499	MODULE_63	211	9	0.042654
GOBP_REGULATION_OF_HORMONE_LEVELS	499	GOBP_TELENCEPHALON_DEVELOPMENT	249	16	0.064257
GOBP_REGULATION_OF_HORMONE_LEVELS	499	REACTOME_ESTROGEN_DEPENDENT_GENE_EXPRESSION	148	4	0.027027
GOBP_MUSCLE_CONTRACTION	349	GOBP_REGULATION_OF_HORMONE_LEVELS	499	30	0.0859599
GOBP_REGULATION_OF_HORMONE_LEVELS	499	MODULE_104	352	21	0.0596591
GOBP_REGULATION_OF_HORMONE_LEVELS	499	HALLMARK_G2M_CHECKPOINT	200	3	0.015
GOBP_REGULATION_OF_HORMONE_LEVELS	499	REACTOME_ESR_MEDIATED_SIGNALING	219	7	0.0319635
GOBP_MUSCLE_SYSTEM_PROCESS	449	GOBP_REGULATION_OF_HORMONE_LEVELS	499	38	0.0846325
GOBP_REGULATION_OF_CATION_TRANSMEMBRANE_TRANSPORT	353	GOBP_REGULATION_OF_HORMONE_LEVELS	499	28	0.0793201
GOBP_REGULATION_OF_HORMONE_LEVELS	499	GOBP_REGULATION_OF_TRANS_SYNAPTIC_SIGNALING	429	46	0.107226
GOBP_HORMONE_METABOLIC_PROCESS	230	GOBP_REGULATION_OF_HORMONE_LEVELS	499	230	1
GOBP_REGULATION_OF_HORMONE_LEVELS	499	MODULE_60	422	17	0.0402844
GOBP_REGULATION_OF_HORMONE_LEVELS	499	KEGG_CYTOKINE_CYTOKINE_RECEPTOR_INTERACTION	265	17	0.0641509
GOBP_REGULATION_OF_HORMONE_LEVELS	499	GOBP_VASCULAR_PROCESS_IN_CIRCULATORY_SYSTEM	263	42	0.159696
GOBP_NEURON_PROJECTION_GUIDANCE	235	GOBP_REGULATION_OF_HORMONE_LEVELS	499	12	0.0510638
GOBP_REGULATION_OF_HORMONE_LEVELS	499	GOBP_REGULATION_OF_HORMONE_SECRETION	234	234	1
GOBP_REGULATION_OF_HORMONE_LEVELS	499	REACTOME_RMTS_METHYLATE_HISTONE_ARGININES	77	2	0.025974
GOBP_REGULATION_OF_HORMONE_LEVELS	499	HALLMARK_ESTROGEN_RESPONSE_LATE	200	11	0.055
GOBP_REGULATION_OF_HORMONE_LEVELS	499	MODULE_27	355	15	0.0422535
GOBP_HORMONE_TRANSPORT	293	GOBP_REGULATION_OF_HORMONE_LEVELS	499	293	1
GOBP_REGULATION_OF_HORMONE_LEVELS	499	GOBP_REGULATION_OF_METAL_ION_TRANSPORT	403	36	0.08933
GOBP_REGULATION_OF_HORMONE_LEVELS	499	GOBP_RESPONSE_TO_XENOBIOTIC_STIMULUS	411	69	0.167883
GOBP_CELL_FATE_COMMITMENT	266	GOBP_REGULATION_OF_HORMONE_LEVELS	499	20	0.075188
GOBP_REGULATION_OF_HORMONE_LEVELS	499	GOBP_REGULATION_OF_POSTSYNAPTIC_MEMBRANE_POTENTIAL	131	9	0.0687023
GOBP_POSITIVE_REGULATION_OF_TRANSMEMBRANE_TRANSPORT	213	GOBP_REGULATION_OF_HORMONE_LEVELS	499	21	0.0985915
GOBP_CELLULAR_HORMONE_METABOLIC_PROCESS	137	GOBP_REGULATION_OF_HORMONE_LEVELS	499	137	1
GOBP_FEEDING_BEHAVIOR	107	GOBP_REGULATION_OF_HORMONE_LEVELS	499	25	0.233645
GOBP_REGULATION_OF_BLOOD_CIRCULATION	261	GOBP_REGULATION_OF_HORMONE_LEVELS	499	39	0.149425
GOBP_REGULATION_OF_HORMONE_LEVELS	499	MODULE_44	325	9	0.0276923
GOBP_GLAND_DEVELOPMENT	432	GOBP_REGULATION_OF_HORMONE_LEVELS	499	59	0.136574
GOBP_MUSCLE_TISSUE_DEVELOPMENT	405	GOBP_REGULATION_OF_HORMONE_LEVELS	499	27	0.0666667
GOBP_AXON_DEVELOPMENT	479	GOBP_REGULATION_OF_HORMONE_LEVELS	499	27	0.0563674
GOBP_REGULATION_OF_HORMONE_LEVELS	499	MODULE_324	133	8	0.0601504
GOBP_ANATOMICAL_STRUCTURE_HOMEOSTASIS	319	GOBP_REGULATION_OF_HORMONE_LEVELS	499	26	0.0815047
GOBP_MYELOID_LEUKOCYTE_MIGRATION	230	GOBP_REGULATION_OF_HORMONE_LEVELS	499	19	0.0826087
GOBP_DEVELOPMENTAL_MATURATION	294	GOBP_REGULATION_OF_HORMONE_LEVELS	499	28	0.0952381
GOBP_CALCIUM_ION_TRANSPORT_INTO_CYTOSOL	165	GOBP_REGULATION_OF_HORMONE_LEVELS	499	13	0.0787879
GOBP_CALCIUM_ION_TRANSPORT	424	GOBP_REGULATION_OF_HORMONE_LEVELS	499	36	0.0849057
GOBP_REGULATION_OF_HORMONE_LEVELS	499	GOBP_REGULATION_OF_SYNAPTIC_PLASTICITY	197	18	0.0913706
GOBP_PALLIUM_DEVELOPMENT	169	GOBP_REGULATION_OF_HORMONE_LEVELS	499	10	0.0591716
GOBP_OLEFINIC_COMPOUND_METABOLIC_PROCESS	157	GOBP_REGULATION_OF_HORMONE_LEVELS	499	89	0.566879
GOBP_REGULATION_OF_HORMONE_LEVELS	499	GOBP_RESPONSE_TO_MECHANICAL_STIMULUS	201	18	0.0895522
GOBP_DIGESTIVE_SYSTEM_DEVELOPMENT	142	GOBP_REGULATION_OF_HORMONE_LEVELS	499	18	0.126761
GOBP_LEUKOCYTE_MIGRATION	385	GOBP_REGULATION_OF_HORMONE_LEVELS	499	32	0.0831169
GOBP_ADENYLATE_CYCLASE_ACTIVATING_G_PROTEIN_COUPLED_RECEPTOR_SIGNALING_PATHWAY	155	GOBP_REGULATION_OF_HORMONE_LEVELS	499	20	0.129032
GOBP_CELL_CHEMOTAXIS	315	GOBP_REGULATION_OF_HORMONE_LEVELS	499	24	0.0761905
GOBP_REGULATION_OF_HORMONE_LEVELS	499	REACTOME_G_ALPHA_Q_SIGNALLING_EVENTS	216	29	0.134259
GOBP_AUTONOMIC_NERVOUS_SYSTEM_DEVELOPMENT	48	GOBP_REGULATION_OF_HORMONE_LEVELS	499	6	0.125
GOBP_POSITIVE_REGULATION_OF_MAPK_CASCADE	492	GOBP_REGULATION_OF_HORMONE_LEVELS	499	42	0.0853659
GOBP_REGULATION_OF_HORMONE_LEVELS	499	GOBP_REGULATION_OF_NERVOUS_SYSTEM_DEVELOPMENT	439	29	0.0660592
GOBP_REGULATION_OF_BLOOD_PRESSURE	183	GOBP_REGULATION_OF_HORMONE_LEVELS	499	41	0.224044
GOBP_COLUMNAR_CUBOIDAL_EPITHELIAL_CELL_DIFFERENTIATION	92	GOBP_REGULATION_OF_HORMONE_LEVELS	499	19	0.206522
GOBP_REGULATION_OF_HORMONE_LEVELS	499	GOBP_UROGENITAL_SYSTEM_DEVELOPMENT	353	44	0.124646
GOBP_REGULATION_OF_HORMONE_LEVELS	499	MODULE_234	54	6	0.111111
GOBP_REGULATION_OF_HORMONE_LEVELS	499	GOBP_SENSORY_SYSTEM_DEVELOPMENT	388	33	0.0850515
GOBP_REGULATION_OF_HORMONE_LEVELS	499	GOBP_RESPONSE_TO_PEPTIDE	494	79	0.159919
GOBP_REGULATION_OF_BODY_FLUID_LEVELS	385	GOBP_REGULATION_OF_HORMONE_LEVELS	499	49	0.127273
GOBP_COGNITION	306	GOBP_REGULATION_OF_HORMONE_LEVELS	499	26	0.0849673
GOBP_CALCIUM_ION_TRANSMEMBRANE_TRANSPORT	313	GOBP_REGULATION_OF_HORMONE_LEVELS	499	21	0.0670927
GOBP_REGULATION_OF_HORMONE_LEVELS	499	MODULE_199	57	1	0.0175439
GOBP_REGULATION_OF_HORMONE_LEVELS	499	GOBP_STRIATED_MUSCLE_CELL_DIFFERENTIATION	283	14	0.04947
GOBP_REGULATION_OF_HORMONE_LEVELS	499	GOBP_RESPONSE_TO_ESTRADIOL	123	20	0.162602
GOBP_OVULATION_CYCLE	71	GOBP_REGULATION_OF_HORMONE_LEVELS	499	21	0.295775
GOBP_REGULATION_OF_HORMONE_LEVELS	499	GOBP_REPRODUCTIVE_SYSTEM_DEVELOPMENT	437	63	0.144165
GOBP_REGULATION_OF_HORMONE_LEVELS	499	GOBP_RESPONSE_TO_CORTICOSTEROID	157	33	0.210191
GOBP_HEART_PROCESS	258	GOBP_REGULATION_OF_HORMONE_LEVELS	499	25	0.0968992
GOBP_REGULATION_OF_HORMONE_LEVELS	499	GOBP_SECOND_MESSENGER_MEDIATED_SIGNALING	302	35	0.115894
GOBP_MORPHOGENESIS_OF_A_BRANCHING_STRUCTURE	199	GOBP_REGULATION_OF_HORMONE_LEVELS	499	25	0.125628
GOBP_REGULATION_OF_HORMONE_LEVELS	499	GOBP_WOUND_HEALING	431	39	0.0904872
GOBP_POSITIVE_REGULATION_OF_EPITHELIAL_CELL_PROLIFERATION	209	GOBP_REGULATION_OF_HORMONE_LEVELS	499	23	0.110048
GOBP_REGULATION_OF_HORMONE_LEVELS	499	MODULE_357	80	3	0.0375
GOBP_REGULATION_OF_HORMONE_LEVELS	499	GOBP_RESPONSE_TO_ALCOHOL	236	42	0.177966
GOBP_REGULATION_OF_HORMONE_LEVELS	499	HALLMARK_ESTROGEN_RESPONSE_EARLY	200	14	0.07
GOBP_CYTOSOLIC_CALCIUM_ION_TRANSPORT	184	GOBP_REGULATION_OF_HORMONE_LEVELS	499	14	0.076087
GOBP_EPITHELIAL_CELL_PROLIFERATION	451	GOBP_REGULATION_OF_HORMONE_LEVELS	499	44	0.097561
GOBP_REGULATION_OF_HORMONE_LEVELS	499	MODULE_57	56	0	0
GOBP_CHEMICAL_SYNAPTIC_TRANSMISSION_POSTSYNAPTIC	101	GOBP_REGULATION_OF_HORMONE_LEVELS	499	8	0.0792079
GOBP_POSITIVE_REGULATION_OF_LIPID_METABOLIC_PROCESS	153	GOBP_REGULATION_OF_HORMONE_LEVELS	499	39	0.254902
GOBP_ANATOMICAL_STRUCTURE_MATURATION	244	GOBP_REGULATION_OF_HORMONE_LEVELS	499	25	0.102459
GOBP_ERK1_AND_ERK2_CASCADE	341	GOBP_REGULATION_OF_HORMONE_LEVELS	499	29	0.085044
GOBP_REGULATION_OF_HORMONE_LEVELS	499	GOBP_SENSORY_PERCEPTION_OF_PAIN	99	14	0.141414
GOBP_REGULATION_OF_ANATOMICAL_STRUCTURE_SIZE	487	GOBP_REGULATION_OF_HORMONE_LEVELS	499	45	0.0924025
GOBP_ODONTOGENESIS	130	GOBP_REGULATION_OF_HORMONE_LEVELS	499	11	0.0846154
GOBP_REGULATION_OF_HORMONE_LEVELS	499	MODULE_297	80	4	0.05
GOBP_HEMOSTASIS	228	GOBP_REGULATION_OF_HORMONE_LEVELS	499	21	0.0921053
GOBP_CELL_MATURATION	182	GOBP_REGULATION_OF_HORMONE_LEVELS	499	20	0.10989
GOBP_REGULATION_OF_HORMONE_LEVELS	499	GOBP_REGULATION_OF_NEURON_DIFFERENTIATION	192	15	0.078125
GOBP_NEURAL_PRECURSOR_CELL_PROLIFERATION	144	GOBP_REGULATION_OF_HORMONE_LEVELS	499	5	0.0347222
GOBP_REGULATION_OF_HORMONE_LEVELS	499	GOBP_SENSORY_ORGAN_MORPHOGENESIS	266	19	0.0714286
GOBP_REGULATION_OF_HORMONE_LEVELS	499	GOBP_RESPIRATORY_SYSTEM_DEVELOPMENT	203	23	0.1133
GOBP_POSITIVE_REGULATION_OF_CELL_ADHESION	446	GOBP_REGULATION_OF_HORMONE_LEVELS	499	34	0.0762332
GOBP_MEMBRANE_DEPOLARIZATION	84	GOBP_REGULATION_OF_HORMONE_LEVELS	499	6	0.0714286
GOBP_ODONTOGENESIS_OF_DENTIN_CONTAINING_TOOTH	90	GOBP_REGULATION_OF_HORMONE_LEVELS	499	8	0.0888889
GOBP_LIMBIC_SYSTEM_DEVELOPMENT	108	GOBP_REGULATION_OF_HORMONE_LEVELS	499	11	0.101852
GOBP_REGULATION_OF_HORMONE_LEVELS	499	GOBP_RESPONSE_TO_PEPTIDE_HORMONE	404	73	0.180693
GOBP_POSITIVE_REGULATION_OF_KINASE_ACTIVITY	477	GOBP_REGULATION_OF_HORMONE_LEVELS	499	38	0.0796646
GOBP_REGULATION_OF_HORMONE_LEVELS	499	MODULE_259	46	1	0.0217391
GOBP_KIDNEY_EPITHELIUM_DEVELOPMENT	140	GOBP_REGULATION_OF_HORMONE_LEVELS	499	16	0.114286
GOBP_REGULATION_OF_CALCIUM_ION_TRANSPORT_INTO_CYTOSOL	103	GOBP_REGULATION_OF_HORMONE_LEVELS	499	6	0.0582524
GOBP_CENTRAL_NERVOUS_SYSTEM_NEURON_DIFFERENTIATION	169	GOBP_REGULATION_OF_HORMONE_LEVELS	499	8	0.0473373
GOBP_REGULATION_OF_CELL_DEVELOPMENT	500	GOBP_REGULATION_OF_HORMONE_LEVELS	499	41	0.0821643
GOBP_PEPTIDE_TRANSPORT	249	GOBP_REGULATION_OF_HORMONE_LEVELS	499	223	0.895582
[truncated: 48,404 more rows]

## Sheet: Similarity between 115 sets
Pathway1_Name	Pathway1_Size	Pathway2_Name	Pathway2_Size	Pathway_Shared	Jaccard.index
MODULE_220	333	MODULE_53	403	33	0.0990991
MODULE_53	403	REACTOME_CLASS_A_1_RHODOPSIN_LIKE_RECEPTORS	331	16	0.0483384
MODULE_112	260	MODULE_53	403	17	0.0653846
MODULE_53	403	MODULE_75	398	44	0.110553
GOBP_REGULATION_OF_HORMONE_LEVELS	499	MODULE_53	403	17	0.0421836
MODULE_53	403	REACTOME_FORMATION_OF_THE_BETA_CATENIN_TCF_TRANSACTIVATING_COMPLEX	90	4	0.0444444
GOBP_REGULATION_OF_MEMBRANE_POTENTIAL	425	MODULE_53	403	11	0.0272953
GOBP_REGULATION_OF_CYTOSOLIC_CALCIUM_ION_CONCENTRATION	352	MODULE_53	403	14	0.0397727
MODULE_38	463	MODULE_53	403	91	0.225806
MODULE_47	225	MODULE_53	403	16	0.0711111
GOBP_FOREBRAIN_DEVELOPMENT	377	MODULE_53	403	21	0.0557029
MODULE_53	403	MODULE_63	211	10	0.0473934
GOBP_MUSCLE_CONTRACTION	349	MODULE_53	403	8	0.0229226
MODULE_104	352	MODULE_53	403	101	0.286932
HALLMARK_G2M_CHECKPOINT	200	MODULE_53	403	44	0.22
GOBP_REGULATION_OF_CATION_TRANSMEMBRANE_TRANSPORT	353	MODULE_53	403	7	0.01983
GOBP_REGULATION_OF_TRANS_SYNAPTIC_SIGNALING	429	MODULE_53	403	11	0.0272953
MODULE_53	403	MODULE_60	422	82	0.203474
KEGG_CYTOKINE_CYTOKINE_RECEPTOR_INTERACTION	265	MODULE_53	403	15	0.0566038
GOBP_VASCULAR_PROCESS_IN_CIRCULATORY_SYSTEM	263	MODULE_53	403	8	0.0304183
GOBP_NEURON_PROJECTION_GUIDANCE	235	MODULE_53	403	6	0.0255319
HALLMARK_ESTROGEN_RESPONSE_LATE	200	MODULE_53	403	10	0.05
GOBP_RESPONSE_TO_XENOBIOTIC_STIMULUS	411	MODULE_53	403	27	0.0669975
GOBP_CELL_FATE_COMMITMENT	266	MODULE_53	403	7	0.0263158
GOBP_FEEDING_BEHAVIOR	107	MODULE_53	403	4	0.0373832
MODULE_44	325	MODULE_53	403	88	0.270769
GOBP_GLAND_DEVELOPMENT	432	MODULE_53	403	18	0.044665
GOBP_MUSCLE_TISSUE_DEVELOPMENT	405	MODULE_53	403	13	0.0322581
MODULE_324	133	MODULE_53	403	10	0.075188
GOBP_ANATOMICAL_STRUCTURE_HOMEOSTASIS	319	MODULE_53	403	8	0.0250784
GOBP_MYELOID_LEUKOCYTE_MIGRATION	230	MODULE_53	403	20	0.0869565
GOBP_DEVELOPMENTAL_MATURATION	294	MODULE_53	403	12	0.0408163
GOBP_RESPONSE_TO_MECHANICAL_STIMULUS	201	MODULE_53	403	13	0.0646766
GOBP_ADENYLATE_CYCLASE_ACTIVATING_G_PROTEIN_COUPLED_RECEPTOR_SIGNALING_PATHWAY	155	MODULE_53	403	5	0.0322581
GOBP_AUTONOMIC_NERVOUS_SYSTEM_DEVELOPMENT	48	MODULE_53	403	4	0.0833333
GOBP_POSITIVE_REGULATION_OF_MAPK_CASCADE	492	MODULE_53	403	16	0.0397022
GOBP_REGULATION_OF_NERVOUS_SYSTEM_DEVELOPMENT	439	MODULE_53	403	17	0.0421836
GOBP_REGULATION_OF_BLOOD_PRESSURE	183	MODULE_53	403	4	0.0218579
GOBP_COLUMNAR_CUBOIDAL_EPITHELIAL_CELL_DIFFERENTIATION	92	MODULE_53	403	6	0.0652174
GOBP_UROGENITAL_SYSTEM_DEVELOPMENT	353	MODULE_53	403	16	0.0453258
MODULE_234	54	MODULE_53	403	3	0.0555556
GOBP_SENSORY_SYSTEM_DEVELOPMENT	388	MODULE_53	403	13	0.0335052
GOBP_RESPONSE_TO_PEPTIDE	494	MODULE_53	403	13	0.0322581
GOBP_REGULATION_OF_BODY_FLUID_LEVELS	385	MODULE_53	403	14	0.0363636
GOBP_COGNITION	306	MODULE_53	403	7	0.0228758
GOBP_RESPONSE_TO_ESTRADIOL	123	MODULE_53	403	12	0.097561
GOBP_OVULATION_CYCLE	71	MODULE_53	403	8	0.112676
GOBP_RESPONSE_TO_CORTICOSTEROID	157	MODULE_53	403	14	0.089172
GOBP_SECOND_MESSENGER_MEDIATED_SIGNALING	302	MODULE_53	403	11	0.0364238
GOBP_POSITIVE_REGULATION_OF_EPITHELIAL_CELL_PROLIFERATION	209	MODULE_53	403	5	0.0239234
MODULE_357	80	MODULE_53	403	3	0.0375
GOBP_RESPONSE_TO_ALCOHOL	236	MODULE_53	403	13	0.0550847
MODULE_53	403	MODULE_57	56	24	0.428571
GOBP_POSITIVE_REGULATION_OF_LIPID_METABOLIC_PROCESS	153	MODULE_53	403	4	0.0261438
GOBP_SENSORY_PERCEPTION_OF_PAIN	99	MODULE_53	403	4	0.040404
GOBP_ODONTOGENESIS	130	MODULE_53	403	8	0.0615385
GOBP_REGULATION_OF_NEURON_DIFFERENTIATION	192	MODULE_53	403	3	0.015625
GOBP_RESPIRATORY_SYSTEM_DEVELOPMENT	203	MODULE_53	403	9	0.044335
GOBP_POSITIVE_REGULATION_OF_CELL_ADHESION	446	MODULE_53	403	26	0.0645161
GOBP_MULTICELLULAR_ORGANISMAL_RESPONSE_TO_STRESS	74	MODULE_53	403	2	0.027027
MODULE_53	403	REACTOME_G_ALPHA_S_SIGNALLING_EVENTS	144	2	0.0138889
GOBP_GLIOGENESIS	291	MODULE_53	403	19	0.0652921
GOBP_NEURON_MIGRATION	164	MODULE_53	403	5	0.0304878
GOBP_REGULATION_OF_ACTIN_FILAMENT_BASED_PROCESS	392	MODULE_53	403	16	0.0408163
GOBP_CELL_SUBSTRATE_ADHESION	365	MODULE_53	403	15	0.0410959
GOBP_MESENCHYME_DEVELOPMENT	302	MODULE_53	403	10	0.0331126
GOBP_RESPONSE_TO_RETINOIC_ACID	109	MODULE_53	403	8	0.0733945
GOBP_RESPONSE_TO_METAL_ION	350	MODULE_53	403	14	0.04
GOBP_RESPONSE_TO_MOLECULE_OF_BACTERIAL_ORIGIN	354	MODULE_53	403	16	0.0451977
GOBP_REGULATION_OF_REPRODUCTIVE_PROCESS	178	MODULE_53	403	8	0.0449438
GOBP_REGENERATION	188	MODULE_53	403	14	0.0744681
GOBP_CELL_JUNCTION_ASSEMBLY	421	MODULE_53	403	10	0.0248139
GOBP_SYNAPSE_ORGANIZATION	418	MODULE_53	403	10	0.0248139
GOBP_HINDBRAIN_DEVELOPMENT	150	MODULE_53	403	9	0.06
HALLMARK_HYPOXIA	200	MODULE_53	403	12	0.06
MODULE_197	174	MODULE_53	403	42	0.241379
GOBP_REGULATION_OF_ANIMAL_ORGAN_MORPHOGENESIS	129	MODULE_53	403	4	0.0310078
GOBP_NEUROMUSCULAR_PROCESS	152	MODULE_53	403	6	0.0394737
GOBP_NEGATIVE_REGULATION_OF_NEURON_DEATH	209	MODULE_53	403	14	0.0669856
HALLMARK_KRAS_SIGNALING_UP	200	MODULE_53	403	20	0.1
GOBP_RESPONSE_TO_EXTRACELLULAR_STIMULUS	479	MODULE_53	403	20	0.0496278
MODULE_53	403	REACTOME_CONSTITUTIVE_SIGNALING_BY_ABERRANT_PI3K_IN_CANCER	78	3	0.0384615
GOBP_TEMPERATURE_HOMEOSTASIS	177	MODULE_53	403	7	0.039548
GOBP_REGULATION_OF_LIPASE_ACTIVITY	92	MODULE_53	403	6	0.0652174
MODULE_53	403	REACTOME_L1CAM_INTERACTIONS	121	5	0.0413223
KEGG_CALCIUM_SIGNALING_PATHWAY	178	MODULE_53	403	4	0.0224719
GOBP_NERVE_DEVELOPMENT	81	MODULE_53	403	2	0.0246914
GOBP_OSSIFICATION	419	MODULE_53	403	17	0.0421836
GOBP_STEROID_CATABOLIC_PROCESS	27	MODULE_53	403	0	0
GOBP_REGULATION_OF_DEVELOPMENTAL_GROWTH	329	MODULE_53	403	8	0.0243161
GOBP_POSITIVE_REGULATION_OF_CELL_DIVISION	89	MODULE_53	403	3	0.0337079
GOBP_RESPONSE_TO_CAMP	89	MODULE_53	403	8	0.0898876
GOBP_RESPONSE_TO_FIBROBLAST_GROWTH_FACTOR	119	MODULE_53	403	4	0.0336134
HALLMARK_ANGIOGENESIS	36	MODULE_53	403	2	0.0555556
MODULE_53	403	REACTOME_FACTORS_INVOLVED_IN_MEGAKARYOCYTE_DEVELOPMENT_AND_PLATELET_PRODUCTION	170	8	0.0470588
GOBP_MULTI_MULTICELLULAR_ORGANISM_PROCESS	213	MODULE_53	403	12	0.056338
HALLMARK_APICAL_JUNCTION	200	MODULE_53	403	13	0.065
GOBP_REGULATION_OF_VASCULATURE_DEVELOPMENT	353	MODULE_53	403	6	0.0169972
GOBP_POSITIVE_REGULATION_OF_PROTEIN_KINASE_B_SIGNALING	119	MODULE_53	403	3	0.0252101
MODULE_53	403	REACTOME_CELL_CELL_COMMUNICATION	130	4	0.0307692
GOBP_RESPONSE_TO_ESTROGEN	68	MODULE_53	403	4	0.0588235
GOBP_PHOSPHATIDYLINOSITOL_3_KINASE_SIGNALING	144	MODULE_53	403	5	0.0347222
MODULE_53	403	REACTOME_FOXO_MEDIATED_TRANSCRIPTION_OF_OXIDATIVE_STRESS_METABOLIC_AND_NEURONAL_GENES	30	0	0
MODULE_53	403	REACTOME_INTERLEUKIN_4_AND_INTERLEUKIN_13_SIGNALING	111	12	0.108108
GOBP_AMEBOIDAL_TYPE_CELL_MIGRATION	482	MODULE_53	403	17	0.0421836
GOBP_REGULATION_OF_G_PROTEIN_COUPLED_RECEPTOR_SIGNALING_PATHWAY	139	MODULE_53	403	7	0.0503597
GOBP_REGULATION_OF_CELLULAR_RESPONSE_TO_GROWTH_FACTOR_STIMULUS	315	MODULE_53	403	5	0.015873
GOBP_REGULATION_OF_BEHAVIOR	70	MODULE_53	403	3	0.0428571
MODULE_404	26	MODULE_53	403	2	0.0769231
GOBP_REGULATION_OF_INFLAMMATORY_RESPONSE	397	MODULE_53	403	21	0.0528967
GOBP_RENAL_SYSTEM_PROCESS	114	MODULE_53	403	1	0.00877193
GOBP_RESPONSE_TO_ACTIVITY	65	MODULE_53	403	5	0.0769231
MODULE_439	21	MODULE_53	403	8	0.380952
GOBP_EPIDERMIS_DEVELOPMENT	335	MODULE_53	403	10	0.0298507
MODULE_220	333	REACTOME_CLASS_A_1_RHODOPSIN_LIKE_RECEPTORS	331	15	0.0453172
MODULE_112	260	MODULE_220	333	47	0.180769
MODULE_220	333	MODULE_75	398	54	0.162162
GOBP_REGULATION_OF_HORMONE_LEVELS	499	MODULE_220	333	19	0.0570571
MODULE_220	333	REACTOME_FORMATION_OF_THE_BETA_CATENIN_TCF_TRANSACTIVATING_COMPLEX	90	1	0.0111111
GOBP_REGULATION_OF_MEMBRANE_POTENTIAL	425	MODULE_220	333	20	0.0600601
GOBP_REGULATION_OF_CYTOSOLIC_CALCIUM_ION_CONCENTRATION	352	MODULE_220	333	17	0.0510511
MODULE_220	333	MODULE_38	463	53	0.159159
MODULE_220	333	MODULE_47	225	34	0.151111
GOBP_FOREBRAIN_DEVELOPMENT	377	MODULE_220	333	31	0.0930931
MODULE_220	333	MODULE_63	211	36	0.170616
GOBP_MUSCLE_CONTRACTION	349	MODULE_220	333	26	0.0780781
MODULE_104	352	MODULE_220	333	46	0.138138
HALLMARK_G2M_CHECKPOINT	200	MODULE_220	333	3	0.015
GOBP_REGULATION_OF_CATION_TRANSMEMBRANE_TRANSPORT	353	MODULE_220	333	13	0.039039
GOBP_REGULATION_OF_TRANS_SYNAPTIC_SIGNALING	429	MODULE_220	333	24	0.0720721
MODULE_220	333	MODULE_60	422	39	0.117117
KEGG_CYTOKINE_CYTOKINE_RECEPTOR_INTERACTION	265	MODULE_220	333	26	0.0981132
GOBP_VASCULAR_PROCESS_IN_CIRCULATORY_SYSTEM	263	MODULE_220	333	13	0.0494297
GOBP_NEURON_PROJECTION_GUIDANCE	235	MODULE_220	333	45	0.191489
HALLMARK_ESTROGEN_RESPONSE_LATE	200	MODULE_220	333	8	0.04
GOBP_RESPONSE_TO_XENOBIOTIC_STIMULUS	411	MODULE_220	333	11	0.033033
GOBP_CELL_FATE_COMMITMENT	266	MODULE_220	333	34	0.12782
GOBP_FEEDING_BEHAVIOR	107	MODULE_220	333	4	0.0373832
MODULE_220	333	MODULE_44	325	23	0.0707692
GOBP_GLAND_DEVELOPMENT	432	MODULE_220	333	49	0.147147
GOBP_MUSCLE_TISSUE_DEVELOPMENT	405	MODULE_220	333	41	0.123123
MODULE_220	333	MODULE_324	133	9	0.0676692
GOBP_ANATOMICAL_STRUCTURE_HOMEOSTASIS	319	MODULE_220	333	14	0.0438871
GOBP_MYELOID_LEUKOCYTE_MIGRATION	230	MODULE_220	333	17	0.073913
GOBP_DEVELOPMENTAL_MATURATION	294	MODULE_220	333	18	0.0612245
GOBP_RESPONSE_TO_MECHANICAL_STIMULUS	201	MODULE_220	333	13	0.0646766
GOBP_ADENYLATE_CYCLASE_ACTIVATING_G_PROTEIN_COUPLED_RECEPTOR_SIGNALING_PATHWAY	155	MODULE_220	333	3	0.0193548
GOBP_AUTONOMIC_NERVOUS_SYSTEM_DEVELOPMENT	48	MODULE_220	333	15	0.3125
GOBP_POSITIVE_REGULATION_OF_MAPK_CASCADE	492	MODULE_220	333	41	0.123123
GOBP_REGULATION_OF_NERVOUS_SYSTEM_DEVELOPMENT	439	MODULE_220	333	40	0.12012
GOBP_REGULATION_OF_BLOOD_PRESSURE	183	MODULE_220	333	10	0.0546448
GOBP_COLUMNAR_CUBOIDAL_EPITHELIAL_CELL_DIFFERENTIATION	92	MODULE_220	333	8	0.0869565
GOBP_UROGENITAL_SYSTEM_DEVELOPMENT	353	MODULE_220	333	38	0.114114
MODULE_220	333	MODULE_234	54	20	0.37037
GOBP_SENSORY_SYSTEM_DEVELOPMENT	388	MODULE_220	333	31	0.0930931
GOBP_RESPONSE_TO_PEPTIDE	494	MODULE_220	333	21	0.0630631
GOBP_REGULATION_OF_BODY_FLUID_LEVELS	385	MODULE_220	333	18	0.0540541
GOBP_COGNITION	306	MODULE_220	333	20	0.0653595
GOBP_RESPONSE_TO_ESTRADIOL	123	MODULE_220	333	8	0.0650407
GOBP_OVULATION_CYCLE	71	MODULE_220	333	8	0.112676
GOBP_RESPONSE_TO_CORTICOSTEROID	157	MODULE_220	333	11	0.0700637
GOBP_SECOND_MESSENGER_MEDIATED_SIGNALING	302	MODULE_220	333	12	0.0397351
GOBP_POSITIVE_REGULATION_OF_EPITHELIAL_CELL_PROLIFERATION	209	MODULE_220	333	21	0.100478
MODULE_220	333	MODULE_357	80	16	0.2
GOBP_RESPONSE_TO_ALCOHOL	236	MODULE_220	333	8	0.0338983
MODULE_220	333	MODULE_57	56	0	0
GOBP_POSITIVE_REGULATION_OF_LIPID_METABOLIC_PROCESS	153	MODULE_220	333	10	0.0653595
GOBP_SENSORY_PERCEPTION_OF_PAIN	99	MODULE_220	333	8	0.0808081
GOBP_ODONTOGENESIS	130	MODULE_220	333	13	0.1
GOBP_REGULATION_OF_NEURON_DIFFERENTIATION	192	MODULE_220	333	16	0.0833333
GOBP_RESPIRATORY_SYSTEM_DEVELOPMENT	203	MODULE_220	333	25	0.123153
GOBP_POSITIVE_REGULATION_OF_CELL_ADHESION	446	MODULE_220	333	22	0.0660661
GOBP_MULTICELLULAR_ORGANISMAL_RESPONSE_TO_STRESS	74	MODULE_220	333	7	0.0945946
MODULE_220	333	REACTOME_G_ALPHA_S_SIGNALLING_EVENTS	144	1	0.00694444
GOBP_GLIOGENESIS	291	MODULE_220	333	29	0.0996564
GOBP_NEURON_MIGRATION	164	MODULE_220	333	15	0.0914634
GOBP_REGULATION_OF_ACTIN_FILAMENT_BASED_PROCESS	392	MODULE_220	333	20	0.0600601
GOBP_CELL_SUBSTRATE_ADHESION	365	MODULE_220	333	25	0.0750751
GOBP_MESENCHYME_DEVELOPMENT	302	MODULE_220	333	41	0.135762
GOBP_RESPONSE_TO_RETINOIC_ACID	109	MODULE_220	333	12	0.110092
GOBP_RESPONSE_TO_METAL_ION	350	MODULE_220	333	12	0.036036
GOBP_RESPONSE_TO_MOLECULE_OF_BACTERIAL_ORIGIN	354	MODULE_220	333	12	0.036036
GOBP_REGULATION_OF_REPRODUCTIVE_PROCESS	178	MODULE_220	333	17	0.0955056
GOBP_REGENERATION	188	MODULE_220	333	16	0.0851064
GOBP_CELL_JUNCTION_ASSEMBLY	421	MODULE_220	333	31	0.0930931
GOBP_SYNAPSE_ORGANIZATION	418	MODULE_220	333	32	0.0960961
GOBP_HINDBRAIN_DEVELOPMENT	150	MODULE_220	333	13	0.0866667
HALLMARK_HYPOXIA	200	MODULE_220	333	7	0.035
MODULE_197	174	MODULE_220	333	19	0.109195
GOBP_REGULATION_OF_ANIMAL_ORGAN_MORPHOGENESIS	129	MODULE_220	333	22	0.170543
GOBP_NEUROMUSCULAR_PROCESS	152	MODULE_220	333	11	0.0723684
GOBP_NEGATIVE_REGULATION_OF_NEURON_DEATH	209	MODULE_220	333	18	0.0861244
HALLMARK_KRAS_SIGNALING_UP	200	MODULE_220	333	17	0.085
GOBP_RESPONSE_TO_EXTRACELLULAR_STIMULUS	479	MODULE_220	333	10	0.03003
MODULE_220	333	REACTOME_CONSTITUTIVE_SIGNALING_BY_ABERRANT_PI3K_IN_CANCER	78	13	0.166667
GOBP_TEMPERATURE_HOMEOSTASIS	177	MODULE_220	333	9	0.0508475
GOBP_REGULATION_OF_LIPASE_ACTIVITY	92	MODULE_220	333	5	0.0543478
MODULE_220	333	REACTOME_L1CAM_INTERACTIONS	121	7	0.0578512
KEGG_CALCIUM_SIGNALING_PATHWAY	178	MODULE_220	333	8	0.0449438
GOBP_NERVE_DEVELOPMENT	81	MODULE_220	333	21	0.259259
GOBP_OSSIFICATION	419	MODULE_220	333	43	0.129129
GOBP_STEROID_CATABOLIC_PROCESS	27	MODULE_220	333	1	0.037037
GOBP_REGULATION_OF_DEVELOPMENTAL_GROWTH	329	MODULE_220	333	31	0.0942249
GOBP_POSITIVE_REGULATION_OF_CELL_DIVISION	89	MODULE_220	333	9	0.101124
GOBP_RESPONSE_TO_CAMP	89	MODULE_220	333	5	0.0561798
GOBP_RESPONSE_TO_FIBROBLAST_GROWTH_FACTOR	119	MODULE_220	333	12	0.10084
HALLMARK_ANGIOGENESIS	36	MODULE_220	333	5	0.138889
MODULE_220	333	REACTOME_FACTORS_INVOLVED_IN_MEGAKARYOCYTE_DEVELOPMENT_AND_PLATELET_PRODUCTION	170	1	0.00588235
GOBP_MULTI_MULTICELLULAR_ORGANISM_PROCESS	213	MODULE_220	333	9	0.0422535
HALLMARK_APICAL_JUNCTION	200	MODULE_220	333	12	0.06
GOBP_REGULATION_OF_VASCULATURE_DEVELOPMENT	353	MODULE_220	333	26	0.0780781
GOBP_POSITIVE_REGULATION_OF_PROTEIN_KINASE_B_SIGNALING	119	MODULE_220	333	9	0.0756303
MODULE_220	333	REACTOME_CELL_CELL_COMMUNICATION	130	6	0.0461538
GOBP_RESPONSE_TO_ESTROGEN	68	MODULE_220	333	4	0.0588235
GOBP_PHOSPHATIDYLINOSITOL_3_KINASE_SIGNALING	144	MODULE_220	333	19	0.131944
MODULE_220	333	REACTOME_FOXO_MEDIATED_TRANSCRIPTION_OF_OXIDATIVE_STRESS_METABOLIC_AND_NEURONAL_GENES	30	0	0
MODULE_220	333	REACTOME_INTERLEUKIN_4_AND_INTERLEUKIN_13_SIGNALING	111	7	0.0630631
GOBP_AMEBOIDAL_TYPE_CELL_MIGRATION	482	MODULE_220	333	45	0.135135
GOBP_REGULATION_OF_G_PROTEIN_COUPLED_RECEPTOR_SIGNALING_PATHWAY	139	MODULE_220	333	1	0.00719424
GOBP_REGULATION_OF_CELLULAR_RESPONSE_TO_GROWTH_FACTOR_STIMULUS	315	MODULE_220	333	12	0.0380952
GOBP_REGULATION_OF_BEHAVIOR	70	MODULE_220	333	8	0.114286
MODULE_220	333	MODULE_404	26	3	0.115385
GOBP_REGULATION_OF_INFLAMMATORY_RESPONSE	397	MODULE_220	333	13	0.039039
GOBP_RENAL_SYSTEM_PROCESS	114	MODULE_220	333	6	0.0526316
GOBP_RESPONSE_TO_ACTIVITY	65	MODULE_220	333	4	0.0615385
MODULE_220	333	MODULE_439	21	2	0.0952381
GOBP_EPIDERMIS_DEVELOPMENT	335	MODULE_220	333	40	0.12012
MODULE_112	260	REACTOME_CLASS_A_1_RHODOPSIN_LIKE_RECEPTORS	331	15	0.0576923
MODULE_75	398	REACTOME_CLASS_A_1_RHODOPSIN_LIKE_RECEPTORS	331	53	0.160121
GOBP_REGULATION_OF_HORMONE_LEVELS	499	REACTOME_CLASS_A_1_RHODOPSIN_LIKE_RECEPTORS	331	43	0.129909
REACTOME_CLASS_A_1_RHODOPSIN_LIKE_RECEPTORS	331	REACTOME_FORMATION_OF_THE_BETA_CATENIN_TCF_TRANSACTIVATING_COMPLEX	90	0	0
GOBP_REGULATION_OF_MEMBRANE_POTENTIAL	425	REACTOME_CLASS_A_1_RHODOPSIN_LIKE_RECEPTORS	331	26	0.0785498
GOBP_REGULATION_OF_CYTOSOLIC_CALCIUM_ION_CONCENTRATION	352	REACTOME_CLASS_A_1_RHODOPSIN_LIKE_RECEPTORS	331	122	0.36858
MODULE_38	463	REACTOME_CLASS_A_1_RHODOPSIN_LIKE_RECEPTORS	331	9	0.0271903
MODULE_47	225	REACTOME_CLASS_A_1_RHODOPSIN_LIKE_RECEPTORS	331	6	0.0266667
GOBP_FOREBRAIN_DEVELOPMENT	377	REACTOME_CLASS_A_1_RHODOPSIN_LIKE_RECEPTORS	331	17	0.0513595
MODULE_63	211	REACTOME_CLASS_A_1_RHODOPSIN_LIKE_RECEPTORS	331	7	0.0331754
GOBP_MUSCLE_CONTRACTION	349	REACTOME_CLASS_A_1_RHODOPSIN_LIKE_RECEPTORS	331	44	0.132931
MODULE_104	352	REACTOME_CLASS_A_1_RHODOPSIN_LIKE_RECEPTORS	331	18	0.0543807
HALLMARK_G2M_CHECKPOINT	200	REACTOME_CLASS_A_1_RHODOPSIN_LIKE_RECEPTORS	331	0	0
GOBP_REGULATION_OF_CATION_TRANSMEMBRANE_TRANSPORT	353	REACTOME_CLASS_A_1_RHODOPSIN_LIKE_RECEPTORS	331	35	0.10574
GOBP_REGULATION_OF_TRANS_SYNAPTIC_SIGNALING	429	REACTOME_CLASS_A_1_RHODOPSIN_LIKE_RECEPTORS	331	38	0.114804
MODULE_60	422	REACTOME_CLASS_A_1_RHODOPSIN_LIKE_RECEPTORS	331	13	0.0392749
KEGG_CYTOKINE_CYTOKINE_RECEPTOR_INTERACTION	265	REACTOME_CLASS_A_1_RHODOPSIN_LIKE_RECEPTORS	331	55	0.207547
GOBP_VASCULAR_PROCESS_IN_CIRCULATORY_SYSTEM	263	REACTOME_CLASS_A_1_RHODOPSIN_LIKE_RECEPTORS	331	54	0.205323
GOBP_NEURON_PROJECTION_GUIDANCE	235	REACTOME_CLASS_A_1_RHODOPSIN_LIKE_RECEPTORS	331	6	0.0255319
HALLMARK_ESTROGEN_RESPONSE_LATE	200	REACTOME_CLASS_A_1_RHODOPSIN_LIKE_RECEPTORS	331	7	0.035
GOBP_RESPONSE_TO_XENOBIOTIC_STIMULUS	411	REACTOME_CLASS_A_1_RHODOPSIN_LIKE_RECEPTORS	331	14	0.0422961
GOBP_CELL_FATE_COMMITMENT	266	REACTOME_CLASS_A_1_RHODOPSIN_LIKE_RECEPTORS	331	2	0.0075188
GOBP_FEEDING_BEHAVIOR	107	REACTOME_CLASS_A_1_RHODOPSIN_LIKE_RECEPTORS	331	49	0.457944
MODULE_44	325	REACTOME_CLASS_A_1_RHODOPSIN_LIKE_RECEPTORS	331	5	0.0153846
GOBP_GLAND_DEVELOPMENT	432	REACTOME_CLASS_A_1_RHODOPSIN_LIKE_RECEPTORS	331	11	0.0332326
GOBP_MUSCLE_TISSUE_DEVELOPMENT	405	REACTOME_CLASS_A_1_RHODOPSIN_LIKE_RECEPTORS	331	8	0.0241692
MODULE_324	133	REACTOME_CLASS_A_1_RHODOPSIN_LIKE_RECEPTORS	331	1	0.0075188
GOBP_ANATOMICAL_STRUCTURE_HOMEOSTASIS	319	REACTOME_CLASS_A_1_RHODOPSIN_LIKE_RECEPTORS	331	15	0.0470219
GOBP_MYELOID_LEUKOCYTE_MIGRATION	230	REACTOME_CLASS_A_1_RHODOPSIN_LIKE_RECEPTORS	331	55	0.23913
GOBP_DEVELOPMENTAL_MATURATION	294	REACTOME_CLASS_A_1_RHODOPSIN_LIKE_RECEPTORS	331	13	0.0442177
GOBP_RESPONSE_TO_MECHANICAL_STIMULUS	201	REACTOME_CLASS_A_1_RHODOPSIN_LIKE_RECEPTORS	331	11	0.0547264
GOBP_ADENYLATE_CYCLASE_ACTIVATING_G_PROTEIN_COUPLED_RECEPTOR_SIGNALING_PATHWAY	155	REACTOME_CLASS_A_1_RHODOPSIN_LIKE_RECEPTORS	331	57	0.367742
GOBP_AUTONOMIC_NERVOUS_SYSTEM_DEVELOPMENT	48	REACTOME_CLASS_A_1_RHODOPSIN_LIKE_RECEPTORS	331	4	0.0833333
GOBP_POSITIVE_REGULATION_OF_MAPK_CASCADE	492	REACTOME_CLASS_A_1_RHODOPSIN_LIKE_RECEPTORS	331	69	0.208459
GOBP_REGULATION_OF_NERVOUS_SYSTEM_DEVELOPMENT	439	REACTOME_CLASS_A_1_RHODOPSIN_LIKE_RECEPTORS	331	15	0.0453172
GOBP_REGULATION_OF_BLOOD_PRESSURE	183	REACTOME_CLASS_A_1_RHODOPSIN_LIKE_RECEPTORS	331	50	0.273224
GOBP_COLUMNAR_CUBOIDAL_EPITHELIAL_CELL_DIFFERENTIATION	92	REACTOME_CLASS_A_1_RHODOPSIN_LIKE_RECEPTORS	331	2	0.0217391
GOBP_UROGENITAL_SYSTEM_DEVELOPMENT	353	REACTOME_CLASS_A_1_RHODOPSIN_LIKE_RECEPTORS	331	8	0.0241692
MODULE_234	54	REACTOME_CLASS_A_1_RHODOPSIN_LIKE_RECEPTORS	331	0	0
GOBP_SENSORY_SYSTEM_DEVELOPMENT	388	REACTOME_CLASS_A_1_RHODOPSIN_LIKE_RECEPTORS	331	7	0.021148
GOBP_RESPONSE_TO_PEPTIDE	494	REACTOME_CLASS_A_1_RHODOPSIN_LIKE_RECEPTORS	331	26	0.0785498
GOBP_REGULATION_OF_BODY_FLUID_LEVELS	385	REACTOME_CLASS_A_1_RHODOPSIN_LIKE_RECEPTORS	331	31	0.0936556
GOBP_COGNITION	306	REACTOME_CLASS_A_1_RHODOPSIN_LIKE_RECEPTORS	331	28	0.0915033
GOBP_RESPONSE_TO_ESTRADIOL	123	REACTOME_CLASS_A_1_RHODOPSIN_LIKE_RECEPTORS	331	15	0.121951
GOBP_OVULATION_CYCLE	71	REACTOME_CLASS_A_1_RHODOPSIN_LIKE_RECEPTORS	331	10	0.140845
GOBP_RESPONSE_TO_CORTICOSTEROID	157	REACTOME_CLASS_A_1_RHODOPSIN_LIKE_RECEPTORS	331	12	0.0764331
GOBP_SECOND_MESSENGER_MEDIATED_SIGNALING	302	REACTOME_CLASS_A_1_RHODOPSIN_LIKE_RECEPTORS	331	57	0.188742
GOBP_POSITIVE_REGULATION_OF_EPITHELIAL_CELL_PROLIFERATION	209	REACTOME_CLASS_A_1_RHODOPSIN_LIKE_RECEPTORS	331	13	0.062201
MODULE_357	80	REACTOME_CLASS_A_1_RHODOPSIN_LIKE_RECEPTORS	331	4	0.05
GOBP_RESPONSE_TO_ALCOHOL	236	REACTOME_CLASS_A_1_RHODOPSIN_LIKE_RECEPTORS	331	25	0.105932
MODULE_57	56	REACTOME_CLASS_A_1_RHODOPSIN_LIKE_RECEPTORS	331	0	0
GOBP_POSITIVE_REGULATION_OF_LIPID_METABOLIC_PROCESS	153	REACTOME_CLASS_A_1_RHODOPSIN_LIKE_RECEPTORS	331	18	0.117647
GOBP_SENSORY_PERCEPTION_OF_PAIN	99	REACTOME_CLASS_A_1_RHODOPSIN_LIKE_RECEPTORS	331	28	0.282828
GOBP_ODONTOGENESIS	130	REACTOME_CLASS_A_1_RHODOPSIN_LIKE_RECEPTORS	331	1	0.00769231
GOBP_REGULATION_OF_NEURON_DIFFERENTIATION	192	REACTOME_CLASS_A_1_RHODOPSIN_LIKE_RECEPTORS	331	7	0.0364583
GOBP_RESPIRATORY_SYSTEM_DEVELOPMENT	203	REACTOME_CLASS_A_1_RHODOPSIN_LIKE_RECEPTORS	331	2	0.00985222
GOBP_POSITIVE_REGULATION_OF_CELL_ADHESION	446	REACTOME_CLASS_A_1_RHODOPSIN_LIKE_RECEPTORS	331	17	0.0513595
GOBP_MULTICELLULAR_ORGANISMAL_RESPONSE_TO_STRESS	74	REACTOME_CLASS_A_1_RHODOPSIN_LIKE_RECEPTORS	331	12	0.162162
REACTOME_CLASS_A_1_RHODOPSIN_LIKE_RECEPTORS	331	REACTOME_G_ALPHA_S_SIGNALLING_EVENTS	144	49	0.340278
GOBP_GLIOGENESIS	291	REACTOME_CLASS_A_1_RHODOPSIN_LIKE_RECEPTORS	331	20	0.0687285
GOBP_NEURON_MIGRATION	164	REACTOME_CLASS_A_1_RHODOPSIN_LIKE_RECEPTORS	331	9	0.054878
GOBP_REGULATION_OF_ACTIN_FILAMENT_BASED_PROCESS	392	REACTOME_CLASS_A_1_RHODOPSIN_LIKE_RECEPTORS	331	14	0.0422961
GOBP_CELL_SUBSTRATE_ADHESION	365	REACTOME_CLASS_A_1_RHODOPSIN_LIKE_RECEPTORS	331	6	0.0181269
GOBP_MESENCHYME_DEVELOPMENT	302	REACTOME_CLASS_A_1_RHODOPSIN_LIKE_RECEPTORS	331	6	0.0198675
GOBP_RESPONSE_TO_RETINOIC_ACID	109	REACTOME_CLASS_A_1_RHODOPSIN_LIKE_RECEPTORS	331	1	0.00917431
GOBP_RESPONSE_TO_METAL_ION	350	REACTOME_CLASS_A_1_RHODOPSIN_LIKE_RECEPTORS	331	6	0.0181269
GOBP_RESPONSE_TO_MOLECULE_OF_BACTERIAL_ORIGIN	354	REACTOME_CLASS_A_1_RHODOPSIN_LIKE_RECEPTORS	331	38	0.114804
GOBP_REGULATION_OF_REPRODUCTIVE_PROCESS	178	REACTOME_CLASS_A_1_RHODOPSIN_LIKE_RECEPTORS	331	12	0.0674157
GOBP_REGENERATION	188	REACTOME_CLASS_A_1_RHODOPSIN_LIKE_RECEPTORS	331	2	0.0106383
GOBP_CELL_JUNCTION_ASSEMBLY	421	REACTOME_CLASS_A_1_RHODOPSIN_LIKE_RECEPTORS	331	10	0.0302115
GOBP_SYNAPSE_ORGANIZATION	418	REACTOME_CLASS_A_1_RHODOPSIN_LIKE_RECEPTORS	331	12	0.0362538
GOBP_HINDBRAIN_DEVELOPMENT	150	REACTOME_CLASS_A_1_RHODOPSIN_LIKE_RECEPTORS	331	4	0.0266667
HALLMARK_HYPOXIA	200	REACTOME_CLASS_A_1_RHODOPSIN_LIKE_RECEPTORS	331	5	0.025
MODULE_197	174	REACTOME_CLASS_A_1_RHODOPSIN_LIKE_RECEPTORS	331	6	0.0344828
GOBP_REGULATION_OF_ANIMAL_ORGAN_MORPHOGENESIS	129	REACTOME_CLASS_A_1_RHODOPSIN_LIKE_RECEPTORS	331	3	0.0232558
GOBP_NEUROMUSCULAR_PROCESS	152	REACTOME_CLASS_A_1_RHODOPSIN_LIKE_RECEPTORS	331	7	0.0460526
GOBP_NEGATIVE_REGULATION_OF_NEURON_DEATH	209	REACTOME_CLASS_A_1_RHODOPSIN_LIKE_RECEPTORS	331	7	0.0334928
HALLMARK_KRAS_SIGNALING_UP	200	REACTOME_CLASS_A_1_RHODOPSIN_LIKE_RECEPTORS	331	7	0.035
GOBP_RESPONSE_TO_EXTRACELLULAR_STIMULUS	479	REACTOME_CLASS_A_1_RHODOPSIN_LIKE_RECEPTORS	331	26	0.0785498
REACTOME_CLASS_A_1_RHODOPSIN_LIKE_RECEPTORS	331	REACTOME_CONSTITUTIVE_SIGNALING_BY_ABERRANT_PI3K_IN_CANCER	78	0	0
GOBP_TEMPERATURE_HOMEOSTASIS	177	REACTOME_CLASS_A_1_RHODOPSIN_LIKE_RECEPTORS	331	23	0.129944
GOBP_REGULATION_OF_LIPASE_ACTIVITY	92	REACTOME_CLASS_A_1_RHODOPSIN_LIKE_RECEPTORS	331	20	0.217391
REACTOME_CLASS_A_1_RHODOPSIN_LIKE_RECEPTORS	331	REACTOME_L1CAM_INTERACTIONS	121	0	0
KEGG_CALCIUM_SIGNALING_PATHWAY	178	REACTOME_CLASS_A_1_RHODOPSIN_LIKE_RECEPTORS	331	49	0.275281
GOBP_NERVE_DEVELOPMENT	81	REACTOME_CLASS_A_1_RHODOPSIN_LIKE_RECEPTORS	331	4	0.0493827
GOBP_OSSIFICATION	419	REACTOME_CLASS_A_1_RHODOPSIN_LIKE_RECEPTORS	331	9	0.0271903
GOBP_STEROID_CATABOLIC_PROCESS	27	REACTOME_CLASS_A_1_RHODOPSIN_LIKE_RECEPTORS	331	0	0
GOBP_REGULATION_OF_DEVELOPMENTAL_GROWTH	329	REACTOME_CLASS_A_1_RHODOPSIN_LIKE_RECEPTORS	331	13	0.0395137
GOBP_POSITIVE_REGULATION_OF_CELL_DIVISION	89	REACTOME_CLASS_A_1_RHODOPSIN_LIKE_RECEPTORS	331	10	0.11236
GOBP_RESPONSE_TO_CAMP	89	REACTOME_CLASS_A_1_RHODOPSIN_LIKE_RECEPTORS	331	4	0.0449438
GOBP_RESPONSE_TO_FIBROBLAST_GROWTH_FACTOR	119	REACTOME_CLASS_A_1_RHODOPSIN_LIKE_RECEPTORS	331	5	0.0420168
HALLMARK_ANGIOGENESIS	36	REACTOME_CLASS_A_1_RHODOPSIN_LIKE_RECEPTORS	331	3	0.0833333
REACTOME_CLASS_A_1_RHODOPSIN_LIKE_RECEPTORS	331	REACTOME_FACTORS_INVOLVED_IN_MEGAKARYOCYTE_DEVELOPMENT_AND_PLATELET_PRODUCTION	170	0	0
GOBP_MULTI_MULTICELLULAR_ORGANISM_PROCESS	213	REACTOME_CLASS_A_1_RHODOPSIN_LIKE_RECEPTORS	331	20	0.0938967
HALLMARK_APICAL_JUNCTION	200	REACTOME_CLASS_A_1_RHODOPSIN_LIKE_RECEPTORS	331	2	0.01
GOBP_REGULATION_OF_VASCULATURE_DEVELOPMENT	353	REACTOME_CLASS_A_1_RHODOPSIN_LIKE_RECEPTORS	331	22	0.0664653
GOBP_POSITIVE_REGULATION_OF_PROTEIN_KINASE_B_SIGNALING	119	REACTOME_CLASS_A_1_RHODOPSIN_LIKE_RECEPTORS	331	9	0.0756303
REACTOME_CELL_CELL_COMMUNICATION	130	REACTOME_CLASS_A_1_RHODOPSIN_LIKE_RECEPTORS	331	0	0
GOBP_RESPONSE_TO_ESTROGEN	68	REACTOME_CLASS_A_1_RHODOPSIN_LIKE_RECEPTORS	331	4	0.0588235
GOBP_PHOSPHATIDYLINOSITOL_3_KINASE_SIGNALING	144	REACTOME_CLASS_A_1_RHODOPSIN_LIKE_RECEPTORS	331	10	0.0694444
REACTOME_CLASS_A_1_RHODOPSIN_LIKE_RECEPTORS	331	REACTOME_FOXO_MEDIATED_TRANSCRIPTION_OF_OXIDATIVE_STRESS_METABOLIC_AND_NEURONAL_GENES	30	2	0.0666667
REACTOME_CLASS_A_1_RHODOPSIN_LIKE_RECEPTORS	331	REACTOME_INTERLEUKIN_4_AND_INTERLEUKIN_13_SIGNALING	111	10	0.0900901
GOBP_AMEBOIDAL_TYPE_CELL_MIGRATION	482	REACTOME_CLASS_A_1_RHODOPSIN_LIKE_RECEPTORS	331	15	0.0453172
GOBP_REGULATION_OF_G_PROTEIN_COUPLED_RECEPTOR_SIGNALING_PATHWAY	139	REACTOME_CLASS_A_1_RHODOPSIN_LIKE_RECEPTORS	331	19	0.136691
GOBP_REGULATION_OF_CELLULAR_RESPONSE_TO_GROWTH_FACTOR_STIMULUS	315	REACTOME_CLASS_A_1_RHODOPSIN_LIKE_RECEPTORS	331	4	0.0126984
GOBP_REGULATION_OF_BEHAVIOR	70	REACTOME_CLASS_A_1_RHODOPSIN_LIKE_RECEPTORS	331	29	0.414286
MODULE_404	26	REACTOME_CLASS_A_1_RHODOPSIN_LIKE_RECEPTORS	331	0	0
GOBP_REGULATION_OF_INFLAMMATORY_RESPONSE	397	REACTOME_CLASS_A_1_RHODOPSIN_LIKE_RECEPTORS	331	33	0.0996979
GOBP_RENAL_SYSTEM_PROCESS	114	REACTOME_CLASS_A_1_RHODOPSIN_LIKE_RECEPTORS	331	20	0.175439
GOBP_RESPONSE_TO_ACTIVITY	65	REACTOME_CLASS_A_1_RHODOPSIN_LIKE_RECEPTORS	331	4	0.0615385
MODULE_439	21	REACTOME_CLASS_A_1_RHODOPSIN_LIKE_RECEPTORS	331	0	0
GOBP_EPIDERMIS_DEVELOPMENT	335	REACTOME_CLASS_A_1_RHODOPSIN_LIKE_RECEPTORS	331	3	0.00906344
MODULE_112	260	MODULE_75	398	32	0.123077
GOBP_REGULATION_OF_HORMONE_LEVELS	499	MODULE_112	260	22	0.0846154
MODULE_112	260	REACTOME_FORMATION_OF_THE_BETA_CATENIN_TCF_TRANSACTIVATING_COMPLEX	90	0	0
GOBP_REGULATION_OF_MEMBRANE_POTENTIAL	425	MODULE_112	260	17	0.0653846
GOBP_REGULATION_OF_CYTOSOLIC_CALCIUM_ION_CONCENTRATION	352	MODULE_112	260	11	0.0423077
MODULE_112	260	MODULE_38	463	41	0.157692
MODULE_112	260	MODULE_47	225	23	0.102222
GOBP_FOREBRAIN_DEVELOPMENT	377	MODULE_112	260	13	0.05
MODULE_112	260	MODULE_63	211	18	0.0853081
GOBP_MUSCLE_CONTRACTION	349	MODULE_112	260	12	0.0461538
MODULE_104	352	MODULE_112	260	21	0.0807692
HALLMARK_G2M_CHECKPOINT	200	MODULE_112	260	1	0.005
GOBP_REGULATION_OF_CATION_TRANSMEMBRANE_TRANSPORT	353	MODULE_112	260	11	0.0423077
GOBP_REGULATION_OF_TRANS_SYNAPTIC_SIGNALING	429	MODULE_112	260	19	0.0730769
MODULE_112	260	MODULE_60	422	26	0.1
KEGG_CYTOKINE_CYTOKINE_RECEPTOR_INTERACTION	265	MODULE_112	260	10	0.0384615
GOBP_VASCULAR_PROCESS_IN_CIRCULATORY_SYSTEM	263	MODULE_112	260	10	0.0384615
GOBP_NEURON_PROJECTION_GUIDANCE	235	MODULE_112	260	11	0.0468085
HALLMARK_ESTROGEN_RESPONSE_LATE	200	MODULE_112	260	13	0.065
GOBP_RESPONSE_TO_XENOBIOTIC_STIMULUS	411	MODULE_112	260	25	0.0961538
GOBP_CELL_FATE_COMMITMENT	266	MODULE_112	260	13	0.05
GOBP_FEEDING_BEHAVIOR	107	MODULE_112	260	4	0.0373832
MODULE_112	260	MODULE_44	325	22	0.0846154
GOBP_GLAND_DEVELOPMENT	432	MODULE_112	260	18	0.0692308
GOBP_MUSCLE_TISSUE_DEVELOPMENT	405	MODULE_112	260	18	0.0692308
MODULE_112	260	MODULE_324	133	18	0.135338
GOBP_ANATOMICAL_STRUCTURE_HOMEOSTASIS	319	MODULE_112	260	18	0.0692308
GOBP_MYELOID_LEUKOCYTE_MIGRATION	230	MODULE_112	260	16	0.0695652
GOBP_DEVELOPMENTAL_MATURATION	294	MODULE_112	260	10	0.0384615
GOBP_RESPONSE_TO_MECHANICAL_STIMULUS	201	MODULE_112	260	4	0.0199005
GOBP_ADENYLATE_CYCLASE_ACTIVATING_G_PROTEIN_COUPLED_RECEPTOR_SIGNALING_PATHWAY	155	MODULE_112	260	5	0.0322581
GOBP_AUTONOMIC_NERVOUS_SYSTEM_DEVELOPMENT	48	MODULE_112	260	0	0
GOBP_POSITIVE_REGULATION_OF_MAPK_CASCADE	492	MODULE_112	260	17	0.0653846
GOBP_REGULATION_OF_NERVOUS_SYSTEM_DEVELOPMENT	439	MODULE_112	260	12	0.0461538
GOBP_REGULATION_OF_BLOOD_PRESSURE	183	MODULE_112	260	10	0.0546448
GOBP_COLUMNAR_CUBOIDAL_EPITHELIAL_CELL_DIFFERENTIATION	92	MODULE_112	260	4	0.0434783
GOBP_UROGENITAL_SYSTEM_DEVELOPMENT	353	MODULE_112	260	13	0.05
MODULE_112	260	MODULE_234	54	8	0.148148
GOBP_SENSORY_SYSTEM_DEVELOPMENT	388	MODULE_112	260	11	0.0423077
GOBP_RESPONSE_TO_PEPTIDE	494	MODULE_112	260	19	0.0730769
GOBP_REGULATION_OF_BODY_FLUID_LEVELS	385	MODULE_112	260	16	0.0615385
GOBP_COGNITION	306	MODULE_112	260	6	0.0230769
GOBP_RESPONSE_TO_ESTRADIOL	123	MODULE_112	260	6	0.0487805
GOBP_OVULATION_CYCLE	71	MODULE_112	260	3	0.0422535
GOBP_RESPONSE_TO_CORTICOSTEROID	157	MODULE_112	260	7	0.044586
GOBP_SECOND_MESSENGER_MEDIATED_SIGNALING	302	MODULE_112	260	19	0.0730769
GOBP_POSITIVE_REGULATION_OF_EPITHELIAL_CELL_PROLIFERATION	209	MODULE_112	260	9	0.0430622
MODULE_112	260	MODULE_357	80	9	0.1125
GOBP_RESPONSE_TO_ALCOHOL	236	MODULE_112	260	12	0.0508475
MODULE_112	260	MODULE_57	56	1	0.0178571
GOBP_POSITIVE_REGULATION_OF_LIPID_METABOLIC_PROCESS	153	MODULE_112	260	2	0.0130719
GOBP_SENSORY_PERCEPTION_OF_PAIN	99	MODULE_112	260	4	0.040404
GOBP_ODONTOGENESIS	130	MODULE_112	260	3	0.0230769
GOBP_REGULATION_OF_NEURON_DIFFERENTIATION	192	MODULE_112	260	6	0.03125
GOBP_RESPIRATORY_SYSTEM_DEVELOPMENT	203	MODULE_112	260	10	0.0492611
GOBP_POSITIVE_REGULATION_OF_CELL_ADHESION	446	MODULE_112	260	14	0.0538462
GOBP_MULTICELLULAR_ORGANISMAL_RESPONSE_TO_STRESS	74	MODULE_112	260	6	0.0810811
MODULE_112	260	REACTOME_G_ALPHA_S_SIGNALLING_EVENTS	144	6	0.0416667
GOBP_GLIOGENESIS	291	MODULE_112	260	10	0.0384615
GOBP_NEURON_MIGRATION	164	MODULE_112	260	7	0.0426829
GOBP_REGULATION_OF_ACTIN_FILAMENT_BASED_PROCESS	392	MODULE_112	260	8	0.0307692
GOBP_CELL_SUBSTRATE_ADHESION	365	MODULE_112	260	15	0.0576923
GOBP_MESENCHYME_DEVELOPMENT	302	MODULE_112	260	8	0.0307692
GOBP_RESPONSE_TO_RETINOIC_ACID	109	MODULE_112	260	4	0.0366972
GOBP_RESPONSE_TO_METAL_ION	350	MODULE_112	260	18	0.0692308
GOBP_RESPONSE_TO_MOLECULE_OF_BACTERIAL_ORIGIN	354	MODULE_112	260	12	0.0461538
GOBP_REGULATION_OF_REPRODUCTIVE_PROCESS	178	MODULE_112	260	5	0.0280899
GOBP_REGENERATION	188	MODULE_112	260	10	0.0531915
GOBP_CELL_JUNCTION_ASSEMBLY	421	MODULE_112	260	22	0.0846154
GOBP_SYNAPSE_ORGANIZATION	418	MODULE_112	260	22	0.0846154
GOBP_HINDBRAIN_DEVELOPMENT	150	MODULE_112	260	5	0.0333333
HALLMARK_HYPOXIA	200	MODULE_112	260	6	0.03
MODULE_112	260	MODULE_197	174	4	0.0229885
GOBP_REGULATION_OF_ANIMAL_ORGAN_MORPHOGENESIS	129	MODULE_112	260	5	0.0387597
GOBP_NEUROMUSCULAR_PROCESS	152	MODULE_112	260	6	0.0394737
GOBP_NEGATIVE_REGULATION_OF_NEURON_DEATH	209	MODULE_112	260	7	0.0334928
HALLMARK_KRAS_SIGNALING_UP	200	MODULE_112	260	10	0.05
GOBP_RESPONSE_TO_EXTRACELLULAR_STIMULUS	479	MODULE_112	260	15	0.0576923
MODULE_112	260	REACTOME_CONSTITUTIVE_SIGNALING_BY_ABERRANT_PI3K_IN_CANCER	78	3	0.0384615
GOBP_TEMPERATURE_HOMEOSTASIS	177	MODULE_112	260	8	0.0451977
GOBP_REGULATION_OF_LIPASE_ACTIVITY	92	MODULE_112	260	3	0.0326087
MODULE_112	260	REACTOME_L1CAM_INTERACTIONS	121	4	0.0330579
KEGG_CALCIUM_SIGNALING_PATHWAY	178	MODULE_112	260	7	0.0393258
GOBP_NERVE_DEVELOPMENT	81	MODULE_112	260	5	0.0617284
GOBP_OSSIFICATION	419	MODULE_112	260	19	0.0730769
GOBP_STEROID_CATABOLIC_PROCESS	27	MODULE_112	260	0	0
GOBP_REGULATION_OF_DEVELOPMENTAL_GROWTH	329	MODULE_112	260	10	0.0384615
GOBP_POSITIVE_REGULATION_OF_CELL_DIVISION	89	MODULE_112	260	2	0.0224719
GOBP_RESPONSE_TO_CAMP	89	MODULE_112	260	5	0.0561798
GOBP_RESPONSE_TO_FIBROBLAST_GROWTH_FACTOR	119	MODULE_112	260	3	0.0252101
HALLMARK_ANGIOGENESIS	36	MODULE_112	260	4	0.111111
MODULE_112	260	REACTOME_FACTORS_INVOLVED_IN_MEGAKARYOCYTE_DEVELOPMENT_AND_PLATELET_PRODUCTION	170	2	0.0117647
GOBP_MULTI_MULTICELLULAR_ORGANISM_PROCESS	213	MODULE_112	260	7	0.0328638
HALLMARK_APICAL_JUNCTION	200	MODULE_112	260	3	0.015
GOBP_REGULATION_OF_VASCULATURE_DEVELOPMENT	353	MODULE_112	260	13	0.05
GOBP_POSITIVE_REGULATION_OF_PROTEIN_KINASE_B_SIGNALING	119	MODULE_112	260	7	0.0588235
MODULE_112	260	REACTOME_CELL_CELL_COMMUNICATION	130	4	0.0307692
GOBP_RESPONSE_TO_ESTROGEN	68	MODULE_112	260	4	0.0588235
GOBP_PHOSPHATIDYLINOSITOL_3_KINASE_SIGNALING	144	MODULE_112	260	8	0.0555556
MODULE_112	260	REACTOME_FOXO_MEDIATED_TRANSCRIPTION_OF_OXIDATIVE_STRESS_METABOLIC_AND_NEURONAL_GENES	30	1	0.0333333
MODULE_112	260	REACTOME_INTERLEUKIN_4_AND_INTERLEUKIN_13_SIGNALING	111	4	0.036036
GOBP_AMEBOIDAL_TYPE_CELL_MIGRATION	482	MODULE_112	260	20	0.0769231
GOBP_REGULATION_OF_G_PROTEIN_COUPLED_RECEPTOR_SIGNALING_PATHWAY	139	MODULE_112	260	6	0.0431655
GOBP_REGULATION_OF_CELLULAR_RESPONSE_TO_GROWTH_FACTOR_STIMULUS	315	MODULE_112	260	6	0.0230769
GOBP_REGULATION_OF_BEHAVIOR	70	MODULE_112	260	4	0.0571429
MODULE_112	260	MODULE_404	26	3	0.115385
GOBP_REGULATION_OF_INFLAMMATORY_RESPONSE	397	MODULE_112	260	7	0.0269231
GOBP_RENAL_SYSTEM_PROCESS	114	MODULE_112	260	4	0.0350877
GOBP_RESPONSE_TO_ACTIVITY	65	MODULE_112	260	2	0.0307692
MODULE_112	260	MODULE_439	21	0	0
GOBP_EPIDERMIS_DEVELOPMENT	335	MODULE_112	260	9	0.0346154
GOBP_REGULATION_OF_HORMONE_LEVELS	499	MODULE_75	398	21	0.0527638
MODULE_75	398	REACTOME_FORMATION_OF_THE_BETA_CATENIN_TCF_TRANSACTIVATING_COMPLEX	90	2	0.0222222
GOBP_REGULATION_OF_MEMBRANE_POTENTIAL	425	MODULE_75	398	5	0.0125628
GOBP_REGULATION_OF_CYTOSOLIC_CALCIUM_ION_CONCENTRATION	352	MODULE_75	398	34	0.0965909
MODULE_38	463	MODULE_75	398	40	0.100503
MODULE_47	225	MODULE_75	398	27	0.12
GOBP_FOREBRAIN_DEVELOPMENT	377	MODULE_75	398	15	0.0397878
MODULE_63	211	MODULE_75	398	42	0.199052
GOBP_MUSCLE_CONTRACTION	349	MODULE_75	398	9	0.025788
MODULE_104	352	MODULE_75	398	17	0.0482955
HALLMARK_G2M_CHECKPOINT	200	MODULE_75	398	2	0.01
GOBP_REGULATION_OF_CATION_TRANSMEMBRANE_TRANSPORT	353	MODULE_75	398	17	0.0481586
GOBP_REGULATION_OF_TRANS_SYNAPTIC_SIGNALING	429	MODULE_75	398	15	0.0376884
MODULE_60	422	MODULE_75	398	43	0.10804
KEGG_CYTOKINE_CYTOKINE_RECEPTOR_INTERACTION	265	MODULE_75	398	81	0.30566
GOBP_VASCULAR_PROCESS_IN_CIRCULATORY_SYSTEM	263	MODULE_75	398	14	0.0532319
GOBP_NEURON_PROJECTION_GUIDANCE	235	MODULE_75	398	13	0.0553191
HALLMARK_ESTROGEN_RESPONSE_LATE	200	MODULE_75	398	15	0.075
GOBP_RESPONSE_TO_XENOBIOTIC_STIMULUS	411	MODULE_75	398	24	0.0603015
GOBP_CELL_FATE_COMMITMENT	266	MODULE_75	398	8	0.0300752
GOBP_FEEDING_BEHAVIOR	107	MODULE_75	398	9	0.0841121
MODULE_44	325	MODULE_75	398	68	0.209231
GOBP_GLAND_DEVELOPMENT	432	MODULE_75	398	30	0.0753769
GOBP_MUSCLE_TISSUE_DEVELOPMENT	405	MODULE_75	398	12	0.0301508
MODULE_324	133	MODULE_75	398	10	0.075188
GOBP_ANATOMICAL_STRUCTURE_HOMEOSTASIS	319	MODULE_75	398	13	0.0407524
GOBP_MYELOID_LEUKOCYTE_MIGRATION	230	MODULE_75	398	62	0.269565
GOBP_DEVELOPMENTAL_MATURATION	294	MODULE_75	398	18	0.0612245
GOBP_RESPONSE_TO_MECHANICAL_STIMULUS	201	MODULE_75	398	18	0.0895522
GOBP_ADENYLATE_CYCLASE_ACTIVATING_G_PROTEIN_COUPLED_RECEPTOR_SIGNALING_PATHWAY	155	MODULE_75	398	11	0.0709677
GOBP_AUTONOMIC_NERVOUS_SYSTEM_DEVELOPMENT	48	MODULE_75	398	5	0.104167
GOBP_POSITIVE_REGULATION_OF_MAPK_CASCADE	492	MODULE_75	398	58	0.145729
GOBP_REGULATION_OF_NERVOUS_SYSTEM_DEVELOPMENT	439	MODULE_75	398	26	0.0653266
GOBP_REGULATION_OF_BLOOD_PRESSURE	183	MODULE_75	398	11	0.0601093
GOBP_COLUMNAR_CUBOIDAL_EPITHELIAL_CELL_DIFFERENTIATION	92	MODULE_75	398	3	0.0326087
GOBP_UROGENITAL_SYSTEM_DEVELOPMENT	353	MODULE_75	398	17	0.0481586
MODULE_234	54	MODULE_75	398	4	0.0740741
GOBP_SENSORY_SYSTEM_DEVELOPMENT	388	MODULE_75	398	10	0.0257732
GOBP_RESPONSE_TO_PEPTIDE	494	MODULE_75	398	31	0.0778894
GOBP_REGULATION_OF_BODY_FLUID_LEVELS	385	MODULE_75	398	35	0.0909091
GOBP_COGNITION	306	MODULE_75	398	16	0.0522876
GOBP_RESPONSE_TO_ESTRADIOL	123	MODULE_75	398	8	0.0650407
GOBP_OVULATION_CYCLE	71	MODULE_75	398	5	0.0704225
GOBP_RESPONSE_TO_CORTICOSTEROID	157	MODULE_75	398	13	0.0828025
GOBP_SECOND_MESSENGER_MEDIATED_SIGNALING	302	MODULE_75	398	26	0.0860927
GOBP_POSITIVE_REGULATION_OF_EPITHELIAL_CELL_PROLIFERATION	209	MODULE_75	398	21	0.100478
MODULE_357	80	MODULE_75	398	5	0.0625
GOBP_RESPONSE_TO_ALCOHOL	236	MODULE_75	398	18	0.0762712
MODULE_57	56	MODULE_75	398	2	0.0357143
GOBP_POSITIVE_REGULATION_OF_LIPID_METABOLIC_PROCESS	153	MODULE_75	398	17	0.111111
GOBP_SENSORY_PERCEPTION_OF_PAIN	99	MODULE_75	398	11	0.111111
GOBP_ODONTOGENESIS	130	MODULE_75	398	5	0.0384615
GOBP_REGULATION_OF_NEURON_DIFFERENTIATION	192	MODULE_75	398	5	0.0260417
GOBP_RESPIRATORY_SYSTEM_DEVELOPMENT	203	MODULE_75	398	7	0.0344828
GOBP_POSITIVE_REGULATION_OF_CELL_ADHESION	446	MODULE_75	398	75	0.188442
GOBP_MULTICELLULAR_ORGANISMAL_RESPONSE_TO_STRESS	74	MODULE_75	398	6	0.0810811
MODULE_75	398	REACTOME_G_ALPHA_S_SIGNALLING_EVENTS	144	5	0.0347222
GOBP_GLIOGENESIS	291	MODULE_75	398	30	0.103093
GOBP_NEURON_MIGRATION	164	MODULE_75	398	12	0.0731707
GOBP_REGULATION_OF_ACTIN_FILAMENT_BASED_PROCESS	392	MODULE_75	398	24	0.0612245
GOBP_CELL_SUBSTRATE_ADHESION	365	MODULE_75	398	26	0.0712329
GOBP_MESENCHYME_DEVELOPMENT	302	MODULE_75	398	14	0.0463576
GOBP_RESPONSE_TO_RETINOIC_ACID	109	MODULE_75	398	3	0.0275229
GOBP_RESPONSE_TO_METAL_ION	350	MODULE_75	398	16	0.0457143
GOBP_RESPONSE_TO_MOLECULE_OF_BACTERIAL_ORIGIN	354	MODULE_75	398	59	0.166667
GOBP_REGULATION_OF_REPRODUCTIVE_PROCESS	178	MODULE_75	398	9	0.0505618
GOBP_REGENERATION	188	MODULE_75	398	13	0.0691489
GOBP_CELL_JUNCTION_ASSEMBLY	421	MODULE_75	398	8	0.0201005
GOBP_SYNAPSE_ORGANIZATION	418	MODULE_75	398	14	0.0351759
GOBP_HINDBRAIN_DEVELOPMENT	150	MODULE_75	398	5	0.0333333
HALLMARK_HYPOXIA	200	MODULE_75	398	15	0.075
MODULE_197	174	MODULE_75	398	8	0.045977
GOBP_REGULATION_OF_ANIMAL_ORGAN_MORPHOGENESIS	129	MODULE_75	398	7	0.0542636
GOBP_NEUROMUSCULAR_PROCESS	152	MODULE_75	398	2	0.0131579
GOBP_NEGATIVE_REGULATION_OF_NEURON_DEATH	209	MODULE_75	398	18	0.0861244
HALLMARK_KRAS_SIGNALING_UP	200	MODULE_75	398	23	0.115
GOBP_RESPONSE_TO_EXTRACELLULAR_STIMULUS	479	MODULE_75	398	21	0.0527638
MODULE_75	398	REACTOME_CONSTITUTIVE_SIGNALING_BY_ABERRANT_PI3K_IN_CANCER	78	16	0.205128
GOBP_TEMPERATURE_HOMEOSTASIS	177	MODULE_75	398	11	0.0621469
GOBP_REGULATION_OF_LIPASE_ACTIVITY	92	MODULE_75	398	8	0.0869565
MODULE_75	398	REACTOME_L1CAM_INTERACTIONS	121	3	0.0247934
KEGG_CALCIUM_SIGNALING_PATHWAY	178	MODULE_75	398	8	0.0449438
GOBP_NERVE_DEVELOPMENT	81	MODULE_75	398	3	0.037037
GOBP_OSSIFICATION	419	MODULE_75	398	23	0.0577889
GOBP_STEROID_CATABOLIC_PROCESS	27	MODULE_75	398	1	0.037037
GOBP_REGULATION_OF_DEVELOPMENTAL_GROWTH	329	MODULE_75	398	16	0.0486322
GOBP_POSITIVE_REGULATION_OF_CELL_DIVISION	89	MODULE_75	398	13	0.146067
GOBP_RESPONSE_TO_CAMP	89	MODULE_75	398	5	0.0561798
GOBP_RESPONSE_TO_FIBROBLAST_GROWTH_FACTOR	119	MODULE_75	398	9	0.0756303
HALLMARK_ANGIOGENESIS	36	MODULE_75	398	8	0.222222
MODULE_75	398	REACTOME_FACTORS_INVOLVED_IN_MEGAKARYOCYTE_DEVELOPMENT_AND_PLATELET_PRODUCTION	170	3	0.0176471
GOBP_MULTI_MULTICELLULAR_ORGANISM_PROCESS	213	MODULE_75	398	11	0.0516432
HALLMARK_APICAL_JUNCTION	200	MODULE_75	398	6	0.03
GOBP_REGULATION_OF_VASCULATURE_DEVELOPMENT	353	MODULE_75	398	35	0.0991501
GOBP_POSITIVE_REGULATION_OF_PROTEIN_KINASE_B_SIGNALING	119	MODULE_75	398	21	0.176471
MODULE_75	398	REACTOME_CELL_CELL_COMMUNICATION	130	4	0.0307692
GOBP_RESPONSE_TO_ESTROGEN	68	MODULE_75	398	4	0.0588235
GOBP_PHOSPHATIDYLINOSITOL_3_KINASE_SIGNALING	144	MODULE_75	398	19	0.131944
MODULE_75	398	REACTOME_FOXO_MEDIATED_TRANSCRIPTION_OF_OXIDATIVE_STRESS_METABOLIC_AND_NEURONAL_GENES	30	2	0.0666667
MODULE_75	398	REACTOME_INTERLEUKIN_4_AND_INTERLEUKIN_13_SIGNALING	111	26	0.234234
GOBP_AMEBOIDAL_TYPE_CELL_MIGRATION	482	MODULE_75	398	30	0.0753769
GOBP_REGULATION_OF_G_PROTEIN_COUPLED_RECEPTOR_SIGNALING_PATHWAY	139	MODULE_75	398	7	0.0503597
GOBP_REGULATION_OF_CELLULAR_RESPONSE_TO_GROWTH_FACTOR_STIMULUS	315	MODULE_75	398	7	0.0222222
GOBP_REGULATION_OF_BEHAVIOR	70	MODULE_75	398	8	0.114286
MODULE_404	26	MODULE_75	398	0	0
GOBP_REGULATION_OF_INFLAMMATORY_RESPONSE	397	MODULE_75	398	44	0.110831
GOBP_RENAL_SYSTEM_PROCESS	114	MODULE_75	398	8	0.0701754
GOBP_RESPONSE_TO_ACTIVITY	65	MODULE_75	398	5	0.0769231
MODULE_439	21	MODULE_75	398	4	0.190476
GOBP_EPIDERMIS_DEVELOPMENT	335	MODULE_75	398	10	0.0298507
GOBP_REGULATION_OF_HORMONE_LEVELS	499	REACTOME_FORMATION_OF_THE_BETA_CATENIN_TCF_TRANSACTIVATING_COMPLEX	90	1	0.0111111
GOBP_REGULATION_OF_HORMONE_LEVELS	499	GOBP_REGULATION_OF_MEMBRANE_POTENTIAL	425	35	0.0823529
GOBP_REGULATION_OF_CYTOSOLIC_CALCIUM_ION_CONCENTRATION	352	GOBP_REGULATION_OF_HORMONE_LEVELS	499	43	0.122159
GOBP_REGULATION_OF_HORMONE_LEVELS	499	MODULE_38	463	26	0.0561555
GOBP_REGULATION_OF_HORMONE_LEVELS	499	MODULE_47	225	15	0.0666667
GOBP_FOREBRAIN_DEVELOPMENT	377	GOBP_REGULATION_OF_HORMONE_LEVELS	499	27	0.071618
GOBP_REGULATION_OF_HORMONE_LEVELS	499	MODULE_63	211	9	0.042654
GOBP_MUSCLE_CONTRACTION	349	GOBP_REGULATION_OF_HORMONE_LEVELS	499	30	0.0859599
GOBP_REGULATION_OF_HORMONE_LEVELS	499	MODULE_104	352	21	0.0596591
GOBP_REGULATION_OF_HORMONE_LEVELS	499	HALLMARK_G2M_CHECKPOINT	200	3	0.015
GOBP_REGULATION_OF_CATION_TRANSMEMBRANE_TRANSPORT	353	GOBP_REGULATION_OF_HORMONE_LEVELS	499	28	0.0793201
GOBP_REGULATION_OF_HORMONE_LEVELS	499	GOBP_REGULATION_OF_TRANS_SYNAPTIC_SIGNALING	429	46	0.107226
GOBP_REGULATION_OF_HORMONE_LEVELS	499	MODULE_60	422	17	0.0402844
GOBP_REGULATION_OF_HORMONE_LEVELS	499	KEGG_CYTOKINE_CYTOKINE_RECEPTOR_INTERACTION	265	17	0.0641509
GOBP_REGULATION_OF_HORMONE_LEVELS	499	GOBP_VASCULAR_PROCESS_IN_CIRCULATORY_SYSTEM	263	42	0.159696
GOBP_NEURON_PROJECTION_GUIDANCE	235	GOBP_REGULATION_OF_HORMONE_LEVELS	499	12	0.0510638
GOBP_REGULATION_OF_HORMONE_LEVELS	499	HALLMARK_ESTROGEN_RESPONSE_LATE	200	11	0.055
GOBP_REGULATION_OF_HORMONE_LEVELS	499	GOBP_RESPONSE_TO_XENOBIOTIC_STIMULUS	411	69	0.167883
GOBP_CELL_FATE_COMMITMENT	266	GOBP_REGULATION_OF_HORMONE_LEVELS	499	20	0.075188
GOBP_FEEDING_BEHAVIOR	107	GOBP_REGULATION_OF_HORMONE_LEVELS	499	25	0.233645
GOBP_REGULATION_OF_HORMONE_LEVELS	499	MODULE_44	325	9	0.0276923
GOBP_GLAND_DEVELOPMENT	432	GOBP_REGULATION_OF_HORMONE_LEVELS	499	59	0.136574
GOBP_MUSCLE_TISSUE_DEVELOPMENT	405	GOBP_REGULATION_OF_HORMONE_LEVELS	499	27	0.0666667
GOBP_REGULATION_OF_HORMONE_LEVELS	499	MODULE_324	133	8	0.0601504
GOBP_ANATOMICAL_STRUCTURE_HOMEOSTASIS	319	GOBP_REGULATION_OF_HORMONE_LEVELS	499	26	0.0815047
GOBP_MYELOID_LEUKOCYTE_MIGRATION	230	GOBP_REGULATION_OF_HORMONE_LEVELS	499	19	0.0826087
GOBP_DEVELOPMENTAL_MATURATION	294	GOBP_REGULATION_OF_HORMONE_LEVELS	499	28	0.0952381
GOBP_REGULATION_OF_HORMONE_LEVELS	499	GOBP_RESPONSE_TO_MECHANICAL_STIMULUS	201	18	0.0895522
GOBP_ADENYLATE_CYCLASE_ACTIVATING_G_PROTEIN_COUPLED_RECEPTOR_SIGNALING_PATHWAY	155	GOBP_REGULATION_OF_HORMONE_LEVELS	499	20	0.129032
GOBP_AUTONOMIC_NERVOUS_SYSTEM_DEVELOPMENT	48	GOBP_REGULATION_OF_HORMONE_LEVELS	499	6	0.125
GOBP_POSITIVE_REGULATION_OF_MAPK_CASCADE	492	GOBP_REGULATION_OF_HORMONE_LEVELS	499	42	0.0853659
GOBP_REGULATION_OF_HORMONE_LEVELS	499	GOBP_REGULATION_OF_NERVOUS_SYSTEM_DEVELOPMENT	439	29	0.0660592
GOBP_REGULATION_OF_BLOOD_PRESSURE	183	GOBP_REGULATION_OF_HORMONE_LEVELS	499	41	0.224044
GOBP_COLUMNAR_CUBOIDAL_EPITHELIAL_CELL_DIFFERENTIATION	92	GOBP_REGULATION_OF_HORMONE_LEVELS	499	19	0.206522
GOBP_REGULATION_OF_HORMONE_LEVELS	499	GOBP_UROGENITAL_SYSTEM_DEVELOPMENT	353	44	0.124646
GOBP_REGULATION_OF_HORMONE_LEVELS	499	MODULE_234	54	6	0.111111
GOBP_REGULATION_OF_HORMONE_LEVELS	499	GOBP_SENSORY_SYSTEM_DEVELOPMENT	388	33	0.0850515
GOBP_REGULATION_OF_HORMONE_LEVELS	499	GOBP_RESPONSE_TO_PEPTIDE	494	79	0.159919
GOBP_REGULATION_OF_BODY_FLUID_LEVELS	385	GOBP_REGULATION_OF_HORMONE_LEVELS	499	49	0.127273
GOBP_COGNITION	306	GOBP_REGULATION_OF_HORMONE_LEVELS	499	26	0.0849673
GOBP_REGULATION_OF_HORMONE_LEVELS	499	GOBP_RESPONSE_TO_ESTRADIOL	123	20	0.162602
GOBP_OVULATION_CYCLE	71	GOBP_REGULATION_OF_HORMONE_LEVELS	499	21	0.295775
GOBP_REGULATION_OF_HORMONE_LEVELS	499	GOBP_RESPONSE_TO_CORTICOSTEROID	157	33	0.210191
GOBP_REGULATION_OF_HORMONE_LEVELS	499	GOBP_SECOND_MESSENGER_MEDIATED_SIGNALING	302	35	0.115894
GOBP_POSITIVE_REGULATION_OF_EPITHELIAL_CELL_PROLIFERATION	209	GOBP_REGULATION_OF_HORMONE_LEVELS	499	23	0.110048
GOBP_REGULATION_OF_HORMONE_LEVELS	499	MODULE_357	80	3	0.0375
GOBP_REGULATION_OF_HORMONE_LEVELS	499	GOBP_RESPONSE_TO_ALCOHOL	236	42	0.177966
GOBP_REGULATION_OF_HORMONE_LEVELS	499	MODULE_57	56	0	0
GOBP_POSITIVE_REGULATION_OF_LIPID_METABOLIC_PROCESS	153	GOBP_REGULATION_OF_HORMONE_LEVELS	499	39	0.254902
GOBP_REGULATION_OF_HORMONE_LEVELS	499	GOBP_SENSORY_PERCEPTION_OF_PAIN	99	14	0.141414
GOBP_ODONTOGENESIS	130	GOBP_REGULATION_OF_HORMONE_LEVELS	499	11	0.0846154
GOBP_REGULATION_OF_HORMONE_LEVELS	499	GOBP_REGULATION_OF_NEURON_DIFFERENTIATION	192	15	0.078125
GOBP_REGULATION_OF_HORMONE_LEVELS	499	GOBP_RESPIRATORY_SYSTEM_DEVELOPMENT	203	23	0.1133
GOBP_POSITIVE_REGULATION_OF_CELL_ADHESION	446	GOBP_REGULATION_OF_HORMONE_LEVELS	499	34	0.0762332
GOBP_MULTICELLULAR_ORGANISMAL_RESPONSE_TO_STRESS	74	GOBP_REGULATION_OF_HORMONE_LEVELS	499	9	0.121622
GOBP_REGULATION_OF_HORMONE_LEVELS	499	REACTOME_G_ALPHA_S_SIGNALLING_EVENTS	144	20	0.138889
GOBP_GLIOGENESIS	291	GOBP_REGULATION_OF_HORMONE_LEVELS	499	19	0.0652921
GOBP_NEURON_MIGRATION	164	GOBP_REGULATION_OF_HORMONE_LEVELS	499	5	0.0304878
GOBP_REGULATION_OF_ACTIN_FILAMENT_BASED_PROCESS	392	GOBP_REGULATION_OF_HORMONE_LEVELS	499	15	0.0382653
GOBP_CELL_SUBSTRATE_ADHESION	365	GOBP_REGULATION_OF_HORMONE_LEVELS	499	14	0.0383562
GOBP_MESENCHYME_DEVELOPMENT	302	GOBP_REGULATION_OF_HORMONE_LEVELS	499	27	0.089404
GOBP_REGULATION_OF_HORMONE_LEVELS	499	GOBP_RESPONSE_TO_RETINOIC_ACID	109	14	0.12844
GOBP_REGULATION_OF_HORMONE_LEVELS	499	GOBP_RESPONSE_TO_METAL_ION	350	43	0.122857
GOBP_REGULATION_OF_HORMONE_LEVELS	499	GOBP_RESPONSE_TO_MOLECULE_OF_BACTERIAL_ORIGIN	354	31	0.0875706
GOBP_REGULATION_OF_HORMONE_LEVELS	499	GOBP_REGULATION_OF_REPRODUCTIVE_PROCESS	178	22	0.123596
GOBP_REGENERATION	188	GOBP_REGULATION_OF_HORMONE_LEVELS	499	23	0.12234
GOBP_CELL_JUNCTION_ASSEMBLY	421	GOBP_REGULATION_OF_HORMONE_LEVELS	499	17	0.04038
GOBP_REGULATION_OF_HORMONE_LEVELS	499	GOBP_SYNAPSE_ORGANIZATION	418	12	0.0287081
GOBP_HINDBRAIN_DEVELOPMENT	150	GOBP_REGULATION_OF_HORMONE_LEVELS	499	9	0.06
GOBP_REGULATION_OF_HORMONE_LEVELS	499	HALLMARK_HYPOXIA	200	10	0.05
GOBP_REGULATION_OF_HORMONE_LEVELS	499	MODULE_197	174	6	0.0344828
GOBP_REGULATION_OF_ANIMAL_ORGAN_MORPHOGENESIS	129	GOBP_REGULATION_OF_HORMONE_LEVELS	499	11	0.0852713
GOBP_NEUROMUSCULAR_PROCESS	152	GOBP_REGULATION_OF_HORMONE_LEVELS	499	9	0.0592105
GOBP_NEGATIVE_REGULATION_OF_NEURON_DEATH	209	GOBP_REGULATION_OF_HORMONE_LEVELS	499	13	0.062201
GOBP_REGULATION_OF_HORMONE_LEVELS	499	HALLMARK_KRAS_SIGNALING_UP	200	18	0.09
GOBP_REGULATION_OF_HORMONE_LEVELS	499	GOBP_RESPONSE_TO_EXTRACELLULAR_STIMULUS	479	69	0.14405
GOBP_REGULATION_OF_HORMONE_LEVELS	499	REACTOME_CONSTITUTIVE_SIGNALING_BY_ABERRANT_PI3K_IN_CANCER	78	6	0.0769231
GOBP_REGULATION_OF_HORMONE_LEVELS	499	GOBP_TEMPERATURE_HOMEOSTASIS	177	26	0.146893
GOBP_REGULATION_OF_HORMONE_LEVELS	499	GOBP_REGULATION_OF_LIPASE_ACTIVITY	92	11	0.119565
GOBP_REGULATION_OF_HORMONE_LEVELS	499	REACTOME_L1CAM_INTERACTIONS	121	0	0
GOBP_REGULATION_OF_HORMONE_LEVELS	499	KEGG_CALCIUM_SIGNALING_PATHWAY	178	14	0.0786517
GOBP_NERVE_DEVELOPMENT	81	GOBP_REGULATION_OF_HORMONE_LEVELS	499	5	0.0617284
GOBP_OSSIFICATION	419	GOBP_REGULATION_OF_HORMONE_LEVELS	499	39	0.0930788
GOBP_REGULATION_OF_HORMONE_LEVELS	499	GOBP_STEROID_CATABOLIC_PROCESS	27	13	0.481481
GOBP_REGULATION_OF_DEVELOPMENTAL_GROWTH	329	GOBP_REGULATION_OF_HORMONE_LEVELS	499	27	0.0820669
GOBP_POSITIVE_REGULATION_OF_CELL_DIVISION	89	GOBP_REGULATION_OF_HORMONE_LEVELS	499	8	0.0898876
GOBP_REGULATION_OF_HORMONE_LEVELS	499	GOBP_RESPONSE_TO_CAMP	89	16	0.179775
GOBP_REGULATION_OF_HORMONE_LEVELS	499	GOBP_RESPONSE_TO_FIBROBLAST_GROWTH_FACTOR	119	8	0.0672269
GOBP_REGULATION_OF_HORMONE_LEVELS	499	HALLMARK_ANGIOGENESIS	36	1	0.0277778
GOBP_REGULATION_OF_HORMONE_LEVELS	499	REACTOME_FACTORS_INVOLVED_IN_MEGAKARYOCYTE_DEVELOPMENT_AND_PLATELET_PRODUCTION	170	3	0.0176471
GOBP_MULTI_MULTICELLULAR_ORGANISM_PROCESS	213	GOBP_REGULATION_OF_HORMONE_LEVELS	499	42	0.197183
GOBP_REGULATION_OF_HORMONE_LEVELS	499	HALLMARK_APICAL_JUNCTION	200	4	0.02
GOBP_REGULATION_OF_HORMONE_LEVELS	499	GOBP_REGULATION_OF_VASCULATURE_DEVELOPMENT	353	19	0.0538244
GOBP_POSITIVE_REGULATION_OF_PROTEIN_KINASE_B_SIGNALING	119	GOBP_REGULATION_OF_HORMONE_LEVELS	499	13	0.109244
GOBP_REGULATION_OF_HORMONE_LEVELS	499	REACTOME_CELL_CELL_COMMUNICATION	130	1	0.00769231
GOBP_REGULATION_OF_HORMONE_LEVELS	499	GOBP_RESPONSE_TO_ESTROGEN	68	10	0.147059
GOBP_PHOSPHATIDYLINOSITOL_3_KINASE_SIGNALING	144	GOBP_REGULATION_OF_HORMONE_LEVELS	499	16	0.111111
GOBP_REGULATION_OF_HORMONE_LEVELS	499	REACTOME_FOXO_MEDIATED_TRANSCRIPTION_OF_OXIDATIVE_STRESS_METABOLIC_AND_NEURONAL_GENES	30	8	0.266667
GOBP_REGULATION_OF_HORMONE_LEVELS	499	REACTOME_INTERLEUKIN_4_AND_INTERLEUKIN_13_SIGNALING	111	12	0.108108
GOBP_AMEBOIDAL_TYPE_CELL_MIGRATION	482	GOBP_REGULATION_OF_HORMONE_LEVELS	499	26	0.0539419
GOBP_REGULATION_OF_G_PROTEIN_COUPLED_RECEPTOR_SIGNALING_PATHWAY	139	GOBP_REGULATION_OF_HORMONE_LEVELS	499	15	0.107914
GOBP_REGULATION_OF_CELLULAR_RESPONSE_TO_GROWTH_FACTOR_STIMULUS	315	GOBP_REGULATION_OF_HORMONE_LEVELS	499	22	0.0698413
GOBP_REGULATION_OF_BEHAVIOR	70	GOBP_REGULATION_OF_HORMONE_LEVELS	499	17	0.242857
GOBP_REGULATION_OF_HORMONE_LEVELS	499	MODULE_404	26	8	0.307692
GOBP_REGULATION_OF_HORMONE_LEVELS	499	GOBP_REGULATION_OF_INFLAMMATORY_RESPONSE	397	56	0.141058
GOBP_REGULATION_OF_HORMONE_LEVELS	499	GOBP_RENAL_SYSTEM_PROCESS	114	19	0.166667
GOBP_REGULATION_OF_HORMONE_LEVELS	499	GOBP_RESPONSE_TO_ACTIVITY	65	15	0.230769
GOBP_REGULATION_OF_HORMONE_LEVELS	499	MODULE_439	21	1	0.047619
GOBP_EPIDERMIS_DEVELOPMENT	335	GOBP_REGULATION_OF_HORMONE_LEVELS	499	18	0.0537313
GOBP_REGULATION_OF_MEMBRANE_POTENTIAL	425	REACTOME_FORMATION_OF_THE_BETA_CATENIN_TCF_TRANSACTIVATING_COMPLEX	90	1	0.0111111
GOBP_REGULATION_OF_CYTOSOLIC_CALCIUM_ION_CONCENTRATION	352	REACTOME_FORMATION_OF_THE_BETA_CATENIN_TCF_TRANSACTIVATING_COMPLEX	90	0	0
MODULE_38	463	REACTOME_FORMATION_OF_THE_BETA_CATENIN_TCF_TRANSACTIVATING_COMPLEX	90	6	0.0666667
MODULE_47	225	REACTOME_FORMATION_OF_THE_BETA_CATENIN_TCF_TRANSACTIVATING_COMPLEX	90	1	0.0111111
GOBP_FOREBRAIN_DEVELOPMENT	377	REACTOME_FORMATION_OF_THE_BETA_CATENIN_TCF_TRANSACTIVATING_COMPLEX	90	5	0.0555556
MODULE_63	211	REACTOME_FORMATION_OF_THE_BETA_CATENIN_TCF_TRANSACTIVATING_COMPLEX	90	0	0
GOBP_MUSCLE_CONTRACTION	349	REACTOME_FORMATION_OF_THE_BETA_CATENIN_TCF_TRANSACTIVATING_COMPLEX	90	0	0
MODULE_104	352	REACTOME_FORMATION_OF_THE_BETA_CATENIN_TCF_TRANSACTIVATING_COMPLEX	90	1	0.0111111
HALLMARK_G2M_CHECKPOINT	200	REACTOME_FORMATION_OF_THE_BETA_CATENIN_TCF_TRANSACTIVATING_COMPLEX	90	6	0.0666667
GOBP_REGULATION_OF_CATION_TRANSMEMBRANE_TRANSPORT	353	REACTOME_FORMATION_OF_THE_BETA_CATENIN_TCF_TRANSACTIVATING_COMPLEX	90	0	0
GOBP_REGULATION_OF_TRANS_SYNAPTIC_SIGNALING	429	REACTOME_FORMATION_OF_THE_BETA_CATENIN_TCF_TRANSACTIVATING_COMPLEX	90	0	0
MODULE_60	422	REACTOME_FORMATION_OF_THE_BETA_CATENIN_TCF_TRANSACTIVATING_COMPLEX	90	3	0.0333333
KEGG_CYTOKINE_CYTOKINE_RECEPTOR_INTERACTION	265	REACTOME_FORMATION_OF_THE_BETA_CATENIN_TCF_TRANSACTIVATING_COMPLEX	90	0	0
GOBP_VASCULAR_PROCESS_IN_CIRCULATORY_SYSTEM	263	REACTOME_FORMATION_OF_THE_BETA_CATENIN_TCF_TRANSACTIVATING_COMPLEX	90	0	0
GOBP_NEURON_PROJECTION_GUIDANCE	235	REACTOME_FORMATION_OF_THE_BETA_CATENIN_TCF_TRANSACTIVATING_COMPLEX	90	0	0
HALLMARK_ESTROGEN_RESPONSE_LATE	200	REACTOME_FORMATION_OF_THE_BETA_CATENIN_TCF_TRANSACTIVATING_COMPLEX	90	0	0
GOBP_RESPONSE_TO_XENOBIOTIC_STIMULUS	411	REACTOME_FORMATION_OF_THE_BETA_CATENIN_TCF_TRANSACTIVATING_COMPLEX	90	2	0.0222222
GOBP_CELL_FATE_COMMITMENT	266	REACTOME_FORMATION_OF_THE_BETA_CATENIN_TCF_TRANSACTIVATING_COMPLEX	90	4	0.0444444
GOBP_FEEDING_BEHAVIOR	107	REACTOME_FORMATION_OF_THE_BETA_CATENIN_TCF_TRANSACTIVATING_COMPLEX	90	0	0
MODULE_44	325	REACTOME_FORMATION_OF_THE_BETA_CATENIN_TCF_TRANSACTIVATING_COMPLEX	90	3	0.0333333
GOBP_GLAND_DEVELOPMENT	432	REACTOME_FORMATION_OF_THE_BETA_CATENIN_TCF_TRANSACTIVATING_COMPLEX	90	4	0.0444444
GOBP_MUSCLE_TISSUE_DEVELOPMENT	405	REACTOME_FORMATION_OF_THE_BETA_CATENIN_TCF_TRANSACTIVATING_COMPLEX	90	4	0.0444444
MODULE_324	133	REACTOME_FORMATION_OF_THE_BETA_CATENIN_TCF_TRANSACTIVATING_COMPLEX	90	0	0
GOBP_ANATOMICAL_STRUCTURE_HOMEOSTASIS	319	REACTOME_FORMATION_OF_THE_BETA_CATENIN_TCF_TRANSACTIVATING_COMPLEX	90	1	0.0111111
GOBP_MYELOID_LEUKOCYTE_MIGRATION	230	REACTOME_FORMATION_OF_THE_BETA_CATENIN_TCF_TRANSACTIVATING_COMPLEX	90	0	0
GOBP_DEVELOPMENTAL_MATURATION	294	REACTOME_FORMATION_OF_THE_BETA_CATENIN_TCF_TRANSACTIVATING_COMPLEX	90	1	0.0111111
GOBP_RESPONSE_TO_MECHANICAL_STIMULUS	201	REACTOME_FORMATION_OF_THE_BETA_CATENIN_TCF_TRANSACTIVATING_COMPLEX	90	1	0.0111111
GOBP_ADENYLATE_CYCLASE_ACTIVATING_G_PROTEIN_COUPLED_RECEPTOR_SIGNALING_PATHWAY	155	REACTOME_FORMATION_OF_THE_BETA_CATENIN_TCF_TRANSACTIVATING_COMPLEX	90	0	0
GOBP_AUTONOMIC_NERVOUS_SYSTEM_DEVELOPMENT	48	REACTOME_FORMATION_OF_THE_BETA_CATENIN_TCF_TRANSACTIVATING_COMPLEX	90	1	0.0208333
GOBP_POSITIVE_REGULATION_OF_MAPK_CASCADE	492	REACTOME_FORMATION_OF_THE_BETA_CATENIN_TCF_TRANSACTIVATING_COMPLEX	90	1	0.0111111
GOBP_REGULATION_OF_NERVOUS_SYSTEM_DEVELOPMENT	439	REACTOME_FORMATION_OF_THE_BETA_CATENIN_TCF_TRANSACTIVATING_COMPLEX	90	3	0.0333333
GOBP_REGULATION_OF_BLOOD_PRESSURE	183	REACTOME_FORMATION_OF_THE_BETA_CATENIN_TCF_TRANSACTIVATING_COMPLEX	90	0	0
GOBP_COLUMNAR_CUBOIDAL_EPITHELIAL_CELL_DIFFERENTIATION	92	REACTOME_FORMATION_OF_THE_BETA_CATENIN_TCF_TRANSACTIVATING_COMPLEX	90	1	0.0111111
GOBP_UROGENITAL_SYSTEM_DEVELOPMENT	353	REACTOME_FORMATION_OF_THE_BETA_CATENIN_TCF_TRANSACTIVATING_COMPLEX	90	4	0.0444444
MODULE_234	54	REACTOME_FORMATION_OF_THE_BETA_CATENIN_TCF_TRANSACTIVATING_COMPLEX	90	0	0
GOBP_SENSORY_SYSTEM_DEVELOPMENT	388	REACTOME_FORMATION_OF_THE_BETA_CATENIN_TCF_TRANSACTIVATING_COMPLEX	90	4	0.0444444
GOBP_RESPONSE_TO_PEPTIDE	494	REACTOME_FORMATION_OF_THE_BETA_CATENIN_TCF_TRANSACTIVATING_COMPLEX	90	2	0.0222222
GOBP_REGULATION_OF_BODY_FLUID_LEVELS	385	REACTOME_FORMATION_OF_THE_BETA_CATENIN_TCF_TRANSACTIVATING_COMPLEX	90	0	0
GOBP_COGNITION	306	REACTOME_FORMATION_OF_THE_BETA_CATENIN_TCF_TRANSACTIVATING_COMPLEX	90	1	0.0111111
GOBP_RESPONSE_TO_ESTRADIOL	123	REACTOME_FORMATION_OF_THE_BETA_CATENIN_TCF_TRANSACTIVATING_COMPLEX	90	4	0.0444444
GOBP_OVULATION_CYCLE	71	REACTOME_FORMATION_OF_THE_BETA_CATENIN_TCF_TRANSACTIVATING_COMPLEX	90	0	0
GOBP_RESPONSE_TO_CORTICOSTEROID	157	REACTOME_FORMATION_OF_THE_BETA_CATENIN_TCF_TRANSACTIVATING_COMPLEX	90	0	0
GOBP_SECOND_MESSENGER_MEDIATED_SIGNALING	302	REACTOME_FORMATION_OF_THE_BETA_CATENIN_TCF_TRANSACTIVATING_COMPLEX	90	0	0
GOBP_POSITIVE_REGULATION_OF_EPITHELIAL_CELL_PROLIFERATION	209	REACTOME_FORMATION_OF_THE_BETA_CATENIN_TCF_TRANSACTIVATING_COMPLEX	90	3	0.0333333
MODULE_357	80	REACTOME_FORMATION_OF_THE_BETA_CATENIN_TCF_TRANSACTIVATING_COMPLEX	90	0	0
GOBP_RESPONSE_TO_ALCOHOL	236	REACTOME_FORMATION_OF_THE_BETA_CATENIN_TCF_TRANSACTIVATING_COMPLEX	90	2	0.0222222
MODULE_57	56	REACTOME_FORMATION_OF_THE_BETA_CATENIN_TCF_TRANSACTIVATING_COMPLEX	90	1	0.0178571
GOBP_POSITIVE_REGULATION_OF_LIPID_METABOLIC_PROCESS	153	REACTOME_FORMATION_OF_THE_BETA_CATENIN_TCF_TRANSACTIVATING_COMPLEX	90	0	0
GOBP_SENSORY_PERCEPTION_OF_PAIN	99	REACTOME_FORMATION_OF_THE_BETA_CATENIN_TCF_TRANSACTIVATING_COMPLEX	90	0	0
GOBP_ODONTOGENESIS	130	REACTOME_FORMATION_OF_THE_BETA_CATENIN_TCF_TRANSACTIVATING_COMPLEX	90	4	0.0444444
GOBP_REGULATION_OF_NEURON_DIFFERENTIATION	192	REACTOME_FORMATION_OF_THE_BETA_CATENIN_TCF_TRANSACTIVATING_COMPLEX	90	1	0.0111111
GOBP_RESPIRATORY_SYSTEM_DEVELOPMENT	203	REACTOME_FORMATION_OF_THE_BETA_CATENIN_TCF_TRANSACTIVATING_COMPLEX	90	3	0.0333333
GOBP_POSITIVE_REGULATION_OF_CELL_ADHESION	446	REACTOME_FORMATION_OF_THE_BETA_CATENIN_TCF_TRANSACTIVATING_COMPLEX	90	2	0.0222222
GOBP_MULTICELLULAR_ORGANISMAL_RESPONSE_TO_STRESS	74	REACTOME_FORMATION_OF_THE_BETA_CATENIN_TCF_TRANSACTIVATING_COMPLEX	90	0	0
REACTOME_FORMATION_OF_THE_BETA_CATENIN_TCF_TRANSACTIVATING_COMPLEX	90	REACTOME_G_ALPHA_S_SIGNALLING_EVENTS	144	0	0
GOBP_GLIOGENESIS	291	REACTOME_FORMATION_OF_THE_BETA_CATENIN_TCF_TRANSACTIVATING_COMPLEX	90	4	0.0444444
GOBP_NEURON_MIGRATION	164	REACTOME_FORMATION_OF_THE_BETA_CATENIN_TCF_TRANSACTIVATING_COMPLEX	90	1	0.0111111
GOBP_REGULATION_OF_ACTIN_FILAMENT_BASED_PROCESS	392	REACTOME_FORMATION_OF_THE_BETA_CATENIN_TCF_TRANSACTIVATING_COMPLEX	90	0	0
GOBP_CELL_SUBSTRATE_ADHESION	365	REACTOME_FORMATION_OF_THE_BETA_CATENIN_TCF_TRANSACTIVATING_COMPLEX	90	2	0.0222222
GOBP_MESENCHYME_DEVELOPMENT	302	REACTOME_FORMATION_OF_THE_BETA_CATENIN_TCF_TRANSACTIVATING_COMPLEX	90	6	0.0666667
GOBP_RESPONSE_TO_RETINOIC_ACID	109	REACTOME_FORMATION_OF_THE_BETA_CATENIN_TCF_TRANSACTIVATING_COMPLEX	90	1	0.0111111
GOBP_RESPONSE_TO_METAL_ION	350	REACTOME_FORMATION_OF_THE_BETA_CATENIN_TCF_TRANSACTIVATING_COMPLEX	90	1	0.0111111
GOBP_RESPONSE_TO_MOLECULE_OF_BACTERIAL_ORIGIN	354	REACTOME_FORMATION_OF_THE_BETA_CATENIN_TCF_TRANSACTIVATING_COMPLEX	90	1	0.0111111
GOBP_REGULATION_OF_REPRODUCTIVE_PROCESS	178	REACTOME_FORMATION_OF_THE_BETA_CATENIN_TCF_TRANSACTIVATING_COMPLEX	90	1	0.0111111
GOBP_REGENERATION	188	REACTOME_FORMATION_OF_THE_BETA_CATENIN_TCF_TRANSACTIVATING_COMPLEX	90	2	0.0222222
GOBP_CELL_JUNCTION_ASSEMBLY	421	REACTOME_FORMATION_OF_THE_BETA_CATENIN_TCF_TRANSACTIVATING_COMPLEX	90	1	0.0111111
GOBP_SYNAPSE_ORGANIZATION	418	REACTOME_FORMATION_OF_THE_BETA_CATENIN_TCF_TRANSACTIVATING_COMPLEX	90	1	0.0111111
GOBP_HINDBRAIN_DEVELOPMENT	150	REACTOME_FORMATION_OF_THE_BETA_CATENIN_TCF_TRANSACTIVATING_COMPLEX	90	2	0.0222222
HALLMARK_HYPOXIA	200	REACTOME_FORMATION_OF_THE_BETA_CATENIN_TCF_TRANSACTIVATING_COMPLEX	90	0	0
MODULE_197	174	REACTOME_FORMATION_OF_THE_BETA_CATENIN_TCF_TRANSACTIVATING_COMPLEX	90	2	0.0222222
GOBP_REGULATION_OF_ANIMAL_ORGAN_MORPHOGENESIS	129	REACTOME_FORMATION_OF_THE_BETA_CATENIN_TCF_TRANSACTIVATING_COMPLEX	90	1	0.0111111
GOBP_NEUROMUSCULAR_PROCESS	152	REACTOME_FORMATION_OF_THE_BETA_CATENIN_TCF_TRANSACTIVATING_COMPLEX	90	0	0
GOBP_NEGATIVE_REGULATION_OF_NEURON_DEATH	209	REACTOME_FORMATION_OF_THE_BETA_CATENIN_TCF_TRANSACTIVATING_COMPLEX	90	2	0.0222222
HALLMARK_KRAS_SIGNALING_UP	200	REACTOME_FORMATION_OF_THE_BETA_CATENIN_TCF_TRANSACTIVATING_COMPLEX	90	1	0.0111111
GOBP_RESPONSE_TO_EXTRACELLULAR_STIMULUS	479	REACTOME_FORMATION_OF_THE_BETA_CATENIN_TCF_TRANSACTIVATING_COMPLEX	90	0	0
REACTOME_CONSTITUTIVE_SIGNALING_BY_ABERRANT_PI3K_IN_CANCER	78	REACTOME_FORMATION_OF_THE_BETA_CATENIN_TCF_TRANSACTIVATING_COMPLEX	90	0	0
GOBP_TEMPERATURE_HOMEOSTASIS	177	REACTOME_FORMATION_OF_THE_BETA_CATENIN_TCF_TRANSACTIVATING_COMPLEX	90	1	0.0111111
GOBP_REGULATION_OF_LIPASE_ACTIVITY	92	REACTOME_FORMATION_OF_THE_BETA_CATENIN_TCF_TRANSACTIVATING_COMPLEX	90	0	0
REACTOME_FORMATION_OF_THE_BETA_CATENIN_TCF_TRANSACTIVATING_COMPLEX	90	REACTOME_L1CAM_INTERACTIONS	121	0	0
KEGG_CALCIUM_SIGNALING_PATHWAY	178	REACTOME_FORMATION_OF_THE_BETA_CATENIN_TCF_TRANSACTIVATING_COMPLEX	90	0	0
GOBP_NERVE_DEVELOPMENT	81	REACTOME_FORMATION_OF_THE_BETA_CATENIN_TCF_TRANSACTIVATING_COMPLEX	90	1	0.0123457
GOBP_OSSIFICATION	419	REACTOME_FORMATION_OF_THE_BETA_CATENIN_TCF_TRANSACTIVATING_COMPLEX	90	7	0.0777778
GOBP_STEROID_CATABOLIC_PROCESS	27	REACTOME_FORMATION_OF_THE_BETA_CATENIN_TCF_TRANSACTIVATING_COMPLEX	90	0	0
GOBP_REGULATION_OF_DEVELOPMENTAL_GROWTH	329	REACTOME_FORMATION_OF_THE_BETA_CATENIN_TCF_TRANSACTIVATING_COMPLEX	90	0	0
GOBP_POSITIVE_REGULATION_OF_CELL_DIVISION	89	REACTOME_FORMATION_OF_THE_BETA_CATENIN_TCF_TRANSACTIVATING_COMPLEX	90	0	0
GOBP_RESPONSE_TO_CAMP	89	REACTOME_FORMATION_OF_THE_BETA_CATENIN_TCF_TRANSACTIVATING_COMPLEX	90	0	0
GOBP_RESPONSE_TO_FIBROBLAST_GROWTH_FACTOR	119	REACTOME_FORMATION_OF_THE_BETA_CATENIN_TCF_TRANSACTIVATING_COMPLEX	90	2	0.0222222
HALLMARK_ANGIOGENESIS	36	REACTOME_FORMATION_OF_THE_BETA_CATENIN_TCF_TRANSACTIVATING_COMPLEX	90	0	0
REACTOME_FACTORS_INVOLVED_IN_MEGAKARYOCYTE_DEVELOPMENT_AND_PLATELET_PRODUCTION	170	REACTOME_FORMATION_OF_THE_BETA_CATENIN_TCF_TRANSACTIVATING_COMPLEX	90	16	0.177778
GOBP_MULTI_MULTICELLULAR_ORGANISM_PROCESS	213	REACTOME_FORMATION_OF_THE_BETA_CATENIN_TCF_TRANSACTIVATING_COMPLEX	90	3	0.0333333
HALLMARK_APICAL_JUNCTION	200	REACTOME_FORMATION_OF_THE_BETA_CATENIN_TCF_TRANSACTIVATING_COMPLEX	90	0	0
GOBP_REGULATION_OF_VASCULATURE_DEVELOPMENT	353	REACTOME_FORMATION_OF_THE_BETA_CATENIN_TCF_TRANSACTIVATING_COMPLEX	90	2	0.0222222
GOBP_POSITIVE_REGULATION_OF_PROTEIN_KINASE_B_SIGNALING	119	REACTOME_FORMATION_OF_THE_BETA_CATENIN_TCF_TRANSACTIVATING_COMPLEX	90	1	0.0111111
REACTOME_CELL_CELL_COMMUNICATION	130	REACTOME_FORMATION_OF_THE_BETA_CATENIN_TCF_TRANSACTIVATING_COMPLEX	90	1	0.0111111
GOBP_RESPONSE_TO_ESTROGEN	68	REACTOME_FORMATION_OF_THE_BETA_CATENIN_TCF_TRANSACTIVATING_COMPLEX	90	5	0.0735294
GOBP_PHOSPHATIDYLINOSITOL_3_KINASE_SIGNALING	144	REACTOME_FORMATION_OF_THE_BETA_CATENIN_TCF_TRANSACTIVATING_COMPLEX	90	0	0
REACTOME_FORMATION_OF_THE_BETA_CATENIN_TCF_TRANSACTIVATING_COMPLEX	90	REACTOME_FOXO_MEDIATED_TRANSCRIPTION_OF_OXIDATIVE_STRESS_METABOLIC_AND_NEURONAL_GENES	30	1	0.0333333
REACTOME_FORMATION_OF_THE_BETA_CATENIN_TCF_TRANSACTIVATING_COMPLEX	90	REACTOME_INTERLEUKIN_4_AND_INTERLEUKIN_13_SIGNALING	111	1	0.0111111
GOBP_AMEBOIDAL_TYPE_CELL_MIGRATION	482	REACTOME_FORMATION_OF_THE_BETA_CATENIN_TCF_TRANSACTIVATING_COMPLEX	90	0	0
GOBP_REGULATION_OF_G_PROTEIN_COUPLED_RECEPTOR_SIGNALING_PATHWAY	139	REACTOME_FORMATION_OF_THE_BETA_CATENIN_TCF_TRANSACTIVATING_COMPLEX	90	0	0
GOBP_REGULATION_OF_CELLULAR_RESPONSE_TO_GROWTH_FACTOR_STIMULUS	315	REACTOME_FORMATION_OF_THE_BETA_CATENIN_TCF_TRANSACTIVATING_COMPLEX	90	6	0.0666667
GOBP_REGULATION_OF_BEHAVIOR	70	REACTOME_FORMATION_OF_THE_BETA_CATENIN_TCF_TRANSACTIVATING_COMPLEX	90	0	0
MODULE_404	26	REACTOME_FORMATION_OF_THE_BETA_CATENIN_TCF_TRANSACTIVATING_COMPLEX	90	0	0
GOBP_REGULATION_OF_INFLAMMATORY_RESPONSE	397	REACTOME_FORMATION_OF_THE_BETA_CATENIN_TCF_TRANSACTIVATING_COMPLEX	90	0	0
GOBP_RENAL_SYSTEM_PROCESS	114	REACTOME_FORMATION_OF_THE_BETA_CATENIN_TCF_TRANSACTIVATING_COMPLEX	90	0	0
GOBP_RESPONSE_TO_ACTIVITY	65	REACTOME_FORMATION_OF_THE_BETA_CATENIN_TCF_TRANSACTIVATING_COMPLEX	90	0	0
MODULE_439	21	REACTOME_FORMATION_OF_THE_BETA_CATENIN_TCF_TRANSACTIVATING_COMPLEX	90	0	0
GOBP_EPIDERMIS_DEVELOPMENT	335	REACTOME_FORMATION_OF_THE_BETA_CATENIN_TCF_TRANSACTIVATING_COMPLEX	90	2	0.0222222
GOBP_REGULATION_OF_CYTOSOLIC_CALCIUM_ION_CONCENTRATION	352	GOBP_REGULATION_OF_MEMBRANE_POTENTIAL	425	75	0.213068
GOBP_REGULATION_OF_MEMBRANE_POTENTIAL	425	MODULE_38	463	15	0.0352941
GOBP_REGULATION_OF_MEMBRANE_POTENTIAL	425	MODULE_47	225	4	0.0177778
GOBP_FOREBRAIN_DEVELOPMENT	377	GOBP_REGULATION_OF_MEMBRANE_POTENTIAL	425	30	0.0795756
GOBP_REGULATION_OF_MEMBRANE_POTENTIAL	425	MODULE_63	211	49	0.232227
GOBP_MUSCLE_CONTRACTION	349	GOBP_REGULATION_OF_MEMBRANE_POTENTIAL	425	118	0.338109
GOBP_REGULATION_OF_MEMBRANE_POTENTIAL	425	MODULE_104	352	13	0.0369318
GOBP_REGULATION_OF_MEMBRANE_POTENTIAL	425	HALLMARK_G2M_CHECKPOINT	200	4	0.02
GOBP_REGULATION_OF_CATION_TRANSMEMBRANE_TRANSPORT	353	GOBP_REGULATION_OF_MEMBRANE_POTENTIAL	425	113	0.320113
GOBP_REGULATION_OF_MEMBRANE_POTENTIAL	425	GOBP_REGULATION_OF_TRANS_SYNAPTIC_SIGNALING	429	114	0.268235
GOBP_REGULATION_OF_MEMBRANE_POTENTIAL	425	MODULE_60	422	11	0.0260664
GOBP_REGULATION_OF_MEMBRANE_POTENTIAL	425	KEGG_CYTOKINE_CYTOKINE_RECEPTOR_INTERACTION	265	2	0.00754717
GOBP_REGULATION_OF_MEMBRANE_POTENTIAL	425	GOBP_VASCULAR_PROCESS_IN_CIRCULATORY_SYSTEM	263	39	0.148289
GOBP_NEURON_PROJECTION_GUIDANCE	235	GOBP_REGULATION_OF_MEMBRANE_POTENTIAL	425	9	0.0382979
GOBP_REGULATION_OF_MEMBRANE_POTENTIAL	425	HALLMARK_ESTROGEN_RESPONSE_LATE	200	7	0.035
GOBP_REGULATION_OF_MEMBRANE_POTENTIAL	425	GOBP_RESPONSE_TO_XENOBIOTIC_STIMULUS	411	37	0.0900243
GOBP_CELL_FATE_COMMITMENT	266	GOBP_REGULATION_OF_MEMBRANE_POTENTIAL	425	13	0.0488722
GOBP_FEEDING_BEHAVIOR	107	GOBP_REGULATION_OF_MEMBRANE_POTENTIAL	425	12	0.11215
GOBP_REGULATION_OF_MEMBRANE_POTENTIAL	425	MODULE_44	325	4	0.0123077
GOBP_GLAND_DEVELOPMENT	432	GOBP_REGULATION_OF_MEMBRANE_POTENTIAL	425	22	0.0517647
GOBP_MUSCLE_TISSUE_DEVELOPMENT	405	GOBP_REGULATION_OF_MEMBRANE_POTENTIAL	425	47	0.116049
GOBP_REGULATION_OF_MEMBRANE_POTENTIAL	425	MODULE_324	133	1	0.0075188
GOBP_ANATOMICAL_STRUCTURE_HOMEOSTASIS	319	GOBP_REGULATION_OF_MEMBRANE_POTENTIAL	425	24	0.0752351
GOBP_MYELOID_LEUKOCYTE_MIGRATION	230	GOBP_REGULATION_OF_MEMBRANE_POTENTIAL	425	7	0.0304348
GOBP_DEVELOPMENTAL_MATURATION	294	GOBP_REGULATION_OF_MEMBRANE_POTENTIAL	425	25	0.085034
GOBP_REGULATION_OF_MEMBRANE_POTENTIAL	425	GOBP_RESPONSE_TO_MECHANICAL_STIMULUS	201	36	0.179104
GOBP_ADENYLATE_CYCLASE_ACTIVATING_G_PROTEIN_COUPLED_RECEPTOR_SIGNALING_PATHWAY	155	GOBP_REGULATION_OF_MEMBRANE_POTENTIAL	425	17	0.109677
GOBP_AUTONOMIC_NERVOUS_SYSTEM_DEVELOPMENT	48	GOBP_REGULATION_OF_MEMBRANE_POTENTIAL	425	0	0
GOBP_POSITIVE_REGULATION_OF_MAPK_CASCADE	492	GOBP_REGULATION_OF_MEMBRANE_POTENTIAL	425	32	0.0752941
GOBP_REGULATION_OF_MEMBRANE_POTENTIAL	425	GOBP_REGULATION_OF_NERVOUS_SYSTEM_DEVELOPMENT	439	37	0.0870588
GOBP_REGULATION_OF_BLOOD_PRESSURE	183	GOBP_REGULATION_OF_MEMBRANE_POTENTIAL	425	27	0.147541
GOBP_COLUMNAR_CUBOIDAL_EPITHELIAL_CELL_DIFFERENTIATION	92	GOBP_REGULATION_OF_MEMBRANE_POTENTIAL	425	7	0.076087
GOBP_REGULATION_OF_MEMBRANE_POTENTIAL	425	GOBP_UROGENITAL_SYSTEM_DEVELOPMENT	353	12	0.0339943
GOBP_REGULATION_OF_MEMBRANE_POTENTIAL	425	MODULE_234	54	0	0
GOBP_REGULATION_OF_MEMBRANE_POTENTIAL	425	GOBP_SENSORY_SYSTEM_DEVELOPMENT	388	17	0.0438144
GOBP_REGULATION_OF_MEMBRANE_POTENTIAL	425	GOBP_RESPONSE_TO_PEPTIDE	494	38	0.0894118
GOBP_REGULATION_OF_BODY_FLUID_LEVELS	385	GOBP_REGULATION_OF_MEMBRANE_POTENTIAL	425	20	0.0519481
GOBP_COGNITION	306	GOBP_REGULATION_OF_MEMBRANE_POTENTIAL	425	57	0.186275
GOBP_REGULATION_OF_MEMBRANE_POTENTIAL	425	GOBP_RESPONSE_TO_ESTRADIOL	123	6	0.0487805
GOBP_OVULATION_CYCLE	71	GOBP_REGULATION_OF_MEMBRANE_POTENTIAL	425	4	0.056338
GOBP_REGULATION_OF_MEMBRANE_POTENTIAL	425	GOBP_RESPONSE_TO_CORTICOSTEROID	157	11	0.0700637
GOBP_REGULATION_OF_MEMBRANE_POTENTIAL	425	GOBP_SECOND_MESSENGER_MEDIATED_SIGNALING	302	49	0.162252
GOBP_POSITIVE_REGULATION_OF_EPITHELIAL_CELL_PROLIFERATION	209	GOBP_REGULATION_OF_MEMBRANE_POTENTIAL	425	10	0.0478469
GOBP_REGULATION_OF_MEMBRANE_POTENTIAL	425	MODULE_357	80	4	0.05
GOBP_REGULATION_OF_MEMBRANE_POTENTIAL	425	GOBP_RESPONSE_TO_ALCOHOL	236	32	0.135593
GOBP_REGULATION_OF_MEMBRANE_POTENTIAL	425	MODULE_57	56	0	0
GOBP_POSITIVE_REGULATION_OF_LIPID_METABOLIC_PROCESS	153	GOBP_REGULATION_OF_MEMBRANE_POTENTIAL	425	11	0.0718954
GOBP_REGULATION_OF_MEMBRANE_POTENTIAL	425	GOBP_SENSORY_PERCEPTION_OF_PAIN	99	33	0.333333
GOBP_ODONTOGENESIS	130	GOBP_REGULATION_OF_MEMBRANE_POTENTIAL	425	8	0.0615385
GOBP_REGULATION_OF_MEMBRANE_POTENTIAL	425	GOBP_REGULATION_OF_NEURON_DIFFERENTIATION	192	10	0.0520833
GOBP_REGULATION_OF_MEMBRANE_POTENTIAL	425	GOBP_RESPIRATORY_SYSTEM_DEVELOPMENT	203	3	0.0147783
GOBP_POSITIVE_REGULATION_OF_CELL_ADHESION	446	GOBP_REGULATION_OF_MEMBRANE_POTENTIAL	425	19	0.0447059
GOBP_MULTICELLULAR_ORGANISMAL_RESPONSE_TO_STRESS	74	GOBP_REGULATION_OF_MEMBRANE_POTENTIAL	425	23	0.310811
GOBP_REGULATION_OF_MEMBRANE_POTENTIAL	425	REACTOME_G_ALPHA_S_SIGNALLING_EVENTS	144	7	0.0486111
GOBP_GLIOGENESIS	291	GOBP_REGULATION_OF_MEMBRANE_POTENTIAL	425	33	0.113402
GOBP_NEURON_MIGRATION	164	GOBP_REGULATION_OF_MEMBRANE_POTENTIAL	425	12	0.0731707
GOBP_REGULATION_OF_ACTIN_FILAMENT_BASED_PROCESS	392	GOBP_REGULATION_OF_MEMBRANE_POTENTIAL	425	45	0.114796
GOBP_CELL_SUBSTRATE_ADHESION	365	GOBP_REGULATION_OF_MEMBRANE_POTENTIAL	425	17	0.0465753
GOBP_MESENCHYME_DEVELOPMENT	302	GOBP_REGULATION_OF_MEMBRANE_POTENTIAL	425	11	0.0364238
GOBP_REGULATION_OF_MEMBRANE_POTENTIAL	425	GOBP_RESPONSE_TO_RETINOIC_ACID	109	4	0.0366972
GOBP_REGULATION_OF_MEMBRANE_POTENTIAL	425	GOBP_RESPONSE_TO_METAL_ION	350	54	0.154286
GOBP_REGULATION_OF_MEMBRANE_POTENTIAL	425	GOBP_RESPONSE_TO_MOLECULE_OF_BACTERIAL_ORIGIN	354	17	0.0480226
GOBP_REGULATION_OF_MEMBRANE_POTENTIAL	425	GOBP_REGULATION_OF_REPRODUCTIVE_PROCESS	178	6	0.0337079
GOBP_REGENERATION	188	GOBP_REGULATION_OF_MEMBRANE_POTENTIAL	425	15	0.0797872
GOBP_CELL_JUNCTION_ASSEMBLY	421	GOBP_REGULATION_OF_MEMBRANE_POTENTIAL	425	53	0.125891
GOBP_REGULATION_OF_MEMBRANE_POTENTIAL	425	GOBP_SYNAPSE_ORGANIZATION	418	70	0.167464
GOBP_HINDBRAIN_DEVELOPMENT	150	GOBP_REGULATION_OF_MEMBRANE_POTENTIAL	425	15	0.1
GOBP_REGULATION_OF_MEMBRANE_POTENTIAL	425	HALLMARK_HYPOXIA	200	5	0.025
GOBP_REGULATION_OF_MEMBRANE_POTENTIAL	425	MODULE_197	174	1	0.00574713
GOBP_REGULATION_OF_ANIMAL_ORGAN_MORPHOGENESIS	129	GOBP_REGULATION_OF_MEMBRANE_POTENTIAL	425	7	0.0542636
GOBP_NEUROMUSCULAR_PROCESS	152	GOBP_REGULATION_OF_MEMBRANE_POTENTIAL	425	42	0.276316
GOBP_NEGATIVE_REGULATION_OF_NEURON_DEATH	209	GOBP_REGULATION_OF_MEMBRANE_POTENTIAL	425	31	0.148325
GOBP_REGULATION_OF_MEMBRANE_POTENTIAL	425	HALLMARK_KRAS_SIGNALING_UP	200	8	0.04
GOBP_REGULATION_OF_MEMBRANE_POTENTIAL	425	GOBP_RESPONSE_TO_EXTRACELLULAR_STIMULUS	479	29	0.0682353
GOBP_REGULATION_OF_MEMBRANE_POTENTIAL	425	REACTOME_CONSTITUTIVE_SIGNALING_BY_ABERRANT_PI3K_IN_CANCER	78	1	0.0128205
GOBP_REGULATION_OF_MEMBRANE_POTENTIAL	425	GOBP_TEMPERATURE_HOMEOSTASIS	177	16	0.0903955
GOBP_REGULATION_OF_LIPASE_ACTIVITY	92	GOBP_REGULATION_OF_MEMBRANE_POTENTIAL	425	6	0.0652174
GOBP_REGULATION_OF_MEMBRANE_POTENTIAL	425	REACTOME_L1CAM_INTERACTIONS	121	22	0.181818
GOBP_REGULATION_OF_MEMBRANE_POTENTIAL	425	KEGG_CALCIUM_SIGNALING_PATHWAY	178	42	0.235955
GOBP_NERVE_DEVELOPMENT	81	GOBP_REGULATION_OF_MEMBRANE_POTENTIAL	425	7	0.0864198
GOBP_OSSIFICATION	419	GOBP_REGULATION_OF_MEMBRANE_POTENTIAL	425	21	0.0501193
GOBP_REGULATION_OF_MEMBRANE_POTENTIAL	425	GOBP_STEROID_CATABOLIC_PROCESS	27	1	0.037037
GOBP_REGULATION_OF_DEVELOPMENTAL_GROWTH	329	GOBP_REGULATION_OF_MEMBRANE_POTENTIAL	425	35	0.106383
GOBP_POSITIVE_REGULATION_OF_CELL_DIVISION	89	GOBP_REGULATION_OF_MEMBRANE_POTENTIAL	425	1	0.011236
GOBP_REGULATION_OF_MEMBRANE_POTENTIAL	425	GOBP_RESPONSE_TO_CAMP	89	13	0.146067
GOBP_REGULATION_OF_MEMBRANE_POTENTIAL	425	GOBP_RESPONSE_TO_FIBROBLAST_GROWTH_FACTOR	119	6	0.0504202
GOBP_REGULATION_OF_MEMBRANE_POTENTIAL	425	HALLMARK_ANGIOGENESIS	36	2	0.0555556
GOBP_REGULATION_OF_MEMBRANE_POTENTIAL	425	REACTOME_FACTORS_INVOLVED_IN_MEGAKARYOCYTE_DEVELOPMENT_AND_PLATELET_PRODUCTION	170	5	0.0294118
GOBP_MULTI_MULTICELLULAR_ORGANISM_PROCESS	213	GOBP_REGULATION_OF_MEMBRANE_POTENTIAL	425	12	0.056338
GOBP_REGULATION_OF_MEMBRANE_POTENTIAL	425	HALLMARK_APICAL_JUNCTION	200	13	0.065
GOBP_REGULATION_OF_MEMBRANE_POTENTIAL	425	GOBP_REGULATION_OF_VASCULATURE_DEVELOPMENT	353	13	0.0368272
GOBP_POSITIVE_REGULATION_OF_PROTEIN_KINASE_B_SIGNALING	119	GOBP_REGULATION_OF_MEMBRANE_POTENTIAL	425	8	0.0672269
GOBP_REGULATION_OF_MEMBRANE_POTENTIAL	425	REACTOME_CELL_CELL_COMMUNICATION	130	6	0.0461538
GOBP_REGULATION_OF_MEMBRANE_POTENTIAL	425	GOBP_RESPONSE_TO_ESTROGEN	68	5	0.0735294
GOBP_PHOSPHATIDYLINOSITOL_3_KINASE_SIGNALING	144	GOBP_REGULATION_OF_MEMBRANE_POTENTIAL	425	13	0.0902778
GOBP_REGULATION_OF_MEMBRANE_POTENTIAL	425	REACTOME_FOXO_MEDIATED_TRANSCRIPTION_OF_OXIDATIVE_STRESS_METABOLIC_AND_NEURONAL_GENES	30	1	0.0333333
GOBP_REGULATION_OF_MEMBRANE_POTENTIAL	425	REACTOME_INTERLEUKIN_4_AND_INTERLEUKIN_13_SIGNALING	111	8	0.0720721
GOBP_AMEBOIDAL_TYPE_CELL_MIGRATION	482	GOBP_REGULATION_OF_MEMBRANE_POTENTIAL	425	20	0.0470588
GOBP_REGULATION_OF_G_PROTEIN_COUPLED_RECEPTOR_SIGNALING_PATHWAY	139	GOBP_REGULATION_OF_MEMBRANE_POTENTIAL	425	12	0.0863309
GOBP_REGULATION_OF_CELLULAR_RESPONSE_TO_GROWTH_FACTOR_STIMULUS	315	GOBP_REGULATION_OF_MEMBRANE_POTENTIAL	425	13	0.0412698
GOBP_REGULATION_OF_BEHAVIOR	70	GOBP_REGULATION_OF_MEMBRANE_POTENTIAL	425	16	0.228571
GOBP_REGULATION_OF_MEMBRANE_POTENTIAL	425	MODULE_404	26	0	0
GOBP_REGULATION_OF_INFLAMMATORY_RESPONSE	397	GOBP_REGULATION_OF_MEMBRANE_POTENTIAL	425	17	0.0428212
GOBP_REGULATION_OF_MEMBRANE_POTENTIAL	425	GOBP_RENAL_SYSTEM_PROCESS	114	15	0.131579
GOBP_REGULATION_OF_MEMBRANE_POTENTIAL	425	GOBP_RESPONSE_TO_ACTIVITY	65	6	0.0923077
GOBP_REGULATION_OF_MEMBRANE_POTENTIAL	425	MODULE_439	21	0	0
GOBP_EPIDERMIS_DEVELOPMENT	335	GOBP_REGULATION_OF_MEMBRANE_POTENTIAL	425	7	0.0208955
GOBP_REGULATION_OF_CYTOSOLIC_CALCIUM_ION_CONCENTRATION	352	MODULE_38	463	10	0.0284091
GOBP_REGULATION_OF_CYTOSOLIC_CALCIUM_ION_CONCENTRATION	352	MODULE_47	225	7	0.0311111
GOBP_FOREBRAIN_DEVELOPMENT	377	GOBP_REGULATION_OF_CYTOSOLIC_CALCIUM_ION_CONCENTRATION	352	17	0.0482955
GOBP_REGULATION_OF_CYTOSOLIC_CALCIUM_ION_CONCENTRATION	352	MODULE_63	211	13	0.0616114
GOBP_MUSCLE_CONTRACTION	349	GOBP_REGULATION_OF_CYTOSOLIC_CALCIUM_ION_CONCENTRATION	352	76	0.217765
GOBP_REGULATION_OF_CYTOSOLIC_CALCIUM_ION_CONCENTRATION	352	MODULE_104	352	10	0.0284091
GOBP_REGULATION_OF_CYTOSOLIC_CALCIUM_ION_CONCENTRATION	352	HALLMARK_G2M_CHECKPOINT	200	4	0.02
GOBP_REGULATION_OF_CATION_TRANSMEMBRANE_TRANSPORT	353	GOBP_REGULATION_OF_CYTOSOLIC_CALCIUM_ION_CONCENTRATION	352	111	0.315341
GOBP_REGULATION_OF_CYTOSOLIC_CALCIUM_ION_CONCENTRATION	352	GOBP_REGULATION_OF_TRANS_SYNAPTIC_SIGNALING	429	62	0.176136
GOBP_REGULATION_OF_CYTOSOLIC_CALCIUM_ION_CONCENTRATION	352	MODULE_60	422	16	0.0454545
GOBP_REGULATION_OF_CYTOSOLIC_CALCIUM_ION_CONCENTRATION	352	KEGG_CYTOKINE_CYTOKINE_RECEPTOR_INTERACTION	265	34	0.128302
GOBP_REGULATION_OF_CYTOSOLIC_CALCIUM_ION_CONCENTRATION	352	GOBP_VASCULAR_PROCESS_IN_CIRCULATORY_SYSTEM	263	47	0.178707
GOBP_NEURON_PROJECTION_GUIDANCE	235	GOBP_REGULATION_OF_CYTOSOLIC_CALCIUM_ION_CONCENTRATION	352	6	0.0255319
GOBP_REGULATION_OF_CYTOSOLIC_CALCIUM_ION_CONCENTRATION	352	HALLMARK_ESTROGEN_RESPONSE_LATE	200	8	0.04
GOBP_REGULATION_OF_CYTOSOLIC_CALCIUM_ION_CONCENTRATION	352	GOBP_RESPONSE_TO_XENOBIOTIC_STIMULUS	411	33	0.09375
GOBP_CELL_FATE_COMMITMENT	266	GOBP_REGULATION_OF_CYTOSOLIC_CALCIUM_ION_CONCENTRATION	352	11	0.0413534
GOBP_FEEDING_BEHAVIOR	107	GOBP_REGULATION_OF_CYTOSOLIC_CALCIUM_ION_CONCENTRATION	352	23	0.214953
GOBP_REGULATION_OF_CYTOSOLIC_CALCIUM_ION_CONCENTRATION	352	MODULE_44	325	12	0.0369231
GOBP_GLAND_DEVELOPMENT	432	GOBP_REGULATION_OF_CYTOSOLIC_CALCIUM_ION_CONCENTRATION	352	20	0.0568182
GOBP_MUSCLE_TISSUE_DEVELOPMENT	405	GOBP_REGULATION_OF_CYTOSOLIC_CALCIUM_ION_CONCENTRATION	352	32	0.0909091
GOBP_REGULATION_OF_CYTOSOLIC_CALCIUM_ION_CONCENTRATION	352	MODULE_324	133	3	0.0225564
GOBP_ANATOMICAL_STRUCTURE_HOMEOSTASIS	319	GOBP_REGULATION_OF_CYTOSOLIC_CALCIUM_ION_CONCENTRATION	352	40	0.125392
GOBP_MYELOID_LEUKOCYTE_MIGRATION	230	GOBP_REGULATION_OF_CYTOSOLIC_CALCIUM_ION_CONCENTRATION	352	36	0.156522
GOBP_DEVELOPMENTAL_MATURATION	294	GOBP_REGULATION_OF_CYTOSOLIC_CALCIUM_ION_CONCENTRATION	352	20	0.0680272
GOBP_REGULATION_OF_CYTOSOLIC_CALCIUM_ION_CONCENTRATION	352	GOBP_RESPONSE_TO_MECHANICAL_STIMULUS	201	30	0.149254
GOBP_ADENYLATE_CYCLASE_ACTIVATING_G_PROTEIN_COUPLED_RECEPTOR_SIGNALING_PATHWAY	155	GOBP_REGULATION_OF_CYTOSOLIC_CALCIUM_ION_CONCENTRATION	352	49	0.316129
GOBP_AUTONOMIC_NERVOUS_SYSTEM_DEVELOPMENT	48	GOBP_REGULATION_OF_CYTOSOLIC_CALCIUM_ION_CONCENTRATION	352	3	0.0625
GOBP_POSITIVE_REGULATION_OF_MAPK_CASCADE	492	GOBP_REGULATION_OF_CYTOSOLIC_CALCIUM_ION_CONCENTRATION	352	62	0.176136
GOBP_REGULATION_OF_CYTOSOLIC_CALCIUM_ION_CONCENTRATION	352	GOBP_REGULATION_OF_NERVOUS_SYSTEM_DEVELOPMENT	439	21	0.0596591
GOBP_REGULATION_OF_BLOOD_PRESSURE	183	GOBP_REGULATION_OF_CYTOSOLIC_CALCIUM_ION_CONCENTRATION	352	41	0.224044
GOBP_COLUMNAR_CUBOIDAL_EPITHELIAL_CELL_DIFFERENTIATION	92	GOBP_REGULATION_OF_CYTOSOLIC_CALCIUM_ION_CONCENTRATION	352	5	0.0543478
GOBP_REGULATION_OF_CYTOSOLIC_CALCIUM_ION_CONCENTRATION	352	GOBP_UROGENITAL_SYSTEM_DEVELOPMENT	353	18	0.0511364
GOBP_REGULATION_OF_CYTOSOLIC_CALCIUM_ION_CONCENTRATION	352	MODULE_234	54	3	0.0555556
GOBP_REGULATION_OF_CYTOSOLIC_CALCIUM_ION_CONCENTRATION	352	GOBP_SENSORY_SYSTEM_DEVELOPMENT	388	17	0.0482955
GOBP_REGULATION_OF_CYTOSOLIC_CALCIUM_ION_CONCENTRATION	352	GOBP_RESPONSE_TO_PEPTIDE	494	39	0.110795
GOBP_REGULATION_OF_BODY_FLUID_LEVELS	385	GOBP_REGULATION_OF_CYTOSOLIC_CALCIUM_ION_CONCENTRATION	352	46	0.130682
GOBP_COGNITION	306	GOBP_REGULATION_OF_CYTOSOLIC_CALCIUM_ION_CONCENTRATION	352	41	0.133987
GOBP_REGULATION_OF_CYTOSOLIC_CALCIUM_ION_CONCENTRATION	352	GOBP_RESPONSE_TO_ESTRADIOL	123	11	0.0894309
GOBP_OVULATION_CYCLE	71	GOBP_REGULATION_OF_CYTOSOLIC_CALCIUM_ION_CONCENTRATION	352	6	0.084507
GOBP_REGULATION_OF_CYTOSOLIC_CALCIUM_ION_CONCENTRATION	352	GOBP_RESPONSE_TO_CORTICOSTEROID	157	14	0.089172
GOBP_REGULATION_OF_CYTOSOLIC_CALCIUM_ION_CONCENTRATION	352	GOBP_SECOND_MESSENGER_MEDIATED_SIGNALING	302	109	0.360927
GOBP_POSITIVE_REGULATION_OF_EPITHELIAL_CELL_PROLIFERATION	209	GOBP_REGULATION_OF_CYTOSOLIC_CALCIUM_ION_CONCENTRATION	352	19	0.0909091
GOBP_REGULATION_OF_CYTOSOLIC_CALCIUM_ION_CONCENTRATION	352	MODULE_357	80	4	0.05
GOBP_REGULATION_OF_CYTOSOLIC_CALCIUM_ION_CONCENTRATION	352	GOBP_RESPONSE_TO_ALCOHOL	236	38	0.161017
GOBP_REGULATION_OF_CYTOSOLIC_CALCIUM_ION_CONCENTRATION	352	MODULE_57	56	1	0.0178571
GOBP_POSITIVE_REGULATION_OF_LIPID_METABOLIC_PROCESS	153	GOBP_REGULATION_OF_CYTOSOLIC_CALCIUM_ION_CONCENTRATION	352	22	0.143791
GOBP_REGULATION_OF_CYTOSOLIC_CALCIUM_ION_CONCENTRATION	352	GOBP_SENSORY_PERCEPTION_OF_PAIN	99	30	0.30303
GOBP_ODONTOGENESIS	130	GOBP_REGULATION_OF_CYTOSOLIC_CALCIUM_ION_CONCENTRATION	352	5	0.0384615
GOBP_REGULATION_OF_CYTOSOLIC_CALCIUM_ION_CONCENTRATION	352	GOBP_REGULATION_OF_NEURON_DIFFERENTIATION	192	5	0.0260417
GOBP_REGULATION_OF_CYTOSOLIC_CALCIUM_ION_CONCENTRATION	352	GOBP_RESPIRATORY_SYSTEM_DEVELOPMENT	203	8	0.0394089
GOBP_POSITIVE_REGULATION_OF_CELL_ADHESION	446	GOBP_REGULATION_OF_CYTOSOLIC_CALCIUM_ION_CONCENTRATION	352	31	0.0880682
GOBP_MULTICELLULAR_ORGANISMAL_RESPONSE_TO_STRESS	74	GOBP_REGULATION_OF_CYTOSOLIC_CALCIUM_ION_CONCENTRATION	352	16	0.216216
GOBP_REGULATION_OF_CYTOSOLIC_CALCIUM_ION_CONCENTRATION	352	REACTOME_G_ALPHA_S_SIGNALLING_EVENTS	144	23	0.159722
GOBP_GLIOGENESIS	291	GOBP_REGULATION_OF_CYTOSOLIC_CALCIUM_ION_CONCENTRATION	352	21	0.0721649
GOBP_NEURON_MIGRATION	164	GOBP_REGULATION_OF_CYTOSOLIC_CALCIUM_ION_CONCENTRATION	352	10	0.0609756
GOBP_REGULATION_OF_ACTIN_FILAMENT_BASED_PROCESS	392	GOBP_REGULATION_OF_CYTOSOLIC_CALCIUM_ION_CONCENTRATION	352	33	0.09375
GOBP_CELL_SUBSTRATE_ADHESION	365	GOBP_REGULATION_OF_CYTOSOLIC_CALCIUM_ION_CONCENTRATION	352	16	0.0454545
GOBP_MESENCHYME_DEVELOPMENT	302	GOBP_REGULATION_OF_CYTOSOLIC_CALCIUM_ION_CONCENTRATION	352	10	0.0331126
GOBP_REGULATION_OF_CYTOSOLIC_CALCIUM_ION_CONCENTRATION	352	GOBP_RESPONSE_TO_RETINOIC_ACID	109	6	0.0550459
GOBP_REGULATION_OF_CYTOSOLIC_CALCIUM_ION_CONCENTRATION	352	GOBP_RESPONSE_TO_METAL_ION	350	32	0.0914286
GOBP_REGULATION_OF_CYTOSOLIC_CALCIUM_ION_CONCENTRATION	352	GOBP_RESPONSE_TO_MOLECULE_OF_BACTERIAL_ORIGIN	354	40	0.113636
GOBP_REGULATION_OF_CYTOSOLIC_CALCIUM_ION_CONCENTRATION	352	GOBP_REGULATION_OF_REPRODUCTIVE_PROCESS	178	12	0.0674157
GOBP_REGENERATION	188	GOBP_REGULATION_OF_CYTOSOLIC_CALCIUM_ION_CONCENTRATION	352	10	0.0531915
GOBP_CELL_JUNCTION_ASSEMBLY	421	GOBP_REGULATION_OF_CYTOSOLIC_CALCIUM_ION_CONCENTRATION	352	20	0.0568182
GOBP_REGULATION_OF_CYTOSOLIC_CALCIUM_ION_CONCENTRATION	352	GOBP_SYNAPSE_ORGANIZATION	418	26	0.0738636
GOBP_HINDBRAIN_DEVELOPMENT	150	GOBP_REGULATION_OF_CYTOSOLIC_CALCIUM_ION_CONCENTRATION	352	6	0.04
GOBP_REGULATION_OF_CYTOSOLIC_CALCIUM_ION_CONCENTRATION	352	HALLMARK_HYPOXIA	200	8	0.04
GOBP_REGULATION_OF_CYTOSOLIC_CALCIUM_ION_CONCENTRATION	352	MODULE_197	174	4	0.0229885
GOBP_REGULATION_OF_ANIMAL_ORGAN_MORPHOGENESIS	129	GOBP_REGULATION_OF_CYTOSOLIC_CALCIUM_ION_CONCENTRATION	352	6	0.0465116
GOBP_NEUROMUSCULAR_PROCESS	152	GOBP_REGULATION_OF_CYTOSOLIC_CALCIUM_ION_CONCENTRATION	352	22	0.144737
GOBP_NEGATIVE_REGULATION_OF_NEURON_DEATH	209	GOBP_REGULATION_OF_CYTOSOLIC_CALCIUM_ION_CONCENTRATION	352	17	0.0813397
GOBP_REGULATION_OF_CYTOSOLIC_CALCIUM_ION_CONCENTRATION	352	HALLMARK_KRAS_SIGNALING_UP	200	6	0.03
GOBP_REGULATION_OF_CYTOSOLIC_CALCIUM_ION_CONCENTRATION	352	GOBP_RESPONSE_TO_EXTRACELLULAR_STIMULUS	479	27	0.0767045
GOBP_REGULATION_OF_CYTOSOLIC_CALCIUM_ION_CONCENTRATION	352	REACTOME_CONSTITUTIVE_SIGNALING_BY_ABERRANT_PI3K_IN_CANCER	78	6	0.0769231
GOBP_REGULATION_OF_CYTOSOLIC_CALCIUM_ION_CONCENTRATION	352	GOBP_TEMPERATURE_HOMEOSTASIS	177	27	0.152542
GOBP_REGULATION_OF_CYTOSOLIC_CALCIUM_ION_CONCENTRATION	352	GOBP_REGULATION_OF_LIPASE_ACTIVITY	92	26	0.282609
GOBP_REGULATION_OF_CYTOSOLIC_CALCIUM_ION_CONCENTRATION	352	REACTOME_L1CAM_INTERACTIONS	121	4	0.0330579
GOBP_REGULATION_OF_CYTOSOLIC_CALCIUM_ION_CONCENTRATION	352	KEGG_CALCIUM_SIGNALING_PATHWAY	178	68	0.382022
GOBP_NERVE_DEVELOPMENT	81	GOBP_REGULATION_OF_CYTOSOLIC_CALCIUM_ION_CONCENTRATION	352	5	0.0617284
GOBP_OSSIFICATION	419	GOBP_REGULATION_OF_CYTOSOLIC_CALCIUM_ION_CONCENTRATION	352	26	0.0738636
GOBP_REGULATION_OF_CYTOSOLIC_CALCIUM_ION_CONCENTRATION	352	GOBP_STEROID_CATABOLIC_PROCESS	27	0	0
GOBP_REGULATION_OF_CYTOSOLIC_CALCIUM_ION_CONCENTRATION	352	GOBP_REGULATION_OF_DEVELOPMENTAL_GROWTH	329	19	0.0577508
GOBP_POSITIVE_REGULATION_OF_CELL_DIVISION	89	GOBP_REGULATION_OF_CYTOSOLIC_CALCIUM_ION_CONCENTRATION	352	6	0.0674157
GOBP_REGULATION_OF_CYTOSOLIC_CALCIUM_ION_CONCENTRATION	352	GOBP_RESPONSE_TO_CAMP	89	8	0.0898876
GOBP_REGULATION_OF_CYTOSOLIC_CALCIUM_ION_CONCENTRATION	352	GOBP_RESPONSE_TO_FIBROBLAST_GROWTH_FACTOR	119	5	0.0420168
GOBP_REGULATION_OF_CYTOSOLIC_CALCIUM_ION_CONCENTRATION	352	HALLMARK_ANGIOGENESIS	36	1	0.0277778
GOBP_REGULATION_OF_CYTOSOLIC_CALCIUM_ION_CONCENTRATION	352	REACTOME_FACTORS_INVOLVED_IN_MEGAKARYOCYTE_DEVELOPMENT_AND_PLATELET_PRODUCTION	170	6	0.0352941
GOBP_MULTI_MULTICELLULAR_ORGANISM_PROCESS	213	GOBP_REGULATION_OF_CYTOSOLIC_CALCIUM_ION_CONCENTRATION	352	19	0.0892019
GOBP_REGULATION_OF_CYTOSOLIC_CALCIUM_ION_CONCENTRATION	352	HALLMARK_APICAL_JUNCTION	200	7	0.035
GOBP_REGULATION_OF_CYTOSOLIC_CALCIUM_ION_CONCENTRATION	352	GOBP_REGULATION_OF_VASCULATURE_DEVELOPMENT	353	28	0.0795455
GOBP_POSITIVE_REGULATION_OF_PROTEIN_KINASE_B_SIGNALING	119	GOBP_REGULATION_OF_CYTOSOLIC_CALCIUM_ION_CONCENTRATION	352	14	0.117647
GOBP_REGULATION_OF_CYTOSOLIC_CALCIUM_ION_CONCENTRATION	352	REACTOME_CELL_CELL_COMMUNICATION	130	3	0.0230769
GOBP_REGULATION_OF_CYTOSOLIC_CALCIUM_ION_CONCENTRATION	352	GOBP_RESPONSE_TO_ESTROGEN	68	5	0.0735294
GOBP_PHOSPHATIDYLINOSITOL_3_KINASE_SIGNALING	144	GOBP_REGULATION_OF_CYTOSOLIC_CALCIUM_ION_CONCENTRATION	352	14	0.0972222
GOBP_REGULATION_OF_CYTOSOLIC_CALCIUM_ION_CONCENTRATION	352	REACTOME_FOXO_MEDIATED_TRANSCRIPTION_OF_OXIDATIVE_STRESS_METABOLIC_AND_NEURONAL_GENES	30	1	0.0333333
GOBP_REGULATION_OF_CYTOSOLIC_CALCIUM_ION_CONCENTRATION	352	REACTOME_INTERLEUKIN_4_AND_INTERLEUKIN_13_SIGNALING	111	9	0.0810811
GOBP_AMEBOIDAL_TYPE_CELL_MIGRATION	482	GOBP_REGULATION_OF_CYTOSOLIC_CALCIUM_ION_CONCENTRATION	352	28	0.0795455
GOBP_REGULATION_OF_CYTOSOLIC_CALCIUM_ION_CONCENTRATION	352	GOBP_REGULATION_OF_G_PROTEIN_COUPLED_RECEPTOR_SIGNALING_PATHWAY	139	20	0.143885
GOBP_REGULATION_OF_CELLULAR_RESPONSE_TO_GROWTH_FACTOR_STIMULUS	315	GOBP_REGULATION_OF_CYTOSOLIC_CALCIUM_ION_CONCENTRATION	352	16	0.0507937
GOBP_REGULATION_OF_BEHAVIOR	70	GOBP_REGULATION_OF_CYTOSOLIC_CALCIUM_ION_CONCENTRATION	352	14	0.2
GOBP_REGULATION_OF_CYTOSOLIC_CALCIUM_ION_CONCENTRATION	352	MODULE_404	26	0	0
GOBP_REGULATION_OF_CYTOSOLIC_CALCIUM_ION_CONCENTRATION	352	GOBP_REGULATION_OF_INFLAMMATORY_RESPONSE	397	34	0.0965909
GOBP_REGULATION_OF_CYTOSOLIC_CALCIUM_ION_CONCENTRATION	352	GOBP_RENAL_SYSTEM_PROCESS	114	23	0.201754
GOBP_REGULATION_OF_CYTOSOLIC_CALCIUM_ION_CONCENTRATION	352	GOBP_RESPONSE_TO_ACTIVITY	65	7	0.107692
GOBP_REGULATION_OF_CYTOSOLIC_CALCIUM_ION_CONCENTRATION	352	MODULE_439	21	0	0
GOBP_EPIDERMIS_DEVELOPMENT	335	GOBP_REGULATION_OF_CYTOSOLIC_CALCIUM_ION_CONCENTRATION	352	4	0.0119403
MODULE_38	463	MODULE_47	225	55	0.244444
GOBP_FOREBRAIN_DEVELOPMENT	377	MODULE_38	463	13	0.0344828
MODULE_38	463	MODULE_63	211	25	0.118483
GOBP_MUSCLE_CONTRACTION	349	MODULE_38	463	15	0.0429799
MODULE_104	352	MODULE_38	463	54	0.153409
HALLMARK_G2M_CHECKPOINT	200	MODULE_38	463	5	0.025
GOBP_REGULATION_OF_CATION_TRANSMEMBRANE_TRANSPORT	353	MODULE_38	463	13	0.0368272
GOBP_REGULATION_OF_TRANS_SYNAPTIC_SIGNALING	429	MODULE_38	463	12	0.027972
MODULE_38	463	MODULE_60	422	185	0.438389
KEGG_CYTOKINE_CYTOKINE_RECEPTOR_INTERACTION	265	MODULE_38	463	20	0.0754717
GOBP_VASCULAR_PROCESS_IN_CIRCULATORY_SYSTEM	263	MODULE_38	463	22	0.0836502
GOBP_NEURON_PROJECTION_GUIDANCE	235	MODULE_38	463	18	0.0765957
HALLMARK_ESTROGEN_RESPONSE_LATE	200	MODULE_38	463	18	0.09
GOBP_RESPONSE_TO_XENOBIOTIC_STIMULUS	411	MODULE_38	463	24	0.0583942
GOBP_CELL_FATE_COMMITMENT	266	MODULE_38	463	12	0.0451128
GOBP_FEEDING_BEHAVIOR	107	MODULE_38	463	2	0.0186916
MODULE_38	463	MODULE_44	325	115	0.353846
GOBP_GLAND_DEVELOPMENT	432	MODULE_38	463	32	0.0740741
GOBP_MUSCLE_TISSUE_DEVELOPMENT	405	MODULE_38	463	29	0.0716049
MODULE_324	133	MODULE_38	463	24	0.180451
GOBP_ANATOMICAL_STRUCTURE_HOMEOSTASIS	319	MODULE_38	463	17	0.0532915
GOBP_MYELOID_LEUKOCYTE_MIGRATION	230	MODULE_38	463	19	0.0826087
GOBP_DEVELOPMENTAL_MATURATION	294	MODULE_38	463	15	0.0510204
GOBP_RESPONSE_TO_MECHANICAL_STIMULUS	201	MODULE_38	463	10	0.0497512
GOBP_ADENYLATE_CYCLASE_ACTIVATING_G_PROTEIN_COUPLED_RECEPTOR_SIGNALING_PATHWAY	155	MODULE_38	463	9	0.0580645
GOBP_AUTONOMIC_NERVOUS_SYSTEM_DEVELOPMENT	48	MODULE_38	463	7	0.145833
GOBP_POSITIVE_REGULATION_OF_MAPK_CASCADE	492	MODULE_38	463	28	0.0604752
GOBP_REGULATION_OF_NERVOUS_SYSTEM_DEVELOPMENT	439	MODULE_38	463	21	0.047836
GOBP_REGULATION_OF_BLOOD_PRESSURE	183	MODULE_38	463	15	0.0819672
GOBP_COLUMNAR_CUBOIDAL_EPITHELIAL_CELL_DIFFERENTIATION	92	MODULE_38	463	3	0.0326087
GOBP_UROGENITAL_SYSTEM_DEVELOPMENT	353	MODULE_38	463	31	0.0878187
MODULE_234	54	MODULE_38	463	10	0.185185
GOBP_SENSORY_SYSTEM_DEVELOPMENT	388	MODULE_38	463	21	0.0541237
GOBP_RESPONSE_TO_PEPTIDE	494	MODULE_38	463	32	0.0691145
GOBP_REGULATION_OF_BODY_FLUID_LEVELS	385	MODULE_38	463	38	0.0987013
GOBP_COGNITION	306	MODULE_38	463	15	0.0490196
GOBP_RESPONSE_TO_ESTRADIOL	123	MODULE_38	463	12	0.097561
GOBP_OVULATION_CYCLE	71	MODULE_38	463	4	0.056338
GOBP_RESPONSE_TO_CORTICOSTEROID	157	MODULE_38	463	12	0.0764331
GOBP_SECOND_MESSENGER_MEDIATED_SIGNALING	302	MODULE_38	463	9	0.0298013
GOBP_POSITIVE_REGULATION_OF_EPITHELIAL_CELL_PROLIFERATION	209	MODULE_38	463	14	0.0669856
MODULE_357	80	MODULE_38	463	16	0.2
GOBP_RESPONSE_TO_ALCOHOL	236	MODULE_38	463	15	0.0635593
MODULE_38	463	MODULE_57	56	5	0.0892857
GOBP_POSITIVE_REGULATION_OF_LIPID_METABOLIC_PROCESS	153	MODULE_38	463	15	0.0980392
GOBP_SENSORY_PERCEPTION_OF_PAIN	99	MODULE_38	463	2	0.020202
GOBP_ODONTOGENESIS	130	MODULE_38	463	15	0.115385
GOBP_REGULATION_OF_NEURON_DIFFERENTIATION	192	MODULE_38	463	6	0.03125
GOBP_RESPIRATORY_SYSTEM_DEVELOPMENT	203	MODULE_38	463	14	0.0689655
GOBP_POSITIVE_REGULATION_OF_CELL_ADHESION	446	MODULE_38	463	37	0.0829596
GOBP_MULTICELLULAR_ORGANISMAL_RESPONSE_TO_STRESS	74	MODULE_38	463	4	0.0540541
MODULE_38	463	REACTOME_G_ALPHA_S_SIGNALLING_EVENTS	144	9	0.0625
GOBP_GLIOGENESIS	291	MODULE_38	463	20	0.0687285
GOBP_NEURON_MIGRATION	164	MODULE_38	463	7	0.0426829
GOBP_REGULATION_OF_ACTIN_FILAMENT_BASED_PROCESS	392	MODULE_38	463	23	0.0586735
GOBP_CELL_SUBSTRATE_ADHESION	365	MODULE_38	463	40	0.109589
GOBP_MESENCHYME_DEVELOPMENT	302	MODULE_38	463	28	0.0927152
GOBP_RESPONSE_TO_RETINOIC_ACID	109	MODULE_38	463	9	0.0825688
GOBP_RESPONSE_TO_METAL_ION	350	MODULE_38	463	22	0.0628571
GOBP_RESPONSE_TO_MOLECULE_OF_BACTERIAL_ORIGIN	354	MODULE_38	463	22	0.0621469
GOBP_REGULATION_OF_REPRODUCTIVE_PROCESS	178	MODULE_38	463	5	0.0280899
GOBP_REGENERATION	188	MODULE_38	463	20	0.106383
GOBP_CELL_JUNCTION_ASSEMBLY	421	MODULE_38	463	29	0.0688836
GOBP_SYNAPSE_ORGANIZATION	418	MODULE_38	463	23	0.0550239
GOBP_HINDBRAIN_DEVELOPMENT	150	MODULE_38	463	8	0.0533333
HALLMARK_HYPOXIA	200	MODULE_38	463	30	0.15
MODULE_197	174	MODULE_38	463	13	0.0747126
GOBP_REGULATION_OF_ANIMAL_ORGAN_MORPHOGENESIS	129	MODULE_38	463	10	0.0775194
GOBP_NEUROMUSCULAR_PROCESS	152	MODULE_38	463	5	0.0328947
GOBP_NEGATIVE_REGULATION_OF_NEURON_DEATH	209	MODULE_38	463	14	0.0669856
HALLMARK_KRAS_SIGNALING_UP	200	MODULE_38	463	22	0.11
GOBP_RESPONSE_TO_EXTRACELLULAR_STIMULUS	479	MODULE_38	463	27	0.0583153
MODULE_38	463	REACTOME_CONSTITUTIVE_SIGNALING_BY_ABERRANT_PI3K_IN_CANCER	78	8	0.102564
GOBP_TEMPERATURE_HOMEOSTASIS	177	MODULE_38	463	8	0.0451977
GOBP_REGULATION_OF_LIPASE_ACTIVITY	92	MODULE_38	463	12	0.130435
MODULE_38	463	REACTOME_L1CAM_INTERACTIONS	121	8	0.0661157
KEGG_CALCIUM_SIGNALING_PATHWAY	178	MODULE_38	463	10	0.0561798
GOBP_NERVE_DEVELOPMENT	81	MODULE_38	463	8	0.0987654
GOBP_OSSIFICATION	419	MODULE_38	463	33	0.0787589
GOBP_STEROID_CATABOLIC_PROCESS	27	MODULE_38	463	2	0.0740741
GOBP_REGULATION_OF_DEVELOPMENTAL_GROWTH	329	MODULE_38	463	23	0.0699088
GOBP_POSITIVE_REGULATION_OF_CELL_DIVISION	89	MODULE_38	463	4	0.0449438
GOBP_RESPONSE_TO_CAMP	89	MODULE_38	463	5	0.0561798
GOBP_RESPONSE_TO_FIBROBLAST_GROWTH_FACTOR	119	MODULE_38	463	4	0.0336134
HALLMARK_ANGIOGENESIS	36	MODULE_38	463	8	0.222222
MODULE_38	463	REACTOME_FACTORS_INVOLVED_IN_MEGAKARYOCYTE_DEVELOPMENT_AND_PLATELET_PRODUCTION	170	4	0.0235294
GOBP_MULTI_MULTICELLULAR_ORGANISM_PROCESS	213	MODULE_38	463	23	0.107981
HALLMARK_APICAL_JUNCTION	200	MODULE_38	463	23	0.115
GOBP_REGULATION_OF_VASCULATURE_DEVELOPMENT	353	MODULE_38	463	29	0.082153
GOBP_POSITIVE_REGULATION_OF_PROTEIN_KINASE_B_SIGNALING	119	MODULE_38	463	9	0.0756303
MODULE_38	463	REACTOME_CELL_CELL_COMMUNICATION	130	12	0.0923077
GOBP_RESPONSE_TO_ESTROGEN	68	MODULE_38	463	11	0.161765
GOBP_PHOSPHATIDYLINOSITOL_3_KINASE_SIGNALING	144	MODULE_38	463	17	0.118056
MODULE_38	463	REACTOME_FOXO_MEDIATED_TRANSCRIPTION_OF_OXIDATIVE_STRESS_METABOLIC_AND_NEURONAL_GENES	30	2	0.0666667
MODULE_38	463	REACTOME_INTERLEUKIN_4_AND_INTERLEUKIN_13_SIGNALING	111	18	0.162162
GOBP_AMEBOIDAL_TYPE_CELL_MIGRATION	482	MODULE_38	463	40	0.0863931
GOBP_REGULATION_OF_G_PROTEIN_COUPLED_RECEPTOR_SIGNALING_PATHWAY	139	MODULE_38	463	6	0.0431655
GOBP_REGULATION_OF_CELLULAR_RESPONSE_TO_GROWTH_FACTOR_STIMULUS	315	MODULE_38	463	28	0.0888889
GOBP_REGULATION_OF_BEHAVIOR	70	MODULE_38	463	3	0.0428571
MODULE_38	463	MODULE_404	26	3	0.115385
GOBP_REGULATION_OF_INFLAMMATORY_RESPONSE	397	MODULE_38	463	25	0.0629723
GOBP_RENAL_SYSTEM_PROCESS	114	MODULE_38	463	12	0.105263
GOBP_RESPONSE_TO_ACTIVITY	65	MODULE_38	463	5	0.0769231
MODULE_38	463	MODULE_439	21	1	0.047619
GOBP_EPIDERMIS_DEVELOPMENT	335	MODULE_38	463	19	0.0567164
GOBP_FOREBRAIN_DEVELOPMENT	377	MODULE_47	225	11	0.0488889
MODULE_47	225	MODULE_63	211	14	0.0663507
GOBP_MUSCLE_CONTRACTION	349	MODULE_47	225	15	0.0666667
MODULE_104	352	MODULE_47	225	0	0
HALLMARK_G2M_CHECKPOINT	200	MODULE_47	225	2	0.01
GOBP_REGULATION_OF_CATION_TRANSMEMBRANE_TRANSPORT	353	MODULE_47	225	4	0.0177778
GOBP_REGULATION_OF_TRANS_SYNAPTIC_SIGNALING	429	MODULE_47	225	5	0.0222222
MODULE_47	225	MODULE_60	422	36	0.16
KEGG_CYTOKINE_CYTOKINE_RECEPTOR_INTERACTION	265	MODULE_47	225	7	0.0311111
GOBP_VASCULAR_PROCESS_IN_CIRCULATORY_SYSTEM	263	MODULE_47	225	8	0.0355556
GOBP_NEURON_PROJECTION_GUIDANCE	235	MODULE_47	225	7	0.0311111
HALLMARK_ESTROGEN_RESPONSE_LATE	200	MODULE_47	225	4	0.02
GOBP_RESPONSE_TO_XENOBIOTIC_STIMULUS	411	MODULE_47	225	15	0.0666667
GOBP_CELL_FATE_COMMITMENT	266	MODULE_47	225	7	0.0311111
GOBP_FEEDING_BEHAVIOR	107	MODULE_47	225	0	0
MODULE_44	325	MODULE_47	225	27	0.12
GOBP_GLAND_DEVELOPMENT	432	MODULE_47	225	18	0.08
GOBP_MUSCLE_TISSUE_DEVELOPMENT	405	MODULE_47	225	14	0.0622222
MODULE_324	133	MODULE_47	225	20	0.150376
GOBP_ANATOMICAL_STRUCTURE_HOMEOSTASIS	319	MODULE_47	225	16	0.0711111
GOBP_MYELOID_LEUKOCYTE_MIGRATION	230	MODULE_47	225	14	0.0622222
GOBP_DEVELOPMENTAL_MATURATION	294	MODULE_47	225	8	0.0355556
GOBP_RESPONSE_TO_MECHANICAL_STIMULUS	201	MODULE_47	225	11	0.0547264
GOBP_ADENYLATE_CYCLASE_ACTIVATING_G_PROTEIN_COUPLED_RECEPTOR_SIGNALING_PATHWAY	155	MODULE_47	225	1	0.00645161
GOBP_AUTONOMIC_NERVOUS_SYSTEM_DEVELOPMENT	48	MODULE_47	225	2	0.0416667
GOBP_POSITIVE_REGULATION_OF_MAPK_CASCADE	492	MODULE_47	225	15	0.0666667
GOBP_REGULATION_OF_NERVOUS_SYSTEM_DEVELOPMENT	439	MODULE_47	225	14	0.0622222
GOBP_REGULATION_OF_BLOOD_PRESSURE	183	MODULE_47	225	8	0.0437158
GOBP_COLUMNAR_CUBOIDAL_EPITHELIAL_CELL_DIFFERENTIATION	92	MODULE_47	225	4	0.0434783
GOBP_UROGENITAL_SYSTEM_DEVELOPMENT	353	MODULE_47	225	20	0.0888889
MODULE_234	54	MODULE_47	225	16	0.296296
GOBP_SENSORY_SYSTEM_DEVELOPMENT	388	MODULE_47	225	18	0.08
GOBP_RESPONSE_TO_PEPTIDE	494	MODULE_47	225	17	0.0755556
GOBP_REGULATION_OF_BODY_FLUID_LEVELS	385	MODULE_47	225	22	0.0977778
GOBP_COGNITION	306	MODULE_47	225	5	0.0222222
GOBP_RESPONSE_TO_ESTRADIOL	123	MODULE_47	225	8	0.0650407
GOBP_OVULATION_CYCLE	71	MODULE_47	225	10	0.140845
GOBP_RESPONSE_TO_CORTICOSTEROID	157	MODULE_47	225	10	0.0636943
GOBP_SECOND_MESSENGER_MEDIATED_SIGNALING	302	MODULE_47	225	7	0.0311111
GOBP_POSITIVE_REGULATION_OF_EPITHELIAL_CELL_PROLIFERATION	209	MODULE_47	225	11	0.0526316
MODULE_357	80	MODULE_47	225	5	0.0625
GOBP_RESPONSE_TO_ALCOHOL	236	MODULE_47	225	4	0.0177778
MODULE_47	225	MODULE_57	56	1	0.0178571
GOBP_POSITIVE_REGULATION_OF_LIPID_METABOLIC_PROCESS	153	MODULE_47	225	7	0.0457516
GOBP_SENSORY_PERCEPTION_OF_PAIN	99	MODULE_47	225	3	0.030303
GOBP_ODONTOGENESIS	130	MODULE_47	225	11	0.0846154
GOBP_REGULATION_OF_NEURON_DIFFERENTIATION	192	MODULE_47	225	8	0.0416667
GOBP_RESPIRATORY_SYSTEM_DEVELOPMENT	203	MODULE_47	225	10	0.0492611
GOBP_POSITIVE_REGULATION_OF_CELL_ADHESION	446	MODULE_47	225	15	0.0666667
GOBP_MULTICELLULAR_ORGANISMAL_RESPONSE_TO_STRESS	74	MODULE_47	225	1	0.0135135
MODULE_47	225	REACTOME_G_ALPHA_S_SIGNALLING_EVENTS	144	1	0.00694444
GOBP_GLIOGENESIS	291	MODULE_47	225	6	0.0266667
GOBP_NEURON_MIGRATION	164	MODULE_47	225	8	0.0487805
GOBP_REGULATION_OF_ACTIN_FILAMENT_BASED_PROCESS	392	MODULE_47	225	16	0.0711111
GOBP_CELL_SUBSTRATE_ADHESION	365	MODULE_47	225	27	0.12
GOBP_MESENCHYME_DEVELOPMENT	302	MODULE_47	225	18	0.08
GOBP_RESPONSE_TO_RETINOIC_ACID	109	MODULE_47	225	9	0.0825688
GOBP_RESPONSE_TO_METAL_ION	350	MODULE_47	225	8	0.0355556
GOBP_RESPONSE_TO_MOLECULE_OF_BACTERIAL_ORIGIN	354	MODULE_47	225	7	0.0311111
GOBP_REGULATION_OF_REPRODUCTIVE_PROCESS	178	MODULE_47	225	3	0.0168539
GOBP_REGENERATION	188	MODULE_47	225	12	0.0638298
GOBP_CELL_JUNCTION_ASSEMBLY	421	MODULE_47	225	16	0.0711111
GOBP_SYNAPSE_ORGANIZATION	418	MODULE_47	225	8	0.0355556
GOBP_HINDBRAIN_DEVELOPMENT	150	MODULE_47	225	0	0
HALLMARK_HYPOXIA	200	MODULE_47	225	15	0.075
MODULE_197	174	MODULE_47	225	3	0.0172414
GOBP_REGULATION_OF_ANIMAL_ORGAN_MORPHOGENESIS	129	MODULE_47	225	4	0.0310078
GOBP_NEUROMUSCULAR_PROCESS	152	MODULE_47	225	3	0.0197368
GOBP_NEGATIVE_REGULATION_OF_NEURON_DEATH	209	MODULE_47	225	6	0.0287081
HALLMARK_KRAS_SIGNALING_UP	200	MODULE_47	225	14	0.07
GOBP_RESPONSE_TO_EXTRACELLULAR_STIMULUS	479	MODULE_47	225	9	0.04
MODULE_47	225	REACTOME_CONSTITUTIVE_SIGNALING_BY_ABERRANT_PI3K_IN_CANCER	78	3	0.0384615
GOBP_TEMPERATURE_HOMEOSTASIS	177	MODULE_47	225	4	0.0225989
GOBP_REGULATION_OF_LIPASE_ACTIVITY	92	MODULE_47	225	6	0.0652174
MODULE_47	225	REACTOME_L1CAM_INTERACTIONS	121	2	0.0165289
KEGG_CALCIUM_SIGNALING_PATHWAY	178	MODULE_47	225	6	0.0337079
GOBP_NERVE_DEVELOPMENT	81	MODULE_47	225	1	0.0123457
GOBP_OSSIFICATION	419	MODULE_47	225	25	0.111111
GOBP_STEROID_CATABOLIC_PROCESS	27	MODULE_47	225	1	0.037037
GOBP_REGULATION_OF_DEVELOPMENTAL_GROWTH	329	MODULE_47	225	10	0.0444444
GOBP_POSITIVE_REGULATION_OF_CELL_DIVISION	89	MODULE_47	225	1	0.011236
GOBP_RESPONSE_TO_CAMP	89	MODULE_47	225	3	0.0337079
GOBP_RESPONSE_TO_FIBROBLAST_GROWTH_FACTOR	119	MODULE_47	225	5	0.0420168
HALLMARK_ANGIOGENESIS	36	MODULE_47	225	6	0.166667
MODULE_47	225	REACTOME_FACTORS_INVOLVED_IN_MEGAKARYOCYTE_DEVELOPMENT_AND_PLATELET_PRODUCTION	170	0	0
GOBP_MULTI_MULTICELLULAR_ORGANISM_PROCESS	213	MODULE_47	225	8	0.0375587
HALLMARK_APICAL_JUNCTION	200	MODULE_47	225	21	0.105
GOBP_REGULATION_OF_VASCULATURE_DEVELOPMENT	353	MODULE_47	225	20	0.0888889
GOBP_POSITIVE_REGULATION_OF_PROTEIN_KINASE_B_SIGNALING	119	MODULE_47	225	5	0.0420168
MODULE_47	225	REACTOME_CELL_CELL_COMMUNICATION	130	3	0.0230769
GOBP_RESPONSE_TO_ESTROGEN	68	MODULE_47	225	3	0.0441176
GOBP_PHOSPHATIDYLINOSITOL_3_KINASE_SIGNALING	144	MODULE_47	225	6	0.0416667
MODULE_47	225	REACTOME_FOXO_MEDIATED_TRANSCRIPTION_OF_OXIDATIVE_STRESS_METABOLIC_AND_NEURONAL_GENES	30	1	0.0333333
MODULE_47	225	REACTOME_INTERLEUKIN_4_AND_INTERLEUKIN_13_SIGNALING	111	9	0.0810811
GOBP_AMEBOIDAL_TYPE_CELL_MIGRATION	482	MODULE_47	225	23	0.102222
GOBP_REGULATION_OF_G_PROTEIN_COUPLED_RECEPTOR_SIGNALING_PATHWAY	139	MODULE_47	225	2	0.0143885
GOBP_REGULATION_OF_CELLULAR_RESPONSE_TO_GROWTH_FACTOR_STIMULUS	315	MODULE_47	225	15	0.0666667
GOBP_REGULATION_OF_BEHAVIOR	70	MODULE_47	225	0	0
MODULE_404	26	MODULE_47	225	0	0
GOBP_REGULATION_OF_INFLAMMATORY_RESPONSE	397	MODULE_47	225	10	0.0444444
GOBP_RENAL_SYSTEM_PROCESS	114	MODULE_47	225	6	0.0526316
GOBP_RESPONSE_TO_ACTIVITY	65	MODULE_47	225	6	0.0923077
MODULE_439	21	MODULE_47	225	1	0.047619
GOBP_EPIDERMIS_DEVELOPMENT	335	MODULE_47	225	6	0.0266667
GOBP_FOREBRAIN_DEVELOPMENT	377	MODULE_63	211	9	0.042654
GOBP_FOREBRAIN_DEVELOPMENT	377	GOBP_MUSCLE_CONTRACTION	349	18	0.0515759
GOBP_FOREBRAIN_DEVELOPMENT	377	MODULE_104	352	15	0.0426136
GOBP_FOREBRAIN_DEVELOPMENT	377	HALLMARK_G2M_CHECKPOINT	200	11	0.055
GOBP_FOREBRAIN_DEVELOPMENT	377	GOBP_REGULATION_OF_CATION_TRANSMEMBRANE_TRANSPORT	353	22	0.0623229
GOBP_FOREBRAIN_DEVELOPMENT	377	GOBP_REGULATION_OF_TRANS_SYNAPTIC_SIGNALING	429	46	0.122016
GOBP_FOREBRAIN_DEVELOPMENT	377	MODULE_60	422	12	0.0318302
GOBP_FOREBRAIN_DEVELOPMENT	377	KEGG_CYTOKINE_CYTOKINE_RECEPTOR_INTERACTION	265	8	0.0301887
GOBP_FOREBRAIN_DEVELOPMENT	377	GOBP_VASCULAR_PROCESS_IN_CIRCULATORY_SYSTEM	263	20	0.0760456
GOBP_FOREBRAIN_DEVELOPMENT	377	GOBP_NEURON_PROJECTION_GUIDANCE	235	61	0.259574
GOBP_FOREBRAIN_DEVELOPMENT	377	HALLMARK_ESTROGEN_RESPONSE_LATE	200	11	0.055
GOBP_FOREBRAIN_DEVELOPMENT	377	GOBP_RESPONSE_TO_XENOBIOTIC_STIMULUS	411	31	0.0822281
GOBP_CELL_FATE_COMMITMENT	266	GOBP_FOREBRAIN_DEVELOPMENT	377	69	0.259398
GOBP_FEEDING_BEHAVIOR	107	GOBP_FOREBRAIN_DEVELOPMENT	377	13	0.121495
GOBP_FOREBRAIN_DEVELOPMENT	377	MODULE_44	325	10	0.0307692
GOBP_FOREBRAIN_DEVELOPMENT	377	GOBP_GLAND_DEVELOPMENT	432	93	0.246684
GOBP_FOREBRAIN_DEVELOPMENT	377	GOBP_MUSCLE_TISSUE_DEVELOPMENT	405	50	0.132626
GOBP_FOREBRAIN_DEVELOPMENT	377	MODULE_324	133	6	0.0451128
GOBP_ANATOMICAL_STRUCTURE_HOMEOSTASIS	319	GOBP_FOREBRAIN_DEVELOPMENT	377	24	0.0752351
GOBP_FOREBRAIN_DEVELOPMENT	377	GOBP_MYELOID_LEUKOCYTE_MIGRATION	230	6	0.026087
GOBP_DEVELOPMENTAL_MATURATION	294	GOBP_FOREBRAIN_DEVELOPMENT	377	35	0.119048
GOBP_FOREBRAIN_DEVELOPMENT	377	GOBP_RESPONSE_TO_MECHANICAL_STIMULUS	201	23	0.114428
GOBP_ADENYLATE_CYCLASE_ACTIVATING_G_PROTEIN_COUPLED_RECEPTOR_SIGNALING_PATHWAY	155	GOBP_FOREBRAIN_DEVELOPMENT	377	10	0.0645161
GOBP_AUTONOMIC_NERVOUS_SYSTEM_DEVELOPMENT	48	GOBP_FOREBRAIN_DEVELOPMENT	377	11	0.229167
GOBP_FOREBRAIN_DEVELOPMENT	377	GOBP_POSITIVE_REGULATION_OF_MAPK_CASCADE	492	42	0.111406
GOBP_FOREBRAIN_DEVELOPMENT	377	GOBP_REGULATION_OF_NERVOUS_SYSTEM_DEVELOPMENT	439	98	0.259947
GOBP_FOREBRAIN_DEVELOPMENT	377	GOBP_REGULATION_OF_BLOOD_PRESSURE	183	12	0.0655738
GOBP_COLUMNAR_CUBOIDAL_EPITHELIAL_CELL_DIFFERENTIATION	92	GOBP_FOREBRAIN_DEVELOPMENT	377	25	0.271739
GOBP_FOREBRAIN_DEVELOPMENT	377	GOBP_UROGENITAL_SYSTEM_DEVELOPMENT	353	57	0.161473
GOBP_FOREBRAIN_DEVELOPMENT	377	MODULE_234	54	5	0.0925926
GOBP_FOREBRAIN_DEVELOPMENT	377	GOBP_SENSORY_SYSTEM_DEVELOPMENT	388	71	0.188329
GOBP_FOREBRAIN_DEVELOPMENT	377	GOBP_RESPONSE_TO_PEPTIDE	494	32	0.0848806
GOBP_FOREBRAIN_DEVELOPMENT	377	GOBP_REGULATION_OF_BODY_FLUID_LEVELS	385	26	0.0689655
GOBP_COGNITION	306	GOBP_FOREBRAIN_DEVELOPMENT	377	51	0.166667
GOBP_FOREBRAIN_DEVELOPMENT	377	GOBP_RESPONSE_TO_ESTRADIOL	123	21	0.170732
GOBP_FOREBRAIN_DEVELOPMENT	377	GOBP_OVULATION_CYCLE	71	12	0.169014
GOBP_FOREBRAIN_DEVELOPMENT	377	GOBP_RESPONSE_TO_CORTICOSTEROID	157	25	0.159236
GOBP_FOREBRAIN_DEVELOPMENT	377	GOBP_SECOND_MESSENGER_MEDIATED_SIGNALING	302	20	0.0662252
GOBP_FOREBRAIN_DEVELOPMENT	377	GOBP_POSITIVE_REGULATION_OF_EPITHELIAL_CELL_PROLIFERATION	209	31	0.148325
GOBP_FOREBRAIN_DEVELOPMENT	377	MODULE_357	80	1	0.0125
GOBP_FOREBRAIN_DEVELOPMENT	377	GOBP_RESPONSE_TO_ALCOHOL	236	25	0.105932
GOBP_FOREBRAIN_DEVELOPMENT	377	MODULE_57	56	3	0.0535714
GOBP_FOREBRAIN_DEVELOPMENT	377	GOBP_POSITIVE_REGULATION_OF_LIPID_METABOLIC_PROCESS	153	9	0.0588235
GOBP_FOREBRAIN_DEVELOPMENT	377	GOBP_SENSORY_PERCEPTION_OF_PAIN	99	6	0.0606061
GOBP_FOREBRAIN_DEVELOPMENT	377	GOBP_ODONTOGENESIS	130	27	0.207692
GOBP_FOREBRAIN_DEVELOPMENT	377	GOBP_REGULATION_OF_NEURON_DIFFERENTIATION	192	51	0.265625
GOBP_FOREBRAIN_DEVELOPMENT	377	GOBP_RESPIRATORY_SYSTEM_DEVELOPMENT	203	39	0.192118
GOBP_FOREBRAIN_DEVELOPMENT	377	GOBP_POSITIVE_REGULATION_OF_CELL_ADHESION	446	31	0.0822281
GOBP_FOREBRAIN_DEVELOPMENT	377	GOBP_MULTICELLULAR_ORGANISMAL_RESPONSE_TO_STRESS	74	9	0.121622
GOBP_FOREBRAIN_DEVELOPMENT	377	REACTOME_G_ALPHA_S_SIGNALLING_EVENTS	144	7	0.0486111
GOBP_FOREBRAIN_DEVELOPMENT	377	GOBP_GLIOGENESIS	291	81	0.278351
GOBP_FOREBRAIN_DEVELOPMENT	377	GOBP_NEURON_MIGRATION	164	67	0.408537
GOBP_FOREBRAIN_DEVELOPMENT	377	GOBP_REGULATION_OF_ACTIN_FILAMENT_BASED_PROCESS	392	27	0.071618
GOBP_CELL_SUBSTRATE_ADHESION	365	GOBP_FOREBRAIN_DEVELOPMENT	377	33	0.090411
GOBP_FOREBRAIN_DEVELOPMENT	377	GOBP_MESENCHYME_DEVELOPMENT	302	47	0.155629
GOBP_FOREBRAIN_DEVELOPMENT	377	GOBP_RESPONSE_TO_RETINOIC_ACID	109	13	0.119266
GOBP_FOREBRAIN_DEVELOPMENT	377	GOBP_RESPONSE_TO_METAL_ION	350	27	0.0771429
GOBP_FOREBRAIN_DEVELOPMENT	377	GOBP_RESPONSE_TO_MOLECULE_OF_BACTERIAL_ORIGIN	354	15	0.0423729
GOBP_FOREBRAIN_DEVELOPMENT	377	GOBP_REGULATION_OF_REPRODUCTIVE_PROCESS	178	15	0.0842697
GOBP_FOREBRAIN_DEVELOPMENT	377	GOBP_REGENERATION	188	25	0.132979
GOBP_CELL_JUNCTION_ASSEMBLY	421	GOBP_FOREBRAIN_DEVELOPMENT	377	39	0.103448
GOBP_FOREBRAIN_DEVELOPMENT	377	GOBP_SYNAPSE_ORGANIZATION	418	53	0.140584
GOBP_FOREBRAIN_DEVELOPMENT	377	GOBP_HINDBRAIN_DEVELOPMENT	150	62	0.413333
GOBP_FOREBRAIN_DEVELOPMENT	377	HALLMARK_HYPOXIA	200	8	0.04
GOBP_FOREBRAIN_DEVELOPMENT	377	MODULE_197	174	14	0.0804598
GOBP_FOREBRAIN_DEVELOPMENT	377	GOBP_REGULATION_OF_ANIMAL_ORGAN_MORPHOGENESIS	129	23	0.178295
GOBP_FOREBRAIN_DEVELOPMENT	377	GOBP_NEUROMUSCULAR_PROCESS	152	17	0.111842
GOBP_FOREBRAIN_DEVELOPMENT	377	GOBP_NEGATIVE_REGULATION_OF_NEURON_DEATH	209	32	0.15311
GOBP_FOREBRAIN_DEVELOPMENT	377	HALLMARK_KRAS_SIGNALING_UP	200	12	0.06
GOBP_FOREBRAIN_DEVELOPMENT	377	GOBP_RESPONSE_TO_EXTRACELLULAR_STIMULUS	479	41	0.108753
GOBP_FOREBRAIN_DEVELOPMENT	377	REACTOME_CONSTITUTIVE_SIGNALING_BY_ABERRANT_PI3K_IN_CANCER	78	11	0.141026
GOBP_FOREBRAIN_DEVELOPMENT	377	GOBP_TEMPERATURE_HOMEOSTASIS	177	9	0.0508475
GOBP_FOREBRAIN_DEVELOPMENT	377	GOBP_REGULATION_OF_LIPASE_ACTIVITY	92	6	0.0652174
GOBP_FOREBRAIN_DEVELOPMENT	377	REACTOME_L1CAM_INTERACTIONS	121	10	0.0826446
GOBP_FOREBRAIN_DEVELOPMENT	377	KEGG_CALCIUM_SIGNALING_PATHWAY	178	11	0.0617978
GOBP_FOREBRAIN_DEVELOPMENT	377	GOBP_NERVE_DEVELOPMENT	81	16	0.197531
GOBP_FOREBRAIN_DEVELOPMENT	377	GOBP_OSSIFICATION	419	36	0.0954907
GOBP_FOREBRAIN_DEVELOPMENT	377	GOBP_STEROID_CATABOLIC_PROCESS	27	2	0.0740741
GOBP_FOREBRAIN_DEVELOPMENT	377	GOBP_REGULATION_OF_DEVELOPMENTAL_GROWTH	329	55	0.167173
GOBP_FOREBRAIN_DEVELOPMENT	377	GOBP_POSITIVE_REGULATION_OF_CELL_DIVISION	89	9	0.101124
GOBP_FOREBRAIN_DEVELOPMENT	377	GOBP_RESPONSE_TO_CAMP	89	8	0.0898876
GOBP_FOREBRAIN_DEVELOPMENT	377	GOBP_RESPONSE_TO_FIBROBLAST_GROWTH_FACTOR	119	17	0.142857
GOBP_FOREBRAIN_DEVELOPMENT	377	HALLMARK_ANGIOGENESIS	36	4	0.111111
GOBP_FOREBRAIN_DEVELOPMENT	377	REACTOME_FACTORS_INVOLVED_IN_MEGAKARYOCYTE_DEVELOPMENT_AND_PLATELET_PRODUCTION	170	6	0.0352941
GOBP_FOREBRAIN_DEVELOPMENT	377	GOBP_MULTI_MULTICELLULAR_ORGANISM_PROCESS	213	8	0.0375587
GOBP_FOREBRAIN_DEVELOPMENT	377	HALLMARK_APICAL_JUNCTION	200	10	0.05
GOBP_FOREBRAIN_DEVELOPMENT	377	GOBP_REGULATION_OF_VASCULATURE_DEVELOPMENT	353	18	0.0509915
GOBP_FOREBRAIN_DEVELOPMENT	377	GOBP_POSITIVE_REGULATION_OF_PROTEIN_KINASE_B_SIGNALING	119	10	0.0840336
GOBP_FOREBRAIN_DEVELOPMENT	377	REACTOME_CELL_CELL_COMMUNICATION	130	8	0.0615385
GOBP_FOREBRAIN_DEVELOPMENT	377	GOBP_RESPONSE_TO_ESTROGEN	68	6	0.0882353
GOBP_FOREBRAIN_DEVELOPMENT	377	GOBP_PHOSPHATIDYLINOSITOL_3_KINASE_SIGNALING	144	11	0.0763889
GOBP_FOREBRAIN_DEVELOPMENT	377	REACTOME_FOXO_MEDIATED_TRANSCRIPTION_OF_OXIDATIVE_STRESS_METABOLIC_AND_NEURONAL_GENES	30	4	0.133333
GOBP_FOREBRAIN_DEVELOPMENT	377	REACTOME_INTERLEUKIN_4_AND_INTERLEUKIN_13_SIGNALING	111	6	0.0540541
GOBP_AMEBOIDAL_TYPE_CELL_MIGRATION	482	GOBP_FOREBRAIN_DEVELOPMENT	377	41	0.108753
GOBP_FOREBRAIN_DEVELOPMENT	377	GOBP_REGULATION_OF_G_PROTEIN_COUPLED_RECEPTOR_SIGNALING_PATHWAY	139	9	0.0647482
GOBP_FOREBRAIN_DEVELOPMENT	377	GOBP_REGULATION_OF_CELLULAR_RESPONSE_TO_GROWTH_FACTOR_STIMULUS	315	29	0.0920635
GOBP_FOREBRAIN_DEVELOPMENT	377	GOBP_REGULATION_OF_BEHAVIOR	70	9	0.128571
GOBP_FOREBRAIN_DEVELOPMENT	377	MODULE_404	26	0	0
GOBP_FOREBRAIN_DEVELOPMENT	377	GOBP_REGULATION_OF_INFLAMMATORY_RESPONSE	397	13	0.0344828
GOBP_FOREBRAIN_DEVELOPMENT	377	GOBP_RENAL_SYSTEM_PROCESS	114	7	0.0614035
GOBP_FOREBRAIN_DEVELOPMENT	377	GOBP_RESPONSE_TO_ACTIVITY	65	6	0.0923077
GOBP_FOREBRAIN_DEVELOPMENT	377	MODULE_439	21	0	0
GOBP_EPIDERMIS_DEVELOPMENT	335	GOBP_FOREBRAIN_DEVELOPMENT	377	31	0.0925373
GOBP_MUSCLE_CONTRACTION	349	MODULE_63	211	23	0.109005
MODULE_104	352	MODULE_63	211	12	0.056872
HALLMARK_G2M_CHECKPOINT	200	MODULE_63	211	0	0
GOBP_REGULATION_OF_CATION_TRANSMEMBRANE_TRANSPORT	353	MODULE_63	211	15	0.07109
GOBP_REGULATION_OF_TRANS_SYNAPTIC_SIGNALING	429	MODULE_63	211	18	0.0853081
MODULE_60	422	MODULE_63	211	18	0.0853081
KEGG_CYTOKINE_CYTOKINE_RECEPTOR_INTERACTION	265	MODULE_63	211	35	0.165877
GOBP_VASCULAR_PROCESS_IN_CIRCULATORY_SYSTEM	263	MODULE_63	211	10	0.0473934
GOBP_NEURON_PROJECTION_GUIDANCE	235	MODULE_63	211	13	0.0616114
HALLMARK_ESTROGEN_RESPONSE_LATE	200	MODULE_63	211	6	0.03
GOBP_RESPONSE_TO_XENOBIOTIC_STIMULUS	411	MODULE_63	211	12	0.056872
GOBP_CELL_FATE_COMMITMENT	266	MODULE_63	211	7	0.0331754
GOBP_FEEDING_BEHAVIOR	107	MODULE_63	211	2	0.0186916
MODULE_44	325	MODULE_63	211	15	0.07109
GOBP_GLAND_DEVELOPMENT	432	MODULE_63	211	12	0.056872
GOBP_MUSCLE_TISSUE_DEVELOPMENT	405	MODULE_63	211	12	0.056872
MODULE_324	133	MODULE_63	211	7	0.0526316
GOBP_ANATOMICAL_STRUCTURE_HOMEOSTASIS	319	MODULE_63	211	7	0.0331754
GOBP_MYELOID_LEUKOCYTE_MIGRATION	230	MODULE_63	211	8	0.0379147
GOBP_DEVELOPMENTAL_MATURATION	294	MODULE_63	211	8	0.0379147
GOBP_RESPONSE_TO_MECHANICAL_STIMULUS	201	MODULE_63	211	6	0.0298507
GOBP_ADENYLATE_CYCLASE_ACTIVATING_G_PROTEIN_COUPLED_RECEPTOR_SIGNALING_PATHWAY	155	MODULE_63	211	5	0.0322581
GOBP_AUTONOMIC_NERVOUS_SYSTEM_DEVELOPMENT	48	MODULE_63	211	2	0.0416667
GOBP_POSITIVE_REGULATION_OF_MAPK_CASCADE	492	MODULE_63	211	21	0.0995261
GOBP_REGULATION_OF_NERVOUS_SYSTEM_DEVELOPMENT	439	MODULE_63	211	15	0.07109
GOBP_REGULATION_OF_BLOOD_PRESSURE	183	MODULE_63	211	7	0.0382514
GOBP_COLUMNAR_CUBOIDAL_EPITHELIAL_CELL_DIFFERENTIATION	92	MODULE_63	211	3	0.0326087
GOBP_UROGENITAL_SYSTEM_DEVELOPMENT	353	MODULE_63	211	22	0.104265
MODULE_234	54	MODULE_63	211	7	0.12963
GOBP_SENSORY_SYSTEM_DEVELOPMENT	388	MODULE_63	211	16	0.0758294
GOBP_RESPONSE_TO_PEPTIDE	494	MODULE_63	211	11	0.0521327
GOBP_REGULATION_OF_BODY_FLUID_LEVELS	385	MODULE_63	211	18	0.0853081
GOBP_COGNITION	306	MODULE_63	211	10	0.0473934
GOBP_RESPONSE_TO_ESTRADIOL	123	MODULE_63	211	4	0.0325203
GOBP_OVULATION_CYCLE	71	MODULE_63	211	5	0.0704225
GOBP_RESPONSE_TO_CORTICOSTEROID	157	MODULE_63	211	5	0.0318471
GOBP_SECOND_MESSENGER_MEDIATED_SIGNALING	302	MODULE_63	211	10	0.0473934
GOBP_POSITIVE_REGULATION_OF_EPITHELIAL_CELL_PROLIFERATION	209	MODULE_63	211	9	0.0430622
MODULE_357	80	MODULE_63	211	2	0.025
GOBP_RESPONSE_TO_ALCOHOL	236	MODULE_63	211	11	0.0521327
MODULE_57	56	MODULE_63	211	0	0
GOBP_POSITIVE_REGULATION_OF_LIPID_METABOLIC_PROCESS	153	MODULE_63	211	5	0.0326797
GOBP_SENSORY_PERCEPTION_OF_PAIN	99	MODULE_63	211	6	0.0606061
GOBP_ODONTOGENESIS	130	MODULE_63	211	5	0.0384615
GOBP_REGULATION_OF_NEURON_DIFFERENTIATION	192	MODULE_63	211	2	0.0104167
GOBP_RESPIRATORY_SYSTEM_DEVELOPMENT	203	MODULE_63	211	7	0.0344828
GOBP_POSITIVE_REGULATION_OF_CELL_ADHESION	446	MODULE_63	211	17	0.0805687
GOBP_MULTICELLULAR_ORGANISMAL_RESPONSE_TO_STRESS	74	MODULE_63	211	5	0.0675676
MODULE_63	211	REACTOME_G_ALPHA_S_SIGNALLING_EVENTS	144	3	0.0208333
GOBP_GLIOGENESIS	291	MODULE_63	211	13	0.0616114
GOBP_NEURON_MIGRATION	164	MODULE_63	211	7	0.0426829
GOBP_REGULATION_OF_ACTIN_FILAMENT_BASED_PROCESS	392	MODULE_63	211	11	0.0521327
GOBP_CELL_SUBSTRATE_ADHESION	365	MODULE_63	211	19	0.0900474
GOBP_MESENCHYME_DEVELOPMENT	302	MODULE_63	211	11	0.0521327
GOBP_RESPONSE_TO_RETINOIC_ACID	109	MODULE_63	211	5	0.0458716
GOBP_RESPONSE_TO_METAL_ION	350	MODULE_63	211	13	0.0616114
GOBP_RESPONSE_TO_MOLECULE_OF_BACTERIAL_ORIGIN	354	MODULE_63	211	17	0.0805687
GOBP_REGULATION_OF_REPRODUCTIVE_PROCESS	178	MODULE_63	211	3	0.0168539
GOBP_REGENERATION	188	MODULE_63	211	8	0.0425532
GOBP_CELL_JUNCTION_ASSEMBLY	421	MODULE_63	211	20	0.0947867
GOBP_SYNAPSE_ORGANIZATION	418	MODULE_63	211	23	0.109005
GOBP_HINDBRAIN_DEVELOPMENT	150	MODULE_63	211	2	0.0133333
HALLMARK_HYPOXIA	200	MODULE_63	211	1	0.005
MODULE_197	174	MODULE_63	211	0	0
GOBP_REGULATION_OF_ANIMAL_ORGAN_MORPHOGENESIS	129	MODULE_63	211	4	0.0310078
GOBP_NEUROMUSCULAR_PROCESS	152	MODULE_63	211	5	0.0328947
GOBP_NEGATIVE_REGULATION_OF_NEURON_DEATH	209	MODULE_63	211	8	0.0382775
HALLMARK_KRAS_SIGNALING_UP	200	MODULE_63	211	11	0.055
GOBP_RESPONSE_TO_EXTRACELLULAR_STIMULUS	479	MODULE_63	211	9	0.042654
MODULE_63	211	REACTOME_CONSTITUTIVE_SIGNALING_BY_ABERRANT_PI3K_IN_CANCER	78	11	0.141026
GOBP_TEMPERATURE_HOMEOSTASIS	177	MODULE_63	211	7	0.039548
GOBP_REGULATION_OF_LIPASE_ACTIVITY	92	MODULE_63	211	10	0.108696
MODULE_63	211	REACTOME_L1CAM_INTERACTIONS	121	10	0.0826446
KEGG_CALCIUM_SIGNALING_PATHWAY	178	MODULE_63	211	13	0.0730337
GOBP_NERVE_DEVELOPMENT	81	MODULE_63	211	3	0.037037
GOBP_OSSIFICATION	419	MODULE_63	211	13	0.0616114
GOBP_STEROID_CATABOLIC_PROCESS	27	MODULE_63	211	0	0
GOBP_REGULATION_OF_DEVELOPMENTAL_GROWTH	329	MODULE_63	211	12	0.056872
GOBP_POSITIVE_REGULATION_OF_CELL_DIVISION	89	MODULE_63	211	1	0.011236
GOBP_RESPONSE_TO_CAMP	89	MODULE_63	211	4	0.0449438
GOBP_RESPONSE_TO_FIBROBLAST_GROWTH_FACTOR	119	MODULE_63	211	4	0.0336134
HALLMARK_ANGIOGENESIS	36	MODULE_63	211	5	0.138889
MODULE_63	211	REACTOME_FACTORS_INVOLVED_IN_MEGAKARYOCYTE_DEVELOPMENT_AND_PLATELET_PRODUCTION	170	0	0
GOBP_MULTI_MULTICELLULAR_ORGANISM_PROCESS	213	MODULE_63	211	7	0.0331754
HALLMARK_APICAL_JUNCTION	200	MODULE_63	211	6	0.03
GOBP_REGULATION_OF_VASCULATURE_DEVELOPMENT	353	MODULE_63	211	11	0.0521327
GOBP_POSITIVE_REGULATION_OF_PROTEIN_KINASE_B_SIGNALING	119	MODULE_63	211	8	0.0672269
MODULE_63	211	REACTOME_CELL_CELL_COMMUNICATION	130	0	0
GOBP_RESPONSE_TO_ESTROGEN	68	MODULE_63	211	4	0.0588235
GOBP_PHOSPHATIDYLINOSITOL_3_KINASE_SIGNALING	144	MODULE_63	211	10	0.0694444
MODULE_63	211	REACTOME_FOXO_MEDIATED_TRANSCRIPTION_OF_OXIDATIVE_STRESS_METABOLIC_AND_NEURONAL_GENES	30	0	0
MODULE_63	211	REACTOME_INTERLEUKIN_4_AND_INTERLEUKIN_13_SIGNALING	111	10	0.0900901
GOBP_AMEBOIDAL_TYPE_CELL_MIGRATION	482	MODULE_63	211	18	0.0853081
GOBP_REGULATION_OF_G_PROTEIN_COUPLED_RECEPTOR_SIGNALING_PATHWAY	139	MODULE_63	211	2	0.0143885
GOBP_REGULATION_OF_CELLULAR_RESPONSE_TO_GROWTH_FACTOR_STIMULUS	315	MODULE_63	211	6	0.028436
GOBP_REGULATION_OF_BEHAVIOR	70	MODULE_63	211	1	0.0142857
MODULE_404	26	MODULE_63	211	2	0.0769231
GOBP_REGULATION_OF_INFLAMMATORY_RESPONSE	397	MODULE_63	211	7	0.0331754
GOBP_RENAL_SYSTEM_PROCESS	114	MODULE_63	211	8	0.0701754
GOBP_RESPONSE_TO_ACTIVITY	65	MODULE_63	211	0	0
MODULE_439	21	MODULE_63	211	1	0.047619
GOBP_EPIDERMIS_DEVELOPMENT	335	MODULE_63	211	2	0.00947867
GOBP_MUSCLE_CONTRACTION	349	MODULE_104	352	12	0.034384
GOBP_MUSCLE_CONTRACTION	349	HALLMARK_G2M_CHECKPOINT	200	1	0.005
GOBP_MUSCLE_CONTRACTION	349	GOBP_REGULATION_OF_CATION_TRANSMEMBRANE_TRANSPORT	353	100	0.286533
GOBP_MUSCLE_CONTRACTION	349	GOBP_REGULATION_OF_TRANS_SYNAPTIC_SIGNALING	429	39	0.111748
GOBP_MUSCLE_CONTRACTION	349	MODULE_60	422	25	0.0716332
GOBP_MUSCLE_CONTRACTION	349	KEGG_CYTOKINE_CYTOKINE_RECEPTOR_INTERACTION	265	4	0.0150943
GOBP_MUSCLE_CONTRACTION	349	GOBP_VASCULAR_PROCESS_IN_CIRCULATORY_SYSTEM	263	70	0.26616
GOBP_MUSCLE_CONTRACTION	349	GOBP_NEURON_PROJECTION_GUIDANCE	235	6	0.0255319
GOBP_MUSCLE_CONTRACTION	349	HALLMARK_ESTROGEN_RESPONSE_LATE	200	7	0.035
GOBP_MUSCLE_CONTRACTION	349	GOBP_RESPONSE_TO_XENOBIOTIC_STIMULUS	411	30	0.0859599
GOBP_CELL_FATE_COMMITMENT	266	GOBP_MUSCLE_CONTRACTION	349	15	0.056391
GOBP_FEEDING_BEHAVIOR	107	GOBP_MUSCLE_CONTRACTION	349	16	0.149533
GOBP_MUSCLE_CONTRACTION	349	MODULE_44	325	5	0.0153846
GOBP_GLAND_DEVELOPMENT	432	GOBP_MUSCLE_CONTRACTION	349	18	0.0515759
GOBP_MUSCLE_CONTRACTION	349	GOBP_MUSCLE_TISSUE_DEVELOPMENT	405	76	0.217765
GOBP_MUSCLE_CONTRACTION	349	MODULE_324	133	7	0.0526316
GOBP_ANATOMICAL_STRUCTURE_HOMEOSTASIS	319	GOBP_MUSCLE_CONTRACTION	349	23	0.0721003
GOBP_MUSCLE_CONTRACTION	349	GOBP_MYELOID_LEUKOCYTE_MIGRATION	230	12	0.0521739
GOBP_DEVELOPMENTAL_MATURATION	294	GOBP_MUSCLE_CONTRACTION	349	9	0.0306122
GOBP_MUSCLE_CONTRACTION	349	GOBP_RESPONSE_TO_MECHANICAL_STIMULUS	201	40	0.199005
GOBP_ADENYLATE_CYCLASE_ACTIVATING_G_PROTEIN_COUPLED_RECEPTOR_SIGNALING_PATHWAY	155	GOBP_MUSCLE_CONTRACTION	349	22	0.141935
GOBP_AUTONOMIC_NERVOUS_SYSTEM_DEVELOPMENT	48	GOBP_MUSCLE_CONTRACTION	349	3	0.0625
GOBP_MUSCLE_CONTRACTION	349	GOBP_POSITIVE_REGULATION_OF_MAPK_CASCADE	492	33	0.0945559
GOBP_MUSCLE_CONTRACTION	349	GOBP_REGULATION_OF_NERVOUS_SYSTEM_DEVELOPMENT	439	13	0.0372493
GOBP_MUSCLE_CONTRACTION	349	GOBP_REGULATION_OF_BLOOD_PRESSURE	183	50	0.273224
GOBP_COLUMNAR_CUBOIDAL_EPITHELIAL_CELL_DIFFERENTIATION	92	GOBP_MUSCLE_CONTRACTION	349	1	0.0108696
GOBP_MUSCLE_CONTRACTION	349	GOBP_UROGENITAL_SYSTEM_DEVELOPMENT	353	17	0.0487106
GOBP_MUSCLE_CONTRACTION	349	MODULE_234	54	2	0.037037
GOBP_MUSCLE_CONTRACTION	349	GOBP_SENSORY_SYSTEM_DEVELOPMENT	388	13	0.0372493
GOBP_MUSCLE_CONTRACTION	349	GOBP_RESPONSE_TO_PEPTIDE	494	33	0.0945559
GOBP_MUSCLE_CONTRACTION	349	GOBP_REGULATION_OF_BODY_FLUID_LEVELS	385	34	0.0974212
GOBP_COGNITION	306	GOBP_MUSCLE_CONTRACTION	349	27	0.0882353
GOBP_MUSCLE_CONTRACTION	349	GOBP_RESPONSE_TO_ESTRADIOL	123	14	0.113821
GOBP_MUSCLE_CONTRACTION	349	GOBP_OVULATION_CYCLE	71	2	0.028169
GOBP_MUSCLE_CONTRACTION	349	GOBP_RESPONSE_TO_CORTICOSTEROID	157	17	0.10828
GOBP_MUSCLE_CONTRACTION	349	GOBP_SECOND_MESSENGER_MEDIATED_SIGNALING	302	61	0.201987
GOBP_MUSCLE_CONTRACTION	349	GOBP_POSITIVE_REGULATION_OF_EPITHELIAL_CELL_PROLIFERATION	209	9	0.0430622
GOBP_MUSCLE_CONTRACTION	349	MODULE_357	80	4	0.05
GOBP_MUSCLE_CONTRACTION	349	GOBP_RESPONSE_TO_ALCOHOL	236	15	0.0635593
GOBP_MUSCLE_CONTRACTION	349	MODULE_57	56	0	0
GOBP_MUSCLE_CONTRACTION	349	GOBP_POSITIVE_REGULATION_OF_LIPID_METABOLIC_PROCESS	153	11	0.0718954
GOBP_MUSCLE_CONTRACTION	349	GOBP_SENSORY_PERCEPTION_OF_PAIN	99	25	0.252525
GOBP_MUSCLE_CONTRACTION	349	GOBP_ODONTOGENESIS	130	4	0.0307692
GOBP_MUSCLE_CONTRACTION	349	GOBP_REGULATION_OF_NEURON_DIFFERENTIATION	192	8	0.0416667
GOBP_MUSCLE_CONTRACTION	349	GOBP_RESPIRATORY_SYSTEM_DEVELOPMENT	203	8	0.0394089
GOBP_MUSCLE_CONTRACTION	349	GOBP_POSITIVE_REGULATION_OF_CELL_ADHESION	446	16	0.0458453
GOBP_MULTICELLULAR_ORGANISMAL_RESPONSE_TO_STRESS	74	GOBP_MUSCLE_CONTRACTION	349	15	0.202703
GOBP_MUSCLE_CONTRACTION	349	REACTOME_G_ALPHA_S_SIGNALLING_EVENTS	144	8	0.0555556
GOBP_GLIOGENESIS	291	GOBP_MUSCLE_CONTRACTION	349	9	0.0309278
GOBP_MUSCLE_CONTRACTION	349	GOBP_NEURON_MIGRATION	164	8	0.0487805
GOBP_MUSCLE_CONTRACTION	349	GOBP_REGULATION_OF_ACTIN_FILAMENT_BASED_PROCESS	392	65	0.186246
GOBP_CELL_SUBSTRATE_ADHESION	365	GOBP_MUSCLE_CONTRACTION	349	16	0.0458453
GOBP_MESENCHYME_DEVELOPMENT	302	GOBP_MUSCLE_CONTRACTION	349	20	0.0662252
GOBP_MUSCLE_CONTRACTION	349	GOBP_RESPONSE_TO_RETINOIC_ACID	109	4	0.0366972
GOBP_MUSCLE_CONTRACTION	349	GOBP_RESPONSE_TO_METAL_ION	350	30	0.0859599
GOBP_MUSCLE_CONTRACTION	349	GOBP_RESPONSE_TO_MOLECULE_OF_BACTERIAL_ORIGIN	354	18	0.0515759
GOBP_MUSCLE_CONTRACTION	349	GOBP_REGULATION_OF_REPRODUCTIVE_PROCESS	178	13	0.0730337
GOBP_MUSCLE_CONTRACTION	349	GOBP_REGENERATION	188	6	0.0319149
GOBP_CELL_JUNCTION_ASSEMBLY	421	GOBP_MUSCLE_CONTRACTION	349	32	0.0916905
GOBP_MUSCLE_CONTRACTION	349	GOBP_SYNAPSE_ORGANIZATION	418	26	0.0744986
GOBP_HINDBRAIN_DEVELOPMENT	150	GOBP_MUSCLE_CONTRACTION	349	3	0.02
GOBP_MUSCLE_CONTRACTION	349	HALLMARK_HYPOXIA	200	12	0.06
GOBP_MUSCLE_CONTRACTION	349	MODULE_197	174	3	0.0172414
GOBP_MUSCLE_CONTRACTION	349	GOBP_REGULATION_OF_ANIMAL_ORGAN_MORPHOGENESIS	129	7	0.0542636
GOBP_MUSCLE_CONTRACTION	349	GOBP_NEUROMUSCULAR_PROCESS	152	57	0.375
GOBP_MUSCLE_CONTRACTION	349	GOBP_NEGATIVE_REGULATION_OF_NEURON_DEATH	209	9	0.0430622
GOBP_MUSCLE_CONTRACTION	349	HALLMARK_KRAS_SIGNALING_UP	200	7	0.035
GOBP_MUSCLE_CONTRACTION	349	GOBP_RESPONSE_TO_EXTRACELLULAR_STIMULUS	479	31	0.0888252
GOBP_MUSCLE_CONTRACTION	349	REACTOME_CONSTITUTIVE_SIGNALING_BY_ABERRANT_PI3K_IN_CANCER	78	2	0.025641
GOBP_MUSCLE_CONTRACTION	349	GOBP_TEMPERATURE_HOMEOSTASIS	177	21	0.118644
GOBP_MUSCLE_CONTRACTION	349	GOBP_REGULATION_OF_LIPASE_ACTIVITY	92	11	0.119565
GOBP_MUSCLE_CONTRACTION	349	REACTOME_L1CAM_INTERACTIONS	121	12	0.0991736
GOBP_MUSCLE_CONTRACTION	349	KEGG_CALCIUM_SIGNALING_PATHWAY	178	53	0.297753
GOBP_MUSCLE_CONTRACTION	349	GOBP_NERVE_DEVELOPMENT	81	8	0.0987654
GOBP_MUSCLE_CONTRACTION	349	GOBP_OSSIFICATION	419	25	0.0716332
GOBP_MUSCLE_CONTRACTION	349	GOBP_STEROID_CATABOLIC_PROCESS	27	0	0
GOBP_MUSCLE_CONTRACTION	349	GOBP_REGULATION_OF_DEVELOPMENTAL_GROWTH	329	26	0.0790274
GOBP_MUSCLE_CONTRACTION	349	GOBP_POSITIVE_REGULATION_OF_CELL_DIVISION	89	4	0.0449438
GOBP_MUSCLE_CONTRACTION	349	GOBP_RESPONSE_TO_CAMP	89	9	0.101124
GOBP_MUSCLE_CONTRACTION	349	GOBP_RESPONSE_TO_FIBROBLAST_GROWTH_FACTOR	119	7	0.0588235
GOBP_MUSCLE_CONTRACTION	349	HALLMARK_ANGIOGENESIS	36	2	0.0555556
GOBP_MUSCLE_CONTRACTION	349	REACTOME_FACTORS_INVOLVED_IN_MEGAKARYOCYTE_DEVELOPMENT_AND_PLATELET_PRODUCTION	170	5	0.0294118
GOBP_MULTI_MULTICELLULAR_ORGANISM_PROCESS	213	GOBP_MUSCLE_CONTRACTION	349	24	0.112676
GOBP_MUSCLE_CONTRACTION	349	HALLMARK_APICAL_JUNCTION	200	10	0.05
GOBP_MUSCLE_CONTRACTION	349	GOBP_REGULATION_OF_VASCULATURE_DEVELOPMENT	353	20	0.0573066
GOBP_MUSCLE_CONTRACTION	349	GOBP_POSITIVE_REGULATION_OF_PROTEIN_KINASE_B_SIGNALING	119	6	0.0504202
GOBP_MUSCLE_CONTRACTION	349	REACTOME_CELL_CELL_COMMUNICATION	130	5	0.0384615
GOBP_MUSCLE_CONTRACTION	349	GOBP_RESPONSE_TO_ESTROGEN	68	2	0.0294118
GOBP_MUSCLE_CONTRACTION	349	GOBP_PHOSPHATIDYLINOSITOL_3_KINASE_SIGNALING	144	12	0.0833333
GOBP_MUSCLE_CONTRACTION	349	REACTOME_FOXO_MEDIATED_TRANSCRIPTION_OF_OXIDATIVE_STRESS_METABOLIC_AND_NEURONAL_GENES	30	1	0.0333333
GOBP_MUSCLE_CONTRACTION	349	REACTOME_INTERLEUKIN_4_AND_INTERLEUKIN_13_SIGNALING	111	2	0.018018
GOBP_AMEBOIDAL_TYPE_CELL_MIGRATION	482	GOBP_MUSCLE_CONTRACTION	349	39	0.111748
GOBP_MUSCLE_CONTRACTION	349	GOBP_REGULATION_OF_G_PROTEIN_COUPLED_RECEPTOR_SIGNALING_PATHWAY	139	17	0.122302
GOBP_MUSCLE_CONTRACTION	349	GOBP_REGULATION_OF_CELLULAR_RESPONSE_TO_GROWTH_FACTOR_STIMULUS	315	14	0.0444444
GOBP_MUSCLE_CONTRACTION	349	GOBP_REGULATION_OF_BEHAVIOR	70	11	0.157143
GOBP_MUSCLE_CONTRACTION	349	MODULE_404	26	0	0
GOBP_MUSCLE_CONTRACTION	349	GOBP_REGULATION_OF_INFLAMMATORY_RESPONSE	397	20	0.0573066
GOBP_MUSCLE_CONTRACTION	349	GOBP_RENAL_SYSTEM_PROCESS	114	24	0.210526
GOBP_MUSCLE_CONTRACTION	349	GOBP_RESPONSE_TO_ACTIVITY	65	8	0.123077
GOBP_MUSCLE_CONTRACTION	349	MODULE_439	21	0	0
GOBP_EPIDERMIS_DEVELOPMENT	335	GOBP_MUSCLE_CONTRACTION	349	9	0.0268657
HALLMARK_G2M_CHECKPOINT	200	MODULE_104	352	1	0.005
GOBP_REGULATION_OF_CATION_TRANSMEMBRANE_TRANSPORT	353	MODULE_104	352	3	0.00852273
GOBP_REGULATION_OF_TRANS_SYNAPTIC_SIGNALING	429	MODULE_104	352	21	0.0596591
MODULE_104	352	MODULE_60	422	54	0.153409
KEGG_CYTOKINE_CYTOKINE_RECEPTOR_INTERACTION	265	MODULE_104	352	14	0.0528302
GOBP_VASCULAR_PROCESS_IN_CIRCULATORY_SYSTEM	263	MODULE_104	352	7	0.026616
GOBP_NEURON_PROJECTION_GUIDANCE	235	MODULE_104	352	11	0.0468085
HALLMARK_ESTROGEN_RESPONSE_LATE	200	MODULE_104	352	5	0.025
GOBP_RESPONSE_TO_XENOBIOTIC_STIMULUS	411	MODULE_104	352	19	0.0539773
GOBP_CELL_FATE_COMMITMENT	266	MODULE_104	352	10	0.037594
GOBP_FEEDING_BEHAVIOR	107	MODULE_104	352	7	0.0654206
MODULE_104	352	MODULE_44	325	27	0.0830769
GOBP_GLAND_DEVELOPMENT	432	MODULE_104	352	13	0.0369318
GOBP_MUSCLE_TISSUE_DEVELOPMENT	405	MODULE_104	352	10	0.0284091
MODULE_104	352	MODULE_324	133	9	0.0676692
GOBP_ANATOMICAL_STRUCTURE_HOMEOSTASIS	319	MODULE_104	352	8	0.0250784
GOBP_MYELOID_LEUKOCYTE_MIGRATION	230	MODULE_104	352	8	0.0347826
GOBP_DEVELOPMENTAL_MATURATION	294	MODULE_104	352	11	0.037415
GOBP_RESPONSE_TO_MECHANICAL_STIMULUS	201	MODULE_104	352	6	0.0298507
GOBP_ADENYLATE_CYCLASE_ACTIVATING_G_PROTEIN_COUPLED_RECEPTOR_SIGNALING_PATHWAY	155	MODULE_104	352	9	0.0580645
GOBP_AUTONOMIC_NERVOUS_SYSTEM_DEVELOPMENT	48	MODULE_104	352	6	0.125
GOBP_POSITIVE_REGULATION_OF_MAPK_CASCADE	492	MODULE_104	352	11	0.03125
GOBP_REGULATION_OF_NERVOUS_SYSTEM_DEVELOPMENT	439	MODULE_104	352	13	0.0369318
GOBP_REGULATION_OF_BLOOD_PRESSURE	183	MODULE_104	352	7	0.0382514
GOBP_COLUMNAR_CUBOIDAL_EPITHELIAL_CELL_DIFFERENTIATION	92	MODULE_104	352	2	0.0217391
GOBP_UROGENITAL_SYSTEM_DEVELOPMENT	353	MODULE_104	352	7	0.0198864
MODULE_104	352	MODULE_234	54	2	0.037037
GOBP_SENSORY_SYSTEM_DEVELOPMENT	388	MODULE_104	352	11	0.03125
GOBP_RESPONSE_TO_PEPTIDE	494	MODULE_104	352	8	0.0227273
GOBP_REGULATION_OF_BODY_FLUID_LEVELS	385	MODULE_104	352	13	0.0369318
GOBP_COGNITION	306	MODULE_104	352	12	0.0392157
GOBP_RESPONSE_TO_ESTRADIOL	123	MODULE_104	352	3	0.0243902
GOBP_OVULATION_CYCLE	71	MODULE_104	352	4	0.056338
GOBP_RESPONSE_TO_CORTICOSTEROID	157	MODULE_104	352	4	0.0254777
GOBP_SECOND_MESSENGER_MEDIATED_SIGNALING	302	MODULE_104	352	11	0.0364238
GOBP_POSITIVE_REGULATION_OF_EPITHELIAL_CELL_PROLIFERATION	209	MODULE_104	352	3	0.0143541
MODULE_104	352	MODULE_357	80	5	0.0625
GOBP_RESPONSE_TO_ALCOHOL	236	MODULE_104	352	11	0.0466102
MODULE_104	352	MODULE_57	56	0	0
GOBP_POSITIVE_REGULATION_OF_LIPID_METABOLIC_PROCESS	153	MODULE_104	352	1	0.00653595
GOBP_SENSORY_PERCEPTION_OF_PAIN	99	MODULE_104	352	3	0.030303
GOBP_ODONTOGENESIS	130	MODULE_104	352	5	0.0384615
GOBP_REGULATION_OF_NEURON_DIFFERENTIATION	192	MODULE_104	352	5	0.0260417
GOBP_RESPIRATORY_SYSTEM_DEVELOPMENT	203	MODULE_104	352	4	0.0197044
GOBP_POSITIVE_REGULATION_OF_CELL_ADHESION	446	MODULE_104	352	11	0.03125
GOBP_MULTICELLULAR_ORGANISMAL_RESPONSE_TO_STRESS	74	MODULE_104	352	4	0.0540541
MODULE_104	352	REACTOME_G_ALPHA_S_SIGNALLING_EVENTS	144	8	0.0555556
GOBP_GLIOGENESIS	291	MODULE_104	352	6	0.0206186
GOBP_NEURON_MIGRATION	164	MODULE_104	352	6	0.0365854
GOBP_REGULATION_OF_ACTIN_FILAMENT_BASED_PROCESS	392	MODULE_104	352	9	0.0255682
GOBP_CELL_SUBSTRATE_ADHESION	365	MODULE_104	352	11	0.03125
GOBP_MESENCHYME_DEVELOPMENT	302	MODULE_104	352	6	0.0198675
GOBP_RESPONSE_TO_RETINOIC_ACID	109	MODULE_104	352	4	0.0366972
GOBP_RESPONSE_TO_METAL_ION	350	MODULE_104	352	14	0.04
GOBP_RESPONSE_TO_MOLECULE_OF_BACTERIAL_ORIGIN	354	MODULE_104	352	12	0.0340909
GOBP_REGULATION_OF_REPRODUCTIVE_PROCESS	178	MODULE_104	352	5	0.0280899
GOBP_REGENERATION	188	MODULE_104	352	3	0.0159574
GOBP_CELL_JUNCTION_ASSEMBLY	421	MODULE_104	352	13	0.0369318
GOBP_SYNAPSE_ORGANIZATION	418	MODULE_104	352	11	0.03125
GOBP_HINDBRAIN_DEVELOPMENT	150	MODULE_104	352	7	0.0466667
HALLMARK_HYPOXIA	200	MODULE_104	352	4	0.02
MODULE_104	352	MODULE_197	174	7	0.0402299
GOBP_REGULATION_OF_ANIMAL_ORGAN_MORPHOGENESIS	129	MODULE_104	352	3	0.0232558
GOBP_NEUROMUSCULAR_PROCESS	152	MODULE_104	352	7	0.0460526
GOBP_NEGATIVE_REGULATION_OF_NEURON_DEATH	209	MODULE_104	352	7	0.0334928
HALLMARK_KRAS_SIGNALING_UP	200	MODULE_104	352	8	0.04
GOBP_RESPONSE_TO_EXTRACELLULAR_STIMULUS	479	MODULE_104	352	15	0.0426136
MODULE_104	352	REACTOME_CONSTITUTIVE_SIGNALING_BY_ABERRANT_PI3K_IN_CANCER	78	4	0.0512821
GOBP_TEMPERATURE_HOMEOSTASIS	177	MODULE_104	352	6	0.0338983
GOBP_REGULATION_OF_LIPASE_ACTIVITY	92	MODULE_104	352	3	0.0326087
MODULE_104	352	REACTOME_L1CAM_INTERACTIONS	121	5	0.0413223
KEGG_CALCIUM_SIGNALING_PATHWAY	178	MODULE_104	352	5	0.0280899
GOBP_NERVE_DEVELOPMENT	81	MODULE_104	352	3	0.037037
GOBP_OSSIFICATION	419	MODULE_104	352	11	0.03125
GOBP_STEROID_CATABOLIC_PROCESS	27	MODULE_104	352	1	0.037037
GOBP_REGULATION_OF_DEVELOPMENTAL_GROWTH	329	MODULE_104	352	6	0.0182371
GOBP_POSITIVE_REGULATION_OF_CELL_DIVISION	89	MODULE_104	352	0	0
GOBP_RESPONSE_TO_CAMP	89	MODULE_104	352	5	0.0561798
GOBP_RESPONSE_TO_FIBROBLAST_GROWTH_FACTOR	119	MODULE_104	352	1	0.00840336
HALLMARK_ANGIOGENESIS	36	MODULE_104	352	3	0.0833333
MODULE_104	352	REACTOME_FACTORS_INVOLVED_IN_MEGAKARYOCYTE_DEVELOPMENT_AND_PLATELET_PRODUCTION	170	4	0.0235294
GOBP_MULTI_MULTICELLULAR_ORGANISM_PROCESS	213	MODULE_104	352	9	0.0422535
HALLMARK_APICAL_JUNCTION	200	MODULE_104	352	12	0.06
GOBP_REGULATION_OF_VASCULATURE_DEVELOPMENT	353	MODULE_104	352	4	0.0113636
GOBP_POSITIVE_REGULATION_OF_PROTEIN_KINASE_B_SIGNALING	119	MODULE_104	352	1	0.00840336
MODULE_104	352	REACTOME_CELL_CELL_COMMUNICATION	130	6	0.0461538
GOBP_RESPONSE_TO_ESTROGEN	68	MODULE_104	352	1	0.0147059
GOBP_PHOSPHATIDYLINOSITOL_3_KINASE_SIGNALING	144	MODULE_104	352	4	0.0277778
MODULE_104	352	REACTOME_FOXO_MEDIATED_TRANSCRIPTION_OF_OXIDATIVE_STRESS_METABOLIC_AND_NEURONAL_GENES	30	0	0
MODULE_104	352	REACTOME_INTERLEUKIN_4_AND_INTERLEUKIN_13_SIGNALING	111	1	0.00900901
GOBP_AMEBOIDAL_TYPE_CELL_MIGRATION	482	MODULE_104	352	12	0.0340909
GOBP_REGULATION_OF_G_PROTEIN_COUPLED_RECEPTOR_SIGNALING_PATHWAY	139	MODULE_104	352	8	0.057554
GOBP_REGULATION_OF_CELLULAR_RESPONSE_TO_GROWTH_FACTOR_STIMULUS	315	MODULE_104	352	4	0.0126984
GOBP_REGULATION_OF_BEHAVIOR	70	MODULE_104	352	1	0.0142857
MODULE_104	352	MODULE_404	26	2	0.0769231
GOBP_REGULATION_OF_INFLAMMATORY_RESPONSE	397	MODULE_104	352	8	0.0227273
GOBP_RENAL_SYSTEM_PROCESS	114	MODULE_104	352	5	0.0438596
GOBP_RESPONSE_TO_ACTIVITY	65	MODULE_104	352	2	0.0307692
MODULE_104	352	MODULE_439	21	0	0
GOBP_EPIDERMIS_DEVELOPMENT	335	MODULE_104	352	13	0.038806
GOBP_REGULATION_OF_CATION_TRANSMEMBRANE_TRANSPORT	353	HALLMARK_G2M_CHECKPOINT	200	2	0.01
GOBP_REGULATION_OF_TRANS_SYNAPTIC_SIGNALING	429	HALLMARK_G2M_CHECKPOINT	200	4	0.02
HALLMARK_G2M_CHECKPOINT	200	MODULE_60	422	4	0.02
HALLMARK_G2M_CHECKPOINT	200	KEGG_CYTOKINE_CYTOKINE_RECEPTOR_INTERACTION	265	2	0.01
GOBP_VASCULAR_PROCESS_IN_CIRCULATORY_SYSTEM	263	HALLMARK_G2M_CHECKPOINT	200	6	0.03
GOBP_NEURON_PROJECTION_GUIDANCE	235	HALLMARK_G2M_CHECKPOINT	200	4	0.02
HALLMARK_ESTROGEN_RESPONSE_LATE	200	HALLMARK_G2M_CHECKPOINT	200	8	0.04
GOBP_RESPONSE_TO_XENOBIOTIC_STIMULUS	411	HALLMARK_G2M_CHECKPOINT	200	12	0.06
GOBP_CELL_FATE_COMMITMENT	266	HALLMARK_G2M_CHECKPOINT	200	3	0.015
GOBP_FEEDING_BEHAVIOR	107	HALLMARK_G2M_CHECKPOINT	200	0	0
HALLMARK_G2M_CHECKPOINT	200	MODULE_44	325	2	0.01
GOBP_GLAND_DEVELOPMENT	432	HALLMARK_G2M_CHECKPOINT	200	17	0.085
GOBP_MUSCLE_TISSUE_DEVELOPMENT	405	HALLMARK_G2M_CHECKPOINT	200	9	0.045
HALLMARK_G2M_CHECKPOINT	200	MODULE_324	133	0	0
GOBP_ANATOMICAL_STRUCTURE_HOMEOSTASIS	319	HALLMARK_G2M_CHECKPOINT	200	4	0.02
GOBP_MYELOID_LEUKOCYTE_MIGRATION	230	HALLMARK_G2M_CHECKPOINT	200	0	0
GOBP_DEVELOPMENTAL_MATURATION	294	HALLMARK_G2M_CHECKPOINT	200	6	0.03
GOBP_RESPONSE_TO_MECHANICAL_STIMULUS	201	HALLMARK_G2M_CHECKPOINT	200	5	0.025
GOBP_ADENYLATE_CYCLASE_ACTIVATING_G_PROTEIN_COUPLED_RECEPTOR_SIGNALING_PATHWAY	155	HALLMARK_G2M_CHECKPOINT	200	0	0
GOBP_AUTONOMIC_NERVOUS_SYSTEM_DEVELOPMENT	48	HALLMARK_G2M_CHECKPOINT	200	0	0
GOBP_POSITIVE_REGULATION_OF_MAPK_CASCADE	492	HALLMARK_G2M_CHECKPOINT	200	5	0.025
GOBP_REGULATION_OF_NERVOUS_SYSTEM_DEVELOPMENT	439	HALLMARK_G2M_CHECKPOINT	200	8	0.04
GOBP_REGULATION_OF_BLOOD_PRESSURE	183	HALLMARK_G2M_CHECKPOINT	200	1	0.00546448
GOBP_COLUMNAR_CUBOIDAL_EPITHELIAL_CELL_DIFFERENTIATION	92	HALLMARK_G2M_CHECKPOINT	200	2	0.0217391
GOBP_UROGENITAL_SYSTEM_DEVELOPMENT	353	HALLMARK_G2M_CHECKPOINT	200	6	0.03
HALLMARK_G2M_CHECKPOINT	200	MODULE_234	54	0	0
GOBP_SENSORY_SYSTEM_DEVELOPMENT	388	HALLMARK_G2M_CHECKPOINT	200	6	0.03
GOBP_RESPONSE_TO_PEPTIDE	494	HALLMARK_G2M_CHECKPOINT	200	7	0.035
GOBP_REGULATION_OF_BODY_FLUID_LEVELS	385	HALLMARK_G2M_CHECKPOINT	200	4	0.02
GOBP_COGNITION	306	HALLMARK_G2M_CHECKPOINT	200	4	0.02
GOBP_RESPONSE_TO_ESTRADIOL	123	HALLMARK_G2M_CHECKPOINT	200	8	0.0650407
GOBP_OVULATION_CYCLE	71	HALLMARK_G2M_CHECKPOINT	200	0	0
GOBP_RESPONSE_TO_CORTICOSTEROID	157	HALLMARK_G2M_CHECKPOINT	200	2	0.0127389
GOBP_SECOND_MESSENGER_MEDIATED_SIGNALING	302	HALLMARK_G2M_CHECKPOINT	200	1	0.005
GOBP_POSITIVE_REGULATION_OF_EPITHELIAL_CELL_PROLIFERATION	209	HALLMARK_G2M_CHECKPOINT	200	5	0.025
HALLMARK_G2M_CHECKPOINT	200	MODULE_357	80	0	0
GOBP_RESPONSE_TO_ALCOHOL	236	HALLMARK_G2M_CHECKPOINT	200	7	0.035
HALLMARK_G2M_CHECKPOINT	200	MODULE_57	56	27	0.482143
GOBP_POSITIVE_REGULATION_OF_LIPID_METABOLIC_PROCESS	153	HALLMARK_G2M_CHECKPOINT	200	1	0.00653595
GOBP_SENSORY_PERCEPTION_OF_PAIN	99	HALLMARK_G2M_CHECKPOINT	200	0	0
GOBP_ODONTOGENESIS	130	HALLMARK_G2M_CHECKPOINT	200	0	0
GOBP_REGULATION_OF_NEURON_DIFFERENTIATION	192	HALLMARK_G2M_CHECKPOINT	200	1	0.00520833
GOBP_RESPIRATORY_SYSTEM_DEVELOPMENT	203	HALLMARK_G2M_CHECKPOINT	200	0	0
GOBP_POSITIVE_REGULATION_OF_CELL_ADHESION	446	HALLMARK_G2M_CHECKPOINT	200	3	0.015
GOBP_MULTICELLULAR_ORGANISMAL_RESPONSE_TO_STRESS	74	HALLMARK_G2M_CHECKPOINT	200	0	0
HALLMARK_G2M_CHECKPOINT	200	REACTOME_G_ALPHA_S_SIGNALLING_EVENTS	144	0	0
GOBP_GLIOGENESIS	291	HALLMARK_G2M_CHECKPOINT	200	9	0.045
GOBP_NEURON_MIGRATION	164	HALLMARK_G2M_CHECKPOINT	200	2	0.0121951
GOBP_REGULATION_OF_ACTIN_FILAMENT_BASED_PROCESS	392	HALLMARK_G2M_CHECKPOINT	200	5	0.025
GOBP_CELL_SUBSTRATE_ADHESION	365	HALLMARK_G2M_CHECKPOINT	200	3	0.015
GOBP_MESENCHYME_DEVELOPMENT	302	HALLMARK_G2M_CHECKPOINT	200	6	0.03
GOBP_RESPONSE_TO_RETINOIC_ACID	109	HALLMARK_G2M_CHECKPOINT	200	1	0.00917431
GOBP_RESPONSE_TO_METAL_ION	350	HALLMARK_G2M_CHECKPOINT	200	8	0.04
GOBP_RESPONSE_TO_MOLECULE_OF_BACTERIAL_ORIGIN	354	HALLMARK_G2M_CHECKPOINT	200	5	0.025
GOBP_REGULATION_OF_REPRODUCTIVE_PROCESS	178	HALLMARK_G2M_CHECKPOINT	200	7	0.0393258
GOBP_REGENERATION	188	HALLMARK_G2M_CHECKPOINT	200	8	0.0425532
GOBP_CELL_JUNCTION_ASSEMBLY	421	HALLMARK_G2M_CHECKPOINT	200	3	0.015
GOBP_SYNAPSE_ORGANIZATION	418	HALLMARK_G2M_CHECKPOINT	200	6	0.03
GOBP_HINDBRAIN_DEVELOPMENT	150	HALLMARK_G2M_CHECKPOINT	200	5	0.0333333
HALLMARK_G2M_CHECKPOINT	200	HALLMARK_HYPOXIA	200	3	0.015
HALLMARK_G2M_CHECKPOINT	200	MODULE_197	174	37	0.212644
GOBP_REGULATION_OF_ANIMAL_ORGAN_MORPHOGENESIS	129	HALLMARK_G2M_CHECKPOINT	200	1	0.00775194
GOBP_NEUROMUSCULAR_PROCESS	152	HALLMARK_G2M_CHECKPOINT	200	4	0.0263158
GOBP_NEGATIVE_REGULATION_OF_NEURON_DEATH	209	HALLMARK_G2M_CHECKPOINT	200	1	0.005
HALLMARK_G2M_CHECKPOINT	200	HALLMARK_KRAS_SIGNALING_UP	200	0	0
GOBP_RESPONSE_TO_EXTRACELLULAR_STIMULUS	479	HALLMARK_G2M_CHECKPOINT	200	6	0.03
HALLMARK_G2M_CHECKPOINT	200	REACTOME_CONSTITUTIVE_SIGNALING_BY_ABERRANT_PI3K_IN_CANCER	78	1	0.0128205
GOBP_TEMPERATURE_HOMEOSTASIS	177	HALLMARK_G2M_CHECKPOINT	200	2	0.0112994
GOBP_REGULATION_OF_LIPASE_ACTIVITY	92	HALLMARK_G2M_CHECKPOINT	200	1	0.0108696
HALLMARK_G2M_CHECKPOINT	200	REACTOME_L1CAM_INTERACTIONS	121	3	0.0247934
HALLMARK_G2M_CHECKPOINT	200	KEGG_CALCIUM_SIGNALING_PATHWAY	178	0	0
GOBP_NERVE_DEVELOPMENT	81	HALLMARK_G2M_CHECKPOINT	200	0	0
GOBP_OSSIFICATION	419	HALLMARK_G2M_CHECKPOINT	200	8	0.04
GOBP_STEROID_CATABOLIC_PROCESS	27	HALLMARK_G2M_CHECKPOINT	200	0	0
GOBP_REGULATION_OF_DEVELOPMENTAL_GROWTH	329	HALLMARK_G2M_CHECKPOINT	200	7	0.035
GOBP_POSITIVE_REGULATION_OF_CELL_DIVISION	89	HALLMARK_G2M_CHECKPOINT	200	8	0.0898876
GOBP_RESPONSE_TO_CAMP	89	HALLMARK_G2M_CHECKPOINT	200	0	0
GOBP_RESPONSE_TO_FIBROBLAST_GROWTH_FACTOR	119	HALLMARK_G2M_CHECKPOINT	200	1	0.00840336
HALLMARK_ANGIOGENESIS	36	HALLMARK_G2M_CHECKPOINT	200	0	0
HALLMARK_G2M_CHECKPOINT	200	REACTOME_FACTORS_INVOLVED_IN_MEGAKARYOCYTE_DEVELOPMENT_AND_PLATELET_PRODUCTION	170	11	0.0647059
GOBP_MULTI_MULTICELLULAR_ORGANISM_PROCESS	213	HALLMARK_G2M_CHECKPOINT	200	1	0.005
HALLMARK_APICAL_JUNCTION	200	HALLMARK_G2M_CHECKPOINT	200	2	0.01
GOBP_REGULATION_OF_VASCULATURE_DEVELOPMENT	353	HALLMARK_G2M_CHECKPOINT	200	5	0.025
GOBP_POSITIVE_REGULATION_OF_PROTEIN_KINASE_B_SIGNALING	119	HALLMARK_G2M_CHECKPOINT	200	2	0.0168067
HALLMARK_G2M_CHECKPOINT	200	REACTOME_CELL_CELL_COMMUNICATION	130	0	0
GOBP_RESPONSE_TO_ESTROGEN	68	HALLMARK_G2M_CHECKPOINT	200	2	0.0294118
GOBP_PHOSPHATIDYLINOSITOL_3_KINASE_SIGNALING	144	HALLMARK_G2M_CHECKPOINT	200	1	0.00694444
HALLMARK_G2M_CHECKPOINT	200	REACTOME_FOXO_MEDIATED_TRANSCRIPTION_OF_OXIDATIVE_STRESS_METABOLIC_AND_NEURONAL_GENES	30	1	0.0333333
HALLMARK_G2M_CHECKPOINT	200	REACTOME_INTERLEUKIN_4_AND_INTERLEUKIN_13_SIGNALING	111	6	0.0540541
GOBP_AMEBOIDAL_TYPE_CELL_MIGRATION	482	HALLMARK_G2M_CHECKPOINT	200	7	0.035
GOBP_REGULATION_OF_G_PROTEIN_COUPLED_RECEPTOR_SIGNALING_PATHWAY	139	HALLMARK_G2M_CHECKPOINT	200	2	0.0143885
GOBP_REGULATION_OF_CELLULAR_RESPONSE_TO_GROWTH_FACTOR_STIMULUS	315	HALLMARK_G2M_CHECKPOINT	200	6	0.03
GOBP_REGULATION_OF_BEHAVIOR	70	HALLMARK_G2M_CHECKPOINT	200	0	0
HALLMARK_G2M_CHECKPOINT	200	MODULE_404	26	0	0
GOBP_REGULATION_OF_INFLAMMATORY_RESPONSE	397	HALLMARK_G2M_CHECKPOINT	200	3	0.015
GOBP_RENAL_SYSTEM_PROCESS	114	HALLMARK_G2M_CHECKPOINT	200	0	0
GOBP_RESPONSE_TO_ACTIVITY	65	HALLMARK_G2M_CHECKPOINT	200	2	0.0307692
HALLMARK_G2M_CHECKPOINT	200	MODULE_439	21	5	0.238095
GOBP_EPIDERMIS_DEVELOPMENT	335	HALLMARK_G2M_CHECKPOINT	200	4	0.02
GOBP_REGULATION_OF_CATION_TRANSMEMBRANE_TRANSPORT	353	GOBP_REGULATION_OF_TRANS_SYNAPTIC_SIGNALING	429	63	0.17847
GOBP_REGULATION_OF_CATION_TRANSMEMBRANE_TRANSPORT	353	MODULE_60	422	12	0.0339943
GOBP_REGULATION_OF_CATION_TRANSMEMBRANE_TRANSPORT	353	KEGG_CYTOKINE_CYTOKINE_RECEPTOR_INTERACTION	265	11	0.0415094
GOBP_REGULATION_OF_CATION_TRANSMEMBRANE_TRANSPORT	353	GOBP_VASCULAR_PROCESS_IN_CIRCULATORY_SYSTEM	263	31	0.117871
GOBP_NEURON_PROJECTION_GUIDANCE	235	GOBP_REGULATION_OF_CATION_TRANSMEMBRANE_TRANSPORT	353	9	0.0382979
GOBP_REGULATION_OF_CATION_TRANSMEMBRANE_TRANSPORT	353	HALLMARK_ESTROGEN_RESPONSE_LATE	200	10	0.05
GOBP_REGULATION_OF_CATION_TRANSMEMBRANE_TRANSPORT	353	GOBP_RESPONSE_TO_XENOBIOTIC_STIMULUS	411	25	0.0708215
GOBP_CELL_FATE_COMMITMENT	266	GOBP_REGULATION_OF_CATION_TRANSMEMBRANE_TRANSPORT	353	8	0.0300752
GOBP_FEEDING_BEHAVIOR	107	GOBP_REGULATION_OF_CATION_TRANSMEMBRANE_TRANSPORT	353	12	0.11215
GOBP_REGULATION_OF_CATION_TRANSMEMBRANE_TRANSPORT	353	MODULE_44	325	7	0.0215385
GOBP_GLAND_DEVELOPMENT	432	GOBP_REGULATION_OF_CATION_TRANSMEMBRANE_TRANSPORT	353	17	0.0481586
GOBP_MUSCLE_TISSUE_DEVELOPMENT	405	GOBP_REGULATION_OF_CATION_TRANSMEMBRANE_TRANSPORT	353	39	0.110482
GOBP_REGULATION_OF_CATION_TRANSMEMBRANE_TRANSPORT	353	MODULE_324	133	3	0.0225564
GOBP_ANATOMICAL_STRUCTURE_HOMEOSTASIS	319	GOBP_REGULATION_OF_CATION_TRANSMEMBRANE_TRANSPORT	353	24	0.0752351
GOBP_MYELOID_LEUKOCYTE_MIGRATION	230	GOBP_REGULATION_OF_CATION_TRANSMEMBRANE_TRANSPORT	353	16	0.0695652
GOBP_DEVELOPMENTAL_MATURATION	294	GOBP_REGULATION_OF_CATION_TRANSMEMBRANE_TRANSPORT	353	14	0.047619
GOBP_REGULATION_OF_CATION_TRANSMEMBRANE_TRANSPORT	353	GOBP_RESPONSE_TO_MECHANICAL_STIMULUS	201	25	0.124378
GOBP_ADENYLATE_CYCLASE_ACTIVATING_G_PROTEIN_COUPLED_RECEPTOR_SIGNALING_PATHWAY	155	GOBP_REGULATION_OF_CATION_TRANSMEMBRANE_TRANSPORT	353	22	0.141935
GOBP_AUTONOMIC_NERVOUS_SYSTEM_DEVELOPMENT	48	GOBP_REGULATION_OF_CATION_TRANSMEMBRANE_TRANSPORT	353	1	0.0208333
GOBP_POSITIVE_REGULATION_OF_MAPK_CASCADE	492	GOBP_REGULATION_OF_CATION_TRANSMEMBRANE_TRANSPORT	353	33	0.0934844
GOBP_REGULATION_OF_CATION_TRANSMEMBRANE_TRANSPORT	353	GOBP_REGULATION_OF_NERVOUS_SYSTEM_DEVELOPMENT	439	26	0.0736544
GOBP_REGULATION_OF_BLOOD_PRESSURE	183	GOBP_REGULATION_OF_CATION_TRANSMEMBRANE_TRANSPORT	353	21	0.114754
GOBP_COLUMNAR_CUBOIDAL_EPITHELIAL_CELL_DIFFERENTIATION	92	GOBP_REGULATION_OF_CATION_TRANSMEMBRANE_TRANSPORT	353	4	0.0434783
GOBP_REGULATION_OF_CATION_TRANSMEMBRANE_TRANSPORT	353	GOBP_UROGENITAL_SYSTEM_DEVELOPMENT	353	12	0.0339943
GOBP_REGULATION_OF_CATION_TRANSMEMBRANE_TRANSPORT	353	MODULE_234	54	1	0.0185185
GOBP_REGULATION_OF_CATION_TRANSMEMBRANE_TRANSPORT	353	GOBP_SENSORY_SYSTEM_DEVELOPMENT	388	12	0.0339943
GOBP_REGULATION_OF_CATION_TRANSMEMBRANE_TRANSPORT	353	GOBP_RESPONSE_TO_PEPTIDE	494	32	0.0906516
GOBP_REGULATION_OF_BODY_FLUID_LEVELS	385	GOBP_REGULATION_OF_CATION_TRANSMEMBRANE_TRANSPORT	353	31	0.0878187
GOBP_COGNITION	306	GOBP_REGULATION_OF_CATION_TRANSMEMBRANE_TRANSPORT	353	39	0.127451
GOBP_REGULATION_OF_CATION_TRANSMEMBRANE_TRANSPORT	353	GOBP_RESPONSE_TO_ESTRADIOL	123	5	0.0406504
GOBP_OVULATION_CYCLE	71	GOBP_REGULATION_OF_CATION_TRANSMEMBRANE_TRANSPORT	353	3	0.0422535
GOBP_REGULATION_OF_CATION_TRANSMEMBRANE_TRANSPORT	353	GOBP_RESPONSE_TO_CORTICOSTEROID	157	7	0.044586
GOBP_REGULATION_OF_CATION_TRANSMEMBRANE_TRANSPORT	353	GOBP_SECOND_MESSENGER_MEDIATED_SIGNALING	302	52	0.172185
GOBP_POSITIVE_REGULATION_OF_EPITHELIAL_CELL_PROLIFERATION	209	GOBP_REGULATION_OF_CATION_TRANSMEMBRANE_TRANSPORT	353	12	0.0574163
GOBP_REGULATION_OF_CATION_TRANSMEMBRANE_TRANSPORT	353	MODULE_357	80	3	0.0375
GOBP_REGULATION_OF_CATION_TRANSMEMBRANE_TRANSPORT	353	GOBP_RESPONSE_TO_ALCOHOL	236	21	0.0889831
GOBP_REGULATION_OF_CATION_TRANSMEMBRANE_TRANSPORT	353	MODULE_57	56	0	0
GOBP_POSITIVE_REGULATION_OF_LIPID_METABOLIC_PROCESS	153	GOBP_REGULATION_OF_CATION_TRANSMEMBRANE_TRANSPORT	353	14	0.0915033
GOBP_REGULATION_OF_CATION_TRANSMEMBRANE_TRANSPORT	353	GOBP_SENSORY_PERCEPTION_OF_PAIN	99	16	0.161616
GOBP_ODONTOGENESIS	130	GOBP_REGULATION_OF_CATION_TRANSMEMBRANE_TRANSPORT	353	7	0.0538462
GOBP_REGULATION_OF_CATION_TRANSMEMBRANE_TRANSPORT	353	GOBP_REGULATION_OF_NEURON_DIFFERENTIATION	192	6	0.03125
GOBP_REGULATION_OF_CATION_TRANSMEMBRANE_TRANSPORT	353	GOBP_RESPIRATORY_SYSTEM_DEVELOPMENT	203	5	0.0246305
GOBP_POSITIVE_REGULATION_OF_CELL_ADHESION	446	GOBP_REGULATION_OF_CATION_TRANSMEMBRANE_TRANSPORT	353	20	0.0566572
GOBP_MULTICELLULAR_ORGANISMAL_RESPONSE_TO_STRESS	74	GOBP_REGULATION_OF_CATION_TRANSMEMBRANE_TRANSPORT	353	10	0.135135
GOBP_REGULATION_OF_CATION_TRANSMEMBRANE_TRANSPORT	353	REACTOME_G_ALPHA_S_SIGNALLING_EVENTS	144	9	0.0625
GOBP_GLIOGENESIS	291	GOBP_REGULATION_OF_CATION_TRANSMEMBRANE_TRANSPORT	353	20	0.0687285
GOBP_NEURON_MIGRATION	164	GOBP_REGULATION_OF_CATION_TRANSMEMBRANE_TRANSPORT	353	11	0.0670732
GOBP_REGULATION_OF_ACTIN_FILAMENT_BASED_PROCESS	392	GOBP_REGULATION_OF_CATION_TRANSMEMBRANE_TRANSPORT	353	37	0.104816
GOBP_CELL_SUBSTRATE_ADHESION	365	GOBP_REGULATION_OF_CATION_TRANSMEMBRANE_TRANSPORT	353	18	0.0509915
GOBP_MESENCHYME_DEVELOPMENT	302	GOBP_REGULATION_OF_CATION_TRANSMEMBRANE_TRANSPORT	353	11	0.0364238
GOBP_REGULATION_OF_CATION_TRANSMEMBRANE_TRANSPORT	353	GOBP_RESPONSE_TO_RETINOIC_ACID	109	5	0.0458716
GOBP_REGULATION_OF_CATION_TRANSMEMBRANE_TRANSPORT	353	GOBP_RESPONSE_TO_METAL_ION	350	46	0.131429
GOBP_REGULATION_OF_CATION_TRANSMEMBRANE_TRANSPORT	353	GOBP_RESPONSE_TO_MOLECULE_OF_BACTERIAL_ORIGIN	354	27	0.0764873
GOBP_REGULATION_OF_CATION_TRANSMEMBRANE_TRANSPORT	353	GOBP_REGULATION_OF_REPRODUCTIVE_PROCESS	178	1	0.00561798
GOBP_REGENERATION	188	GOBP_REGULATION_OF_CATION_TRANSMEMBRANE_TRANSPORT	353	8	0.0425532
GOBP_CELL_JUNCTION_ASSEMBLY	421	GOBP_REGULATION_OF_CATION_TRANSMEMBRANE_TRANSPORT	353	26	0.0736544
GOBP_REGULATION_OF_CATION_TRANSMEMBRANE_TRANSPORT	353	GOBP_SYNAPSE_ORGANIZATION	418	38	0.107649
GOBP_HINDBRAIN_DEVELOPMENT	150	GOBP_REGULATION_OF_CATION_TRANSMEMBRANE_TRANSPORT	353	9	0.06
GOBP_REGULATION_OF_CATION_TRANSMEMBRANE_TRANSPORT	353	HALLMARK_HYPOXIA	200	5	0.025
GOBP_REGULATION_OF_CATION_TRANSMEMBRANE_TRANSPORT	353	MODULE_197	174	2	0.0114943
GOBP_REGULATION_OF_ANIMAL_ORGAN_MORPHOGENESIS	129	GOBP_REGULATION_OF_CATION_TRANSMEMBRANE_TRANSPORT	353	5	0.0387597
GOBP_NEUROMUSCULAR_PROCESS	152	GOBP_REGULATION_OF_CATION_TRANSMEMBRANE_TRANSPORT	353	27	0.177632
GOBP_NEGATIVE_REGULATION_OF_NEURON_DEATH	209	GOBP_REGULATION_OF_CATION_TRANSMEMBRANE_TRANSPORT	353	16	0.076555
GOBP_REGULATION_OF_CATION_TRANSMEMBRANE_TRANSPORT	353	HALLMARK_KRAS_SIGNALING_UP	200	9	0.045
GOBP_REGULATION_OF_CATION_TRANSMEMBRANE_TRANSPORT	353	GOBP_RESPONSE_TO_EXTRACELLULAR_STIMULUS	479	13	0.0368272
GOBP_REGULATION_OF_CATION_TRANSMEMBRANE_TRANSPORT	353	REACTOME_CONSTITUTIVE_SIGNALING_BY_ABERRANT_PI3K_IN_CANCER	78	2	0.025641
GOBP_REGULATION_OF_CATION_TRANSMEMBRANE_TRANSPORT	353	GOBP_TEMPERATURE_HOMEOSTASIS	177	8	0.0451977
GOBP_REGULATION_OF_CATION_TRANSMEMBRANE_TRANSPORT	353	GOBP_REGULATION_OF_LIPASE_ACTIVITY	92	9	0.0978261
GOBP_REGULATION_OF_CATION_TRANSMEMBRANE_TRANSPORT	353	REACTOME_L1CAM_INTERACTIONS	121	12	0.0991736
GOBP_REGULATION_OF_CATION_TRANSMEMBRANE_TRANSPORT	353	KEGG_CALCIUM_SIGNALING_PATHWAY	178	27	0.151685
GOBP_NERVE_DEVELOPMENT	81	GOBP_REGULATION_OF_CATION_TRANSMEMBRANE_TRANSPORT	353	5	0.0617284
GOBP_OSSIFICATION	419	GOBP_REGULATION_OF_CATION_TRANSMEMBRANE_TRANSPORT	353	17	0.0481586
GOBP_REGULATION_OF_CATION_TRANSMEMBRANE_TRANSPORT	353	GOBP_STEROID_CATABOLIC_PROCESS	27	1	0.037037
GOBP_REGULATION_OF_CATION_TRANSMEMBRANE_TRANSPORT	353	GOBP_REGULATION_OF_DEVELOPMENTAL_GROWTH	329	22	0.0668693
GOBP_POSITIVE_REGULATION_OF_CELL_DIVISION	89	GOBP_REGULATION_OF_CATION_TRANSMEMBRANE_TRANSPORT	353	3	0.0337079
GOBP_REGULATION_OF_CATION_TRANSMEMBRANE_TRANSPORT	353	GOBP_RESPONSE_TO_CAMP	89	10	0.11236
GOBP_REGULATION_OF_CATION_TRANSMEMBRANE_TRANSPORT	353	GOBP_RESPONSE_TO_FIBROBLAST_GROWTH_FACTOR	119	4	0.0336134
GOBP_REGULATION_OF_CATION_TRANSMEMBRANE_TRANSPORT	353	HALLMARK_ANGIOGENESIS	36	1	0.0277778
GOBP_REGULATION_OF_CATION_TRANSMEMBRANE_TRANSPORT	353	REACTOME_FACTORS_INVOLVED_IN_MEGAKARYOCYTE_DEVELOPMENT_AND_PLATELET_PRODUCTION	170	4	0.0235294
GOBP_MULTI_MULTICELLULAR_ORGANISM_PROCESS	213	GOBP_REGULATION_OF_CATION_TRANSMEMBRANE_TRANSPORT	353	18	0.084507
GOBP_REGULATION_OF_CATION_TRANSMEMBRANE_TRANSPORT	353	HALLMARK_APICAL_JUNCTION	200	14	0.07
GOBP_REGULATION_OF_CATION_TRANSMEMBRANE_TRANSPORT	353	GOBP_REGULATION_OF_VASCULATURE_DEVELOPMENT	353	19	0.0538244
GOBP_POSITIVE_REGULATION_OF_PROTEIN_KINASE_B_SIGNALING	119	GOBP_REGULATION_OF_CATION_TRANSMEMBRANE_TRANSPORT	353	8	0.0672269
GOBP_REGULATION_OF_CATION_TRANSMEMBRANE_TRANSPORT	353	REACTOME_CELL_CELL_COMMUNICATION	130	7	0.0538462
GOBP_REGULATION_OF_CATION_TRANSMEMBRANE_TRANSPORT	353	GOBP_RESPONSE_TO_ESTROGEN	68	5	0.0735294
GOBP_PHOSPHATIDYLINOSITOL_3_KINASE_SIGNALING	144	GOBP_REGULATION_OF_CATION_TRANSMEMBRANE_TRANSPORT	353	14	0.0972222
GOBP_REGULATION_OF_CATION_TRANSMEMBRANE_TRANSPORT	353	REACTOME_FOXO_MEDIATED_TRANSCRIPTION_OF_OXIDATIVE_STRESS_METABOLIC_AND_NEURONAL_GENES	30	0	0
GOBP_REGULATION_OF_CATION_TRANSMEMBRANE_TRANSPORT	353	REACTOME_INTERLEUKIN_4_AND_INTERLEUKIN_13_SIGNALING	111	6	0.0540541
GOBP_AMEBOIDAL_TYPE_CELL_MIGRATION	482	GOBP_REGULATION_OF_CATION_TRANSMEMBRANE_TRANSPORT	353	27	0.0764873
GOBP_REGULATION_OF_CATION_TRANSMEMBRANE_TRANSPORT	353	GOBP_REGULATION_OF_G_PROTEIN_COUPLED_RECEPTOR_SIGNALING_PATHWAY	139	19	0.136691
GOBP_REGULATION_OF_CATION_TRANSMEMBRANE_TRANSPORT	353	GOBP_REGULATION_OF_CELLULAR_RESPONSE_TO_GROWTH_FACTOR_STIMULUS	315	15	0.047619
GOBP_REGULATION_OF_BEHAVIOR	70	GOBP_REGULATION_OF_CATION_TRANSMEMBRANE_TRANSPORT	353	12	0.171429
GOBP_REGULATION_OF_CATION_TRANSMEMBRANE_TRANSPORT	353	MODULE_404	26	0	0
GOBP_REGULATION_OF_CATION_TRANSMEMBRANE_TRANSPORT	353	GOBP_REGULATION_OF_INFLAMMATORY_RESPONSE	397	25	0.0708215
GOBP_REGULATION_OF_CATION_TRANSMEMBRANE_TRANSPORT	353	GOBP_RENAL_SYSTEM_PROCESS	114	12	0.105263
GOBP_REGULATION_OF_CATION_TRANSMEMBRANE_TRANSPORT	353	GOBP_RESPONSE_TO_ACTIVITY	65	6	0.0923077
GOBP_REGULATION_OF_CATION_TRANSMEMBRANE_TRANSPORT	353	MODULE_439	21	0	0
GOBP_EPIDERMIS_DEVELOPMENT	335	GOBP_REGULATION_OF_CATION_TRANSMEMBRANE_TRANSPORT	353	5	0.0149254
GOBP_REGULATION_OF_TRANS_SYNAPTIC_SIGNALING	429	MODULE_60	422	11	0.0260664
GOBP_REGULATION_OF_TRANS_SYNAPTIC_SIGNALING	429	KEGG_CYTOKINE_CYTOKINE_RECEPTOR_INTERACTION	265	7	0.0264151
GOBP_REGULATION_OF_TRANS_SYNAPTIC_SIGNALING	429	GOBP_VASCULAR_PROCESS_IN_CIRCULATORY_SYSTEM	263	42	0.159696
GOBP_NEURON_PROJECTION_GUIDANCE	235	GOBP_REGULATION_OF_TRANS_SYNAPTIC_SIGNALING	429	26	0.110638
GOBP_REGULATION_OF_TRANS_SYNAPTIC_SIGNALING	429	HALLMARK_ESTROGEN_RESPONSE_LATE	200	9	0.045
GOBP_REGULATION_OF_TRANS_SYNAPTIC_SIGNALING	429	GOBP_RESPONSE_TO_XENOBIOTIC_STIMULUS	411	36	0.0875912
GOBP_CELL_FATE_COMMITMENT	266	GOBP_REGULATION_OF_TRANS_SYNAPTIC_SIGNALING	429	11	0.0413534
GOBP_FEEDING_BEHAVIOR	107	GOBP_REGULATION_OF_TRANS_SYNAPTIC_SIGNALING	429	24	0.224299
GOBP_REGULATION_OF_TRANS_SYNAPTIC_SIGNALING	429	MODULE_44	325	9	0.0276923
GOBP_GLAND_DEVELOPMENT	432	GOBP_REGULATION_OF_TRANS_SYNAPTIC_SIGNALING	429	19	0.044289
GOBP_MUSCLE_TISSUE_DEVELOPMENT	405	GOBP_REGULATION_OF_TRANS_SYNAPTIC_SIGNALING	429	21	0.0518519
GOBP_REGULATION_OF_TRANS_SYNAPTIC_SIGNALING	429	MODULE_324	133	4	0.0300752
GOBP_ANATOMICAL_STRUCTURE_HOMEOSTASIS	319	GOBP_REGULATION_OF_TRANS_SYNAPTIC_SIGNALING	429	30	0.0940439
GOBP_MYELOID_LEUKOCYTE_MIGRATION	230	GOBP_REGULATION_OF_TRANS_SYNAPTIC_SIGNALING	429	14	0.0608696
GOBP_DEVELOPMENTAL_MATURATION	294	GOBP_REGULATION_OF_TRANS_SYNAPTIC_SIGNALING	429	33	0.112245
GOBP_REGULATION_OF_TRANS_SYNAPTIC_SIGNALING	429	GOBP_RESPONSE_TO_MECHANICAL_STIMULUS	201	27	0.134328
GOBP_ADENYLATE_CYCLASE_ACTIVATING_G_PROTEIN_COUPLED_RECEPTOR_SIGNALING_PATHWAY	155	GOBP_REGULATION_OF_TRANS_SYNAPTIC_SIGNALING	429	19	0.122581
GOBP_AUTONOMIC_NERVOUS_SYSTEM_DEVELOPMENT	48	GOBP_REGULATION_OF_TRANS_SYNAPTIC_SIGNALING	429	3	0.0625
GOBP_POSITIVE_REGULATION_OF_MAPK_CASCADE	492	GOBP_REGULATION_OF_TRANS_SYNAPTIC_SIGNALING	429	52	0.121212
GOBP_REGULATION_OF_NERVOUS_SYSTEM_DEVELOPMENT	439	GOBP_REGULATION_OF_TRANS_SYNAPTIC_SIGNALING	429	76	0.177156
GOBP_REGULATION_OF_BLOOD_PRESSURE	183	GOBP_REGULATION_OF_TRANS_SYNAPTIC_SIGNALING	429	19	0.103825
GOBP_COLUMNAR_CUBOIDAL_EPITHELIAL_CELL_DIFFERENTIATION	92	GOBP_REGULATION_OF_TRANS_SYNAPTIC_SIGNALING	429	7	0.076087
GOBP_REGULATION_OF_TRANS_SYNAPTIC_SIGNALING	429	GOBP_UROGENITAL_SYSTEM_DEVELOPMENT	353	12	0.0339943
GOBP_REGULATION_OF_TRANS_SYNAPTIC_SIGNALING	429	MODULE_234	54	1	0.0185185
GOBP_REGULATION_OF_TRANS_SYNAPTIC_SIGNALING	429	GOBP_SENSORY_SYSTEM_DEVELOPMENT	388	20	0.0515464
GOBP_REGULATION_OF_TRANS_SYNAPTIC_SIGNALING	429	GOBP_RESPONSE_TO_PEPTIDE	494	56	0.130536
GOBP_REGULATION_OF_BODY_FLUID_LEVELS	385	GOBP_REGULATION_OF_TRANS_SYNAPTIC_SIGNALING	429	32	0.0831169
GOBP_COGNITION	306	GOBP_REGULATION_OF_TRANS_SYNAPTIC_SIGNALING	429	136	0.444444
GOBP_REGULATION_OF_TRANS_SYNAPTIC_SIGNALING	429	GOBP_RESPONSE_TO_ESTRADIOL	123	16	0.130081
GOBP_OVULATION_CYCLE	71	GOBP_REGULATION_OF_TRANS_SYNAPTIC_SIGNALING	429	8	0.112676
GOBP_REGULATION_OF_TRANS_SYNAPTIC_SIGNALING	429	GOBP_RESPONSE_TO_CORTICOSTEROID	157	18	0.11465
GOBP_REGULATION_OF_TRANS_SYNAPTIC_SIGNALING	429	GOBP_SECOND_MESSENGER_MEDIATED_SIGNALING	302	43	0.142384
GOBP_POSITIVE_REGULATION_OF_EPITHELIAL_CELL_PROLIFERATION	209	GOBP_REGULATION_OF_TRANS_SYNAPTIC_SIGNALING	429	10	0.0478469
GOBP_REGULATION_OF_TRANS_SYNAPTIC_SIGNALING	429	MODULE_357	80	3	0.0375
GOBP_REGULATION_OF_TRANS_SYNAPTIC_SIGNALING	429	GOBP_RESPONSE_TO_ALCOHOL	236	29	0.122881
GOBP_REGULATION_OF_TRANS_SYNAPTIC_SIGNALING	429	MODULE_57	56	1	0.0178571
GOBP_POSITIVE_REGULATION_OF_LIPID_METABOLIC_PROCESS	153	GOBP_REGULATION_OF_TRANS_SYNAPTIC_SIGNALING	429	18	0.117647
GOBP_REGULATION_OF_TRANS_SYNAPTIC_SIGNALING	429	GOBP_SENSORY_PERCEPTION_OF_PAIN	99	29	0.292929
GOBP_ODONTOGENESIS	130	GOBP_REGULATION_OF_TRANS_SYNAPTIC_SIGNALING	429	3	0.0230769
GOBP_REGULATION_OF_NEURON_DIFFERENTIATION	192	GOBP_REGULATION_OF_TRANS_SYNAPTIC_SIGNALING	429	22	0.114583
GOBP_REGULATION_OF_TRANS_SYNAPTIC_SIGNALING	429	GOBP_RESPIRATORY_SYSTEM_DEVELOPMENT	203	8	0.0394089
GOBP_POSITIVE_REGULATION_OF_CELL_ADHESION	446	GOBP_REGULATION_OF_TRANS_SYNAPTIC_SIGNALING	429	25	0.0582751
GOBP_MULTICELLULAR_ORGANISMAL_RESPONSE_TO_STRESS	74	GOBP_REGULATION_OF_TRANS_SYNAPTIC_SIGNALING	429	25	0.337838
GOBP_REGULATION_OF_TRANS_SYNAPTIC_SIGNALING	429	REACTOME_G_ALPHA_S_SIGNALLING_EVENTS	144	15	0.104167
GOBP_GLIOGENESIS	291	GOBP_REGULATION_OF_TRANS_SYNAPTIC_SIGNALING	429	40	0.137457
GOBP_NEURON_MIGRATION	164	GOBP_REGULATION_OF_TRANS_SYNAPTIC_SIGNALING	429	22	0.134146
GOBP_REGULATION_OF_ACTIN_FILAMENT_BASED_PROCESS	392	GOBP_REGULATION_OF_TRANS_SYNAPTIC_SIGNALING	429	25	0.0637755
GOBP_CELL_SUBSTRATE_ADHESION	365	GOBP_REGULATION_OF_TRANS_SYNAPTIC_SIGNALING	429	22	0.060274
GOBP_MESENCHYME_DEVELOPMENT	302	GOBP_REGULATION_OF_TRANS_SYNAPTIC_SIGNALING	429	10	0.0331126
GOBP_REGULATION_OF_TRANS_SYNAPTIC_SIGNALING	429	GOBP_RESPONSE_TO_RETINOIC_ACID	109	9	0.0825688
GOBP_REGULATION_OF_TRANS_SYNAPTIC_SIGNALING	429	GOBP_RESPONSE_TO_METAL_ION	350	40	0.114286
GOBP_REGULATION_OF_TRANS_SYNAPTIC_SIGNALING	429	GOBP_RESPONSE_TO_MOLECULE_OF_BACTERIAL_ORIGIN	354	27	0.0762712
GOBP_REGULATION_OF_REPRODUCTIVE_PROCESS	178	GOBP_REGULATION_OF_TRANS_SYNAPTIC_SIGNALING	429	12	0.0674157
GOBP_REGENERATION	188	GOBP_REGULATION_OF_TRANS_SYNAPTIC_SIGNALING	429	12	0.0638298
GOBP_CELL_JUNCTION_ASSEMBLY	421	GOBP_REGULATION_OF_TRANS_SYNAPTIC_SIGNALING	429	72	0.171021
GOBP_REGULATION_OF_TRANS_SYNAPTIC_SIGNALING	429	GOBP_SYNAPSE_ORGANIZATION	418	129	0.308612
GOBP_HINDBRAIN_DEVELOPMENT	150	GOBP_REGULATION_OF_TRANS_SYNAPTIC_SIGNALING	429	19	0.126667
GOBP_REGULATION_OF_TRANS_SYNAPTIC_SIGNALING	429	HALLMARK_HYPOXIA	200	3	0.015
GOBP_REGULATION_OF_TRANS_SYNAPTIC_SIGNALING	429	MODULE_197	174	3	0.0172414
GOBP_REGULATION_OF_ANIMAL_ORGAN_MORPHOGENESIS	129	GOBP_REGULATION_OF_TRANS_SYNAPTIC_SIGNALING	429	9	0.0697674
GOBP_NEUROMUSCULAR_PROCESS	152	GOBP_REGULATION_OF_TRANS_SYNAPTIC_SIGNALING	429	34	0.223684
GOBP_NEGATIVE_REGULATION_OF_NEURON_DEATH	209	GOBP_REGULATION_OF_TRANS_SYNAPTIC_SIGNALING	429	39	0.186603
GOBP_REGULATION_OF_TRANS_SYNAPTIC_SIGNALING	429	HALLMARK_KRAS_SIGNALING_UP	200	11	0.055
GOBP_REGULATION_OF_TRANS_SYNAPTIC_SIGNALING	429	GOBP_RESPONSE_TO_EXTRACELLULAR_STIMULUS	479	39	0.0909091
GOBP_REGULATION_OF_TRANS_SYNAPTIC_SIGNALING	429	REACTOME_CONSTITUTIVE_SIGNALING_BY_ABERRANT_PI3K_IN_CANCER	78	4	0.0512821
GOBP_REGULATION_OF_TRANS_SYNAPTIC_SIGNALING	429	GOBP_TEMPERATURE_HOMEOSTASIS	177	24	0.135593
GOBP_REGULATION_OF_LIPASE_ACTIVITY	92	GOBP_REGULATION_OF_TRANS_SYNAPTIC_SIGNALING	429	8	0.0869565
GOBP_REGULATION_OF_TRANS_SYNAPTIC_SIGNALING	429	REACTOME_L1CAM_INTERACTIONS	121	8	0.0661157
GOBP_REGULATION_OF_TRANS_SYNAPTIC_SIGNALING	429	KEGG_CALCIUM_SIGNALING_PATHWAY	178	40	0.224719
GOBP_NERVE_DEVELOPMENT	81	GOBP_REGULATION_OF_TRANS_SYNAPTIC_SIGNALING	429	14	0.17284
GOBP_OSSIFICATION	419	GOBP_REGULATION_OF_TRANS_SYNAPTIC_SIGNALING	429	22	0.052506
GOBP_REGULATION_OF_TRANS_SYNAPTIC_SIGNALING	429	GOBP_STEROID_CATABOLIC_PROCESS	27	4	0.148148
GOBP_REGULATION_OF_DEVELOPMENTAL_GROWTH	329	GOBP_REGULATION_OF_TRANS_SYNAPTIC_SIGNALING	429	36	0.109422
GOBP_POSITIVE_REGULATION_OF_CELL_DIVISION	89	GOBP_REGULATION_OF_TRANS_SYNAPTIC_SIGNALING	429	6	0.0674157
GOBP_REGULATION_OF_TRANS_SYNAPTIC_SIGNALING	429	GOBP_RESPONSE_TO_CAMP	89	11	0.123596
GOBP_REGULATION_OF_TRANS_SYNAPTIC_SIGNALING	429	GOBP_RESPONSE_TO_FIBROBLAST_GROWTH_FACTOR	119	2	0.0168067
GOBP_REGULATION_OF_TRANS_SYNAPTIC_SIGNALING	429	HALLMARK_ANGIOGENESIS	36	1	0.0277778
GOBP_REGULATION_OF_TRANS_SYNAPTIC_SIGNALING	429	REACTOME_FACTORS_INVOLVED_IN_MEGAKARYOCYTE_DEVELOPMENT_AND_PLATELET_PRODUCTION	170	9	0.0529412
GOBP_MULTI_MULTICELLULAR_ORGANISM_PROCESS	213	GOBP_REGULATION_OF_TRANS_SYNAPTIC_SIGNALING	429	20	0.0938967
GOBP_REGULATION_OF_TRANS_SYNAPTIC_SIGNALING	429	HALLMARK_APICAL_JUNCTION	200	15	0.075
GOBP_REGULATION_OF_TRANS_SYNAPTIC_SIGNALING	429	GOBP_REGULATION_OF_VASCULATURE_DEVELOPMENT	353	20	0.0566572
GOBP_POSITIVE_REGULATION_OF_PROTEIN_KINASE_B_SIGNALING	119	GOBP_REGULATION_OF_TRANS_SYNAPTIC_SIGNALING	429	8	0.0672269
GOBP_REGULATION_OF_TRANS_SYNAPTIC_SIGNALING	429	REACTOME_CELL_CELL_COMMUNICATION	130	9	0.0692308
GOBP_REGULATION_OF_TRANS_SYNAPTIC_SIGNALING	429	GOBP_RESPONSE_TO_ESTROGEN	68	3	0.0441176
GOBP_PHOSPHATIDYLINOSITOL_3_KINASE_SIGNALING	144	GOBP_REGULATION_OF_TRANS_SYNAPTIC_SIGNALING	429	16	0.111111
GOBP_REGULATION_OF_TRANS_SYNAPTIC_SIGNALING	429	REACTOME_FOXO_MEDIATED_TRANSCRIPTION_OF_OXIDATIVE_STRESS_METABOLIC_AND_NEURONAL_GENES	30	2	0.0666667
GOBP_REGULATION_OF_TRANS_SYNAPTIC_SIGNALING	429	REACTOME_INTERLEUKIN_4_AND_INTERLEUKIN_13_SIGNALING	111	6	0.0540541
GOBP_AMEBOIDAL_TYPE_CELL_MIGRATION	482	GOBP_REGULATION_OF_TRANS_SYNAPTIC_SIGNALING	429	31	0.0722611
GOBP_REGULATION_OF_G_PROTEIN_COUPLED_RECEPTOR_SIGNALING_PATHWAY	139	GOBP_REGULATION_OF_TRANS_SYNAPTIC_SIGNALING	429	21	0.151079
GOBP_REGULATION_OF_CELLULAR_RESPONSE_TO_GROWTH_FACTOR_STIMULUS	315	GOBP_REGULATION_OF_TRANS_SYNAPTIC_SIGNALING	429	12	0.0380952
GOBP_REGULATION_OF_BEHAVIOR	70	GOBP_REGULATION_OF_TRANS_SYNAPTIC_SIGNALING	429	22	0.314286
GOBP_REGULATION_OF_TRANS_SYNAPTIC_SIGNALING	429	MODULE_404	26	0	0
GOBP_REGULATION_OF_INFLAMMATORY_RESPONSE	397	GOBP_REGULATION_OF_TRANS_SYNAPTIC_SIGNALING	429	31	0.0780856
GOBP_REGULATION_OF_TRANS_SYNAPTIC_SIGNALING	429	GOBP_RENAL_SYSTEM_PROCESS	114	18	0.157895
GOBP_REGULATION_OF_TRANS_SYNAPTIC_SIGNALING	429	GOBP_RESPONSE_TO_ACTIVITY	65	5	0.0769231
GOBP_REGULATION_OF_TRANS_SYNAPTIC_SIGNALING	429	MODULE_439	21	0	0
GOBP_EPIDERMIS_DEVELOPMENT	335	GOBP_REGULATION_OF_TRANS_SYNAPTIC_SIGNALING	429	7	0.0208955
KEGG_CYTOKINE_CYTOKINE_RECEPTOR_INTERACTION	265	MODULE_60	422	18	0.0679245
GOBP_VASCULAR_PROCESS_IN_CIRCULATORY_SYSTEM	263	MODULE_60	422	20	0.0760456
GOBP_NEURON_PROJECTION_GUIDANCE	235	MODULE_60	422	13	0.0553191
HALLMARK_ESTROGEN_RESPONSE_LATE	200	MODULE_60	422	16	0.08
GOBP_RESPONSE_TO_XENOBIOTIC_STIMULUS	411	MODULE_60	422	21	0.0510949
GOBP_CELL_FATE_COMMITMENT	266	MODULE_60	422	11	0.0413534
GOBP_FEEDING_BEHAVIOR	107	MODULE_60	422	2	0.0186916
MODULE_44	325	MODULE_60	422	107	0.329231
GOBP_GLAND_DEVELOPMENT	432	MODULE_60	422	22	0.0521327
GOBP_MUSCLE_TISSUE_DEVELOPMENT	405	MODULE_60	422	32	0.0790123
MODULE_324	133	MODULE_60	422	10	0.075188
GOBP_ANATOMICAL_STRUCTURE_HOMEOSTASIS	319	MODULE_60	422	14	0.0438871
GOBP_MYELOID_LEUKOCYTE_MIGRATION	230	MODULE_60	422	14	0.0608696
GOBP_DEVELOPMENTAL_MATURATION	294	MODULE_60	422	8	0.0272109
GOBP_RESPONSE_TO_MECHANICAL_STIMULUS	201	MODULE_60	422	14	0.0696517
GOBP_ADENYLATE_CYCLASE_ACTIVATING_G_PROTEIN_COUPLED_RECEPTOR_SIGNALING_PATHWAY	155	MODULE_60	422	6	0.0387097
GOBP_AUTONOMIC_NERVOUS_SYSTEM_DEVELOPMENT	48	MODULE_60	422	4	0.0833333
GOBP_POSITIVE_REGULATION_OF_MAPK_CASCADE	492	MODULE_60	422	25	0.0592417
GOBP_REGULATION_OF_NERVOUS_SYSTEM_DEVELOPMENT	439	MODULE_60	422	14	0.0331754
GOBP_REGULATION_OF_BLOOD_PRESSURE	183	MODULE_60	422	6	0.0327869
GOBP_COLUMNAR_CUBOIDAL_EPITHELIAL_CELL_DIFFERENTIATION	92	MODULE_60	422	1	0.0108696
GOBP_UROGENITAL_SYSTEM_DEVELOPMENT	353	MODULE_60	422	15	0.0424929
MODULE_234	54	MODULE_60	422	5	0.0925926
GOBP_SENSORY_SYSTEM_DEVELOPMENT	388	MODULE_60	422	15	0.0386598
GOBP_RESPONSE_TO_PEPTIDE	494	MODULE_60	422	19	0.0450237
GOBP_REGULATION_OF_BODY_FLUID_LEVELS	385	MODULE_60	422	23	0.0597403
GOBP_COGNITION	306	MODULE_60	422	9	0.0294118
GOBP_RESPONSE_TO_ESTRADIOL	123	MODULE_60	422	11	0.0894309
GOBP_OVULATION_CYCLE	71	MODULE_60	422	4	0.056338
GOBP_RESPONSE_TO_CORTICOSTEROID	157	MODULE_60	422	10	0.0636943
GOBP_SECOND_MESSENGER_MEDIATED_SIGNALING	302	MODULE_60	422	15	0.0496689
GOBP_POSITIVE_REGULATION_OF_EPITHELIAL_CELL_PROLIFERATION	209	MODULE_60	422	10	0.0478469
MODULE_357	80	MODULE_60	422	2	0.025
GOBP_RESPONSE_TO_ALCOHOL	236	MODULE_60	422	15	0.0635593
MODULE_57	56	MODULE_60	422	4	0.0714286
GOBP_POSITIVE_REGULATION_OF_LIPID_METABOLIC_PROCESS	153	MODULE_60	422	13	0.0849673
GOBP_SENSORY_PERCEPTION_OF_PAIN	99	MODULE_60	422	1	0.010101
GOBP_ODONTOGENESIS	130	MODULE_60	422	6	0.0461538
GOBP_REGULATION_OF_NEURON_DIFFERENTIATION	192	MODULE_60	422	6	0.03125
GOBP_RESPIRATORY_SYSTEM_DEVELOPMENT	203	MODULE_60	422	8	0.0394089
GOBP_POSITIVE_REGULATION_OF_CELL_ADHESION	446	MODULE_60	422	27	0.063981
GOBP_MULTICELLULAR_ORGANISMAL_RESPONSE_TO_STRESS	74	MODULE_60	422	2	0.027027
MODULE_60	422	REACTOME_G_ALPHA_S_SIGNALLING_EVENTS	144	6	0.0416667
GOBP_GLIOGENESIS	291	MODULE_60	422	13	0.0446735
GOBP_NEURON_MIGRATION	164	MODULE_60	422	5	0.0304878
GOBP_REGULATION_OF_ACTIN_FILAMENT_BASED_PROCESS	392	MODULE_60	422	20	0.0510204
GOBP_CELL_SUBSTRATE_ADHESION	365	MODULE_60	422	27	0.0739726
GOBP_MESENCHYME_DEVELOPMENT	302	MODULE_60	422	14	0.0463576
GOBP_RESPONSE_TO_RETINOIC_ACID	109	MODULE_60	422	7	0.0642202
GOBP_RESPONSE_TO_METAL_ION	350	MODULE_60	422	20	0.0571429
GOBP_RESPONSE_TO_MOLECULE_OF_BACTERIAL_ORIGIN	354	MODULE_60	422	19	0.0536723
GOBP_REGULATION_OF_REPRODUCTIVE_PROCESS	178	MODULE_60	422	6	0.0337079
GOBP_REGENERATION	188	MODULE_60	422	11	0.0585106
GOBP_CELL_JUNCTION_ASSEMBLY	421	MODULE_60	422	19	0.0451306
GOBP_SYNAPSE_ORGANIZATION	418	MODULE_60	422	15	0.0358852
GOBP_HINDBRAIN_DEVELOPMENT	150	MODULE_60	422	2	0.0133333
HALLMARK_HYPOXIA	200	MODULE_60	422	19	0.095
MODULE_197	174	MODULE_60	422	3	0.0172414
GOBP_REGULATION_OF_ANIMAL_ORGAN_MORPHOGENESIS	129	MODULE_60	422	7	0.0542636
GOBP_NEUROMUSCULAR_PROCESS	152	MODULE_60	422	7	0.0460526
GOBP_NEGATIVE_REGULATION_OF_NEURON_DEATH	209	MODULE_60	422	13	0.062201
HALLMARK_KRAS_SIGNALING_UP	200	MODULE_60	422	15	0.075
GOBP_RESPONSE_TO_EXTRACELLULAR_STIMULUS	479	MODULE_60	422	19	0.0450237
MODULE_60	422	REACTOME_CONSTITUTIVE_SIGNALING_BY_ABERRANT_PI3K_IN_CANCER	78	6	0.0769231
GOBP_TEMPERATURE_HOMEOSTASIS	177	MODULE_60	422	7	0.039548
GOBP_REGULATION_OF_LIPASE_ACTIVITY	92	MODULE_60	422	7	0.076087
MODULE_60	422	REACTOME_L1CAM_INTERACTIONS	121	6	0.0495868
KEGG_CALCIUM_SIGNALING_PATHWAY	178	MODULE_60	422	6	0.0337079
GOBP_NERVE_DEVELOPMENT	81	MODULE_60	422	5	0.0617284
GOBP_OSSIFICATION	419	MODULE_60	422	21	0.0501193
GOBP_STEROID_CATABOLIC_PROCESS	27	MODULE_60	422	1	0.037037
GOBP_REGULATION_OF_DEVELOPMENTAL_GROWTH	329	MODULE_60	422	13	0.0395137
GOBP_POSITIVE_REGULATION_OF_CELL_DIVISION	89	MODULE_60	422	4	0.0449438
GOBP_RESPONSE_TO_CAMP	89	MODULE_60	422	7	0.0786517
GOBP_RESPONSE_TO_FIBROBLAST_GROWTH_FACTOR	119	MODULE_60	422	6	0.0504202
HALLMARK_ANGIOGENESIS	36	MODULE_60	422	7	0.194444
MODULE_60	422	REACTOME_FACTORS_INVOLVED_IN_MEGAKARYOCYTE_DEVELOPMENT_AND_PLATELET_PRODUCTION	170	0	0
GOBP_MULTI_MULTICELLULAR_ORGANISM_PROCESS	213	MODULE_60	422	12	0.056338
HALLMARK_APICAL_JUNCTION	200	MODULE_60	422	17	0.085
GOBP_REGULATION_OF_VASCULATURE_DEVELOPMENT	353	MODULE_60	422	19	0.0538244
GOBP_POSITIVE_REGULATION_OF_PROTEIN_KINASE_B_SIGNALING	119	MODULE_60	422	7	0.0588235
MODULE_60	422	REACTOME_CELL_CELL_COMMUNICATION	130	9	0.0692308
GOBP_RESPONSE_TO_ESTROGEN	68	MODULE_60	422	6	0.0882353
GOBP_PHOSPHATIDYLINOSITOL_3_KINASE_SIGNALING	144	MODULE_60	422	13	0.0902778
MODULE_60	422	REACTOME_FOXO_MEDIATED_TRANSCRIPTION_OF_OXIDATIVE_STRESS_METABOLIC_AND_NEURONAL_GENES	30	0	0
MODULE_60	422	REACTOME_INTERLEUKIN_4_AND_INTERLEUKIN_13_SIGNALING	111	10	0.0900901
GOBP_AMEBOIDAL_TYPE_CELL_MIGRATION	482	MODULE_60	422	32	0.0758294
GOBP_REGULATION_OF_G_PROTEIN_COUPLED_RECEPTOR_SIGNALING_PATHWAY	139	MODULE_60	422	7	0.0503597
GOBP_REGULATION_OF_CELLULAR_RESPONSE_TO_GROWTH_FACTOR_STIMULUS	315	MODULE_60	422	13	0.0412698
GOBP_REGULATION_OF_BEHAVIOR	70	MODULE_60	422	3	0.0428571
MODULE_404	26	MODULE_60	422	1	0.0384615
GOBP_REGULATION_OF_INFLAMMATORY_RESPONSE	397	MODULE_60	422	21	0.0528967
GOBP_RENAL_SYSTEM_PROCESS	114	MODULE_60	422	10	0.0877193
GOBP_RESPONSE_TO_ACTIVITY	65	MODULE_60	422	3	0.0461538
MODULE_439	21	MODULE_60	422	2	0.0952381
GOBP_EPIDERMIS_DEVELOPMENT	335	MODULE_60	422	8	0.0238806
GOBP_VASCULAR_PROCESS_IN_CIRCULATORY_SYSTEM	263	KEGG_CYTOKINE_CYTOKINE_RECEPTOR_INTERACTION	265	6	0.0228137
GOBP_NEURON_PROJECTION_GUIDANCE	235	KEGG_CYTOKINE_CYTOKINE_RECEPTOR_INTERACTION	265	7	0.0297872
HALLMARK_ESTROGEN_RESPONSE_LATE	200	KEGG_CYTOKINE_CYTOKINE_RECEPTOR_INTERACTION	265	5	0.025
GOBP_RESPONSE_TO_XENOBIOTIC_STIMULUS	411	KEGG_CYTOKINE_CYTOKINE_RECEPTOR_INTERACTION	265	12	0.045283
[truncated: 4,556 more rows]
