# Supplementary material for: Identifying traditional Chinese medicine combinations for breast cancer treatment based on transcriptional regulation and chemical structure
Source: Chin Med. 2025 Feb 14;20:23. doi: 10.1186/s13020-025-01074-5 (PMC11829537; doi:10.1186/s13020-025-01074-5)
Supplement: Supplementary file 5 — Additional file 5. Supplementary Table 5 [file 13020_2025_1074_MOESM5_ESM.xlsx]

## Sheet: MODULE-218
Signature	Gene
MODULE_53	IGHM
MODULE_53	MDK
MODULE_53	GSTM1
MODULE_53	ZYX
MODULE_53	IGFBP2
MODULE_53	PEG10
MODULE_53	PECAM1
MODULE_53	JUN
MODULE_53	FOSB
MODULE_53	PDGFRA
MODULE_53	PER1
MODULE_53	MYC
MODULE_53	PPP4R2
MODULE_53	ANXA1
MODULE_53	IGHG3
MODULE_53	ID2B
MODULE_53	ACKR1
MODULE_53	CCL3
MODULE_53	S100A11
MODULE_53	SRGN
MODULE_53	SOX4
MODULE_53	EMP3
MODULE_53	RAB31
MODULE_53	MFAP2
MODULE_53	IER3
MODULE_53	IFIT1
MODULE_53	CLEC2B
MODULE_53	FOS
MODULE_53	QSOX1
MODULE_53	CCND2
MODULE_53	SERPINE1
MODULE_53	CLEC3B
MODULE_53	ATF3
MODULE_53	DBP
MODULE_53	CCL2
MODULE_53	JUNB
MODULE_53	ORM2
MODULE_53	DBN1
MODULE_53	GET1
MODULE_53	CHST15
MODULE_53	TFAP2B
MODULE_53	CHPF
MODULE_53	DDX21
MODULE_53	GFPT2
MODULE_53	EFNA2
MODULE_53	ACD
MODULE_53	MAGI1
MODULE_53	ADAM19
MODULE_53	RGS1
MODULE_53	MLLT11
MODULE_53	PCDH9
MODULE_53	SOX10
MODULE_53	CRABP1
MODULE_53	S100A4
MODULE_53	DDIT4
MODULE_53	LIPA
MODULE_53	CD37
MODULE_53	FADS2
MODULE_53	ENO2
MODULE_53	PTPRC
MODULE_53	DDX3Y
MODULE_53	PTP4A3
MODULE_53	INSIG1
MODULE_53	CD24
MODULE_53	PLIN2
MODULE_53	CXCR4
MODULE_53	EPB41L3
MODULE_53	LAPTM5
MODULE_53	ETS2
MODULE_53	HLA-DMA
MODULE_53	S100A8
MODULE_53	HLA-DQA1
MODULE_53	CYP1B1
MODULE_53	FADS1
MODULE_53	UBE2L6
MODULE_53	STMN1
MODULE_53	TMX1
MODULE_53	PLK1
MODULE_53	FEN1
MODULE_53	LMNB1
MODULE_53	PTTG1
MODULE_53	KIF11
MODULE_53	H4C3
MODULE_53	PNP
MODULE_53	HPRT1
MODULE_53	CDC25B
MODULE_53	H2AX
MODULE_53	CCNB2
MODULE_53	CKS2
MODULE_53	IGF2BP3
MODULE_53	UBE2C
MODULE_53	ANPEP
MODULE_53	TMEM106C
MODULE_53	TPX2
MODULE_53	TRIP13
MODULE_53	MYBL2
MODULE_53	ZWINT
MODULE_53	CHAF1A
MODULE_53	CCNB1
MODULE_53	MAD2L1
MODULE_53	POLD2
MODULE_53	DLGAP5
MODULE_53	FDPS
MODULE_53	CDK1
MODULE_53	RRM1
MODULE_53	PCLAF
MODULE_53	RAC2
MODULE_53	MCM2
MODULE_53	CTSC
MODULE_53	CDC20
MODULE_53	RCC1
MODULE_53	PAICS
MODULE_53	FOXM1
MODULE_53	KIFC1
MODULE_53	CSE1L
MODULE_53	GGH
MODULE_53	ILF3
MODULE_53	TOP2A
MODULE_53	DTYMK
MODULE_53	CDKN3
MODULE_53	CBX1
MODULE_53	LMNB2
MODULE_53	CCNA2
MODULE_53	RRM2
MODULE_53	CENPA
MODULE_53	PCNA
MODULE_53	MCM3
MODULE_53	GMPS
MODULE_53	MCM6
MODULE_53	RCN2
MODULE_53	CCNF
MODULE_53	CDH2
MODULE_53	BOP1
MODULE_53	UNG
MODULE_53	SLC7A5
MODULE_53	FST
MODULE_53	EIF4EBP1
MODULE_53	EEF1E1
MODULE_53	BUB1B
MODULE_53	AP1M1
MODULE_53	RRP1B
MODULE_53	PRPF19
MODULE_53	SWAP70
MODULE_53	CDK2
MODULE_53	TYMS
MODULE_53	NUP205
MODULE_53	COPS3
MODULE_53	ARHGDIB
MODULE_53	METAP1
MODULE_53	RPA1
MODULE_53	DNMT1
MODULE_53	SHMT2
MODULE_53	KRT4
MODULE_53	RAC3
MODULE_53	EPAS1
MODULE_53	FGR
MODULE_53	PRB4
MODULE_53	MMP9
MODULE_53	ST6GALNAC4
MODULE_53	IL7R
MODULE_53	TAP1
MODULE_53	SLA
MODULE_53	GLRX
MODULE_53	CXCL2
MODULE_53	DMBT1
MODULE_53	FCER1G
MODULE_53	VSIG4
MODULE_53	GPSM3
MODULE_53	ALOX5AP
MODULE_53	AIF1
MODULE_53	CD53
MODULE_53	ITGB2
MODULE_53	CCL5
MODULE_53	LMO2
MODULE_53	MNDA
MODULE_53	IL32
MODULE_53	LST1
MODULE_53	SFTPC
MODULE_53	IL2RG
MODULE_53	CORO1A
MODULE_53	CST7
MODULE_53	HCK
MODULE_53	KLHDC3
MODULE_53	S100P
MODULE_53	HCLS1
MODULE_53	LGALS9
MODULE_53	LAIR1
MODULE_53	LCP1
MODULE_53	ARHGAP4
MODULE_53	APOC4
MODULE_53	CNKSR1
MODULE_53	ZIC2
MODULE_53	CCL7
MODULE_53	MAT1A
MODULE_53	CD79A
MODULE_53	TRPM2
MODULE_53	CSTA
MODULE_53	DUSP5
MODULE_53	ATP2A3
MODULE_53	KCNN4
MODULE_53	SPINK2
MODULE_53	KCTD17
MODULE_53	ACR
MODULE_53	DKK4
MODULE_53	CD22
MODULE_53	FZR1
MODULE_53	AANAT
MODULE_53	ZMYM3
MODULE_53	M6PR
MODULE_53	AGXT
MODULE_53	DVL1
MODULE_53	NECTIN1
MODULE_53	ABCA1
MODULE_53	SLC7A11
MODULE_53	ARID1A
MODULE_53	PARP2
MODULE_53	TBX1
MODULE_53	PAX6
MODULE_53	ABCB9
MODULE_53	TCL1A
MODULE_53	GNG7
MODULE_53	TNFRSF10D
MODULE_53	MLC1
MODULE_53	HTR4
MODULE_53	EDA
MODULE_53	NRG2
MODULE_53	MACIR
MODULE_53	SRPK3
MODULE_53	SHBG
MODULE_53	SLC22A18AS
MODULE_53	ADA
MODULE_53	EXOSC2
MODULE_53	NTNG1
MODULE_53	CSNK2A1
MODULE_53	GREM1
MODULE_53	FAM214B
MODULE_53	MAGEA4
MODULE_53	SIX6
MODULE_53	CASP2
MODULE_53	GTF2H3
MODULE_53	NUDT1
MODULE_53	NMB
MODULE_53	PIM2
MODULE_53	CENPF
MODULE_53	RFC4
MODULE_53	PSPHP1
MODULE_53	ASNS
MODULE_53	WEE1
MODULE_53	RPA3
MODULE_53	LIF
MODULE_53	SRPK1
MODULE_53	HAT1
MODULE_53	MSH6
MODULE_53	ADSL
MODULE_53	PRKDC
MODULE_53	CKAP5
MODULE_53	AK2
MODULE_53	MSH2
MODULE_53	RRP7A
MODULE_53	KIF21B
MODULE_53	CCHCR1
MODULE_53	TTI1
MODULE_53	SCN2B
MODULE_53	TMSB15A
MODULE_53	SV2A
MODULE_53	GALR3
MODULE_53	TACC2
MODULE_53	SCAMP5
MODULE_53	ELAVL2
MODULE_53	MTHFR
MODULE_53	SSTR2
MODULE_53	SULT4A1
MODULE_53	LGR5
MODULE_53	KRT86
MODULE_53	EXD2
MODULE_53	CEP135
MODULE_53	RHBDL1
MODULE_53	TNF
MODULE_53	HAP1
MODULE_53	CARD10
MODULE_53	ARHGEF6
MODULE_53	RGS16
MODULE_53	ISG15
MODULE_53	SAC3D1
MODULE_53	SLC6A11
MODULE_53	SIT1
MODULE_53	RIBC2
MODULE_53	HTRA2
MODULE_53	AMELX
MODULE_53	MCRS1
MODULE_53	ITGA10
MODULE_53	NPM3
MODULE_53	PFKFB2
MODULE_53	PROC
MODULE_53	ODF1
MODULE_53	CD33
MODULE_53	ZBED4
MODULE_53	ECE2
MODULE_53	LRIT1
MODULE_53	LBP
MODULE_53	KCND3
MODULE_53	ATP4A
MODULE_53	CTSG
MODULE_53	COL10A1
MODULE_53	GTSE1
MODULE_53	ENTPD2
MODULE_53	UCN
MODULE_53	NPAS1
MODULE_53	PRELID3A
MODULE_53	TNFRSF10C
MODULE_53	TMSB4Y
MODULE_53	SYNGR4
MODULE_53	SLC2A1
MODULE_53	RECQL5
MODULE_53	POU4F1
MODULE_53	ARTN
MODULE_53	BMP10
MODULE_53	SH3BP1
MODULE_53	LRCH4
MODULE_53	VPS11
MODULE_53	DPH2
MODULE_53	IKBKG
MODULE_53	SLC6A7
MODULE_53	WNT10B
MODULE_53	PAX7
MODULE_53	GPR3
MODULE_53	MYOZ3
MODULE_53	CDKN2C
MODULE_53	SYNCRIP
MODULE_53	DAPK2
MODULE_53	ZNF22
MODULE_53	DNASE1
MODULE_53	E2F1
MODULE_53	LPAR2
MODULE_53	CDK6
MODULE_53	DDX11
MODULE_53	CFP
MODULE_53	PLAU
MODULE_53	SERBP1
MODULE_53	LSP1
MODULE_53	RGS10
MODULE_53	MPO
MODULE_53	DOCK2
MODULE_53	PTPN7
MODULE_53	PSMB8
MODULE_53	MYB
MODULE_53	CD69
MODULE_53	GNA15
MODULE_53	H2BC12
MODULE_53	ME2
MODULE_53	S1PR4
MODULE_53	CREG1
MODULE_53	CLDN9
MODULE_53	WIZ
MODULE_53	PRIM1
MODULE_53	PRAME
MODULE_53	CCL4
MODULE_53	TYR
MODULE_53	RAD54L
MODULE_53	NDC80
MODULE_53	KCNQ3
MODULE_53	AQP8
MODULE_53	HMMR
MODULE_53	BASP1
MODULE_53	ATF5
MODULE_53	PKMYT1
MODULE_53	RRP9
MODULE_53	GLA
MODULE_53	LRP3
MODULE_53	CDC45
MODULE_53	RNASEH2A
MODULE_53	KIF14
MODULE_53	KIF2C
MODULE_53	EZH2
MODULE_53	CD3D
MODULE_53	RFC3
MODULE_53	KDM5D
MODULE_53	CD3E
MODULE_53	RBM38
MODULE_53	MSI1
MODULE_53	MAPK12
MODULE_53	BIK
MODULE_53	BLM
MODULE_53	MKI67
MODULE_53	PAFAH1B3
MODULE_53	IGKC
MODULE_53	MMP2
MODULE_53	CCDC9
MODULE_53	RECQL4
MODULE_53	BCL2A1
MODULE_53	IRAG2
MODULE_53	OLFML2B
MODULE_53	NCAPD2
MODULE_53	MCM4
MODULE_53	KNTC1
MODULE_53	DHFR
MODULE_53	TROAP
MODULE_53	TOPBP1
MODULE_53	SALL2
MODULE_53	CDC7
MODULE_53	GINS1
MODULE_53	DNTT
MODULE_53	POLD3

## Sheet: HALLMARK-9
Signature	Gene
HALLMARK_G2M_CHECKPOINT	AURKA
HALLMARK_G2M_CHECKPOINT	CCNA2
HALLMARK_G2M_CHECKPOINT	TOP2A
HALLMARK_G2M_CHECKPOINT	CCNB2
HALLMARK_G2M_CHECKPOINT	CENPA
HALLMARK_G2M_CHECKPOINT	BIRC5
HALLMARK_G2M_CHECKPOINT	CDC20
HALLMARK_G2M_CHECKPOINT	PLK1
HALLMARK_G2M_CHECKPOINT	TTK
HALLMARK_G2M_CHECKPOINT	PRC1
HALLMARK_G2M_CHECKPOINT	NDC80
HALLMARK_G2M_CHECKPOINT	KIF11
HALLMARK_G2M_CHECKPOINT	NUSAP1
HALLMARK_G2M_CHECKPOINT	CKS2
HALLMARK_G2M_CHECKPOINT	KIF2C
HALLMARK_G2M_CHECKPOINT	MKI67
HALLMARK_G2M_CHECKPOINT	AURKB
HALLMARK_G2M_CHECKPOINT	TPX2
HALLMARK_G2M_CHECKPOINT	SMC4
HALLMARK_G2M_CHECKPOINT	BUB1
HALLMARK_G2M_CHECKPOINT	CENPF
HALLMARK_G2M_CHECKPOINT	RACGAP1
HALLMARK_G2M_CHECKPOINT	CENPE
HALLMARK_G2M_CHECKPOINT	KIF23
HALLMARK_G2M_CHECKPOINT	UBE2C
HALLMARK_G2M_CHECKPOINT	MCM6
HALLMARK_G2M_CHECKPOINT	MCM3
HALLMARK_G2M_CHECKPOINT	PTTG1
HALLMARK_G2M_CHECKPOINT	CDK1
HALLMARK_G2M_CHECKPOINT	KIF4A
HALLMARK_G2M_CHECKPOINT	ESPL1
HALLMARK_G2M_CHECKPOINT	MAD2L1
HALLMARK_G2M_CHECKPOINT	NEK2
HALLMARK_G2M_CHECKPOINT	KIF22
HALLMARK_G2M_CHECKPOINT	HMMR
HALLMARK_G2M_CHECKPOINT	KPNA2
HALLMARK_G2M_CHECKPOINT	CDKN3
HALLMARK_G2M_CHECKPOINT	CDC25A
HALLMARK_G2M_CHECKPOINT	H2AX
HALLMARK_G2M_CHECKPOINT	CDC25B
HALLMARK_G2M_CHECKPOINT	PLK4
HALLMARK_G2M_CHECKPOINT	CDC6
HALLMARK_G2M_CHECKPOINT	CCNF
HALLMARK_G2M_CHECKPOINT	MCM5
HALLMARK_G2M_CHECKPOINT	LMNB1
HALLMARK_G2M_CHECKPOINT	E2F3
HALLMARK_G2M_CHECKPOINT	KIF15
HALLMARK_G2M_CHECKPOINT	CHEK1
HALLMARK_G2M_CHECKPOINT	UBE2S
HALLMARK_G2M_CHECKPOINT	NSD2
HALLMARK_G2M_CHECKPOINT	HMGB3
HALLMARK_G2M_CHECKPOINT	DBF4
HALLMARK_G2M_CHECKPOINT	TACC3
HALLMARK_G2M_CHECKPOINT	MCM2
HALLMARK_G2M_CHECKPOINT	CDKN2C
HALLMARK_G2M_CHECKPOINT	CDKN1B
HALLMARK_G2M_CHECKPOINT	FANCC
HALLMARK_G2M_CHECKPOINT	NASP
HALLMARK_G2M_CHECKPOINT	STAG1
HALLMARK_G2M_CHECKPOINT	GINS2
HALLMARK_G2M_CHECKPOINT	FBXO5
HALLMARK_G2M_CHECKPOINT	POLQ
HALLMARK_G2M_CHECKPOINT	EZH2
HALLMARK_G2M_CHECKPOINT	RAD21
HALLMARK_G2M_CHECKPOINT	STMN1
HALLMARK_G2M_CHECKPOINT	SUV39H1
HALLMARK_G2M_CHECKPOINT	PRIM2
HALLMARK_G2M_CHECKPOINT	E2F1
HALLMARK_G2M_CHECKPOINT	CHAF1A
HALLMARK_G2M_CHECKPOINT	NOLC1
HALLMARK_G2M_CHECKPOINT	GSPT1
HALLMARK_G2M_CHECKPOINT	BUB3
HALLMARK_G2M_CHECKPOINT	SMC1A
HALLMARK_G2M_CHECKPOINT	ILF3
HALLMARK_G2M_CHECKPOINT	CDC7
HALLMARK_G2M_CHECKPOINT	INCENP
HALLMARK_G2M_CHECKPOINT	CKS1B
HALLMARK_G2M_CHECKPOINT	EXO1
HALLMARK_G2M_CHECKPOINT	H2AZ1
HALLMARK_G2M_CHECKPOINT	TFDP1
HALLMARK_G2M_CHECKPOINT	CCND1
HALLMARK_G2M_CHECKPOINT	KPNB1
HALLMARK_G2M_CHECKPOINT	JPT1
HALLMARK_G2M_CHECKPOINT	LBR
HALLMARK_G2M_CHECKPOINT	HUS1
HALLMARK_G2M_CHECKPOINT	KIF20B
HALLMARK_G2M_CHECKPOINT	TOP1
HALLMARK_G2M_CHECKPOINT	PDS5B
HALLMARK_G2M_CHECKPOINT	SRSF1
HALLMARK_G2M_CHECKPOINT	STIL
HALLMARK_G2M_CHECKPOINT	ABL1
HALLMARK_G2M_CHECKPOINT	DTYMK
HALLMARK_G2M_CHECKPOINT	CDC27
HALLMARK_G2M_CHECKPOINT	BARD1
HALLMARK_G2M_CHECKPOINT	ATF5
HALLMARK_G2M_CHECKPOINT	CDC45
HALLMARK_G2M_CHECKPOINT	ODC1
HALLMARK_G2M_CHECKPOINT	XPO1
HALLMARK_G2M_CHECKPOINT	SFPQ
HALLMARK_G2M_CHECKPOINT	TMPO
HALLMARK_G2M_CHECKPOINT	PML
HALLMARK_G2M_CHECKPOINT	BRCA2
HALLMARK_G2M_CHECKPOINT	CTCF
HALLMARK_G2M_CHECKPOINT	KNL1
HALLMARK_G2M_CHECKPOINT	KMT5A
HALLMARK_G2M_CHECKPOINT	SLC38A1
HALLMARK_G2M_CHECKPOINT	TRA2B
HALLMARK_G2M_CHECKPOINT	MYBL2
HALLMARK_G2M_CHECKPOINT	TROAP
HALLMARK_G2M_CHECKPOINT	TENT4A
HALLMARK_G2M_CHECKPOINT	CUL3
HALLMARK_G2M_CHECKPOINT	MAPK14
HALLMARK_G2M_CHECKPOINT	H2BC12
HALLMARK_G2M_CHECKPOINT	MYC
HALLMARK_G2M_CHECKPOINT	AMD1
HALLMARK_G2M_CHECKPOINT	CBX1
HALLMARK_G2M_CHECKPOINT	CHMP1A
HALLMARK_G2M_CHECKPOINT	DKC1
HALLMARK_G2M_CHECKPOINT	YTHDC1
HALLMARK_G2M_CHECKPOINT	CCNT1
HALLMARK_G2M_CHECKPOINT	TGFB1
HALLMARK_G2M_CHECKPOINT	ATRX
HALLMARK_G2M_CHECKPOINT	LIG3
HALLMARK_G2M_CHECKPOINT	NUP50
HALLMARK_G2M_CHECKPOINT	SLC7A5
HALLMARK_G2M_CHECKPOINT	RBL1
HALLMARK_G2M_CHECKPOINT	NUMA1
HALLMARK_G2M_CHECKPOINT	RAD54L
HALLMARK_G2M_CHECKPOINT	EFNA5
HALLMARK_G2M_CHECKPOINT	PRPF4B
HALLMARK_G2M_CHECKPOINT	UCK2
HALLMARK_G2M_CHECKPOINT	ARID4A
HALLMARK_G2M_CHECKPOINT	CUL1
HALLMARK_G2M_CHECKPOINT	UPF1
HALLMARK_G2M_CHECKPOINT	DR1
HALLMARK_G2M_CHECKPOINT	MNAT1
HALLMARK_G2M_CHECKPOINT	SMC2
HALLMARK_G2M_CHECKPOINT	RBM14
HALLMARK_G2M_CHECKPOINT	RPA2
HALLMARK_G2M_CHECKPOINT	SQLE
HALLMARK_G2M_CHECKPOINT	ORC6
HALLMARK_G2M_CHECKPOINT	CDK4
HALLMARK_G2M_CHECKPOINT	POLE
HALLMARK_G2M_CHECKPOINT	RASAL2
HALLMARK_G2M_CHECKPOINT	HOXC10
HALLMARK_G2M_CHECKPOINT	RPS6KA5
HALLMARK_G2M_CHECKPOINT	CUL4A
HALLMARK_G2M_CHECKPOINT	SLC7A1
HALLMARK_G2M_CHECKPOINT	FOXN3
HALLMARK_G2M_CHECKPOINT	HMGA1
HALLMARK_G2M_CHECKPOINT	SS18
HALLMARK_G2M_CHECKPOINT	TRAIP
HALLMARK_G2M_CHECKPOINT	PRMT5
HALLMARK_G2M_CHECKPOINT	CUL5
HALLMARK_G2M_CHECKPOINT	DDX39A
HALLMARK_G2M_CHECKPOINT	MARCKS
HALLMARK_G2M_CHECKPOINT	PBK
HALLMARK_G2M_CHECKPOINT	ORC5
HALLMARK_G2M_CHECKPOINT	SAP30
HALLMARK_G2M_CHECKPOINT	KATNA1
HALLMARK_G2M_CHECKPOINT	HNRNPD
HALLMARK_G2M_CHECKPOINT	POLA2
HALLMARK_G2M_CHECKPOINT	HIRA
HALLMARK_G2M_CHECKPOINT	HIF1A
HALLMARK_G2M_CHECKPOINT	SYNCRIP
HALLMARK_G2M_CHECKPOINT	TLE3
HALLMARK_G2M_CHECKPOINT	NCL
HALLMARK_G2M_CHECKPOINT	RAD23B
HALLMARK_G2M_CHECKPOINT	E2F2
HALLMARK_G2M_CHECKPOINT	EGF
HALLMARK_G2M_CHECKPOINT	HMGN2
HALLMARK_G2M_CHECKPOINT	SRSF10
HALLMARK_G2M_CHECKPOINT	SNRPD1
HALLMARK_G2M_CHECKPOINT	CASP8AP2
HALLMARK_G2M_CHECKPOINT	SMARCC1
HALLMARK_G2M_CHECKPOINT	SLC12A2
HALLMARK_G2M_CHECKPOINT	NOTCH2
HALLMARK_G2M_CHECKPOINT	TNPO2
HALLMARK_G2M_CHECKPOINT	SMAD3
HALLMARK_G2M_CHECKPOINT	MAP3K20
HALLMARK_G2M_CHECKPOINT	HSPA8
HALLMARK_G2M_CHECKPOINT	G3BP1
HALLMARK_G2M_CHECKPOINT	PTTG3P
HALLMARK_G2M_CHECKPOINT	DMD
HALLMARK_G2M_CHECKPOINT	MEIS1
HALLMARK_G2M_CHECKPOINT	HNRNPU
HALLMARK_G2M_CHECKPOINT	SRSF2
HALLMARK_G2M_CHECKPOINT	MT2A
HALLMARK_G2M_CHECKPOINT	NUP98
HALLMARK_G2M_CHECKPOINT	EWSR1
HALLMARK_G2M_CHECKPOINT	KIF5B
HALLMARK_G2M_CHECKPOINT	MTF2
HALLMARK_G2M_CHECKPOINT	E2F4
HALLMARK_G2M_CHECKPOINT	BCL3
HALLMARK_G2M_CHECKPOINT	PURA
HALLMARK_G2M_CHECKPOINT	MEIS2
HALLMARK_G2M_CHECKPOINT	PAFAH1B1
HALLMARK_G2M_CHECKPOINT	WRN
HALLMARK_G2M_CHECKPOINT	H2AZ2
HALLMARK_G2M_CHECKPOINT	ODF2

## Sheet: HALLMARK-14
Signature	Gene
HALLMARK_ESTROGEN_RESPONSE_LATE	TFF1
HALLMARK_ESTROGEN_RESPONSE_LATE	SLC9A3R1
HALLMARK_ESTROGEN_RESPONSE_LATE	TPD52L1
HALLMARK_ESTROGEN_RESPONSE_LATE	PRSS23
HALLMARK_ESTROGEN_RESPONSE_LATE	CA12
HALLMARK_ESTROGEN_RESPONSE_LATE	PDZK1
HALLMARK_ESTROGEN_RESPONSE_LATE	ANXA9
HALLMARK_ESTROGEN_RESPONSE_LATE	CELSR2
HALLMARK_ESTROGEN_RESPONSE_LATE	TJP3
HALLMARK_ESTROGEN_RESPONSE_LATE	PGR
HALLMARK_ESTROGEN_RESPONSE_LATE	RET
HALLMARK_ESTROGEN_RESPONSE_LATE	MYB
HALLMARK_ESTROGEN_RESPONSE_LATE	TPBG
HALLMARK_ESTROGEN_RESPONSE_LATE	EGR3
HALLMARK_ESTROGEN_RESPONSE_LATE	ARL3
HALLMARK_ESTROGEN_RESPONSE_LATE	OLFM1
HALLMARK_ESTROGEN_RESPONSE_LATE	NPY1R
HALLMARK_ESTROGEN_RESPONSE_LATE	SCNN1A
HALLMARK_ESTROGEN_RESPONSE_LATE	XBP1
HALLMARK_ESTROGEN_RESPONSE_LATE	AREG
HALLMARK_ESTROGEN_RESPONSE_LATE	IL17RB
HALLMARK_ESTROGEN_RESPONSE_LATE	NRIP1
HALLMARK_ESTROGEN_RESPONSE_LATE	ASS1
HALLMARK_ESTROGEN_RESPONSE_LATE	TFF3
HALLMARK_ESTROGEN_RESPONSE_LATE	FKBP4
HALLMARK_ESTROGEN_RESPONSE_LATE	SLC27A2
HALLMARK_ESTROGEN_RESPONSE_LATE	SEMA3B
HALLMARK_ESTROGEN_RESPONSE_LATE	GPER1
HALLMARK_ESTROGEN_RESPONSE_LATE	LLGL2
HALLMARK_ESTROGEN_RESPONSE_LATE	AGR2
HALLMARK_ESTROGEN_RESPONSE_LATE	KRT19
HALLMARK_ESTROGEN_RESPONSE_LATE	CCN5
HALLMARK_ESTROGEN_RESPONSE_LATE	BLVRB
HALLMARK_ESTROGEN_RESPONSE_LATE	FLNB
HALLMARK_ESTROGEN_RESPONSE_LATE	PDCD4
HALLMARK_ESTROGEN_RESPONSE_LATE	CALCR
HALLMARK_ESTROGEN_RESPONSE_LATE	IGFBP4
HALLMARK_ESTROGEN_RESPONSE_LATE	DNAJC12
HALLMARK_ESTROGEN_RESPONSE_LATE	TIAM1
HALLMARK_ESTROGEN_RESPONSE_LATE	TSPAN13
HALLMARK_ESTROGEN_RESPONSE_LATE	CXCL12
HALLMARK_ESTROGEN_RESPONSE_LATE	RAB31
HALLMARK_ESTROGEN_RESPONSE_LATE	PKP3
HALLMARK_ESTROGEN_RESPONSE_LATE	CYP26B1
HALLMARK_ESTROGEN_RESPONSE_LATE	FKBP5
HALLMARK_ESTROGEN_RESPONSE_LATE	SIAH2
HALLMARK_ESTROGEN_RESPONSE_LATE	ISG20
HALLMARK_ESTROGEN_RESPONSE_LATE	TMPRSS3
HALLMARK_ESTROGEN_RESPONSE_LATE	SERPINA3
HALLMARK_ESTROGEN_RESPONSE_LATE	WFS1
HALLMARK_ESTROGEN_RESPONSE_LATE	MAPT
HALLMARK_ESTROGEN_RESPONSE_LATE	PDLIM3
HALLMARK_ESTROGEN_RESPONSE_LATE	RBBP8
HALLMARK_ESTROGEN_RESPONSE_LATE	GJB3
HALLMARK_ESTROGEN_RESPONSE_LATE	PRLR
HALLMARK_ESTROGEN_RESPONSE_LATE	SLC1A4
HALLMARK_ESTROGEN_RESPONSE_LATE	FOS
HALLMARK_ESTROGEN_RESPONSE_LATE	PLAAT3
HALLMARK_ESTROGEN_RESPONSE_LATE	SLC7A5
HALLMARK_ESTROGEN_RESPONSE_LATE	SERPINA5
HALLMARK_ESTROGEN_RESPONSE_LATE	IMPA2
HALLMARK_ESTROGEN_RESPONSE_LATE	DHCR7
HALLMARK_ESTROGEN_RESPONSE_LATE	MYOF
HALLMARK_ESTROGEN_RESPONSE_LATE	CDH1
HALLMARK_ESTROGEN_RESPONSE_LATE	EMP2
HALLMARK_ESTROGEN_RESPONSE_LATE	OVOL2
HALLMARK_ESTROGEN_RESPONSE_LATE	DLG5
HALLMARK_ESTROGEN_RESPONSE_LATE	SOX3
HALLMARK_ESTROGEN_RESPONSE_LATE	CHPT1
HALLMARK_ESTROGEN_RESPONSE_LATE	KLK10
HALLMARK_ESTROGEN_RESPONSE_LATE	ELOVL5
HALLMARK_ESTROGEN_RESPONSE_LATE	RAPGEFL1
HALLMARK_ESTROGEN_RESPONSE_LATE	JAK2
HALLMARK_ESTROGEN_RESPONSE_LATE	SLC26A2
HALLMARK_ESTROGEN_RESPONSE_LATE	SLC22A5
HALLMARK_ESTROGEN_RESPONSE_LATE	ITPK1
HALLMARK_ESTROGEN_RESPONSE_LATE	PCP4
HALLMARK_ESTROGEN_RESPONSE_LATE	PAPSS2
HALLMARK_ESTROGEN_RESPONSE_LATE	NAB2
HALLMARK_ESTROGEN_RESPONSE_LATE	FAM102A
HALLMARK_ESTROGEN_RESPONSE_LATE	BCL2
HALLMARK_ESTROGEN_RESPONSE_LATE	LSR
HALLMARK_ESTROGEN_RESPONSE_LATE	CACNA2D2
HALLMARK_ESTROGEN_RESPONSE_LATE	CA2
HALLMARK_ESTROGEN_RESPONSE_LATE	ASCL1
HALLMARK_ESTROGEN_RESPONSE_LATE	ACOX2
HALLMARK_ESTROGEN_RESPONSE_LATE	CISH
HALLMARK_ESTROGEN_RESPONSE_LATE	GLA
HALLMARK_ESTROGEN_RESPONSE_LATE	PTGES
HALLMARK_ESTROGEN_RESPONSE_LATE	PERP
HALLMARK_ESTROGEN_RESPONSE_LATE	OPN3
HALLMARK_ESTROGEN_RESPONSE_LATE	KRT13
HALLMARK_ESTROGEN_RESPONSE_LATE	HSPB8
HALLMARK_ESTROGEN_RESPONSE_LATE	UGDH
HALLMARK_ESTROGEN_RESPONSE_LATE	CLIC3
HALLMARK_ESTROGEN_RESPONSE_LATE	KLK11
HALLMARK_ESTROGEN_RESPONSE_LATE	PLAC1
HALLMARK_ESTROGEN_RESPONSE_LATE	ABHD2
HALLMARK_ESTROGEN_RESPONSE_LATE	SCARB1
HALLMARK_ESTROGEN_RESPONSE_LATE	DCXR
HALLMARK_ESTROGEN_RESPONSE_LATE	CCND1
HALLMARK_ESTROGEN_RESPONSE_LATE	SFN
HALLMARK_ESTROGEN_RESPONSE_LATE	ABCA3
HALLMARK_ESTROGEN_RESPONSE_LATE	SULT2B1
HALLMARK_ESTROGEN_RESPONSE_LATE	CCNA1
HALLMARK_ESTROGEN_RESPONSE_LATE	STIL
HALLMARK_ESTROGEN_RESPONSE_LATE	MICB
HALLMARK_ESTROGEN_RESPONSE_LATE	ZFP36
HALLMARK_ESTROGEN_RESPONSE_LATE	CAV1
HALLMARK_ESTROGEN_RESPONSE_LATE	NBL1
HALLMARK_ESTROGEN_RESPONSE_LATE	CD44
HALLMARK_ESTROGEN_RESPONSE_LATE	HR
HALLMARK_ESTROGEN_RESPONSE_LATE	HOMER2
HALLMARK_ESTROGEN_RESPONSE_LATE	BTG3
HALLMARK_ESTROGEN_RESPONSE_LATE	GAL
HALLMARK_ESTROGEN_RESPONSE_LATE	ETFB
HALLMARK_ESTROGEN_RESPONSE_LATE	BAG1
HALLMARK_ESTROGEN_RESPONSE_LATE	FRK
HALLMARK_ESTROGEN_RESPONSE_LATE	SLC16A1
HALLMARK_ESTROGEN_RESPONSE_LATE	AFF1
HALLMARK_ESTROGEN_RESPONSE_LATE	TFAP2C
HALLMARK_ESTROGEN_RESPONSE_LATE	IGSF1
HALLMARK_ESTROGEN_RESPONSE_LATE	HPRT1
HALLMARK_ESTROGEN_RESPONSE_LATE	CDC6
HALLMARK_ESTROGEN_RESPONSE_LATE	FARP1
HALLMARK_ESTROGEN_RESPONSE_LATE	AMFR
HALLMARK_ESTROGEN_RESPONSE_LATE	DHRS2
HALLMARK_ESTROGEN_RESPONSE_LATE	NXT1
HALLMARK_ESTROGEN_RESPONSE_LATE	S100A9
HALLMARK_ESTROGEN_RESPONSE_LATE	SLC29A1
HALLMARK_ESTROGEN_RESPONSE_LATE	SLC24A3
HALLMARK_ESTROGEN_RESPONSE_LATE	FOXC1
HALLMARK_ESTROGEN_RESPONSE_LATE	KIF20A
HALLMARK_ESTROGEN_RESPONSE_LATE	TOB1
HALLMARK_ESTROGEN_RESPONSE_LATE	FDFT1
HALLMARK_ESTROGEN_RESPONSE_LATE	DNAJC1
HALLMARK_ESTROGEN_RESPONSE_LATE	TPSAB1
HALLMARK_ESTROGEN_RESPONSE_LATE	GFUS
HALLMARK_ESTROGEN_RESPONSE_LATE	FGFR3
HALLMARK_ESTROGEN_RESPONSE_LATE	SGK1
HALLMARK_ESTROGEN_RESPONSE_LATE	ID2
HALLMARK_ESTROGEN_RESPONSE_LATE	GALE
HALLMARK_ESTROGEN_RESPONSE_LATE	BATF
HALLMARK_ESTROGEN_RESPONSE_LATE	MAPK13
HALLMARK_ESTROGEN_RESPONSE_LATE	FABP5
HALLMARK_ESTROGEN_RESPONSE_LATE	MEST
HALLMARK_ESTROGEN_RESPONSE_LATE	JAK1
HALLMARK_ESTROGEN_RESPONSE_LATE	CYP4F11
HALLMARK_ESTROGEN_RESPONSE_LATE	KCNK5
HALLMARK_ESTROGEN_RESPONSE_LATE	CPE
HALLMARK_ESTROGEN_RESPONSE_LATE	XRCC3
HALLMARK_ESTROGEN_RESPONSE_LATE	CXCL14
HALLMARK_ESTROGEN_RESPONSE_LATE	SCUBE2
HALLMARK_ESTROGEN_RESPONSE_LATE	CDC20
HALLMARK_ESTROGEN_RESPONSE_LATE	IL6ST
HALLMARK_ESTROGEN_RESPONSE_LATE	GINS2
HALLMARK_ESTROGEN_RESPONSE_LATE	TRIM29
HALLMARK_ESTROGEN_RESPONSE_LATE	UNC13B
HALLMARK_ESTROGEN_RESPONSE_LATE	LAMC2
HALLMARK_ESTROGEN_RESPONSE_LATE	LARGE1
HALLMARK_ESTROGEN_RESPONSE_LATE	SLC2A8
HALLMARK_ESTROGEN_RESPONSE_LATE	PLXNB1
HALLMARK_ESTROGEN_RESPONSE_LATE	PRKAR2B
HALLMARK_ESTROGEN_RESPONSE_LATE	RPS6KA2
HALLMARK_ESTROGEN_RESPONSE_LATE	HSPA4L
HALLMARK_ESTROGEN_RESPONSE_LATE	TFPI2
HALLMARK_ESTROGEN_RESPONSE_LATE	SERPINA1
HALLMARK_ESTROGEN_RESPONSE_LATE	TNNC1
HALLMARK_ESTROGEN_RESPONSE_LATE	HMGCS2
HALLMARK_ESTROGEN_RESPONSE_LATE	ALDH3A2
HALLMARK_ESTROGEN_RESPONSE_LATE	CD9
HALLMARK_ESTROGEN_RESPONSE_LATE	IDH2
HALLMARK_ESTROGEN_RESPONSE_LATE	SORD
HALLMARK_ESTROGEN_RESPONSE_LATE	MDK
HALLMARK_ESTROGEN_RESPONSE_LATE	ALDH3B1
HALLMARK_ESTROGEN_RESPONSE_LATE	PTGER3
HALLMARK_ESTROGEN_RESPONSE_LATE	RABEP1
HALLMARK_ESTROGEN_RESPONSE_LATE	KLF4
HALLMARK_ESTROGEN_RESPONSE_LATE	PPIF
HALLMARK_ESTROGEN_RESPONSE_LATE	SNX10
HALLMARK_ESTROGEN_RESPONSE_LATE	METTL3
HALLMARK_ESTROGEN_RESPONSE_LATE	PLK4
HALLMARK_ESTROGEN_RESPONSE_LATE	COX6C
HALLMARK_ESTROGEN_RESPONSE_LATE	ST14
HALLMARK_ESTROGEN_RESPONSE_LATE	NCOR2
HALLMARK_ESTROGEN_RESPONSE_LATE	MOCS2
HALLMARK_ESTROGEN_RESPONSE_LATE	NMU
HALLMARK_ESTROGEN_RESPONSE_LATE	TH
HALLMARK_ESTROGEN_RESPONSE_LATE	RNASEH2A
HALLMARK_ESTROGEN_RESPONSE_LATE	CHST8
HALLMARK_ESTROGEN_RESPONSE_LATE	TST
HALLMARK_ESTROGEN_RESPONSE_LATE	TOP2A
HALLMARK_ESTROGEN_RESPONSE_LATE	CKB
HALLMARK_ESTROGEN_RESPONSE_LATE	LTF
HALLMARK_ESTROGEN_RESPONSE_LATE	DUSP2
HALLMARK_ESTROGEN_RESPONSE_LATE	PTPN6
HALLMARK_ESTROGEN_RESPONSE_LATE	ATP2B4
HALLMARK_ESTROGEN_RESPONSE_LATE	ST6GALNAC2
HALLMARK_ESTROGEN_RESPONSE_LATE	ADD3
HALLMARK_ESTROGEN_RESPONSE_LATE	DYNLT3

## Sheet: GOBP-2149
Signature	Gene
GOBP_DEVELOPMENTAL_MATURATION	CDH3
GOBP_DEVELOPMENTAL_MATURATION	TDRD15
GOBP_DEVELOPMENTAL_MATURATION	BSPH1
GOBP_DEVELOPMENTAL_MATURATION	CDH5
GOBP_DEVELOPMENTAL_MATURATION	TCP11X1
GOBP_DEVELOPMENTAL_MATURATION	FEM1B
GOBP_DEVELOPMENTAL_MATURATION	ATP6AP2
GOBP_DEVELOPMENTAL_MATURATION	GDF11
GOBP_DEVELOPMENTAL_MATURATION	CDKN1C
GOBP_DEVELOPMENTAL_MATURATION	MAEA
GOBP_DEVELOPMENTAL_MATURATION	KLF2
GOBP_DEVELOPMENTAL_MATURATION	HOXB13
GOBP_DEVELOPMENTAL_MATURATION	UNC13B
GOBP_DEVELOPMENTAL_MATURATION	CEBPA
GOBP_DEVELOPMENTAL_MATURATION	SEMA4D
GOBP_DEVELOPMENTAL_MATURATION	EBP
GOBP_DEVELOPMENTAL_MATURATION	CFTR
GOBP_DEVELOPMENTAL_MATURATION	C1QL1
GOBP_DEVELOPMENTAL_MATURATION	RAB32
GOBP_DEVELOPMENTAL_MATURATION	SPINK5
GOBP_DEVELOPMENTAL_MATURATION	TDRKH
GOBP_DEVELOPMENTAL_MATURATION	ABHD2
GOBP_DEVELOPMENTAL_MATURATION	DMC1
GOBP_DEVELOPMENTAL_MATURATION	ADAMTS7
GOBP_DEVELOPMENTAL_MATURATION	TUSC2
GOBP_DEVELOPMENTAL_MATURATION	FAM210B
GOBP_DEVELOPMENTAL_MATURATION	SLC26A8
GOBP_DEVELOPMENTAL_MATURATION	CATSPER2
GOBP_DEVELOPMENTAL_MATURATION	CLCN3
GOBP_DEVELOPMENTAL_MATURATION	CLN5
GOBP_DEVELOPMENTAL_MATURATION	LRRK2
GOBP_DEVELOPMENTAL_MATURATION	SLC24A4
GOBP_DEVELOPMENTAL_MATURATION	CCR6
GOBP_DEVELOPMENTAL_MATURATION	SEZ6
GOBP_DEVELOPMENTAL_MATURATION	CNGB1
GOBP_DEVELOPMENTAL_MATURATION	TDRD10
GOBP_DEVELOPMENTAL_MATURATION	IQCF1
GOBP_DEVELOPMENTAL_MATURATION	SCLT1
GOBP_DEVELOPMENTAL_MATURATION	GPAT4
GOBP_DEVELOPMENTAL_MATURATION	RFLNA
GOBP_DEVELOPMENTAL_MATURATION	CTNNB1
GOBP_DEVELOPMENTAL_MATURATION	ROPN1B
GOBP_DEVELOPMENTAL_MATURATION	CX3CR1
GOBP_DEVELOPMENTAL_MATURATION	DAB2IP
GOBP_DEVELOPMENTAL_MATURATION	ZDHHC15
GOBP_DEVELOPMENTAL_MATURATION	DAG1
GOBP_DEVELOPMENTAL_MATURATION	PHOSPHO1
GOBP_DEVELOPMENTAL_MATURATION	LGI4
GOBP_DEVELOPMENTAL_MATURATION	TDRD5
GOBP_DEVELOPMENTAL_MATURATION	AP1G1
GOBP_DEVELOPMENTAL_MATURATION	DDIT3
GOBP_DEVELOPMENTAL_MATURATION	DEFB1
GOBP_DEVELOPMENTAL_MATURATION	BHLHA15
GOBP_DEVELOPMENTAL_MATURATION	DLD
GOBP_DEVELOPMENTAL_MATURATION	DLG4
GOBP_DEVELOPMENTAL_MATURATION	SLC26A3
GOBP_DEVELOPMENTAL_MATURATION	S1PR1
GOBP_DEVELOPMENTAL_MATURATION	EDN1
GOBP_DEVELOPMENTAL_MATURATION	EDNRA
GOBP_DEVELOPMENTAL_MATURATION	EDNRB
GOBP_DEVELOPMENTAL_MATURATION	PLD6
GOBP_DEVELOPMENTAL_MATURATION	EPAS1
GOBP_DEVELOPMENTAL_MATURATION	EPB42
GOBP_DEVELOPMENTAL_MATURATION	EPHA8
GOBP_DEVELOPMENTAL_MATURATION	EPO
GOBP_DEVELOPMENTAL_MATURATION	ERCC2
GOBP_DEVELOPMENTAL_MATURATION	EREG
GOBP_DEVELOPMENTAL_MATURATION	EXT1
GOBP_DEVELOPMENTAL_MATURATION	PTK2B
GOBP_DEVELOPMENTAL_MATURATION	TDRD6
GOBP_DEVELOPMENTAL_MATURATION	FGFR3
GOBP_DEVELOPMENTAL_MATURATION	FGG
GOBP_DEVELOPMENTAL_MATURATION	ADGRL1
GOBP_DEVELOPMENTAL_MATURATION	CLSTN1
GOBP_DEVELOPMENTAL_MATURATION	ARHGEF15
GOBP_DEVELOPMENTAL_MATURATION	SIRT2
GOBP_DEVELOPMENTAL_MATURATION	UNC13A
GOBP_DEVELOPMENTAL_MATURATION	KDM1A
GOBP_DEVELOPMENTAL_MATURATION	FOXO3
GOBP_DEVELOPMENTAL_MATURATION	AKR1B1
GOBP_DEVELOPMENTAL_MATURATION	ANKS1A
GOBP_DEVELOPMENTAL_MATURATION	TUT4
GOBP_DEVELOPMENTAL_MATURATION	TDRD7
GOBP_DEVELOPMENTAL_MATURATION	SNAPIN
GOBP_DEVELOPMENTAL_MATURATION	RAB38
GOBP_DEVELOPMENTAL_MATURATION	BRD1
GOBP_DEVELOPMENTAL_MATURATION	MTCH1
GOBP_DEVELOPMENTAL_MATURATION	G6PD
GOBP_DEVELOPMENTAL_MATURATION	CATSPERD
GOBP_DEVELOPMENTAL_MATURATION	CATSPERZ
GOBP_DEVELOPMENTAL_MATURATION	TRIM58
GOBP_DEVELOPMENTAL_MATURATION	CNTNAP2
GOBP_DEVELOPMENTAL_MATURATION	ANKRD17
GOBP_DEVELOPMENTAL_MATURATION	TRPC4AP
GOBP_DEVELOPMENTAL_MATURATION	GATA2
GOBP_DEVELOPMENTAL_MATURATION	GATA3
GOBP_DEVELOPMENTAL_MATURATION	CABYR
GOBP_DEVELOPMENTAL_MATURATION	BLOC1S6
GOBP_DEVELOPMENTAL_MATURATION	FBXO5
GOBP_DEVELOPMENTAL_MATURATION	GBA
GOBP_DEVELOPMENTAL_MATURATION	LHX6
GOBP_DEVELOPMENTAL_MATURATION	GREM1
GOBP_DEVELOPMENTAL_MATURATION	GH1
GOBP_DEVELOPMENTAL_MATURATION	GHRHR
GOBP_DEVELOPMENTAL_MATURATION	GJA1
GOBP_DEVELOPMENTAL_MATURATION	DISC1
GOBP_DEVELOPMENTAL_MATURATION	RND1
GOBP_DEVELOPMENTAL_MATURATION	ANG
GOBP_DEVELOPMENTAL_MATURATION	EFCAB9
GOBP_DEVELOPMENTAL_MATURATION	FLVCR1
GOBP_DEVELOPMENTAL_MATURATION	TFCP2L1
GOBP_DEVELOPMENTAL_MATURATION	ANAPC2
GOBP_DEVELOPMENTAL_MATURATION	SNX10
GOBP_DEVELOPMENTAL_MATURATION	SOX8
GOBP_DEVELOPMENTAL_MATURATION	VSX1
GOBP_DEVELOPMENTAL_MATURATION	KCNIP2
GOBP_DEVELOPMENTAL_MATURATION	HIF1A
GOBP_DEVELOPMENTAL_MATURATION	FOXA1
GOBP_DEVELOPMENTAL_MATURATION	HOXA5
GOBP_DEVELOPMENTAL_MATURATION	HES1
GOBP_DEVELOPMENTAL_MATURATION	GLDN
GOBP_DEVELOPMENTAL_MATURATION	SLFN14
GOBP_DEVELOPMENTAL_MATURATION	TUBB8
GOBP_DEVELOPMENTAL_MATURATION	CATSPER3
GOBP_DEVELOPMENTAL_MATURATION	IGF1
GOBP_DEVELOPMENTAL_MATURATION	APP
GOBP_DEVELOPMENTAL_MATURATION	RBPJ
GOBP_DEVELOPMENTAL_MATURATION	IHH
GOBP_DEVELOPMENTAL_MATURATION	RFLNB
GOBP_DEVELOPMENTAL_MATURATION	IL15
GOBP_DEVELOPMENTAL_MATURATION	INSL3
GOBP_DEVELOPMENTAL_MATURATION	ARCN1
GOBP_DEVELOPMENTAL_MATURATION	AGRN
GOBP_DEVELOPMENTAL_MATURATION	CATSPER4
GOBP_DEVELOPMENTAL_MATURATION	KDR
GOBP_DEVELOPMENTAL_MATURATION	RHOA
GOBP_DEVELOPMENTAL_MATURATION	BLOC1S3
GOBP_DEVELOPMENTAL_MATURATION	HES5
GOBP_DEVELOPMENTAL_MATURATION	LEP
GOBP_DEVELOPMENTAL_MATURATION	SNX19
GOBP_DEVELOPMENTAL_MATURATION	LTF
GOBP_DEVELOPMENTAL_MATURATION	LYL1
GOBP_DEVELOPMENTAL_MATURATION	MAP1B
GOBP_DEVELOPMENTAL_MATURATION	MECP2
GOBP_DEVELOPMENTAL_MATURATION	ASCL1
GOBP_DEVELOPMENTAL_MATURATION	MMP2
GOBP_DEVELOPMENTAL_MATURATION	UNC13C
GOBP_DEVELOPMENTAL_MATURATION	RHEX
GOBP_DEVELOPMENTAL_MATURATION	MSX2
GOBP_DEVELOPMENTAL_MATURATION	MYOC
GOBP_DEVELOPMENTAL_MATURATION	RERE
GOBP_DEVELOPMENTAL_MATURATION	NEFL
GOBP_DEVELOPMENTAL_MATURATION	NEUROD2
GOBP_DEVELOPMENTAL_MATURATION	NF1
GOBP_DEVELOPMENTAL_MATURATION	NFIA
GOBP_DEVELOPMENTAL_MATURATION	NFATC4
GOBP_DEVELOPMENTAL_MATURATION	NKX6-1
GOBP_DEVELOPMENTAL_MATURATION	NPPC
GOBP_DEVELOPMENTAL_MATURATION	NPR2
GOBP_DEVELOPMENTAL_MATURATION	NRCAM
GOBP_DEVELOPMENTAL_MATURATION	NR4A2
GOBP_DEVELOPMENTAL_MATURATION	WEE2
GOBP_DEVELOPMENTAL_MATURATION	PAEP
GOBP_DEVELOPMENTAL_MATURATION	PLA2G3
GOBP_DEVELOPMENTAL_MATURATION	PALM
GOBP_DEVELOPMENTAL_MATURATION	PAX2
GOBP_DEVELOPMENTAL_MATURATION	SHANK1
GOBP_DEVELOPMENTAL_MATURATION	GAL
GOBP_DEVELOPMENTAL_MATURATION	ZDHHC2
GOBP_DEVELOPMENTAL_MATURATION	CEND1
GOBP_DEVELOPMENTAL_MATURATION	ZBTB7A
GOBP_DEVELOPMENTAL_MATURATION	MBTPS2
GOBP_DEVELOPMENTAL_MATURATION	PDE3A
GOBP_DEVELOPMENTAL_MATURATION	ACTL6B
GOBP_DEVELOPMENTAL_MATURATION	YTHDF2
GOBP_DEVELOPMENTAL_MATURATION	PFN1
GOBP_DEVELOPMENTAL_MATURATION	PGR
GOBP_DEVELOPMENTAL_MATURATION	BCL11A
GOBP_DEVELOPMENTAL_MATURATION	PLXNB1
GOBP_DEVELOPMENTAL_MATURATION	SOX18
GOBP_DEVELOPMENTAL_MATURATION	PPARG
GOBP_DEVELOPMENTAL_MATURATION	FEV
GOBP_DEVELOPMENTAL_MATURATION	PCSK4
GOBP_DEVELOPMENTAL_MATURATION	ROPN1
GOBP_DEVELOPMENTAL_MATURATION	NSUN2
GOBP_DEVELOPMENTAL_MATURATION	PPP2R1A
GOBP_DEVELOPMENTAL_MATURATION	FERMT1
GOBP_DEVELOPMENTAL_MATURATION	SYBU
GOBP_DEVELOPMENTAL_MATURATION	PRKACA
GOBP_DEVELOPMENTAL_MATURATION	AXL
GOBP_DEVELOPMENTAL_MATURATION	ANGPTL8
GOBP_DEVELOPMENTAL_MATURATION	TDRD1
GOBP_DEVELOPMENTAL_MATURATION	RELN
GOBP_DEVELOPMENTAL_MATURATION	FAM20C
GOBP_DEVELOPMENTAL_MATURATION	PTEN
GOBP_DEVELOPMENTAL_MATURATION	PTH
GOBP_DEVELOPMENTAL_MATURATION	PTH1R
GOBP_DEVELOPMENTAL_MATURATION	IFT80
GOBP_DEVELOPMENTAL_MATURATION	ADGRB3
GOBP_DEVELOPMENTAL_MATURATION	SPTBN4
GOBP_DEVELOPMENTAL_MATURATION	PTPRN
GOBP_DEVELOPMENTAL_MATURATION	RAB3A
GOBP_DEVELOPMENTAL_MATURATION	RAC3
GOBP_DEVELOPMENTAL_MATURATION	IL21
GOBP_DEVELOPMENTAL_MATURATION	RB1
GOBP_DEVELOPMENTAL_MATURATION	NTN4
GOBP_DEVELOPMENTAL_MATURATION	BCL2
GOBP_DEVELOPMENTAL_MATURATION	REN
GOBP_DEVELOPMENTAL_MATURATION	RET
GOBP_DEVELOPMENTAL_MATURATION	RFX3
GOBP_DEVELOPMENTAL_MATURATION	RPS6KA2
GOBP_DEVELOPMENTAL_MATURATION	RYR1
GOBP_DEVELOPMENTAL_MATURATION	BFSP1
GOBP_DEVELOPMENTAL_MATURATION	CCL19
GOBP_DEVELOPMENTAL_MATURATION	CCL21
GOBP_DEVELOPMENTAL_MATURATION	CX3CL1
GOBP_DEVELOPMENTAL_MATURATION	BCAN
GOBP_DEVELOPMENTAL_MATURATION	BLOC1S5
GOBP_DEVELOPMENTAL_MATURATION	SEMG1
GOBP_DEVELOPMENTAL_MATURATION	SEMG2
GOBP_DEVELOPMENTAL_MATURATION	ELSPBP1
GOBP_DEVELOPMENTAL_MATURATION	XYLT1
GOBP_DEVELOPMENTAL_MATURATION	NOM1
GOBP_DEVELOPMENTAL_MATURATION	CLEC7A
GOBP_DEVELOPMENTAL_MATURATION	CCDC154
GOBP_DEVELOPMENTAL_MATURATION	BNC1
GOBP_DEVELOPMENTAL_MATURATION	SIX3
GOBP_DEVELOPMENTAL_MATURATION	BMP2
GOBP_DEVELOPMENTAL_MATURATION	SLC26A6
GOBP_DEVELOPMENTAL_MATURATION	SOX10
GOBP_DEVELOPMENTAL_MATURATION	SPINK1
GOBP_DEVELOPMENTAL_MATURATION	BRCA2
GOBP_DEVELOPMENTAL_MATURATION	AURKA
GOBP_DEVELOPMENTAL_MATURATION	STXBP1
GOBP_DEVELOPMENTAL_MATURATION	SYP
GOBP_DEVELOPMENTAL_MATURATION	TAL1
GOBP_DEVELOPMENTAL_MATURATION	CNTN2
GOBP_DEVELOPMENTAL_MATURATION	TBX6
GOBP_DEVELOPMENTAL_MATURATION	BTK
GOBP_DEVELOPMENTAL_MATURATION	TCP11
GOBP_DEVELOPMENTAL_MATURATION	TGFB2
GOBP_DEVELOPMENTAL_MATURATION	THBS3
GOBP_DEVELOPMENTAL_MATURATION	C1QA
GOBP_DEVELOPMENTAL_MATURATION	C3
GOBP_DEVELOPMENTAL_MATURATION	TYMS
GOBP_DEVELOPMENTAL_MATURATION	VEGFA
GOBP_DEVELOPMENTAL_MATURATION	WNT1
GOBP_DEVELOPMENTAL_MATURATION	WNT5A
GOBP_DEVELOPMENTAL_MATURATION	WNT10B
GOBP_DEVELOPMENTAL_MATURATION	YWHAZ
GOBP_DEVELOPMENTAL_MATURATION	ZBTB16
GOBP_DEVELOPMENTAL_MATURATION	FZD5
GOBP_DEVELOPMENTAL_MATURATION	WDR77
GOBP_DEVELOPMENTAL_MATURATION	TUT7
GOBP_DEVELOPMENTAL_MATURATION	CAMK2B
GOBP_DEVELOPMENTAL_MATURATION	ADAMTS12
GOBP_DEVELOPMENTAL_MATURATION	PICALM
GOBP_DEVELOPMENTAL_MATURATION	ROPN1L
GOBP_DEVELOPMENTAL_MATURATION	PLA2G10
GOBP_DEVELOPMENTAL_MATURATION	ANKRD27
GOBP_DEVELOPMENTAL_MATURATION	BFSP2
GOBP_DEVELOPMENTAL_MATURATION	TMEM79
GOBP_DEVELOPMENTAL_MATURATION	RECK
GOBP_DEVELOPMENTAL_MATURATION	L3MBTL3
GOBP_DEVELOPMENTAL_MATURATION	SRRM4
GOBP_DEVELOPMENTAL_MATURATION	IGSF21
GOBP_DEVELOPMENTAL_MATURATION	SCARF1
GOBP_DEVELOPMENTAL_MATURATION	RUNX2
GOBP_DEVELOPMENTAL_MATURATION	DCHS1
GOBP_DEVELOPMENTAL_MATURATION	CBFB
GOBP_DEVELOPMENTAL_MATURATION	CDK5R1
GOBP_DEVELOPMENTAL_MATURATION	ALDH1A2
GOBP_DEVELOPMENTAL_MATURATION	ACTN3
GOBP_DEVELOPMENTAL_MATURATION	AP1M1
GOBP_DEVELOPMENTAL_MATURATION	BAIAP3
GOBP_DEVELOPMENTAL_MATURATION	CDK5R2
GOBP_DEVELOPMENTAL_MATURATION	AP3D1
GOBP_DEVELOPMENTAL_MATURATION	NEURL1
GOBP_DEVELOPMENTAL_MATURATION	MAP3K13
GOBP_DEVELOPMENTAL_MATURATION	TRIP13
GOBP_DEVELOPMENTAL_MATURATION	B4GALT6
GOBP_DEVELOPMENTAL_MATURATION	B4GALT5
GOBP_DEVELOPMENTAL_MATURATION	NRXN1
GOBP_DEVELOPMENTAL_MATURATION	SLC22A14
GOBP_DEVELOPMENTAL_MATURATION	ACVRL1
GOBP_DEVELOPMENTAL_MATURATION	PICK1
GOBP_DEVELOPMENTAL_MATURATION	CD63
GOBP_DEVELOPMENTAL_MATURATION	FARP2
GOBP_DEVELOPMENTAL_MATURATION	WASHC5
GOBP_DEVELOPMENTAL_MATURATION	CDC20
GOBP_DEVELOPMENTAL_MATURATION	KIF14
GOBP_DEVELOPMENTAL_MATURATION	CDC25B
GOBP_DEVELOPMENTAL_MATURATION	REC8
GOBP_DEVELOPMENTAL_MATURATION	PTBP3

## Sheet: GOBP-1462
Signature	Gene
GOBP_RESPONSE_TO_METAL_ION	PDCD6
GOBP_RESPONSE_TO_METAL_ION	RASA4B
GOBP_RESPONSE_TO_METAL_ION	ABCB6
GOBP_RESPONSE_TO_METAL_ION	PPIF
GOBP_RESPONSE_TO_METAL_ION	RASA4
GOBP_RESPONSE_TO_METAL_ION	SLC25A13
GOBP_RESPONSE_TO_METAL_ION	RASGRP2
GOBP_RESPONSE_TO_METAL_ION	KCNMB2
GOBP_RESPONSE_TO_METAL_ION	GPHN
GOBP_RESPONSE_TO_METAL_ION	CDKN1B
GOBP_RESPONSE_TO_METAL_ION	TCIRG1
GOBP_RESPONSE_TO_METAL_ION	CACNG2
GOBP_RESPONSE_TO_METAL_ION	NDRG1
GOBP_RESPONSE_TO_METAL_ION	CEBPA
GOBP_RESPONSE_TO_METAL_ION	TXNIP
GOBP_RESPONSE_TO_METAL_ION	ADCY1
GOBP_RESPONSE_TO_METAL_ION	AHCYL1
GOBP_RESPONSE_TO_METAL_ION	ADAMTS13
GOBP_RESPONSE_TO_METAL_ION	ADCY7
GOBP_RESPONSE_TO_METAL_ION	PARK7
GOBP_RESPONSE_TO_METAL_ION	ADCY8
GOBP_RESPONSE_TO_METAL_ION	CHUK
GOBP_RESPONSE_TO_METAL_ION	ADD1
GOBP_RESPONSE_TO_METAL_ION	LRRK2
GOBP_RESPONSE_TO_METAL_ION	TPH2
GOBP_RESPONSE_TO_METAL_ION	ACER1
GOBP_RESPONSE_TO_METAL_ION	CNGA3
GOBP_RESPONSE_TO_METAL_ION	A3GALT2
GOBP_RESPONSE_TO_METAL_ION	SYT2
GOBP_RESPONSE_TO_METAL_ION	CPNE4
GOBP_RESPONSE_TO_METAL_ION	CPOX
GOBP_RESPONSE_TO_METAL_ION	CPS1
GOBP_RESPONSE_TO_METAL_ION	CREB1
GOBP_RESPONSE_TO_METAL_ION	CRHBP
GOBP_RESPONSE_TO_METAL_ION	CRIP1
GOBP_RESPONSE_TO_METAL_ION	S100A16
GOBP_RESPONSE_TO_METAL_ION	NEK7
GOBP_RESPONSE_TO_METAL_ION	PARP1
GOBP_RESPONSE_TO_METAL_ION	SYT9
GOBP_RESPONSE_TO_METAL_ION	CPNE8
GOBP_RESPONSE_TO_METAL_ION	SYT6
GOBP_RESPONSE_TO_METAL_ION	AANAT
GOBP_RESPONSE_TO_METAL_ION	CPNE9
GOBP_RESPONSE_TO_METAL_ION	CYBB
GOBP_RESPONSE_TO_METAL_ION	CYP1A1
GOBP_RESPONSE_TO_METAL_ION	CYP1A2
GOBP_RESPONSE_TO_METAL_ION	CYP11B1
GOBP_RESPONSE_TO_METAL_ION	CYP11B2
GOBP_RESPONSE_TO_METAL_ION	DAXX
GOBP_RESPONSE_TO_METAL_ION	SLC30A8
GOBP_RESPONSE_TO_METAL_ION	NQO1
GOBP_RESPONSE_TO_METAL_ION	DLG2
GOBP_RESPONSE_TO_METAL_ION	DLG4
GOBP_RESPONSE_TO_METAL_ION	DNMT3A
GOBP_RESPONSE_TO_METAL_ION	ABAT
GOBP_RESPONSE_TO_METAL_ION	DPEP1
GOBP_RESPONSE_TO_METAL_ION	DRD2
GOBP_RESPONSE_TO_METAL_ION	ECT2
GOBP_RESPONSE_TO_METAL_ION	EDN1
GOBP_RESPONSE_TO_METAL_ION	EGFR
GOBP_RESPONSE_TO_METAL_ION	EIF2S1
GOBP_RESPONSE_TO_METAL_ION	ARL13B
GOBP_RESPONSE_TO_METAL_ION	ENDOG
GOBP_RESPONSE_TO_METAL_ION	DMTN
GOBP_RESPONSE_TO_METAL_ION	ERCC1
GOBP_RESPONSE_TO_METAL_ION	AKT1
GOBP_RESPONSE_TO_METAL_ION	ALAD
GOBP_RESPONSE_TO_METAL_ION	FABP4
GOBP_RESPONSE_TO_METAL_ION	PTK2B
GOBP_RESPONSE_TO_METAL_ION	FBP1
GOBP_RESPONSE_TO_METAL_ION	CPNE2
GOBP_RESPONSE_TO_METAL_ION	FGA
GOBP_RESPONSE_TO_METAL_ION	FGB
GOBP_RESPONSE_TO_METAL_ION	FGG
GOBP_RESPONSE_TO_METAL_ION	NLGN1
GOBP_RESPONSE_TO_METAL_ION	SEC31A
GOBP_RESPONSE_TO_METAL_ION	SYT11
GOBP_RESPONSE_TO_METAL_ION	NEDD4L
GOBP_RESPONSE_TO_METAL_ION	NCSTN
GOBP_RESPONSE_TO_METAL_ION	ATP13A2
GOBP_RESPONSE_TO_METAL_ION	HAAO
GOBP_RESPONSE_TO_METAL_ION	FOS
GOBP_RESPONSE_TO_METAL_ION	FOSB
GOBP_RESPONSE_TO_METAL_ION	BACE1
GOBP_RESPONSE_TO_METAL_ION	FXN
GOBP_RESPONSE_TO_METAL_ION	ALOX5AP
GOBP_RESPONSE_TO_METAL_ION	ALOX15
GOBP_RESPONSE_TO_METAL_ION	G6PD
GOBP_RESPONSE_TO_METAL_ION	SLC41A1
GOBP_RESPONSE_TO_METAL_ION	CLIC4
GOBP_RESPONSE_TO_METAL_ION	AOC1
GOBP_RESPONSE_TO_METAL_ION	ZNF658
GOBP_RESPONSE_TO_METAL_ION	AMELX
GOBP_RESPONSE_TO_METAL_ION	GDI1
GOBP_RESPONSE_TO_METAL_ION	GIPR
GOBP_RESPONSE_TO_METAL_ION	KCNMB3
GOBP_RESPONSE_TO_METAL_ION	CPNE7
GOBP_RESPONSE_TO_METAL_ION	GCLC
GOBP_RESPONSE_TO_METAL_ION	KCNMB4
GOBP_RESPONSE_TO_METAL_ION	GLRA1
GOBP_RESPONSE_TO_METAL_ION	GLRA2
GOBP_RESPONSE_TO_METAL_ION	GPI
GOBP_RESPONSE_TO_METAL_ION	GPLD1
GOBP_RESPONSE_TO_METAL_ION	SLC13A5
GOBP_RESPONSE_TO_METAL_ION	ANK3
GOBP_RESPONSE_TO_METAL_ION	GSS
GOBP_RESPONSE_TO_METAL_ION	GUCA1A
GOBP_RESPONSE_TO_METAL_ION	EEF2K
GOBP_RESPONSE_TO_METAL_ION	SLC25A24
GOBP_RESPONSE_TO_METAL_ION	SLC40A1
GOBP_RESPONSE_TO_METAL_ION	HFE
GOBP_RESPONSE_TO_METAL_ION	KCNIP2
GOBP_RESPONSE_TO_METAL_ION	HIF1A
GOBP_RESPONSE_TO_METAL_ION	ANXA11
GOBP_RESPONSE_TO_METAL_ION	HMGCS2
GOBP_RESPONSE_TO_METAL_ION	HMOX1
GOBP_RESPONSE_TO_METAL_ION	HNRNPD
GOBP_RESPONSE_TO_METAL_ION	HPCA
GOBP_RESPONSE_TO_METAL_ION	MT1DP
GOBP_RESPONSE_TO_METAL_ION	HSD17B1
GOBP_RESPONSE_TO_METAL_ION	HSF1
GOBP_RESPONSE_TO_METAL_ION	HSPA5
GOBP_RESPONSE_TO_METAL_ION	SYT10
GOBP_RESPONSE_TO_METAL_ION	SLFN14
GOBP_RESPONSE_TO_METAL_ION	IGFBP2
GOBP_RESPONSE_TO_METAL_ION	APP
GOBP_RESPONSE_TO_METAL_ION	LCE1D
GOBP_RESPONSE_TO_METAL_ION	ZACN
GOBP_RESPONSE_TO_METAL_ION	IL1A
GOBP_RESPONSE_TO_METAL_ION	AQP1
GOBP_RESPONSE_TO_METAL_ION	AQP2
GOBP_RESPONSE_TO_METAL_ION	AQP3
GOBP_RESPONSE_TO_METAL_ION	INHBB
GOBP_RESPONSE_TO_METAL_ION	PDX1
GOBP_RESPONSE_TO_METAL_ION	AQP9
GOBP_RESPONSE_TO_METAL_ION	ITPKB
GOBP_RESPONSE_TO_METAL_ION	ITPR3
GOBP_RESPONSE_TO_METAL_ION	JUN
GOBP_RESPONSE_TO_METAL_ION	JUNB
GOBP_RESPONSE_TO_METAL_ION	JUND
GOBP_RESPONSE_TO_METAL_ION	KCNA1
GOBP_RESPONSE_TO_METAL_ION	KCNC1
GOBP_RESPONSE_TO_METAL_ION	KCNC2
GOBP_RESPONSE_TO_METAL_ION	KCNH1
GOBP_RESPONSE_TO_METAL_ION	SLC26A5
GOBP_RESPONSE_TO_METAL_ION	KCNK3
GOBP_RESPONSE_TO_METAL_ION	KCNMA1
GOBP_RESPONSE_TO_METAL_ION	KCNMB1
GOBP_RESPONSE_TO_METAL_ION	KHK
GOBP_RESPONSE_TO_METAL_ION	KIT
GOBP_RESPONSE_TO_METAL_ION	ARG1
GOBP_RESPONSE_TO_METAL_ION	FIBIN
GOBP_RESPONSE_TO_METAL_ION	LCAT
GOBP_RESPONSE_TO_METAL_ION	LIG4
GOBP_RESPONSE_TO_METAL_ION	LOXL2
GOBP_RESPONSE_TO_METAL_ION	LTA4H
GOBP_RESPONSE_TO_METAL_ION	MAOB
GOBP_RESPONSE_TO_METAL_ION	MAPT
GOBP_RESPONSE_TO_METAL_ION	MBP
GOBP_RESPONSE_TO_METAL_ION	MEF2A
GOBP_RESPONSE_TO_METAL_ION	MEF2C
GOBP_RESPONSE_TO_METAL_ION	ASCL1
GOBP_RESPONSE_TO_METAL_ION	MMP9
GOBP_RESPONSE_TO_METAL_ION	MNAT1
GOBP_RESPONSE_TO_METAL_ION	ASS1
GOBP_RESPONSE_TO_METAL_ION	MT1A
GOBP_RESPONSE_TO_METAL_ION	MT1B
GOBP_RESPONSE_TO_METAL_ION	MT1E
GOBP_RESPONSE_TO_METAL_ION	MT1F
GOBP_RESPONSE_TO_METAL_ION	MT1G
GOBP_RESPONSE_TO_METAL_ION	MT1H
GOBP_RESPONSE_TO_METAL_ION	MT1M
GOBP_RESPONSE_TO_METAL_ION	MT1X
GOBP_RESPONSE_TO_METAL_ION	MT2A
GOBP_RESPONSE_TO_METAL_ION	MT3
GOBP_RESPONSE_TO_METAL_ION	MT-CO1
GOBP_RESPONSE_TO_METAL_ION	MTF1
GOBP_RESPONSE_TO_METAL_ION	NUDT1
GOBP_RESPONSE_TO_METAL_ION	MTTP
GOBP_RESPONSE_TO_METAL_ION	MYOG
GOBP_RESPONSE_TO_METAL_ION	ATF1
GOBP_RESPONSE_TO_METAL_ION	ATF4
GOBP_RESPONSE_TO_METAL_ION	NEDD4
GOBP_RESPONSE_TO_METAL_ION	NEUROD2
GOBP_RESPONSE_TO_METAL_ION	NFATC4
GOBP_RESPONSE_TO_METAL_ION	NFE2L2
GOBP_RESPONSE_TO_METAL_ION	ACO1
GOBP_RESPONSE_TO_METAL_ION	NPC1
GOBP_RESPONSE_TO_METAL_ION	NPTX1
GOBP_RESPONSE_TO_METAL_ION	SLC11A2
GOBP_RESPONSE_TO_METAL_ION	OGG1
GOBP_RESPONSE_TO_METAL_ION	TNFRSF11B
GOBP_RESPONSE_TO_METAL_ION	OTC
GOBP_RESPONSE_TO_METAL_ION	P2RX4
GOBP_RESPONSE_TO_METAL_ION	P2RX7
GOBP_RESPONSE_TO_METAL_ION	PAM
GOBP_RESPONSE_TO_METAL_ION	PRKN
GOBP_RESPONSE_TO_METAL_ION	PCNA
GOBP_RESPONSE_TO_METAL_ION	PCSK1
GOBP_RESPONSE_TO_METAL_ION	ATP5F1D
GOBP_RESPONSE_TO_METAL_ION	CUTA
GOBP_RESPONSE_TO_METAL_ION	SERPINF1
GOBP_RESPONSE_TO_METAL_ION	SYT17
GOBP_RESPONSE_TO_METAL_ION	PENK
GOBP_RESPONSE_TO_METAL_ION	PGAM2
GOBP_RESPONSE_TO_METAL_ION	PKD2
GOBP_RESPONSE_TO_METAL_ION	PKLR
GOBP_RESPONSE_TO_METAL_ION	PLCG2
GOBP_RESPONSE_TO_METAL_ION	PLSCR1
GOBP_RESPONSE_TO_METAL_ION	ATP7A
GOBP_RESPONSE_TO_METAL_ION	ATP7B
GOBP_RESPONSE_TO_METAL_ION	PPP1CA
GOBP_RESPONSE_TO_METAL_ION	PPP2CA
GOBP_RESPONSE_TO_METAL_ION	PPP2CB
GOBP_RESPONSE_TO_METAL_ION	PPP3CA
GOBP_RESPONSE_TO_METAL_ION	PEF1
GOBP_RESPONSE_TO_METAL_ION	PPP5C
GOBP_RESPONSE_TO_METAL_ION	TRPV6
GOBP_RESPONSE_TO_METAL_ION	SMPD3
GOBP_RESPONSE_TO_METAL_ION	SLC30A10
GOBP_RESPONSE_TO_METAL_ION	PRKAA1
GOBP_RESPONSE_TO_METAL_ION	PRKAA2
GOBP_RESPONSE_TO_METAL_ION	MAPK1
GOBP_RESPONSE_TO_METAL_ION	MAPK3
GOBP_RESPONSE_TO_METAL_ION	MAPK8
GOBP_RESPONSE_TO_METAL_ION	MAPK9
GOBP_RESPONSE_TO_METAL_ION	PRNP
GOBP_RESPONSE_TO_METAL_ION	LGMN
GOBP_RESPONSE_TO_METAL_ION	SUCNR1
GOBP_RESPONSE_TO_METAL_ION	B2M
GOBP_RESPONSE_TO_METAL_ION	TIGAR
GOBP_RESPONSE_TO_METAL_ION	MCOLN1
GOBP_RESPONSE_TO_METAL_ION	BAD
GOBP_RESPONSE_TO_METAL_ION	PTH
GOBP_RESPONSE_TO_METAL_ION	PTGS2
GOBP_RESPONSE_TO_METAL_ION	SYT13
GOBP_RESPONSE_TO_METAL_ION	CPNE5
GOBP_RESPONSE_TO_METAL_ION	HAMP
GOBP_RESPONSE_TO_METAL_ION	ACTA1
GOBP_RESPONSE_TO_METAL_ION	CCND1
GOBP_RESPONSE_TO_METAL_ION	BCL2
GOBP_RESPONSE_TO_METAL_ION	RYR1
GOBP_RESPONSE_TO_METAL_ION	RYR2
GOBP_RESPONSE_TO_METAL_ION	RYR3
GOBP_RESPONSE_TO_METAL_ION	S100A8
GOBP_RESPONSE_TO_METAL_ION	BGLAP
GOBP_RESPONSE_TO_METAL_ION	SCN5A
GOBP_RESPONSE_TO_METAL_ION	SDC1
GOBP_RESPONSE_TO_METAL_ION	CHP2
GOBP_RESPONSE_TO_METAL_ION	MT1HL1
GOBP_RESPONSE_TO_METAL_ION	SHH
GOBP_RESPONSE_TO_METAL_ION	SLC30A5
GOBP_RESPONSE_TO_METAL_ION	SLC1A1
GOBP_RESPONSE_TO_METAL_ION	SLC6A1
GOBP_RESPONSE_TO_METAL_ION	SLC6A3
GOBP_RESPONSE_TO_METAL_ION	NCF1
GOBP_RESPONSE_TO_METAL_ION	BMP6
GOBP_RESPONSE_TO_METAL_ION	SLC12A2
GOBP_RESPONSE_TO_METAL_ION	SLC34A1
GOBP_RESPONSE_TO_METAL_ION	SMPD1
GOBP_RESPONSE_TO_METAL_ION	SNCA
GOBP_RESPONSE_TO_METAL_ION	BNIP3
GOBP_RESPONSE_TO_METAL_ION	SOD1
GOBP_RESPONSE_TO_METAL_ION	SOD2
GOBP_RESPONSE_TO_METAL_ION	SOD3
GOBP_RESPONSE_TO_METAL_ION	SORD
GOBP_RESPONSE_TO_METAL_ION	BRAF
GOBP_RESPONSE_TO_METAL_ION	STIM1
GOBP_RESPONSE_TO_METAL_ION	BSG
GOBP_RESPONSE_TO_METAL_ION	ABCC8
GOBP_RESPONSE_TO_METAL_ION	SYT1
GOBP_RESPONSE_TO_METAL_ION	SYT4
GOBP_RESPONSE_TO_METAL_ION	SYT5
GOBP_RESPONSE_TO_METAL_ION	TAT
GOBP_RESPONSE_TO_METAL_ION	TERT
GOBP_RESPONSE_TO_METAL_ION	TF
GOBP_RESPONSE_TO_METAL_ION	TFAP2A
GOBP_RESPONSE_TO_METAL_ION	TFF1
GOBP_RESPONSE_TO_METAL_ION	TFR2
GOBP_RESPONSE_TO_METAL_ION	TFRC
GOBP_RESPONSE_TO_METAL_ION	TH
GOBP_RESPONSE_TO_METAL_ION	THBS1
GOBP_RESPONSE_TO_METAL_ION	TSPO
GOBP_RESPONSE_TO_METAL_ION	ACTG1
GOBP_RESPONSE_TO_METAL_ION	TNNC1
GOBP_RESPONSE_TO_METAL_ION	TNNT2
GOBP_RESPONSE_TO_METAL_ION	TRPC1
GOBP_RESPONSE_TO_METAL_ION	TRPC3
GOBP_RESPONSE_TO_METAL_ION	TRPM2
GOBP_RESPONSE_TO_METAL_ION	TSHB
GOBP_RESPONSE_TO_METAL_ION	TTN
GOBP_RESPONSE_TO_METAL_ION	D2HGDH
GOBP_RESPONSE_TO_METAL_ION	SUMO1
GOBP_RESPONSE_TO_METAL_ION	UROS
GOBP_RESPONSE_TO_METAL_ION	VCAM1
GOBP_RESPONSE_TO_METAL_ION	WNT5A
GOBP_RESPONSE_TO_METAL_ION	SLC30A1
GOBP_RESPONSE_TO_METAL_ION	SLC30A2
GOBP_RESPONSE_TO_METAL_ION	SLC30A3
GOBP_RESPONSE_TO_METAL_ION	SLC30A4
GOBP_RESPONSE_TO_METAL_ION	SLC25A23
GOBP_RESPONSE_TO_METAL_ION	CARF
GOBP_RESPONSE_TO_METAL_ION	CYBRD1
GOBP_RESPONSE_TO_METAL_ION	CALM1
GOBP_RESPONSE_TO_METAL_ION	CALM2
GOBP_RESPONSE_TO_METAL_ION	FGF23
GOBP_RESPONSE_TO_METAL_ION	CALM3
GOBP_RESPONSE_TO_METAL_ION	CALR
GOBP_RESPONSE_TO_METAL_ION	CAMK2D
GOBP_RESPONSE_TO_METAL_ION	CAPN3
GOBP_RESPONSE_TO_METAL_ION	CASP3
GOBP_RESPONSE_TO_METAL_ION	SYT15
GOBP_RESPONSE_TO_METAL_ION	ADGRV1
GOBP_RESPONSE_TO_METAL_ION	CASP8
GOBP_RESPONSE_TO_METAL_ION	CASP9
GOBP_RESPONSE_TO_METAL_ION	SYT3
GOBP_RESPONSE_TO_METAL_ION	HVCN1
GOBP_RESPONSE_TO_METAL_ION	RASAL1
GOBP_RESPONSE_TO_METAL_ION	CASQ2
GOBP_RESPONSE_TO_METAL_ION	MAP1LC3A
GOBP_RESPONSE_TO_METAL_ION	MT4
GOBP_RESPONSE_TO_METAL_ION	CASR
GOBP_RESPONSE_TO_METAL_ION	CAT
GOBP_RESPONSE_TO_METAL_ION	ALG2
GOBP_RESPONSE_TO_METAL_ION	CAV1
GOBP_RESPONSE_TO_METAL_ION	SLC25A12
GOBP_RESPONSE_TO_METAL_ION	AKR1C3
GOBP_RESPONSE_TO_METAL_ION	BECN1
GOBP_RESPONSE_TO_METAL_ION	ADAM9
GOBP_RESPONSE_TO_METAL_ION	HESX1
GOBP_RESPONSE_TO_METAL_ION	IQGAP1
GOBP_RESPONSE_TO_METAL_ION	EIF2B5
GOBP_RESPONSE_TO_METAL_ION	CPNE3
GOBP_RESPONSE_TO_METAL_ION	CPNE1
GOBP_RESPONSE_TO_METAL_ION	CACNA1H
GOBP_RESPONSE_TO_METAL_ION	CACNA1G
GOBP_RESPONSE_TO_METAL_ION	SYT8
GOBP_RESPONSE_TO_METAL_ION	SYT7
GOBP_RESPONSE_TO_METAL_ION	CLDN1
GOBP_RESPONSE_TO_METAL_ION	SYT12
GOBP_RESPONSE_TO_METAL_ION	CD14
GOBP_RESPONSE_TO_METAL_ION	CER1
GOBP_RESPONSE_TO_METAL_ION	CPNE6
GOBP_RESPONSE_TO_METAL_ION	EIF2AK3
GOBP_RESPONSE_TO_METAL_ION	HOMER1
GOBP_RESPONSE_TO_METAL_ION	ATG5
GOBP_RESPONSE_TO_METAL_ION	ENTPD6
GOBP_RESPONSE_TO_METAL_ION	TESMIN
GOBP_RESPONSE_TO_METAL_ION	CDK1
GOBP_RESPONSE_TO_METAL_ION	CDH1

## Sheet: GOBP-6268
Signature	Gene
GOBP_RESPONSE_TO_ALCOHOL	ACTR2
GOBP_RESPONSE_TO_ALCOHOL	CDK4
GOBP_RESPONSE_TO_ALCOHOL	PSMD14
GOBP_RESPONSE_TO_ALCOHOL	AKAP8
GOBP_RESPONSE_TO_ALCOHOL	RGS19
GOBP_RESPONSE_TO_ALCOHOL	CDO1
GOBP_RESPONSE_TO_ALCOHOL	KLF2
GOBP_RESPONSE_TO_ALCOHOL	PMVK
GOBP_RESPONSE_TO_ALCOHOL	CES1
GOBP_RESPONSE_TO_ALCOHOL	ADCY1
GOBP_RESPONSE_TO_ALCOHOL	ADCY2
GOBP_RESPONSE_TO_ALCOHOL	CFTR
GOBP_RESPONSE_TO_ALCOHOL	ADCY3
GOBP_RESPONSE_TO_ALCOHOL	EHMT2
GOBP_RESPONSE_TO_ALCOHOL	ADCY5
GOBP_RESPONSE_TO_ALCOHOL	MAP4K1
GOBP_RESPONSE_TO_ALCOHOL	ADCY6
GOBP_RESPONSE_TO_ALCOHOL	ADCY7
GOBP_RESPONSE_TO_ALCOHOL	ADCY8
GOBP_RESPONSE_TO_ALCOHOL	CHRNB2
GOBP_RESPONSE_TO_ALCOHOL	UCN3
GOBP_RESPONSE_TO_ALCOHOL	OSBPL7
GOBP_RESPONSE_TO_ALCOHOL	GRIN3A
GOBP_RESPONSE_TO_ALCOHOL	ADCYAP1R1
GOBP_RESPONSE_TO_ALCOHOL	CCR5
GOBP_RESPONSE_TO_ALCOHOL	CCR7
GOBP_RESPONSE_TO_ALCOHOL	CNR1
GOBP_RESPONSE_TO_ALCOHOL	ADH6
GOBP_RESPONSE_TO_ALCOHOL	ADH7
GOBP_RESPONSE_TO_ALCOHOL	CLDN3
GOBP_RESPONSE_TO_ALCOHOL	CPT1A
GOBP_RESPONSE_TO_ALCOHOL	CRHBP
GOBP_RESPONSE_TO_ALCOHOL	DEFB104A
GOBP_RESPONSE_TO_ALCOHOL	PARP1
GOBP_RESPONSE_TO_ALCOHOL	CSF3
GOBP_RESPONSE_TO_ALCOHOL	CSN1S1
GOBP_RESPONSE_TO_ALCOHOL	CTNNA1
GOBP_RESPONSE_TO_ALCOHOL	CTNNB1
GOBP_RESPONSE_TO_ALCOHOL	AANAT
GOBP_RESPONSE_TO_ALCOHOL	CYBA
GOBP_RESPONSE_TO_ALCOHOL	CYBB
GOBP_RESPONSE_TO_ALCOHOL	CYP1B1
GOBP_RESPONSE_TO_ALCOHOL	CYP2E1
GOBP_RESPONSE_TO_ALCOHOL	CYP7A1
GOBP_RESPONSE_TO_ALCOHOL	CYP8B1
GOBP_RESPONSE_TO_ALCOHOL	DAG1
GOBP_RESPONSE_TO_ALCOHOL	DBH
GOBP_RESPONSE_TO_ALCOHOL	ACE
GOBP_RESPONSE_TO_ALCOHOL	AKR1C2
GOBP_RESPONSE_TO_ALCOHOL	NQO1
GOBP_RESPONSE_TO_ALCOHOL	DNMT3A
GOBP_RESPONSE_TO_ALCOHOL	ABAT
GOBP_RESPONSE_TO_ALCOHOL	DRD2
GOBP_RESPONSE_TO_ALCOHOL	DRD3
GOBP_RESPONSE_TO_ALCOHOL	DRD4
GOBP_RESPONSE_TO_ALCOHOL	EFNA5
GOBP_RESPONSE_TO_ALCOHOL	AHR
GOBP_RESPONSE_TO_ALCOHOL	A2M
GOBP_RESPONSE_TO_ALCOHOL	ABCA2
GOBP_RESPONSE_TO_ALCOHOL	EPS8
GOBP_RESPONSE_TO_ALCOHOL	AKT1
GOBP_RESPONSE_TO_ALCOHOL	ALAD
GOBP_RESPONSE_TO_ALCOHOL	F7
GOBP_RESPONSE_TO_ALCOHOL	PTK2B
GOBP_RESPONSE_TO_ALCOHOL	FDX1
GOBP_RESPONSE_TO_ALCOHOL	FGFR2
GOBP_RESPONSE_TO_ALCOHOL	FOXO3
GOBP_RESPONSE_TO_ALCOHOL	MLC1
GOBP_RESPONSE_TO_ALCOHOL	LARP1
GOBP_RESPONSE_TO_ALCOHOL	SPIDR
GOBP_RESPONSE_TO_ALCOHOL	FOS
GOBP_RESPONSE_TO_ALCOHOL	FOSB
GOBP_RESPONSE_TO_ALCOHOL	FYN
GOBP_RESPONSE_TO_ALCOHOL	G6PD
GOBP_RESPONSE_TO_ALCOHOL	GABBR1
GOBP_RESPONSE_TO_ALCOHOL	GATA3
GOBP_RESPONSE_TO_ALCOHOL	MSTN
GOBP_RESPONSE_TO_ALCOHOL	NPAS4
GOBP_RESPONSE_TO_ALCOHOL	GLB1
GOBP_RESPONSE_TO_ALCOHOL	GLRA1
GOBP_RESPONSE_TO_ALCOHOL	GLRA2
GOBP_RESPONSE_TO_ALCOHOL	GNAI1
GOBP_RESPONSE_TO_ALCOHOL	GNB1
GOBP_RESPONSE_TO_ALCOHOL	GNRH1
GOBP_RESPONSE_TO_ALCOHOL	GOT2
GOBP_RESPONSE_TO_ALCOHOL	GPLD1
GOBP_RESPONSE_TO_ALCOHOL	DYNAP
GOBP_RESPONSE_TO_ALCOHOL	GRIN1
GOBP_RESPONSE_TO_ALCOHOL	GRIN2A
GOBP_RESPONSE_TO_ALCOHOL	GRIN2B
GOBP_RESPONSE_TO_ALCOHOL	HDAC2
GOBP_RESPONSE_TO_ALCOHOL	ACACA
GOBP_RESPONSE_TO_ALCOHOL	HMGCS2
GOBP_RESPONSE_TO_ALCOHOL	HNRNPD
GOBP_RESPONSE_TO_ALCOHOL	HPGD
GOBP_RESPONSE_TO_ALCOHOL	HSD3B1
GOBP_RESPONSE_TO_ALCOHOL	HSD3B2
GOBP_RESPONSE_TO_ALCOHOL	BIRC2
GOBP_RESPONSE_TO_ALCOHOL	HTR1B
GOBP_RESPONSE_TO_ALCOHOL	IGF1R
GOBP_RESPONSE_TO_ALCOHOL	IGFBP7
GOBP_RESPONSE_TO_ALCOHOL	IL2
GOBP_RESPONSE_TO_ALCOHOL	IL13
GOBP_RESPONSE_TO_ALCOHOL	INHBA
GOBP_RESPONSE_TO_ALCOHOL	INHBB
GOBP_RESPONSE_TO_ALCOHOL	ITPR2
GOBP_RESPONSE_TO_ALCOHOL	JUP
GOBP_RESPONSE_TO_ALCOHOL	KCNC2
GOBP_RESPONSE_TO_ALCOHOL	KCNMB1
GOBP_RESPONSE_TO_ALCOHOL	RHOA
GOBP_RESPONSE_TO_ALCOHOL	LEP
GOBP_RESPONSE_TO_ALCOHOL	LRP6
GOBP_RESPONSE_TO_ALCOHOL	MIR182
GOBP_RESPONSE_TO_ALCOHOL	MIR185
GOBP_RESPONSE_TO_ALCOHOL	MIR96
GOBP_RESPONSE_TO_ALCOHOL	SMAD2
GOBP_RESPONSE_TO_ALCOHOL	MAOB
GOBP_RESPONSE_TO_ALCOHOL	MGMT
GOBP_RESPONSE_TO_ALCOHOL	MIR342
GOBP_RESPONSE_TO_ALCOHOL	MT-ND4
GOBP_RESPONSE_TO_ALCOHOL	MYC
GOBP_RESPONSE_TO_ALCOHOL	NEFL
GOBP_RESPONSE_TO_ALCOHOL	NPPC
GOBP_RESPONSE_TO_ALCOHOL	ATP2B1
GOBP_RESPONSE_TO_ALCOHOL	NTRK3
GOBP_RESPONSE_TO_ALCOHOL	OGG1
GOBP_RESPONSE_TO_ALCOHOL	ATP5F1A
GOBP_RESPONSE_TO_ALCOHOL	OPRK1
GOBP_RESPONSE_TO_ALCOHOL	OPRM1
GOBP_RESPONSE_TO_ALCOHOL	OXCT1
GOBP_RESPONSE_TO_ALCOHOL	OXT
GOBP_RESPONSE_TO_ALCOHOL	P2RY4
GOBP_RESPONSE_TO_ALCOHOL	P2RY6
GOBP_RESPONSE_TO_ALCOHOL	DEFB104B
GOBP_RESPONSE_TO_ALCOHOL	FOXP3
GOBP_RESPONSE_TO_ALCOHOL	SDF4
GOBP_RESPONSE_TO_ALCOHOL	CLDN18
GOBP_RESPONSE_TO_ALCOHOL	PENK
GOBP_RESPONSE_TO_ALCOHOL	POLB
GOBP_RESPONSE_TO_ALCOHOL	GNG2
GOBP_RESPONSE_TO_ALCOHOL	XRN1
GOBP_RESPONSE_TO_ALCOHOL	PPARA
GOBP_RESPONSE_TO_ALCOHOL	UGT1A1
GOBP_RESPONSE_TO_ALCOHOL	GRAMD1C
GOBP_RESPONSE_TO_ALCOHOL	AVP
GOBP_RESPONSE_TO_ALCOHOL	AVPR1A
GOBP_RESPONSE_TO_ALCOHOL	PRKAA1
GOBP_RESPONSE_TO_ALCOHOL	PRKAA2
GOBP_RESPONSE_TO_ALCOHOL	PRKCE
GOBP_RESPONSE_TO_ALCOHOL	LANCL2
GOBP_RESPONSE_TO_ALCOHOL	DMAP1
GOBP_RESPONSE_TO_ALCOHOL	SPHK2
GOBP_RESPONSE_TO_ALCOHOL	BAD
GOBP_RESPONSE_TO_ALCOHOL	PTCH1
GOBP_RESPONSE_TO_ALCOHOL	PTGDR
GOBP_RESPONSE_TO_ALCOHOL	PTGER2
GOBP_RESPONSE_TO_ALCOHOL	PTGER4
GOBP_RESPONSE_TO_ALCOHOL	PTGFR
GOBP_RESPONSE_TO_ALCOHOL	PTH
GOBP_RESPONSE_TO_ALCOHOL	GRAMD1B
GOBP_RESPONSE_TO_ALCOHOL	GRAMD1A
GOBP_RESPONSE_TO_ALCOHOL	BAK1
GOBP_RESPONSE_TO_ALCOHOL	HAMP
GOBP_RESPONSE_TO_ALCOHOL	RAD51
GOBP_RESPONSE_TO_ALCOHOL	RARA
GOBP_RESPONSE_TO_ALCOHOL	CCND1
GOBP_RESPONSE_TO_ALCOHOL	BCL2L1
GOBP_RESPONSE_TO_ALCOHOL	RGS2
GOBP_RESPONSE_TO_ALCOHOL	RGS4
GOBP_RESPONSE_TO_ALCOHOL	RGS7
GOBP_RESPONSE_TO_ALCOHOL	RPL27
GOBP_RESPONSE_TO_ALCOHOL	RPS6KB1
GOBP_RESPONSE_TO_ALCOHOL	S100A8
GOBP_RESPONSE_TO_ALCOHOL	BGLAP
GOBP_RESPONSE_TO_ALCOHOL	CCL3
GOBP_RESPONSE_TO_ALCOHOL	CCL19
GOBP_RESPONSE_TO_ALCOHOL	CCL21
GOBP_RESPONSE_TO_ALCOHOL	GOLPH3
GOBP_RESPONSE_TO_ALCOHOL	BLM
GOBP_RESPONSE_TO_ALCOHOL	SFRP1
GOBP_RESPONSE_TO_ALCOHOL	SGK1
GOBP_RESPONSE_TO_ALCOHOL	ST6GAL1
GOBP_RESPONSE_TO_ALCOHOL	USP46
GOBP_RESPONSE_TO_ALCOHOL	SLC2A4
GOBP_RESPONSE_TO_ALCOHOL	SLC6A3
GOBP_RESPONSE_TO_ALCOHOL	SLC10A1
GOBP_RESPONSE_TO_ALCOHOL	SLIT3
GOBP_RESPONSE_TO_ALCOHOL	SMO
GOBP_RESPONSE_TO_ALCOHOL	SOD1
GOBP_RESPONSE_TO_ALCOHOL	SOD2
GOBP_RESPONSE_TO_ALCOHOL	SPINK1
GOBP_RESPONSE_TO_ALCOHOL	BRCA1
GOBP_RESPONSE_TO_ALCOHOL	SREBF1
GOBP_RESPONSE_TO_ALCOHOL	TACR1
GOBP_RESPONSE_TO_ALCOHOL	KLF9
GOBP_RESPONSE_TO_ALCOHOL	TBXA2R
GOBP_RESPONSE_TO_ALCOHOL	TBXAS1
GOBP_RESPONSE_TO_ALCOHOL	TGFB1
GOBP_RESPONSE_TO_ALCOHOL	TGFBR1
GOBP_RESPONSE_TO_ALCOHOL	TGFBR2
GOBP_RESPONSE_TO_ALCOHOL	TGFBR3
GOBP_RESPONSE_TO_ALCOHOL	TH
GOBP_RESPONSE_TO_ALCOHOL	TSPO
GOBP_RESPONSE_TO_ALCOHOL	CLDN5
GOBP_RESPONSE_TO_ALCOHOL	TNF
GOBP_RESPONSE_TO_ALCOHOL	TUFM
GOBP_RESPONSE_TO_ALCOHOL	TNFSF4
GOBP_RESPONSE_TO_ALCOHOL	TYMS
GOBP_RESPONSE_TO_ALCOHOL	UCP1
GOBP_RESPONSE_TO_ALCOHOL	VCAM1
GOBP_RESPONSE_TO_ALCOHOL	CA3
GOBP_RESPONSE_TO_ALCOHOL	LRP8
GOBP_RESPONSE_TO_ALCOHOL	FOSL1
GOBP_RESPONSE_TO_ALCOHOL	CALM3
GOBP_RESPONSE_TO_ALCOHOL	CASP8
GOBP_RESPONSE_TO_ALCOHOL	NR0B2
GOBP_RESPONSE_TO_ALCOHOL	PPP1R9B
GOBP_RESPONSE_TO_ALCOHOL	CAT
GOBP_RESPONSE_TO_ALCOHOL	AKR1C3
GOBP_RESPONSE_TO_ALCOHOL	ABCB11
GOBP_RESPONSE_TO_ALCOHOL	CBL
GOBP_RESPONSE_TO_ALCOHOL	ADAM15
GOBP_RESPONSE_TO_ALCOHOL	CLDN1
GOBP_RESPONSE_TO_ALCOHOL	AIFM1
GOBP_RESPONSE_TO_ALCOHOL	CD14
GOBP_RESPONSE_TO_ALCOHOL	SLIT2
GOBP_RESPONSE_TO_ALCOHOL	ADIPOQ
GOBP_RESPONSE_TO_ALCOHOL	CD27
GOBP_RESPONSE_TO_ALCOHOL	RECQL5
GOBP_RESPONSE_TO_ALCOHOL	TP53INP1
GOBP_RESPONSE_TO_ALCOHOL	H6PD
GOBP_RESPONSE_TO_ALCOHOL	CDA
GOBP_RESPONSE_TO_ALCOHOL	CDK1
GOBP_RESPONSE_TO_ALCOHOL	SLC23A2
GOBP_RESPONSE_TO_ALCOHOL	FGF19
GOBP_RESPONSE_TO_ALCOHOL	CDH1

## Sheet: GOBP-1454
Signature	Gene
GOBP_RESPONSE_TO_EXTRACELLULAR_STIMULUS	LRCOL1
GOBP_RESPONSE_TO_EXTRACELLULAR_STIMULUS	CDKN1A
GOBP_RESPONSE_TO_EXTRACELLULAR_STIMULUS	SIK1B
GOBP_RESPONSE_TO_EXTRACELLULAR_STIMULUS	CBSL
GOBP_RESPONSE_TO_EXTRACELLULAR_STIMULUS	CDKN2B
GOBP_RESPONSE_TO_EXTRACELLULAR_STIMULUS	CDKN2D
GOBP_RESPONSE_TO_EXTRACELLULAR_STIMULUS	RRAGB
GOBP_RESPONSE_TO_EXTRACELLULAR_STIMULUS	MYBBP1A
GOBP_RESPONSE_TO_EXTRACELLULAR_STIMULUS	ATG7
GOBP_RESPONSE_TO_EXTRACELLULAR_STIMULUS	POSTN
GOBP_RESPONSE_TO_EXTRACELLULAR_STIMULUS	GAS2L1
GOBP_RESPONSE_TO_EXTRACELLULAR_STIMULUS	NPRL2
GOBP_RESPONSE_TO_EXTRACELLULAR_STIMULUS	RRAGA
GOBP_RESPONSE_TO_EXTRACELLULAR_STIMULUS	PPARGC1A
GOBP_RESPONSE_TO_EXTRACELLULAR_STIMULUS	EHMT2
GOBP_RESPONSE_TO_EXTRACELLULAR_STIMULUS	GCN1
GOBP_RESPONSE_TO_EXTRACELLULAR_STIMULUS	SLC38A3
GOBP_RESPONSE_TO_EXTRACELLULAR_STIMULUS	SLC27A4
GOBP_RESPONSE_TO_EXTRACELLULAR_STIMULUS	KPTN
GOBP_RESPONSE_TO_EXTRACELLULAR_STIMULUS	WDR45
GOBP_RESPONSE_TO_EXTRACELLULAR_STIMULUS	FAM107A
GOBP_RESPONSE_TO_EXTRACELLULAR_STIMULUS	GABARAP
GOBP_RESPONSE_TO_EXTRACELLULAR_STIMULUS	GABARAPL2
GOBP_RESPONSE_TO_EXTRACELLULAR_STIMULUS	UCN3
GOBP_RESPONSE_TO_EXTRACELLULAR_STIMULUS	SLC25A25
GOBP_RESPONSE_TO_EXTRACELLULAR_STIMULUS	OMA1
GOBP_RESPONSE_TO_EXTRACELLULAR_STIMULUS	RASGRP4
GOBP_RESPONSE_TO_EXTRACELLULAR_STIMULUS	CLPS
GOBP_RESPONSE_TO_EXTRACELLULAR_STIMULUS	LRRK2
GOBP_RESPONSE_TO_EXTRACELLULAR_STIMULUS	TPH2
GOBP_RESPONSE_TO_EXTRACELLULAR_STIMULUS	CNR1
GOBP_RESPONSE_TO_EXTRACELLULAR_STIMULUS	COL1A1
GOBP_RESPONSE_TO_EXTRACELLULAR_STIMULUS	ACVR1C
GOBP_RESPONSE_TO_EXTRACELLULAR_STIMULUS	COMT
GOBP_RESPONSE_TO_EXTRACELLULAR_STIMULUS	ADM
GOBP_RESPONSE_TO_EXTRACELLULAR_STIMULUS	JMY
GOBP_RESPONSE_TO_EXTRACELLULAR_STIMULUS	ADORA2B
GOBP_RESPONSE_TO_EXTRACELLULAR_STIMULUS	CPS1
GOBP_RESPONSE_TO_EXTRACELLULAR_STIMULUS	CPT1A
GOBP_RESPONSE_TO_EXTRACELLULAR_STIMULUS	ATF2
GOBP_RESPONSE_TO_EXTRACELLULAR_STIMULUS	MAPK14
GOBP_RESPONSE_TO_EXTRACELLULAR_STIMULUS	SESN3
GOBP_RESPONSE_TO_EXTRACELLULAR_STIMULUS	CSH1
GOBP_RESPONSE_TO_EXTRACELLULAR_STIMULUS	CSH2
GOBP_RESPONSE_TO_EXTRACELLULAR_STIMULUS	CSHL1
GOBP_RESPONSE_TO_EXTRACELLULAR_STIMULUS	KICS2
GOBP_RESPONSE_TO_EXTRACELLULAR_STIMULUS	SIK1
GOBP_RESPONSE_TO_EXTRACELLULAR_STIMULUS	ADRB1
GOBP_RESPONSE_TO_EXTRACELLULAR_STIMULUS	CYBA
GOBP_RESPONSE_TO_EXTRACELLULAR_STIMULUS	CYBB
GOBP_RESPONSE_TO_EXTRACELLULAR_STIMULUS	ADRB2
GOBP_RESPONSE_TO_EXTRACELLULAR_STIMULUS	CYP1A1
GOBP_RESPONSE_TO_EXTRACELLULAR_STIMULUS	CYP1B1
GOBP_RESPONSE_TO_EXTRACELLULAR_STIMULUS	BMT2
GOBP_RESPONSE_TO_EXTRACELLULAR_STIMULUS	ADSL
GOBP_RESPONSE_TO_EXTRACELLULAR_STIMULUS	CYP8B1
GOBP_RESPONSE_TO_EXTRACELLULAR_STIMULUS	CYP24A1
GOBP_RESPONSE_TO_EXTRACELLULAR_STIMULUS	CYP26A1
GOBP_RESPONSE_TO_EXTRACELLULAR_STIMULUS	CYP27B1
GOBP_RESPONSE_TO_EXTRACELLULAR_STIMULUS	DAD1
GOBP_RESPONSE_TO_EXTRACELLULAR_STIMULUS	DAP
GOBP_RESPONSE_TO_EXTRACELLULAR_STIMULUS	ACE
GOBP_RESPONSE_TO_EXTRACELLULAR_STIMULUS	DDIT3
GOBP_RESPONSE_TO_EXTRACELLULAR_STIMULUS	TLE5
GOBP_RESPONSE_TO_EXTRACELLULAR_STIMULUS	NIM1K
GOBP_RESPONSE_TO_EXTRACELLULAR_STIMULUS	BHLHA15
GOBP_RESPONSE_TO_EXTRACELLULAR_STIMULUS	NQO1
GOBP_RESPONSE_TO_EXTRACELLULAR_STIMULUS	AGL
GOBP_RESPONSE_TO_EXTRACELLULAR_STIMULUS	DNMT3A
GOBP_RESPONSE_TO_EXTRACELLULAR_STIMULUS	DSC2
GOBP_RESPONSE_TO_EXTRACELLULAR_STIMULUS	EIF2S1
GOBP_RESPONSE_TO_EXTRACELLULAR_STIMULUS	EIF4G1
GOBP_RESPONSE_TO_EXTRACELLULAR_STIMULUS	AIF1
GOBP_RESPONSE_TO_EXTRACELLULAR_STIMULUS	A2M
GOBP_RESPONSE_TO_EXTRACELLULAR_STIMULUS	FLCN
GOBP_RESPONSE_TO_EXTRACELLULAR_STIMULUS	ENSA
GOBP_RESPONSE_TO_EXTRACELLULAR_STIMULUS	EPO
GOBP_RESPONSE_TO_EXTRACELLULAR_STIMULUS	ERCC1
GOBP_RESPONSE_TO_EXTRACELLULAR_STIMULUS	AKT1
GOBP_RESPONSE_TO_EXTRACELLULAR_STIMULUS	ERCC6
GOBP_RESPONSE_TO_EXTRACELLULAR_STIMULUS	ALAD
GOBP_RESPONSE_TO_EXTRACELLULAR_STIMULUS	ALB
GOBP_RESPONSE_TO_EXTRACELLULAR_STIMULUS	F5
GOBP_RESPONSE_TO_EXTRACELLULAR_STIMULUS	F7
GOBP_RESPONSE_TO_EXTRACELLULAR_STIMULUS	ACSL1
GOBP_RESPONSE_TO_EXTRACELLULAR_STIMULUS	RNF152
GOBP_RESPONSE_TO_EXTRACELLULAR_STIMULUS	FOXK1
GOBP_RESPONSE_TO_EXTRACELLULAR_STIMULUS	FES
GOBP_RESPONSE_TO_EXTRACELLULAR_STIMULUS	FKBP1B
GOBP_RESPONSE_TO_EXTRACELLULAR_STIMULUS	CHSY1
GOBP_RESPONSE_TO_EXTRACELLULAR_STIMULUS	ATG14
GOBP_RESPONSE_TO_EXTRACELLULAR_STIMULUS	SIRT2
GOBP_RESPONSE_TO_EXTRACELLULAR_STIMULUS	SNW1
GOBP_RESPONSE_TO_EXTRACELLULAR_STIMULUS	SHANK2
GOBP_RESPONSE_TO_EXTRACELLULAR_STIMULUS	USP33
GOBP_RESPONSE_TO_EXTRACELLULAR_STIMULUS	FOXO1
GOBP_RESPONSE_TO_EXTRACELLULAR_STIMULUS	FOXO3
GOBP_RESPONSE_TO_EXTRACELLULAR_STIMULUS	SIK2
GOBP_RESPONSE_TO_EXTRACELLULAR_STIMULUS	CLEC16A
GOBP_RESPONSE_TO_EXTRACELLULAR_STIMULUS	SZT2
GOBP_RESPONSE_TO_EXTRACELLULAR_STIMULUS	LARP1
GOBP_RESPONSE_TO_EXTRACELLULAR_STIMULUS	RRP8
GOBP_RESPONSE_TO_EXTRACELLULAR_STIMULUS	ADNP
GOBP_RESPONSE_TO_EXTRACELLULAR_STIMULUS	SIRT5
GOBP_RESPONSE_TO_EXTRACELLULAR_STIMULUS	SIRT1
GOBP_RESPONSE_TO_EXTRACELLULAR_STIMULUS	FOLR1
GOBP_RESPONSE_TO_EXTRACELLULAR_STIMULUS	FOLR2
GOBP_RESPONSE_TO_EXTRACELLULAR_STIMULUS	FOS
GOBP_RESPONSE_TO_EXTRACELLULAR_STIMULUS	GABARAPL1
GOBP_RESPONSE_TO_EXTRACELLULAR_STIMULUS	GABARAPL3
GOBP_RESPONSE_TO_EXTRACELLULAR_STIMULUS	MTOR
GOBP_RESPONSE_TO_EXTRACELLULAR_STIMULUS	ALPL
GOBP_RESPONSE_TO_EXTRACELLULAR_STIMULUS	GAST
GOBP_RESPONSE_TO_EXTRACELLULAR_STIMULUS	G6PD
GOBP_RESPONSE_TO_EXTRACELLULAR_STIMULUS	PCSK9
GOBP_RESPONSE_TO_EXTRACELLULAR_STIMULUS	NOCT
GOBP_RESPONSE_TO_EXTRACELLULAR_STIMULUS	TXN2
GOBP_RESPONSE_TO_EXTRACELLULAR_STIMULUS	KANK2
GOBP_RESPONSE_TO_EXTRACELLULAR_STIMULUS	AOC1
GOBP_RESPONSE_TO_EXTRACELLULAR_STIMULUS	WIPI2
GOBP_RESPONSE_TO_EXTRACELLULAR_STIMULUS	KIF26A
GOBP_RESPONSE_TO_EXTRACELLULAR_STIMULUS	GAS6
GOBP_RESPONSE_TO_EXTRACELLULAR_STIMULUS	GATA4
GOBP_RESPONSE_TO_EXTRACELLULAR_STIMULUS	FBXO22
GOBP_RESPONSE_TO_EXTRACELLULAR_STIMULUS	GBA
GOBP_RESPONSE_TO_EXTRACELLULAR_STIMULUS	FGF21
GOBP_RESPONSE_TO_EXTRACELLULAR_STIMULUS	GCGR
GOBP_RESPONSE_TO_EXTRACELLULAR_STIMULUS	KAT2A
GOBP_RESPONSE_TO_EXTRACELLULAR_STIMULUS	AMELX
GOBP_RESPONSE_TO_EXTRACELLULAR_STIMULUS	TBL2
GOBP_RESPONSE_TO_EXTRACELLULAR_STIMULUS	GH1
GOBP_RESPONSE_TO_EXTRACELLULAR_STIMULUS	GH2
GOBP_RESPONSE_TO_EXTRACELLULAR_STIMULUS	GHR
GOBP_RESPONSE_TO_EXTRACELLULAR_STIMULUS	GHRH
GOBP_RESPONSE_TO_EXTRACELLULAR_STIMULUS	GHSR
GOBP_RESPONSE_TO_EXTRACELLULAR_STIMULUS	GIP
GOBP_RESPONSE_TO_EXTRACELLULAR_STIMULUS	GIPR
GOBP_RESPONSE_TO_EXTRACELLULAR_STIMULUS	VPS41
GOBP_RESPONSE_TO_EXTRACELLULAR_STIMULUS	EIF2AK1
GOBP_RESPONSE_TO_EXTRACELLULAR_STIMULUS	CIDEB
GOBP_RESPONSE_TO_EXTRACELLULAR_STIMULUS	NDOR1
GOBP_RESPONSE_TO_EXTRACELLULAR_STIMULUS	SESN1
GOBP_RESPONSE_TO_EXTRACELLULAR_STIMULUS	GCLC
GOBP_RESPONSE_TO_EXTRACELLULAR_STIMULUS	GCLM
GOBP_RESPONSE_TO_EXTRACELLULAR_STIMULUS	TNRC6A
GOBP_RESPONSE_TO_EXTRACELLULAR_STIMULUS	PCSK1N
GOBP_RESPONSE_TO_EXTRACELLULAR_STIMULUS	GLUL
GOBP_RESPONSE_TO_EXTRACELLULAR_STIMULUS	GNAI2
GOBP_RESPONSE_TO_EXTRACELLULAR_STIMULUS	SLC39A5
GOBP_RESPONSE_TO_EXTRACELLULAR_STIMULUS	GPT
GOBP_RESPONSE_TO_EXTRACELLULAR_STIMULUS	GPX1
GOBP_RESPONSE_TO_EXTRACELLULAR_STIMULUS	DCPS
GOBP_RESPONSE_TO_EXTRACELLULAR_STIMULUS	ARHGAP35
GOBP_RESPONSE_TO_EXTRACELLULAR_STIMULUS	DNAJC15
GOBP_RESPONSE_TO_EXTRACELLULAR_STIMULUS	NENF
GOBP_RESPONSE_TO_EXTRACELLULAR_STIMULUS	HCRT
GOBP_RESPONSE_TO_EXTRACELLULAR_STIMULUS	HFE
GOBP_RESPONSE_TO_EXTRACELLULAR_STIMULUS	PIK3R4
GOBP_RESPONSE_TO_EXTRACELLULAR_STIMULUS	HLCS
GOBP_RESPONSE_TO_EXTRACELLULAR_STIMULUS	HMGCS2
GOBP_RESPONSE_TO_EXTRACELLULAR_STIMULUS	HMOX1
GOBP_RESPONSE_TO_EXTRACELLULAR_STIMULUS	APAF1
GOBP_RESPONSE_TO_EXTRACELLULAR_STIMULUS	FOXA2
GOBP_RESPONSE_TO_EXTRACELLULAR_STIMULUS	FOXA3
GOBP_RESPONSE_TO_EXTRACELLULAR_STIMULUS	HNRNPA1
GOBP_RESPONSE_TO_EXTRACELLULAR_STIMULUS	ACACB
GOBP_RESPONSE_TO_EXTRACELLULAR_STIMULUS	HSD11B2
GOBP_RESPONSE_TO_EXTRACELLULAR_STIMULUS	HSF1
GOBP_RESPONSE_TO_EXTRACELLULAR_STIMULUS	HSPA5
GOBP_RESPONSE_TO_EXTRACELLULAR_STIMULUS	HSPA8
GOBP_RESPONSE_TO_EXTRACELLULAR_STIMULUS	HTR2C
GOBP_RESPONSE_TO_EXTRACELLULAR_STIMULUS	HTR4
GOBP_RESPONSE_TO_EXTRACELLULAR_STIMULUS	ACADM
GOBP_RESPONSE_TO_EXTRACELLULAR_STIMULUS	SLC6A19
GOBP_RESPONSE_TO_EXTRACELLULAR_STIMULUS	CLPSL1
GOBP_RESPONSE_TO_EXTRACELLULAR_STIMULUS	IFI16
GOBP_RESPONSE_TO_EXTRACELLULAR_STIMULUS	APOE
GOBP_RESPONSE_TO_EXTRACELLULAR_STIMULUS	IGF1R
GOBP_RESPONSE_TO_EXTRACELLULAR_STIMULUS	IGFBP2
GOBP_RESPONSE_TO_EXTRACELLULAR_STIMULUS	BMP8A
GOBP_RESPONSE_TO_EXTRACELLULAR_STIMULUS	FAS
GOBP_RESPONSE_TO_EXTRACELLULAR_STIMULUS	IL1A
GOBP_RESPONSE_TO_EXTRACELLULAR_STIMULUS	AQP2
GOBP_RESPONSE_TO_EXTRACELLULAR_STIMULUS	AQP3
GOBP_RESPONSE_TO_EXTRACELLULAR_STIMULUS	IL15
GOBP_RESPONSE_TO_EXTRACELLULAR_STIMULUS	FOXK2
GOBP_RESPONSE_TO_EXTRACELLULAR_STIMULUS	INHBB
GOBP_RESPONSE_TO_EXTRACELLULAR_STIMULUS	CXCL10
GOBP_RESPONSE_TO_EXTRACELLULAR_STIMULUS	PDX1
GOBP_RESPONSE_TO_EXTRACELLULAR_STIMULUS	ITGA2
GOBP_RESPONSE_TO_EXTRACELLULAR_STIMULUS	ITGA4
GOBP_RESPONSE_TO_EXTRACELLULAR_STIMULUS	KCNB1
GOBP_RESPONSE_TO_EXTRACELLULAR_STIMULUS	ACAT1
GOBP_RESPONSE_TO_EXTRACELLULAR_STIMULUS	ARG1
GOBP_RESPONSE_TO_EXTRACELLULAR_STIMULUS	CLPSL2
GOBP_RESPONSE_TO_EXTRACELLULAR_STIMULUS	GFRAL
GOBP_RESPONSE_TO_EXTRACELLULAR_STIMULUS	NUPR2
GOBP_RESPONSE_TO_EXTRACELLULAR_STIMULUS	LAMP2
GOBP_RESPONSE_TO_EXTRACELLULAR_STIMULUS	LDLR
GOBP_RESPONSE_TO_EXTRACELLULAR_STIMULUS	LEP
GOBP_RESPONSE_TO_EXTRACELLULAR_STIMULUS	FADS1
GOBP_RESPONSE_TO_EXTRACELLULAR_STIMULUS	LPL
GOBP_RESPONSE_TO_EXTRACELLULAR_STIMULUS	LTA
GOBP_RESPONSE_TO_EXTRACELLULAR_STIMULUS	LYN
GOBP_RESPONSE_TO_EXTRACELLULAR_STIMULUS	MIR125B1
GOBP_RESPONSE_TO_EXTRACELLULAR_STIMULUS	ARSB
GOBP_RESPONSE_TO_EXTRACELLULAR_STIMULUS	MAP1B
GOBP_RESPONSE_TO_EXTRACELLULAR_STIMULUS	MARS1
GOBP_RESPONSE_TO_EXTRACELLULAR_STIMULUS	MAX
GOBP_RESPONSE_TO_EXTRACELLULAR_STIMULUS	MC4R
GOBP_RESPONSE_TO_EXTRACELLULAR_STIMULUS	MAP3K5
GOBP_RESPONSE_TO_EXTRACELLULAR_STIMULUS	MGMT
GOBP_RESPONSE_TO_EXTRACELLULAR_STIMULUS	ASCL1
GOBP_RESPONSE_TO_EXTRACELLULAR_STIMULUS	FOXO4
GOBP_RESPONSE_TO_EXTRACELLULAR_STIMULUS	ASGR1
GOBP_RESPONSE_TO_EXTRACELLULAR_STIMULUS	MN1
GOBP_RESPONSE_TO_EXTRACELLULAR_STIMULUS	MPO
GOBP_RESPONSE_TO_EXTRACELLULAR_STIMULUS	ASNS
GOBP_RESPONSE_TO_EXTRACELLULAR_STIMULUS	EIF2AK4
GOBP_RESPONSE_TO_EXTRACELLULAR_STIMULUS	MAP1LC3C
GOBP_RESPONSE_TO_EXTRACELLULAR_STIMULUS	BECN2
GOBP_RESPONSE_TO_EXTRACELLULAR_STIMULUS	ASS1
GOBP_RESPONSE_TO_EXTRACELLULAR_STIMULUS	MT3
GOBP_RESPONSE_TO_EXTRACELLULAR_STIMULUS	NUDT1
GOBP_RESPONSE_TO_EXTRACELLULAR_STIMULUS	MTHFR
GOBP_RESPONSE_TO_EXTRACELLULAR_STIMULUS	MYOD1
GOBP_RESPONSE_TO_EXTRACELLULAR_STIMULUS	ATF3
GOBP_RESPONSE_TO_EXTRACELLULAR_STIMULUS	ATF4
GOBP_RESPONSE_TO_EXTRACELLULAR_STIMULUS	NFE2L2
GOBP_RESPONSE_TO_EXTRACELLULAR_STIMULUS	NPY
GOBP_RESPONSE_TO_EXTRACELLULAR_STIMULUS	ATP2B1
GOBP_RESPONSE_TO_EXTRACELLULAR_STIMULUS	NTRK1
GOBP_RESPONSE_TO_EXTRACELLULAR_STIMULUS	NUCB2
GOBP_RESPONSE_TO_EXTRACELLULAR_STIMULUS	NR4A2
GOBP_RESPONSE_TO_EXTRACELLULAR_STIMULUS	OGG1
GOBP_RESPONSE_TO_EXTRACELLULAR_STIMULUS	TNFRSF11B
GOBP_RESPONSE_TO_EXTRACELLULAR_STIMULUS	OPRM1
GOBP_RESPONSE_TO_EXTRACELLULAR_STIMULUS	OTC
GOBP_RESPONSE_TO_EXTRACELLULAR_STIMULUS	OXCT1
GOBP_RESPONSE_TO_EXTRACELLULAR_STIMULUS	OXT
GOBP_RESPONSE_TO_EXTRACELLULAR_STIMULUS	P2RX7
GOBP_RESPONSE_TO_EXTRACELLULAR_STIMULUS	PAX2
GOBP_RESPONSE_TO_EXTRACELLULAR_STIMULUS	GLRX2
GOBP_RESPONSE_TO_EXTRACELLULAR_STIMULUS	PCK1
GOBP_RESPONSE_TO_EXTRACELLULAR_STIMULUS	PRLH
GOBP_RESPONSE_TO_EXTRACELLULAR_STIMULUS	PCK2
GOBP_RESPONSE_TO_EXTRACELLULAR_STIMULUS	SH3GLB1
GOBP_RESPONSE_TO_EXTRACELLULAR_STIMULUS	PCSK1
GOBP_RESPONSE_TO_EXTRACELLULAR_STIMULUS	PRKAG2
GOBP_RESPONSE_TO_EXTRACELLULAR_STIMULUS	LARS1
GOBP_RESPONSE_TO_EXTRACELLULAR_STIMULUS	PDK2
GOBP_RESPONSE_TO_EXTRACELLULAR_STIMULUS	PDK4
GOBP_RESPONSE_TO_EXTRACELLULAR_STIMULUS	GHRL
GOBP_RESPONSE_TO_EXTRACELLULAR_STIMULUS	STK26
GOBP_RESPONSE_TO_EXTRACELLULAR_STIMULUS	PENK
GOBP_RESPONSE_TO_EXTRACELLULAR_STIMULUS	PFKFB1
GOBP_RESPONSE_TO_EXTRACELLULAR_STIMULUS	PHEX
GOBP_RESPONSE_TO_EXTRACELLULAR_STIMULUS	PIK3C3
GOBP_RESPONSE_TO_EXTRACELLULAR_STIMULUS	PIM1
GOBP_RESPONSE_TO_EXTRACELLULAR_STIMULUS	PKLR
GOBP_RESPONSE_TO_EXTRACELLULAR_STIMULUS	ZFYVE1
GOBP_RESPONSE_TO_EXTRACELLULAR_STIMULUS	PLEC
GOBP_RESPONSE_TO_EXTRACELLULAR_STIMULUS	MBD3
GOBP_RESPONSE_TO_EXTRACELLULAR_STIMULUS	PRKAG3
GOBP_RESPONSE_TO_EXTRACELLULAR_STIMULUS	PMAIP1
GOBP_RESPONSE_TO_EXTRACELLULAR_STIMULUS	GDAP1
GOBP_RESPONSE_TO_EXTRACELLULAR_STIMULUS	WNT4
GOBP_RESPONSE_TO_EXTRACELLULAR_STIMULUS	SLC38A2
GOBP_RESPONSE_TO_EXTRACELLULAR_STIMULUS	POMC
GOBP_RESPONSE_TO_EXTRACELLULAR_STIMULUS	PON1
GOBP_RESPONSE_TO_EXTRACELLULAR_STIMULUS	MIOS
GOBP_RESPONSE_TO_EXTRACELLULAR_STIMULUS	POR
GOBP_RESPONSE_TO_EXTRACELLULAR_STIMULUS	KRT20
GOBP_RESPONSE_TO_EXTRACELLULAR_STIMULUS	PPARA
GOBP_RESPONSE_TO_EXTRACELLULAR_STIMULUS	UGT1A1
GOBP_RESPONSE_TO_EXTRACELLULAR_STIMULUS	PPARD
GOBP_RESPONSE_TO_EXTRACELLULAR_STIMULUS	PPARG
GOBP_RESPONSE_TO_EXTRACELLULAR_STIMULUS	MED1
GOBP_RESPONSE_TO_EXTRACELLULAR_STIMULUS	BCAS3
GOBP_RESPONSE_TO_EXTRACELLULAR_STIMULUS	WIPI1
GOBP_RESPONSE_TO_EXTRACELLULAR_STIMULUS	APPL2
GOBP_RESPONSE_TO_EXTRACELLULAR_STIMULUS	AVPR1A
GOBP_RESPONSE_TO_EXTRACELLULAR_STIMULUS	NUDT15
GOBP_RESPONSE_TO_EXTRACELLULAR_STIMULUS	IMPACT
GOBP_RESPONSE_TO_EXTRACELLULAR_STIMULUS	PRKAA1
GOBP_RESPONSE_TO_EXTRACELLULAR_STIMULUS	PRKAA2
GOBP_RESPONSE_TO_EXTRACELLULAR_STIMULUS	SLC39A4
GOBP_RESPONSE_TO_EXTRACELLULAR_STIMULUS	PRKAB1
GOBP_RESPONSE_TO_EXTRACELLULAR_STIMULUS	PRKAB2
GOBP_RESPONSE_TO_EXTRACELLULAR_STIMULUS	PRKAG1
GOBP_RESPONSE_TO_EXTRACELLULAR_STIMULUS	AXL
GOBP_RESPONSE_TO_EXTRACELLULAR_STIMULUS	PRKCG
GOBP_RESPONSE_TO_EXTRACELLULAR_STIMULUS	ITFG2
GOBP_RESPONSE_TO_EXTRACELLULAR_STIMULUS	PRKD1
GOBP_RESPONSE_TO_EXTRACELLULAR_STIMULUS	MAPK1
GOBP_RESPONSE_TO_EXTRACELLULAR_STIMULUS	MAPK3
GOBP_RESPONSE_TO_EXTRACELLULAR_STIMULUS	MAPK8
GOBP_RESPONSE_TO_EXTRACELLULAR_STIMULUS	EIF2AK2
GOBP_RESPONSE_TO_EXTRACELLULAR_STIMULUS	PRL
GOBP_RESPONSE_TO_EXTRACELLULAR_STIMULUS	WDR45B
GOBP_RESPONSE_TO_EXTRACELLULAR_STIMULUS	PROX1
GOBP_RESPONSE_TO_EXTRACELLULAR_STIMULUS	CCL28
GOBP_RESPONSE_TO_EXTRACELLULAR_STIMULUS	CYP26B1
GOBP_RESPONSE_TO_EXTRACELLULAR_STIMULUS	NMUR2
GOBP_RESPONSE_TO_EXTRACELLULAR_STIMULUS	PSPH
GOBP_RESPONSE_TO_EXTRACELLULAR_STIMULUS	PTH
GOBP_RESPONSE_TO_EXTRACELLULAR_STIMULUS	PTGS2
GOBP_RESPONSE_TO_EXTRACELLULAR_STIMULUS	RPTOR
GOBP_RESPONSE_TO_EXTRACELLULAR_STIMULUS	ELAPOR1
GOBP_RESPONSE_TO_EXTRACELLULAR_STIMULUS	MEAK7
GOBP_RESPONSE_TO_EXTRACELLULAR_STIMULUS	HAMP
GOBP_RESPONSE_TO_EXTRACELLULAR_STIMULUS	PTPRC
GOBP_RESPONSE_TO_EXTRACELLULAR_STIMULUS	ACTA1
GOBP_RESPONSE_TO_EXTRACELLULAR_STIMULUS	BBS2
GOBP_RESPONSE_TO_EXTRACELLULAR_STIMULUS	BBS4
GOBP_RESPONSE_TO_EXTRACELLULAR_STIMULUS	RRAGD
GOBP_RESPONSE_TO_EXTRACELLULAR_STIMULUS	RALB
GOBP_RESPONSE_TO_EXTRACELLULAR_STIMULUS	BCHE
GOBP_RESPONSE_TO_EXTRACELLULAR_STIMULUS	RARA
GOBP_RESPONSE_TO_EXTRACELLULAR_STIMULUS	TRPV4
GOBP_RESPONSE_TO_EXTRACELLULAR_STIMULUS	BCKDHB
GOBP_RESPONSE_TO_EXTRACELLULAR_STIMULUS	CCND1
GOBP_RESPONSE_TO_EXTRACELLULAR_STIMULUS	BCL2
GOBP_RESPONSE_TO_EXTRACELLULAR_STIMULUS	RPS6KB1
GOBP_RESPONSE_TO_EXTRACELLULAR_STIMULUS	RPS19
GOBP_RESPONSE_TO_EXTRACELLULAR_STIMULUS	RXRA
GOBP_RESPONSE_TO_EXTRACELLULAR_STIMULUS	BGLAP
GOBP_RESPONSE_TO_EXTRACELLULAR_STIMULUS	SCNN1B
GOBP_RESPONSE_TO_EXTRACELLULAR_STIMULUS	SCT
GOBP_RESPONSE_TO_EXTRACELLULAR_STIMULUS	SCTR
GOBP_RESPONSE_TO_EXTRACELLULAR_STIMULUS	RRAGC
GOBP_RESPONSE_TO_EXTRACELLULAR_STIMULUS	NOD2
GOBP_RESPONSE_TO_EXTRACELLULAR_STIMULUS	SFRP1
GOBP_RESPONSE_TO_EXTRACELLULAR_STIMULUS	SFRP2
GOBP_RESPONSE_TO_EXTRACELLULAR_STIMULUS	ABCG5
GOBP_RESPONSE_TO_EXTRACELLULAR_STIMULUS	ABCG8
GOBP_RESPONSE_TO_EXTRACELLULAR_STIMULUS	SRSF2
GOBP_RESPONSE_TO_EXTRACELLULAR_STIMULUS	MAP1LC3B2
GOBP_RESPONSE_TO_EXTRACELLULAR_STIMULUS	SIPA1
GOBP_RESPONSE_TO_EXTRACELLULAR_STIMULUS	SLC1A2
GOBP_RESPONSE_TO_EXTRACELLULAR_STIMULUS	TMEM135
GOBP_RESPONSE_TO_EXTRACELLULAR_STIMULUS	SLC2A1
GOBP_RESPONSE_TO_EXTRACELLULAR_STIMULUS	SLC6A4
GOBP_RESPONSE_TO_EXTRACELLULAR_STIMULUS	SLC8A1
GOBP_RESPONSE_TO_EXTRACELLULAR_STIMULUS	BMP7
GOBP_RESPONSE_TO_EXTRACELLULAR_STIMULUS	SLC10A1
GOBP_RESPONSE_TO_EXTRACELLULAR_STIMULUS	SLC16A1
GOBP_RESPONSE_TO_EXTRACELLULAR_STIMULUS	SLC34A1
GOBP_RESPONSE_TO_EXTRACELLULAR_STIMULUS	SLC22A3
GOBP_RESPONSE_TO_EXTRACELLULAR_STIMULUS	BMPR2
GOBP_RESPONSE_TO_EXTRACELLULAR_STIMULUS	SNAI2
GOBP_RESPONSE_TO_EXTRACELLULAR_STIMULUS	BNIP2
GOBP_RESPONSE_TO_EXTRACELLULAR_STIMULUS	BNIP3
GOBP_RESPONSE_TO_EXTRACELLULAR_STIMULUS	SOD1
GOBP_RESPONSE_TO_EXTRACELLULAR_STIMULUS	SOD2
GOBP_RESPONSE_TO_EXTRACELLULAR_STIMULUS	SORD
GOBP_RESPONSE_TO_EXTRACELLULAR_STIMULUS	SORL1
GOBP_RESPONSE_TO_EXTRACELLULAR_STIMULUS	SPINK1
GOBP_RESPONSE_TO_EXTRACELLULAR_STIMULUS	SPP1
GOBP_RESPONSE_TO_EXTRACELLULAR_STIMULUS	SRC
GOBP_RESPONSE_TO_EXTRACELLULAR_STIMULUS	SRD5A1
GOBP_RESPONSE_TO_EXTRACELLULAR_STIMULUS	SRD5A2
GOBP_RESPONSE_TO_EXTRACELLULAR_STIMULUS	SREBF1
GOBP_RESPONSE_TO_EXTRACELLULAR_STIMULUS	SREBF2
GOBP_RESPONSE_TO_EXTRACELLULAR_STIMULUS	SRF
GOBP_RESPONSE_TO_EXTRACELLULAR_STIMULUS	SST
GOBP_RESPONSE_TO_EXTRACELLULAR_STIMULUS	SSTR1
GOBP_RESPONSE_TO_EXTRACELLULAR_STIMULUS	SSTR2
GOBP_RESPONSE_TO_EXTRACELLULAR_STIMULUS	SSTR3
GOBP_RESPONSE_TO_EXTRACELLULAR_STIMULUS	STAT1
GOBP_RESPONSE_TO_EXTRACELLULAR_STIMULUS	STC1
GOBP_RESPONSE_TO_EXTRACELLULAR_STIMULUS	SUV39H1
GOBP_RESPONSE_TO_EXTRACELLULAR_STIMULUS	CNTN2
GOBP_RESPONSE_TO_EXTRACELLULAR_STIMULUS	TBXA2R
GOBP_RESPONSE_TO_EXTRACELLULAR_STIMULUS	ZEB1
GOBP_RESPONSE_TO_EXTRACELLULAR_STIMULUS	TFRC
GOBP_RESPONSE_TO_EXTRACELLULAR_STIMULUS	TGFBR2
GOBP_RESPONSE_TO_EXTRACELLULAR_STIMULUS	TH
GOBP_RESPONSE_TO_EXTRACELLULAR_STIMULUS	TSPO
GOBP_RESPONSE_TO_EXTRACELLULAR_STIMULUS	KLF10
GOBP_RESPONSE_TO_EXTRACELLULAR_STIMULUS	TNF
GOBP_RESPONSE_TO_EXTRACELLULAR_STIMULUS	TP53
GOBP_RESPONSE_TO_EXTRACELLULAR_STIMULUS	TSC1
GOBP_RESPONSE_TO_EXTRACELLULAR_STIMULUS	TSHB
GOBP_RESPONSE_TO_EXTRACELLULAR_STIMULUS	TYMS
GOBP_RESPONSE_TO_EXTRACELLULAR_STIMULUS	TYR
GOBP_RESPONSE_TO_EXTRACELLULAR_STIMULUS	UCN
GOBP_RESPONSE_TO_EXTRACELLULAR_STIMULUS	UCP1
GOBP_RESPONSE_TO_EXTRACELLULAR_STIMULUS	UCP2
GOBP_RESPONSE_TO_EXTRACELLULAR_STIMULUS	UCP3
GOBP_RESPONSE_TO_EXTRACELLULAR_STIMULUS	NR1H2
GOBP_RESPONSE_TO_EXTRACELLULAR_STIMULUS	UPP1
GOBP_RESPONSE_TO_EXTRACELLULAR_STIMULUS	USF1
GOBP_RESPONSE_TO_EXTRACELLULAR_STIMULUS	USF2
GOBP_RESPONSE_TO_EXTRACELLULAR_STIMULUS	VCAM1
GOBP_RESPONSE_TO_EXTRACELLULAR_STIMULUS	VDR
GOBP_RESPONSE_TO_EXTRACELLULAR_STIMULUS	VGF
GOBP_RESPONSE_TO_EXTRACELLULAR_STIMULUS	TRPV1
GOBP_RESPONSE_TO_EXTRACELLULAR_STIMULUS	WNT11
GOBP_RESPONSE_TO_EXTRACELLULAR_STIMULUS	WNT2B
GOBP_RESPONSE_TO_EXTRACELLULAR_STIMULUS	WNT9B
GOBP_RESPONSE_TO_EXTRACELLULAR_STIMULUS	WRN
GOBP_RESPONSE_TO_EXTRACELLULAR_STIMULUS	XBP1
GOBP_RESPONSE_TO_EXTRACELLULAR_STIMULUS	ZFP36
GOBP_RESPONSE_TO_EXTRACELLULAR_STIMULUS	TRIM25
GOBP_RESPONSE_TO_EXTRACELLULAR_STIMULUS	DCTPP1
GOBP_RESPONSE_TO_EXTRACELLULAR_STIMULUS	TFEB
GOBP_RESPONSE_TO_EXTRACELLULAR_STIMULUS	RIPOR1
GOBP_RESPONSE_TO_EXTRACELLULAR_STIMULUS	TBL1XR1
GOBP_RESPONSE_TO_EXTRACELLULAR_STIMULUS	WDR59
GOBP_RESPONSE_TO_EXTRACELLULAR_STIMULUS	GSDMD
GOBP_RESPONSE_TO_EXTRACELLULAR_STIMULUS	RMI1
GOBP_RESPONSE_TO_EXTRACELLULAR_STIMULUS	ZC3H12A
GOBP_RESPONSE_TO_EXTRACELLULAR_STIMULUS	CPEB4
GOBP_RESPONSE_TO_EXTRACELLULAR_STIMULUS	FOSL1
GOBP_RESPONSE_TO_EXTRACELLULAR_STIMULUS	FGF23
GOBP_RESPONSE_TO_EXTRACELLULAR_STIMULUS	SPX
GOBP_RESPONSE_TO_EXTRACELLULAR_STIMULUS	NPRL3
GOBP_RESPONSE_TO_EXTRACELLULAR_STIMULUS	MAP1LC3B
GOBP_RESPONSE_TO_EXTRACELLULAR_STIMULUS	NUAK2
GOBP_RESPONSE_TO_EXTRACELLULAR_STIMULUS	SEH1L
GOBP_RESPONSE_TO_EXTRACELLULAR_STIMULUS	MKKS
GOBP_RESPONSE_TO_EXTRACELLULAR_STIMULUS	SESN2
GOBP_RESPONSE_TO_EXTRACELLULAR_STIMULUS	EIF2A
GOBP_RESPONSE_TO_EXTRACELLULAR_STIMULUS	BRIP1
GOBP_RESPONSE_TO_EXTRACELLULAR_STIMULUS	ULK1
GOBP_RESPONSE_TO_EXTRACELLULAR_STIMULUS	WDR24
GOBP_RESPONSE_TO_EXTRACELLULAR_STIMULUS	SGIP1
GOBP_RESPONSE_TO_EXTRACELLULAR_STIMULUS	STK24
GOBP_RESPONSE_TO_EXTRACELLULAR_STIMULUS	GNPAT
GOBP_RESPONSE_TO_EXTRACELLULAR_STIMULUS	BRSK1
GOBP_RESPONSE_TO_EXTRACELLULAR_STIMULUS	MAP1LC3A
GOBP_RESPONSE_TO_EXTRACELLULAR_STIMULUS	CASR
GOBP_RESPONSE_TO_EXTRACELLULAR_STIMULUS	PPP1R9B
GOBP_RESPONSE_TO_EXTRACELLULAR_STIMULUS	CAT
GOBP_RESPONSE_TO_EXTRACELLULAR_STIMULUS	OGT
GOBP_RESPONSE_TO_EXTRACELLULAR_STIMULUS	MFSD2A
GOBP_RESPONSE_TO_EXTRACELLULAR_STIMULUS	LRP11
GOBP_RESPONSE_TO_EXTRACELLULAR_STIMULUS	PPM1D
GOBP_RESPONSE_TO_EXTRACELLULAR_STIMULUS	GALP
GOBP_RESPONSE_TO_EXTRACELLULAR_STIMULUS	STC2
GOBP_RESPONSE_TO_EXTRACELLULAR_STIMULUS	AKR1C3
GOBP_RESPONSE_TO_EXTRACELLULAR_STIMULUS	NCOA1
GOBP_RESPONSE_TO_EXTRACELLULAR_STIMULUS	CBL
GOBP_RESPONSE_TO_EXTRACELLULAR_STIMULUS	BECN1
GOBP_RESPONSE_TO_EXTRACELLULAR_STIMULUS	MYH13
GOBP_RESPONSE_TO_EXTRACELLULAR_STIMULUS	CBS
GOBP_RESPONSE_TO_EXTRACELLULAR_STIMULUS	TRIM24
GOBP_RESPONSE_TO_EXTRACELLULAR_STIMULUS	ALDH1A2
GOBP_RESPONSE_TO_EXTRACELLULAR_STIMULUS	MTMR3
GOBP_RESPONSE_TO_EXTRACELLULAR_STIMULUS	BCL10
GOBP_RESPONSE_TO_EXTRACELLULAR_STIMULUS	MBD2
GOBP_RESPONSE_TO_EXTRACELLULAR_STIMULUS	KYNU
GOBP_RESPONSE_TO_EXTRACELLULAR_STIMULUS	UCN2
GOBP_RESPONSE_TO_EXTRACELLULAR_STIMULUS	BRSK2
GOBP_RESPONSE_TO_EXTRACELLULAR_STIMULUS	AIFM1
GOBP_RESPONSE_TO_EXTRACELLULAR_STIMULUS	TTC5
GOBP_RESPONSE_TO_EXTRACELLULAR_STIMULUS	XPR1
GOBP_RESPONSE_TO_EXTRACELLULAR_STIMULUS	DAPL1
GOBP_RESPONSE_TO_EXTRACELLULAR_STIMULUS	LRAT
GOBP_RESPONSE_TO_EXTRACELLULAR_STIMULUS	MYOCD
GOBP_RESPONSE_TO_EXTRACELLULAR_STIMULUS	KL
GOBP_RESPONSE_TO_EXTRACELLULAR_STIMULUS	ADIPOQ
GOBP_RESPONSE_TO_EXTRACELLULAR_STIMULUS	LIPG
GOBP_RESPONSE_TO_EXTRACELLULAR_STIMULUS	EIF2AK3
GOBP_RESPONSE_TO_EXTRACELLULAR_STIMULUS	PICK1
GOBP_RESPONSE_TO_EXTRACELLULAR_STIMULUS	ATG5
GOBP_RESPONSE_TO_EXTRACELLULAR_STIMULUS	PAGE4
GOBP_RESPONSE_TO_EXTRACELLULAR_STIMULUS	GDF15
GOBP_RESPONSE_TO_EXTRACELLULAR_STIMULUS	GDF3
GOBP_RESPONSE_TO_EXTRACELLULAR_STIMULUS	CARTPT
GOBP_RESPONSE_TO_EXTRACELLULAR_STIMULUS	FNIP1
GOBP_RESPONSE_TO_EXTRACELLULAR_STIMULUS	CD68
GOBP_RESPONSE_TO_EXTRACELLULAR_STIMULUS	DEPDC5
GOBP_RESPONSE_TO_EXTRACELLULAR_STIMULUS	KDM4A
GOBP_RESPONSE_TO_EXTRACELLULAR_STIMULUS	ULK2
GOBP_RESPONSE_TO_EXTRACELLULAR_STIMULUS	TBC1D5
GOBP_RESPONSE_TO_EXTRACELLULAR_STIMULUS	NUAK1
GOBP_RESPONSE_TO_EXTRACELLULAR_STIMULUS	NR1H4

## Sheet: GOBP-2423
Signature	Gene
GOBP_REGENERATION	PTPRU
GOBP_REGENERATION	MYMX
GOBP_REGENERATION	CDKN1A
GOBP_REGENERATION	CDKN1B
GOBP_REGENERATION	CPQ
GOBP_REGENERATION	YAP1
GOBP_REGENERATION	PRMT5
GOBP_REGENERATION	CEBPB
GOBP_REGENERATION	CSPG5
GOBP_REGENERATION	KLK8
GOBP_REGENERATION	DUSP10
GOBP_REGENERATION	APOA5
GOBP_REGENERATION	CNTF
GOBP_REGENERATION	TMEM182
GOBP_REGENERATION	ADM
GOBP_REGENERATION	CPB2
GOBP_REGENERATION	MTPN
GOBP_REGENERATION	CPT1A
GOBP_REGENERATION	CSNK2A2
GOBP_REGENERATION	RTN4RL1
GOBP_REGENERATION	CTNNA1
GOBP_REGENERATION	SPAAR
GOBP_REGENERATION	DAG1
GOBP_REGENERATION	ACE
GOBP_REGENERATION	DHFR
GOBP_REGENERATION	ELAVL4
GOBP_REGENERATION	EPHA4
GOBP_REGENERATION	ERBB4
GOBP_REGENERATION	EZH2
GOBP_REGENERATION	F7
GOBP_REGENERATION	GJD4
GOBP_REGENERATION	FGF10
GOBP_REGENERATION	FKBP1B
GOBP_REGENERATION	INPP5F
GOBP_REGENERATION	FLNA
GOBP_REGENERATION	MAPK8IP3
GOBP_REGENERATION	LPIN1
GOBP_REGENERATION	FLT3
GOBP_REGENERATION	FOLR1
GOBP_REGENERATION	FPGS
GOBP_REGENERATION	GAP43
GOBP_REGENERATION	UPF2
GOBP_REGENERATION	GAS6
GOBP_REGENERATION	GATA1
GOBP_REGENERATION	GATA4
GOBP_REGENERATION	MSTN
GOBP_REGENERATION	GFAP
GOBP_REGENERATION	GFER
GOBP_REGENERATION	GJA1
GOBP_REGENERATION	GLI1
GOBP_REGENERATION	GLI3
GOBP_REGENERATION	ANGPT2
GOBP_REGENERATION	GPX1
GOBP_REGENERATION	GRN
GOBP_REGENERATION	CERS2
GOBP_REGENERATION	ANXA1
GOBP_REGENERATION	ANXA3
GOBP_REGENERATION	HGF
GOBP_REGENERATION	HMOX1
GOBP_REGENERATION	APOA2
GOBP_REGENERATION	APOA4
GOBP_REGENERATION	EYS
GOBP_REGENERATION	APOD
GOBP_REGENERATION	IGF1
GOBP_REGENERATION	IGF1R
GOBP_REGENERATION	IGF2R
GOBP_REGENERATION	IGFBP1
GOBP_REGENERATION	RTN4RL2
GOBP_REGENERATION	IHH
GOBP_REGENERATION	IL6
GOBP_REGENERATION	IL10
GOBP_REGENERATION	PDX1
GOBP_REGENERATION	ISL1
GOBP_REGENERATION	JAK2
GOBP_REGENERATION	JUN
GOBP_REGENERATION	KPNA1
GOBP_REGENERATION	MUSTN1
GOBP_REGENERATION	MYMK
GOBP_REGENERATION	LAMB2
GOBP_REGENERATION	LCP1
GOBP_REGENERATION	MIR199A1
GOBP_REGENERATION	MIR221
GOBP_REGENERATION	MIR222
GOBP_REGENERATION	MIR29B1
GOBP_REGENERATION	MAG
GOBP_REGENERATION	MAP1B
GOBP_REGENERATION	MDK
GOBP_REGENERATION	MMP2
GOBP_REGENERATION	MTR
GOBP_REGENERATION	MYC
GOBP_REGENERATION	MYOD1
GOBP_REGENERATION	ATIC
GOBP_REGENERATION	NEFL
GOBP_REGENERATION	NINJ1
GOBP_REGENERATION	NINJ2
GOBP_REGENERATION	NNMT
GOBP_REGENERATION	NOTCH1
GOBP_REGENERATION	CCN3
GOBP_REGENERATION	OMG
GOBP_REGENERATION	PCNA
GOBP_REGENERATION	SERPINA10
GOBP_REGENERATION	PFKFB1
GOBP_REGENERATION	PGF
GOBP_REGENERATION	PLG
GOBP_REGENERATION	PRRX1
GOBP_REGENERATION	UGT1A1
GOBP_REGENERATION	PPARD
GOBP_REGENERATION	MED1
GOBP_REGENERATION	PPP3CA
GOBP_REGENERATION	AXL
GOBP_REGENERATION	BIN3
GOBP_REGENERATION	MAP2K1
GOBP_REGENERATION	PRPS2
GOBP_REGENERATION	KLK6
GOBP_REGENERATION	RGMA
GOBP_REGENERATION	BAAT
GOBP_REGENERATION	PTCH1
GOBP_REGENERATION	PTEN
GOBP_REGENERATION	PTGFRN
GOBP_REGENERATION	DHFRP1
GOBP_REGENERATION	MIR431
GOBP_REGENERATION	PTN
GOBP_REGENERATION	PTPN3
GOBP_REGENERATION	BAK1
GOBP_REGENERATION	HAMP
GOBP_REGENERATION	PTPN12
GOBP_REGENERATION	PTPRF
GOBP_REGENERATION	PTPRS
GOBP_REGENERATION	MYOZ1
GOBP_REGENERATION	LGR6
GOBP_REGENERATION	CCND1
GOBP_REGENERATION	BCL2
GOBP_REGENERATION	BCL9
GOBP_REGENERATION	RPS15
GOBP_REGENERATION	CXCL12
GOBP_REGENERATION	SRSF5
GOBP_REGENERATION	SGCA
GOBP_REGENERATION	RTN4R
GOBP_REGENERATION	SOX2
GOBP_REGENERATION	SOX15
GOBP_REGENERATION	SPP1
GOBP_REGENERATION	AURKA
GOBP_REGENERATION	KLF5
GOBP_REGENERATION	TARBP2
GOBP_REGENERATION	MIR590
GOBP_REGENERATION	TEC
GOBP_REGENERATION	TGFBR2
GOBP_REGENERATION	TGFBR3
GOBP_REGENERATION	TSPO
GOBP_REGENERATION	THY1
GOBP_REGENERATION	TM4SF4
GOBP_REGENERATION	TNF
GOBP_REGENERATION	TNR
GOBP_REGENERATION	TXK
GOBP_REGENERATION	TYMS
GOBP_REGENERATION	UCP2
GOBP_REGENERATION	WNT1
GOBP_REGENERATION	WNT7A
GOBP_REGENERATION	WNT10B
GOBP_REGENERATION	AKIRIN1
GOBP_REGENERATION	NR4A3
GOBP_REGENERATION	NDEL1
GOBP_REGENERATION	CAPN3
GOBP_REGENERATION	FZD7
GOBP_REGENERATION	FZD9
GOBP_REGENERATION	EPPK1
GOBP_REGENERATION	KREMEN1
GOBP_REGENERATION	ULK1
GOBP_REGENERATION	STK24
GOBP_REGENERATION	NR0B2
GOBP_REGENERATION	HOPX
GOBP_REGENERATION	HDGFL2
GOBP_REGENERATION	SCARF1
GOBP_REGENERATION	RUNX1
GOBP_REGENERATION	PNPT1
GOBP_REGENERATION	ADAM15
GOBP_REGENERATION	CFLAR
GOBP_REGENERATION	CCNA2
GOBP_REGENERATION	CLDN1
GOBP_REGENERATION	RGN
GOBP_REGENERATION	LARGE1
GOBP_REGENERATION	CD9
GOBP_REGENERATION	KLF4
GOBP_REGENERATION	NREP
GOBP_REGENERATION	CD81
GOBP_REGENERATION	CDK1
GOBP_REGENERATION	KIAA0319
GOBP_REGENERATION	LRIG2

## Sheet: GOBP-4886
Signature	Gene
GOBP_POSITIVE_REGULATION_OF_CELL_DIVISION	GIPC1
GOBP_POSITIVE_REGULATION_OF_CELL_DIVISION	CIT
GOBP_POSITIVE_REGULATION_OF_CELL_DIVISION	MRGPRX2
GOBP_POSITIVE_REGULATION_OF_CELL_DIVISION	CDC14C
GOBP_POSITIVE_REGULATION_OF_CELL_DIVISION	DRD2
GOBP_POSITIVE_REGULATION_OF_CELL_DIVISION	DRD3
GOBP_POSITIVE_REGULATION_OF_CELL_DIVISION	ECT2
GOBP_POSITIVE_REGULATION_OF_CELL_DIVISION	CENPV
GOBP_POSITIVE_REGULATION_OF_CELL_DIVISION	EREG
GOBP_POSITIVE_REGULATION_OF_CELL_DIVISION	FGF1
GOBP_POSITIVE_REGULATION_OF_CELL_DIVISION	FGF2
GOBP_POSITIVE_REGULATION_OF_CELL_DIVISION	FGF3
GOBP_POSITIVE_REGULATION_OF_CELL_DIVISION	FGF4
GOBP_POSITIVE_REGULATION_OF_CELL_DIVISION	FGF5
GOBP_POSITIVE_REGULATION_OF_CELL_DIVISION	FGF6
GOBP_POSITIVE_REGULATION_OF_CELL_DIVISION	FGF7
GOBP_POSITIVE_REGULATION_OF_CELL_DIVISION	FGF8
GOBP_POSITIVE_REGULATION_OF_CELL_DIVISION	FGF9
GOBP_POSITIVE_REGULATION_OF_CELL_DIVISION	FGFR2
GOBP_POSITIVE_REGULATION_OF_CELL_DIVISION	VEGFD
GOBP_POSITIVE_REGULATION_OF_CELL_DIVISION	SIRT2
GOBP_POSITIVE_REGULATION_OF_CELL_DIVISION	NUP62
GOBP_POSITIVE_REGULATION_OF_CELL_DIVISION	POLDIP2
GOBP_POSITIVE_REGULATION_OF_CELL_DIVISION	OR1A2
GOBP_POSITIVE_REGULATION_OF_CELL_DIVISION	OPN1MW
GOBP_POSITIVE_REGULATION_OF_CELL_DIVISION	RACGAP1
GOBP_POSITIVE_REGULATION_OF_CELL_DIVISION	HTR2B
GOBP_POSITIVE_REGULATION_OF_CELL_DIVISION	MACC1
GOBP_POSITIVE_REGULATION_OF_CELL_DIVISION	IGF1R
GOBP_POSITIVE_REGULATION_OF_CELL_DIVISION	IGF2
GOBP_POSITIVE_REGULATION_OF_CELL_DIVISION	IL1A
GOBP_POSITIVE_REGULATION_OF_CELL_DIVISION	IL1B
GOBP_POSITIVE_REGULATION_OF_CELL_DIVISION	RHOA
GOBP_POSITIVE_REGULATION_OF_CELL_DIVISION	MDK
GOBP_POSITIVE_REGULATION_OF_CELL_DIVISION	NKX3-1
GOBP_POSITIVE_REGULATION_OF_CELL_DIVISION	YBX1
GOBP_POSITIVE_REGULATION_OF_CELL_DIVISION	OSM
GOBP_POSITIVE_REGULATION_OF_CELL_DIVISION	TAS2R13
GOBP_POSITIVE_REGULATION_OF_CELL_DIVISION	RXFP3
GOBP_POSITIVE_REGULATION_OF_CELL_DIVISION	PDGFA
GOBP_POSITIVE_REGULATION_OF_CELL_DIVISION	PDGFB
GOBP_POSITIVE_REGULATION_OF_CELL_DIVISION	PGF
GOBP_POSITIVE_REGULATION_OF_CELL_DIVISION	MAP10
GOBP_POSITIVE_REGULATION_OF_CELL_DIVISION	PPBP
GOBP_POSITIVE_REGULATION_OF_CELL_DIVISION	PRKCE
GOBP_POSITIVE_REGULATION_OF_CELL_DIVISION	PKN2
GOBP_POSITIVE_REGULATION_OF_CELL_DIVISION	PDGFC
GOBP_POSITIVE_REGULATION_OF_CELL_DIVISION	GKN1
GOBP_POSITIVE_REGULATION_OF_CELL_DIVISION	PTN
GOBP_POSITIVE_REGULATION_OF_CELL_DIVISION	OPN1LW
GOBP_POSITIVE_REGULATION_OF_CELL_DIVISION	CXCR5
GOBP_POSITIVE_REGULATION_OF_CELL_DIVISION	SHH
GOBP_POSITIVE_REGULATION_OF_CELL_DIVISION	GAREM1
GOBP_POSITIVE_REGULATION_OF_CELL_DIVISION	SPAST
GOBP_POSITIVE_REGULATION_OF_CELL_DIVISION	SSTR5
GOBP_POSITIVE_REGULATION_OF_CELL_DIVISION	AURKC
GOBP_POSITIVE_REGULATION_OF_CELL_DIVISION	SVIL
GOBP_POSITIVE_REGULATION_OF_CELL_DIVISION	BTC
GOBP_POSITIVE_REGULATION_OF_CELL_DIVISION	TAL1
GOBP_POSITIVE_REGULATION_OF_CELL_DIVISION	TGFA
GOBP_POSITIVE_REGULATION_OF_CELL_DIVISION	TGFB1
GOBP_POSITIVE_REGULATION_OF_CELL_DIVISION	TGFB2
GOBP_POSITIVE_REGULATION_OF_CELL_DIVISION	TGFB3
GOBP_POSITIVE_REGULATION_OF_CELL_DIVISION	THBS4
GOBP_POSITIVE_REGULATION_OF_CELL_DIVISION	OPN1MW2
GOBP_POSITIVE_REGULATION_OF_CELL_DIVISION	VEGFA
GOBP_POSITIVE_REGULATION_OF_CELL_DIVISION	VEGFB
GOBP_POSITIVE_REGULATION_OF_CELL_DIVISION	VEGFC
GOBP_POSITIVE_REGULATION_OF_CELL_DIVISION	ZNF16
GOBP_POSITIVE_REGULATION_OF_CELL_DIVISION	OR2A4
GOBP_POSITIVE_REGULATION_OF_CELL_DIVISION	CSPP1
GOBP_POSITIVE_REGULATION_OF_CELL_DIVISION	PDGFD
GOBP_POSITIVE_REGULATION_OF_CELL_DIVISION	TAS1R2
GOBP_POSITIVE_REGULATION_OF_CELL_DIVISION	LBH
GOBP_POSITIVE_REGULATION_OF_CELL_DIVISION	PROK1
GOBP_POSITIVE_REGULATION_OF_CELL_DIVISION	CUL3
GOBP_POSITIVE_REGULATION_OF_CELL_DIVISION	CAT
GOBP_POSITIVE_REGULATION_OF_CELL_DIVISION	PKP4
GOBP_POSITIVE_REGULATION_OF_CELL_DIVISION	CDC14B
GOBP_POSITIVE_REGULATION_OF_CELL_DIVISION	CDC14A
GOBP_POSITIVE_REGULATION_OF_CELL_DIVISION	AURKB
GOBP_POSITIVE_REGULATION_OF_CELL_DIVISION	ITGB1BP1
GOBP_POSITIVE_REGULATION_OF_CELL_DIVISION	KIF3B
GOBP_POSITIVE_REGULATION_OF_CELL_DIVISION	KIF23
GOBP_POSITIVE_REGULATION_OF_CELL_DIVISION	KIF20B
GOBP_POSITIVE_REGULATION_OF_CELL_DIVISION	CDC6
GOBP_POSITIVE_REGULATION_OF_CELL_DIVISION	KIF14
GOBP_POSITIVE_REGULATION_OF_CELL_DIVISION	CDC25B
GOBP_POSITIVE_REGULATION_OF_CELL_DIVISION	CDC42
