# Supplementary material for: Identifying traditional Chinese medicine combinations for breast cancer treatment based on transcriptional regulation and chemical structure
Source: Chin Med. 2025 Feb 14;20:23. doi: 10.1186/s13020-025-01074-5 (PMC11829537; doi:10.1186/s13020-025-01074-5)
Supplement: Supplementary file 6 — Additional file 6. Supplementary Table 6 [file 13020_2025_1074_MOESM6_ESM.xlsx]

## Sheet: sheet1
Rank	ID	Name	ES value	Non-zero Signatures
1	S14S25	Cinobufagin	6.5	9
2	S10S12	Honokiol	6.5	7
3	S10S13	Piperine	6	6
4	S4S21	GinsenosideR-g1	4.5	8
5	S7	Glycyrrhizic-Acid	4.5	6
6	S4S14	Wogonin	4	8
7	S10S15	Barlerin	4	6
8	S2S15	Scutellarin	4	6
9	S10S23	Ethyl-caffeate	4	5
10	S10S28	Gentiopicrin	4	5
11	S10S29	Aconitine	4	5
12	S4S15	cinnamic-acid	3.5	7
13	S5S27	10-Gingerol	3.5	6
14	S10S19	Isorhamnetin	3.5	5
15	S4S24	Ginsenoside-Rb1	3	6
16	S10S20	Isorhamnetin-3-O-neohespeidoside	3	5
17	S10S14	Schisantherin-A	3	4
18	S2S3	neochlorogenic-acid	3	4
19	S8	hyperoside	3	4
20	S14S23	Macranthoidin-B	2.5	5
21	S4S18	b-elemene	2.5	5
22	S4S2	Quercetin	2.5	5
23	S4S20	Ginsenoside-Ro	2.5	5
24	S10S22	Pinoresinol-diglucoside	2.5	4
25	S2S18	Apigenin-7-Glucuronide	2.5	4
26	S5S24	8-Gingero	2.5	4
27	S8S18	Gastrodin	2.5	4
28	S10S18	Demethoxycurcumin	2.5	3
29	S10S21	3-6-disinapoyl-sucrose	2.5	3
30	S13S1	Liriopeside-B	2	4
31	S13S20	Benzoylmesaconine	2	4
32	S15S27	Pulegone	2	4
33	S17S8	Berberine-Hydrochloride	2	4
34	S2S12	Ursolic-acid	2	4
35	S2S19	Quercitrin	2	4
36	S2S8	Ferulic-acid	2	4
37	S4S17	cynarin	2	4
38	S9S22	Isoimperatorin	2	4
39	S10S10	Myricetrin	2	3
40	S10S3	Jujuboside-B	2	3
41	S2S9	1,3-O-Dicaffeoylquinic-acid	2	3
42	S5S25	Atractylenolide-1	2	3
43	S9	isochlorogenic-acid-a	2	3
44	S2S2	cryptochlorogenic-acid	2	2
45	S1	baicalin	1.5	3
46	S10S9	aurantio-obtusin	1.5	3
47	S11S27	Catalpol	1.5	3
48	S12S1	2,3,5,4-tetrahydroxyl-diphenylethylene-2-o-glucoside	1.5	3
49	S14S22	Crocin-II	1.5	3
50	S15S5	Linalool	1.5	3
51	S17S13	l-Perillaldehyde	1.5	3
52	S17S31	Cornuside-I	1.5	3
53	S2S25	Ginsenoside-Rb3	1.5	3
54	S2S7	protocatechuic-acid	1.5	3
55	S4S19	verbascoside	1.5	3
56	S10S11	Astilbin	1.5	2
57	S10S26	Betaine	1.5	2
58	S10S30	Toosendanin	1.5	2
59	S2S11	Cholic-acid	1.5	2
60	S5	alisol-b-acetate	1.5	2
61	S6S25	Dipsacoside-B	1.5	2
62	S6S29	Tectoridin	1.5	2
63	S10S1	Glucosyl-vitexin	1	2
64	S11S24	Tenacissoside-H	1	2
65	S11S5	Podophyllotoxin	1	2
66	S14S5	Gigantol	1	2
67	S2S1	Chlorogenic-acid	1	2
68	S2S21	schisanhenol	1	2
69	S2S24	schisandrin-b	1	2
70	S3S11	Bakuchiol	1	2
71	S3S2	Ononin	1	2
72	S3S5	Isoflavone	1	2
73	S5S15	Schisantherin-C	1	2
74	S8S25	Baicalein	1	2
75	S10S16	Daidzin	1	1
76	S5S4	Batatasin-I	1	1
77	S6S14	Polydatin	1	1
78	S6S3	Complanatuside	1	1
79	S6S30	Harpagide	1	1
80	S10	liquiritin	0.5	1
81	S10S27	Fraxetin	0.5	1
82	S10S4	praeruptorin-a-1	0.5	1
83	S11S25	Astragaloside-IV	0.5	1
84	S11S28	Crotaline	0.5	1
85	S11S4	epicatechin-gallate	0.5	1
86	S12S3	Dauricine	0.5	1
87	S13S11	Heteroclitin-D	0.5	1
88	S13S12	Peimisine	0.5	1
89	S13S16	Erianin	0.5	1
90	S13S27	Bisdemethoxycurcumin	0.5	1
91	S14S12	Curculigoside	0.5	1
92	S15S12	Goitrin	0.5	1
93	S15S20	Echinacoside	0.5	1
94	S15S24	Trigonelline	0.5	1
95	S15S3	Taxifolin	0.5	1
96	S15S4	Sinapine-thiocyanate	0.5	1
97	S16S17	Cephaelin-Hydrochloride	0.5	1
98	S16S28	Jujuboside-A	0.5	1
99	S17S11	Puerarin	0.5	1
100	S17S14	Lithospermoside	0.5	1
101	S17S18	Z-Ligustilide	0.5	1
102	S17S21	Taraxerone	0.5	1
103	S17S27	Hispidulin	0.5	1
104	S17S32	Corynoxeine	0.5	1
105	S17S5	b-b-dimethyl-acryl-alkannin	0.5	1
106	S2	hesperidin	0.5	1
107	S24	Ainsliadimer-A	0.5	1
108	S2S10	L-tryptophan	0.5	1
109	S2S16	Wogonoside	0.5	1
110	S2S17	Apigenin	0.5	1
111	S2S20	Quercetin-3-O-Glucuronide	0.5	1
112	S2S22	Schizandrol-A	0.5	1
113	S2S26	Ginsenoside-Rd	0.5	1
114	S2S30	Cryptotanshinone	0.5	1
115	S2S4	Isochlorogenic-acid-B	0.5	1
116	S2S5	Isochlorogenic-acid-C	0.5	1
117	S3S20	Isoliquiritigenin	0.5	1
118	S3S4	Icariin	0.5	1
119	S3S7	baohuoside-I	0.5	1
120	S4S10	Nobiletin	0.5	1
121	S4S7	Isoirigenin	0.5	1
122	S6	amygdalin	0.5	1
123	S7S12	Spinosin	0.5	1
124	S7S13	Ruscogenin	0.5	1
125	S7S14	Pedunculoside	0.5	1
126	S8S21	Polygalic-acid	0.5	1
127	S8S26	Eupalinolide-A	0.5	1
128	S8S8	Notopterol	0.5	1
129	S9S11	Bergenin	0.5	1
