# Supplementary material for: Identifying traditional Chinese medicine combinations for breast cancer treatment based on transcriptional regulation and chemical structure
Source: Chin Med. 2025 Feb 14;20:23. doi: 10.1186/s13020-025-01074-5 (PMC11829537; doi:10.1186/s13020-025-01074-5)
Supplement: Supplementary file 7 — Additional file 7. Supplementary Table 7 [file 13020_2025_1074_MOESM7_ESM.xlsx]

## Sheet: Sheet1
TCM Compound 1	TCM Compound 2	TCS value
S14S25	S4S21	9
S14S25	S4S14	9
S14S25	S4S15	9
S14S25	S2S15	8.5
S14S25	S5S27	8.5
S14S25	S4S18	8.5
S14S25	S4S2	8.5
S14S25	S4S20	8.5
S14S25	S5S24	8.5
S10S12	S2S15	8.5
S10S12	S2S3	8.5
S14S25	S10S12	8
S14S25	S2S3	8
S14S25	S2S18	8
S14S25	S13S20	8
S14S25	S15S27	8
S14S25	S17S8	8
S14S25	S2S12	8
S14S25	S2S19	8
S14S25	S4S17	8
S14S25	S9S22	8
S14S25	S5S25	8
S14S25	S2S7	8
S14S25	S4S19	8
S10S12	S4S21	8
S10S12	S4S14	8
S10S12	S4S15	8
S10S12	S5S27	8
S10S12	S4S18	8
S10S12	S4S2	8
S10S12	S4S20	8
S10S12	S5S24	8
S10S12	S13S20	8
S10S12	S2S19	8
S10S12	S4S17	8
S10S12	S9S22	8
S10S12	S2S7	8
S10S12	S4S19	8
S10S13	S4S21	8
S10S13	S2S15	8
S10S13	S2S3	8
S4S21	S4S14	8
S14S25	S10S13	7.5
S14S25	S7	7.5
S14S25	S10S15	7.5
S14S25	S10S23	7.5
S14S25	S10S28	7.5
S14S25	S10S29	7.5
S14S25	S10S19	7.5
S14S25	S4S24	7.5
S14S25	S10S20	7.5
S14S25	S10S14	7.5
S14S25	S8	7.5
S14S25	S14S23	7.5
S14S25	S10S22	7.5
S14S25	S8S18	7.5
S14S25	S13S1	7.5
S14S25	S10S3	7.5
S14S25	S2S9	7.5
S14S25	S12S1	7.5
S14S25	S14S22	7.5
S14S25	S2S14	7.5
S14S25	S6S25	7.5
S14S25	S6S29	7.5
S14S25	S14S5	7.5
S14S25	S2S1	7.5
S10S12	S4S24	7.5
S10S12	S2S18	7.5
S10S12	S8S18	7.5
S10S12	S15S27	7.5
S10S12	S17S8	7.5
S10S12	S2S12	7.5
S10S12	S2S9	7.5
S10S12	S5S25	7.5
S10S12	S2S14	7.5
S10S12	S2S1	7.5
S10S13	S4S14	7.5
S10S13	S4S15	7.5
S10S13	S5S27	7.5
S10S13	S4S18	7.5
S10S13	S4S2	7.5
S10S13	S4S20	7.5
S10S13	S5S24	7.5
S10S13	S13S20	7.5
S10S13	S2S19	7.5
S10S13	S4S17	7.5
S10S13	S9S22	7.5
S10S13	S2S7	7.5
S10S13	S4S19	7.5
S4S21	S7	7.5
S4S21	S4S15	7.5
S7	S2S15	7.5
S4S14	S4S15	7.5
S2S15	S10S23	7.5
S2S15	S10S28	7.5
S14S25	S10S18	7
S14S25	S10S21	7
S14S25	S2S8	7
S14S25	S10S10	7
S14S25	S9	7
S14S25	S2S2	7
S14S25	S1	7
S14S25	S10S9	7
S14S25	S11S27	7
S14S25	S15S5	7
S14S25	S17S13	7
S14S25	S17S31	7
S14S25	S2S25	7
S14S25	S10S11	7
S14S25	S10S26	7
S14S25	S10S30	7
S14S25	S2S11	7
S14S25	S5	7
S14S25	S10S1	7
S14S25	S11S5	7
S14S25	S2S21	7
S14S25	S3S11	7
S14S25	S3S5	7
S14S25	S5S15	7
S14S25	S8S25	7
S14S25	S10S16	7
S14S25	S5S4	7
S14S25	S6S14	7
S14S25	S6S3	7
S14S25	S6S30	7
S14S25	S10	7
S14S25	S10S4	7
S14S25	S11S28	7
S14S25	S11S4	7
S14S25	S12S3	7
S14S25	S13S11	7
S14S25	S13S12	7
S14S25	S13S16	7
S14S25	S13S27	7
S14S25	S14S12	7
S14S25	S15S12	7
S14S25	S15S24	7
S14S25	S15S3	7
S14S25	S15S4	7
S14S25	S16S17	7
S14S25	S16S28	7
S14S25	S17S11	7
S14S25	S17S14	7
S14S25	S17S18	7
S14S25	S17S21	7
S14S25	S17S27	7
S14S25	S17S32	7
S14S25	S2	7
S14S25	S24	7
S14S25	S2S26	7
S14S25	S2S30	7
S14S25	S3S4	7
S14S25	S3S7	7
S14S25	S3S8	7
S14S25	S4S10	7
S14S25	S4S7	7
S14S25	S6	7
S14S25	S7S12	7
S14S25	S7S13	7
S14S25	S7S14	7
S14S25	S8S8	7
S14S25	S9S11	7
S10S12	S10S15	7
S10S12	S10S14	7
S10S12	S14S23	7
S10S12	S13S1	7
S10S12	S2S8	7
S10S12	S10S9	7
S10S12	S12S1	7
S10S12	S14S22	7
S10S12	S15S5	7
S10S12	S2S25	7
S10S12	S2S11	7
S10S12	S6S25	7
S10S12	S6S29	7
S10S12	S11S5	7
S10S12	S14S5	7
S10S12	S3S11	7
S10S12	S3S5	7
S10S12	S5S15	7
S10S12	S8S25	7
S10S12	S11S28	7
S10S12	S11S4	7
S10S12	S12S3	7
S10S12	S13S27	7
S10S12	S14S12	7
S10S12	S15S12	7
S10S12	S15S24	7
S10S12	S15S4	7
S10S12	S16S28	7
S10S12	S17S11	7
S10S12	S2S30	7
S10S12	S3S4	7
S10S12	S3S7	7
S10S12	S3S8	7
S10S12	S4S10	7
S10S12	S4S7	7
S10S12	S7S12	7
S10S12	S7S13	7
S10S12	S7S14	7
S10S12	S8S8	7
S10S12	S9S11	7
S10S13	S4S24	7
S10S13	S2S18	7
S10S13	S8S18	7
S10S13	S15S27	7
S10S13	S17S8	7
S10S13	S2S12	7
S10S13	S2S9	7
S10S13	S5S25	7
S10S13	S2S14	7
S10S13	S2S1	7
S4S21	S10S15	7
S4S21	S2S15	7
S4S21	S10S23	7
S4S21	S10S28	7
S4S21	S10S29	7
S4S21	S5S27	7
S4S21	S10S19	7
S4S21	S4S24	7
S4S21	S10S20	7
S4S21	S8S18	7
S7	S4S14	7
S7	S4S15	7
S7	S5S27	7
S7	S4S24	7
S7	S2S3	7
S4S14	S10S15	7
S4S14	S2S15	7
S4S14	S5S27	7
S4S14	S4S24	7
S10S15	S2S15	7
S10S15	S4S15	7
S10S15	S5S27	7
S2S15	S10S29	7
S2S15	S10S19	7
S10S23	S2S3	7
S10S28	S2S3	7
S14S25	S11S24	6.5
S14S25	S2S24	6.5
S14S25	S3S2	6.5
S14S25	S10S27	6.5
S14S25	S11S25	6.5
S14S25	S15S20	6.5
S14S25	S17S5	6.5
S14S25	S25	6.5
S14S25	S2S10	6.5
S14S25	S2S16	6.5
S14S25	S2S17	6.5
S14S25	S2S20	6.5
S14S25	S2S22	6.5
S14S25	S2S4	6.5
S14S25	S2S5	6.5
S14S25	S3S20	6.5
S14S25	S8S21	6.5
S14S25	S8S26	6.5
S10S12	S10S13	6.5
S10S12	S7	6.5
S10S12	S10S23	6.5
S10S12	S10S28	6.5
S10S12	S10S29	6.5
S10S12	S10S19	6.5
S10S12	S10S20	6.5
S10S12	S8	6.5
S10S12	S10S22	6.5
S10S12	S10S18	6.5
S10S12	S10S21	6.5
S10S12	S10S10	6.5
S10S12	S10S3	6.5
S10S12	S9	6.5
S10S12	S2S2	6.5
S10S12	S1	6.5
S10S12	S11S27	6.5
S10S12	S17S13	6.5
S10S12	S17S31	6.5
S10S12	S10S11	6.5
S10S12	S10S26	6.5
S10S12	S10S30	6.5
S10S12	S5	6.5
S10S12	S10S1	6.5
S10S12	S11S24	6.5
S10S12	S2S21	6.5
S10S12	S2S24	6.5
S10S12	S3S2	6.5
S10S12	S10S16	6.5
S10S12	S5S4	6.5
S10S12	S6S14	6.5
S10S12	S6S3	6.5
S10S12	S6S30	6.5
S10S12	S10	6.5
S10S12	S10S27	6.5
S10S12	S10S4	6.5
S10S12	S11S25	6.5
S10S12	S13S11	6.5
S10S12	S13S12	6.5
S10S12	S13S16	6.5
S10S12	S15S20	6.5
S10S12	S15S3	6.5
S10S12	S16S17	6.5
S10S12	S17S14	6.5
S10S12	S17S18	6.5
S10S12	S17S21	6.5
S10S12	S17S27	6.5
S10S12	S17S32	6.5
S10S12	S17S5	6.5
S10S12	S2	6.5
S10S12	S24	6.5
S10S12	S25	6.5
S10S12	S2S10	6.5
S10S12	S2S16	6.5
S10S12	S2S17	6.5
S10S12	S2S20	6.5
S10S12	S2S22	6.5
S10S12	S2S26	6.5
S10S12	S2S4	6.5
S10S12	S2S5	6.5
S10S12	S3S20	6.5
S10S12	S6	6.5
S10S12	S8S21	6.5
S10S12	S8S26	6.5
S10S13	S10S15	6.5
S10S13	S10S14	6.5
S10S13	S14S23	6.5
S10S13	S13S1	6.5
S10S13	S2S8	6.5
S10S13	S10S9	6.5
S10S13	S12S1	6.5
S10S13	S14S22	6.5
S10S13	S15S5	6.5
S10S13	S2S25	6.5
S10S13	S2S11	6.5
S10S13	S6S25	6.5
S10S13	S6S29	6.5
S10S13	S11S5	6.5
S10S13	S14S5	6.5
S10S13	S3S11	6.5
S10S13	S3S5	6.5
S10S13	S5S15	6.5
S10S13	S8S25	6.5
S10S13	S11S28	6.5
S10S13	S11S4	6.5
S10S13	S12S3	6.5
S10S13	S13S27	6.5
S10S13	S14S12	6.5
S10S13	S15S12	6.5
S10S13	S15S24	6.5
S10S13	S15S4	6.5
S10S13	S16S28	6.5
S10S13	S17S11	6.5
S10S13	S2S30	6.5
S10S13	S3S4	6.5
S10S13	S3S7	6.5
S10S13	S3S8	6.5
S10S13	S4S10	6.5
S10S13	S4S7	6.5
S10S13	S7S12	6.5
S10S13	S7S13	6.5
S10S13	S7S14	6.5
S10S13	S8S8	6.5
S10S13	S9S11	6.5
S4S21	S8	6.5
S4S21	S14S23	6.5
S4S21	S4S18	6.5
S4S21	S4S2	6.5
S4S21	S4S20	6.5
S4S21	S10S22	6.5
S4S21	S2S18	6.5
S4S21	S15S27	6.5
S4S21	S17S8	6.5
S7	S10S15	6.5
S7	S4S18	6.5
S7	S4S2	6.5
S7	S4S20	6.5
S7	S8S18	6.5
S7	S13S20	6.5
S7	S2S19	6.5
S7	S2S8	6.5
S7	S4S17	6.5
S7	S9S22	6.5
S4S14	S10S23	6.5
S4S14	S10S28	6.5
S4S14	S10S29	6.5
S4S14	S10S19	6.5
S4S14	S10S20	6.5
S4S14	S14S23	6.5
S4S14	S4S18	6.5
S4S14	S4S2	6.5
S4S14	S4S20	6.5
S4S14	S8S18	6.5
S10S15	S10S23	6.5
S10S15	S10S28	6.5
S10S15	S10S19	6.5
S10S15	S10S20	6.5
S10S15	S5S24	6.5
S2S15	S4S15	6.5
S2S15	S10S20	6.5
S2S15	S8	6.5
S2S15	S10S21	6.5
S10S23	S4S15	6.5
S10S23	S5S27	6.5
S10S23	S4S24	6.5
S10S28	S4S15	6.5
S10S28	S5S27	6.5
S10S28	S4S24	6.5
S10S29	S4S15	6.5
S10S29	S5S27	6.5
S10S29	S4S24	6.5
S10S29	S2S3	6.5
S4S15	S5S27	6.5
S4S15	S10S19	6.5
S4S15	S4S24	6.5
S5S27	S4S24	6.5
S10S19	S2S3	6.5
S10S13	S7	6
S10S13	S10S23	6
S10S13	S10S28	6
S10S13	S10S29	6
S10S13	S10S19	6
S10S13	S10S20	6
S10S13	S8	6
S10S13	S10S22	6
S10S13	S10S18	6
S10S13	S10S21	6
S10S13	S10S10	6
S10S13	S10S3	6
S10S13	S9	6
S10S13	S2S2	6
S10S13	S1	6
S10S13	S11S27	6
S10S13	S17S13	6
S10S13	S17S31	6
S10S13	S10S11	6
S10S13	S10S26	6
S10S13	S10S30	6
S10S13	S5	6
S10S13	S10S1	6
S10S13	S11S24	6
S10S13	S2S21	6
S10S13	S2S24	6
S10S13	S3S2	6
S10S13	S10S16	6
S10S13	S5S4	6
S10S13	S6S14	6
S10S13	S6S3	6
S10S13	S6S30	6
S10S13	S10	6
S10S13	S10S27	6
S10S13	S10S4	6
S10S13	S11S25	6
S10S13	S13S11	6
S10S13	S13S12	6
S10S13	S13S16	6
S10S13	S15S20	6
S10S13	S15S3	6
S10S13	S16S17	6
S10S13	S17S14	6
S10S13	S17S18	6
S10S13	S17S21	6
S10S13	S17S27	6
S10S13	S17S32	6
S10S13	S17S5	6
S10S13	S2	6
S10S13	S24	6
S10S13	S25	6
S10S13	S2S10	6
S10S13	S2S16	6
S10S13	S2S17	6
S10S13	S2S20	6
S10S13	S2S22	6
S10S13	S2S26	6
S10S13	S2S4	6
S10S13	S2S5	6
S10S13	S3S20	6
S10S13	S6	6
S10S13	S8S21	6
S10S13	S8S26	6
S4S21	S10S14	6
S4S21	S2S3	6
S4S21	S5S24	6
S4S21	S10S18	6
S4S21	S10S21	6
S4S21	S13S1	6
S4S21	S13S20	6
S4S21	S2S12	6
S4S21	S2S19	6
S4S21	S2S8	6
S4S21	S4S17	6
S4S21	S9S22	6
S4S21	S10S10	6
S4S21	S10S3	6
S4S21	S5S25	6
S4S21	S9	6
S4S21	S1	6
S4S21	S11S27	6
S4S21	S17S13	6
S4S21	S17S31	6
S4S21	S2S14	6
S7	S14S23	6
S7	S2S18	6
S7	S5S24	6
S7	S13S1	6
S7	S15S27	6
S7	S17S8	6
S7	S2S12	6
S7	S2S9	6
S7	S10S9	6
S7	S2S14	6
S7	S2S7	6
S7	S4S19	6
S4S14	S10S14	6
S4S14	S2S3	6
S4S14	S8	6
S4S14	S10S22	6
S4S14	S2S18	6
S4S14	S5S24	6
S4S14	S13S1	6
S4S14	S13S20	6
S4S14	S15S27	6
S4S14	S17S8	6
S4S14	S2S12	6
S4S14	S2S19	6
S4S14	S2S8	6
S4S14	S4S17	6
S4S14	S9S22	6
S10S15	S10S29	6
S10S15	S4S24	6
S10S15	S2S3	6
S10S15	S8	6
S10S15	S4S18	6
S10S15	S4S2	6
S10S15	S4S20	6
S10S15	S15S27	6
S10S15	S5S25	6
S2S15	S5S27	6
S2S15	S4S24	6
S2S15	S10S14	6
S2S15	S14S23	6
S2S15	S10S18	6
S10S23	S4S18	6
S10S23	S4S2	6
S10S23	S4S20	6
S10S23	S2S18	6
S10S23	S8S18	6
S10S23	S13S20	6
S10S23	S2S19	6
S10S23	S2S8	6
S10S23	S4S17	6
S10S23	S9S22	6
S10S23	S2S9	6
S10S28	S4S18	6
S10S28	S4S2	6
S10S28	S4S20	6
S10S28	S2S18	6
S10S28	S8S18	6
S10S28	S13S20	6
S10S28	S2S19	6
S10S28	S2S8	6
S10S28	S4S17	6
S10S28	S9S22	6
S10S28	S2S9	6
S10S29	S4S18	6
S10S29	S4S2	6
S10S29	S4S20	6
S10S29	S8S18	6
S10S29	S13S20	6
S10S29	S2S19	6
S10S29	S2S8	6
S10S29	S4S17	6
S10S29	S9S22	6
S4S15	S10S20	6
S4S15	S10S14	6
S4S15	S14S23	6
S4S15	S4S18	6
S4S15	S4S2	6
S4S15	S4S20	6
S4S15	S8S18	6
S5S27	S10S19	6
S5S27	S14S23	6
S5S27	S8S18	6
S5S27	S10S21	6
S10S19	S4S24	6
S4S24	S10S20	6
S4S24	S8	6
S10S20	S2S3	6
S2S3	S8	6
S4S21	S2S9	5.5
S4S21	S2S2	5.5
S4S21	S10S9	5.5
S4S21	S12S1	5.5
S4S21	S14S22	5.5
S4S21	S15S5	5.5
S4S21	S2S25	5.5
S4S21	S2S7	5.5
S4S21	S4S19	5.5
S4S21	S10S11	5.5
S4S21	S10S26	5.5
S4S21	S10S30	5.5
S4S21	S2S11	5.5
S4S21	S5	5.5
S4S21	S6S25	5.5
S4S21	S10S1	5.5
S4S21	S11S24	5.5
S4S21	S2S1	5.5
S4S21	S2S21	5.5
S4S21	S2S24	5.5
S4S21	S3S2	5.5
S7	S10S23	5.5
S7	S10S28	5.5
S7	S10S29	5.5
S7	S10S19	5.5
S7	S10S20	5.5
S7	S10S14	5.5
S7	S5S25	5.5
S7	S1	5.5
S7	S11S27	5.5
S7	S14S22	5.5
S7	S15S5	5.5
S7	S2S25	5.5
S7	S2S11	5.5
S7	S11S5	5.5
S7	S2S1	5.5
S7	S2S24	5.5
S7	S5S15	5.5
S7	S8S25	5.5
S4S14	S10S18	5.5
S4S14	S10S21	5.5
S4S14	S10S10	5.5
S4S14	S10S3	5.5
S4S14	S2S9	5.5
S4S14	S5S25	5.5
S4S14	S9	5.5
S4S14	S1	5.5
S4S14	S10S9	5.5
S4S14	S11S27	5.5
S4S14	S12S1	5.5
S4S14	S14S22	5.5
S4S14	S15S5	5.5
S4S14	S17S13	5.5
S4S14	S17S31	5.5
S4S14	S2S14	5.5
S4S14	S2S25	5.5
S4S14	S2S7	5.5
S4S14	S4S19	5.5
S10S15	S10S14	5.5
S10S15	S14S23	5.5
S10S15	S10S22	5.5
S10S15	S2S18	5.5
S10S15	S8S18	5.5
S10S15	S10S18	5.5
S10S15	S13S1	5.5
S10S15	S13S20	5.5
S10S15	S17S8	5.5
S10S15	S2S12	5.5
S10S15	S2S19	5.5
S10S15	S2S8	5.5
S10S15	S4S17	5.5
S10S15	S9S22	5.5
S10S15	S10S3	5.5
S10S15	S1	5.5
S10S15	S2S7	5.5
S10S15	S4S19	5.5
S10S15	S6S25	5.5
S10S15	S6S29	5.5
S2S15	S4S18	5.5
S2S15	S4S2	5.5
S2S15	S4S20	5.5
S2S15	S10S22	5.5
S2S15	S5S24	5.5
S2S15	S8S18	5.5
S2S15	S13S1	5.5
S2S15	S15S27	5.5
S2S15	S2S8	5.5
S2S15	S10S3	5.5
S2S15	S1	5.5
S2S15	S12S1	5.5
S2S15	S15S5	5.5
S2S15	S17S13	5.5
S2S15	S17S31	5.5
S2S15	S10S11	5.5
S2S15	S10S30	5.5
S10S23	S14S23	5.5
S10S23	S5S24	5.5
S10S23	S13S1	5.5
S10S23	S15S27	5.5
S10S23	S17S8	5.5
S10S23	S2S12	5.5
S10S23	S10S9	5.5
S10S23	S2S14	5.5
S10S23	S2S7	5.5
S10S23	S4S19	5.5
S10S23	S2S11	5.5
S10S28	S14S23	5.5
S10S28	S5S24	5.5
S10S28	S13S1	5.5
S10S28	S15S27	5.5
S10S28	S17S8	5.5
S10S28	S2S12	5.5
S10S28	S10S9	5.5
S10S28	S2S14	5.5
S10S28	S2S7	5.5
S10S28	S4S19	5.5
S10S28	S2S11	5.5
S10S29	S14S23	5.5
S10S29	S2S18	5.5
S10S29	S5S24	5.5
S10S29	S13S1	5.5
S10S29	S15S27	5.5
S10S29	S17S8	5.5
S10S29	S2S12	5.5
S10S29	S2S9	5.5
S10S29	S10S9	5.5
S10S29	S2S14	5.5
S10S29	S2S7	5.5
S10S29	S4S19	5.5
S4S15	S2S3	5.5
S4S15	S8	5.5
S4S15	S10S22	5.5
S4S15	S2S18	5.5
S4S15	S5S24	5.5
S4S15	S10S18	5.5
S4S15	S10S21	5.5
S4S15	S13S1	5.5
S4S15	S13S20	5.5
S4S15	S15S27	5.5
S4S15	S17S8	5.5
S4S15	S2S12	5.5
S4S15	S2S19	5.5
S4S15	S2S8	5.5
S4S15	S4S17	5.5
S4S15	S9S22	5.5
S5S27	S10S20	5.5
S5S27	S10S14	5.5
S5S27	S2S3	5.5
S5S27	S8	5.5
S5S27	S4S18	5.5
S5S27	S4S2	5.5
S5S27	S4S20	5.5
S5S27	S13S1	5.5
S5S27	S13S20	5.5
S5S27	S2S19	5.5
S5S27	S2S8	5.5
S5S27	S4S17	5.5
S5S27	S9S22	5.5
S10S19	S14S23	5.5
S10S19	S4S18	5.5
S10S19	S4S2	5.5
S10S19	S4S20	5.5
S10S19	S2S18	5.5
S10S19	S8S18	5.5
S10S19	S13S1	5.5
S10S19	S13S20	5.5
S10S19	S2S19	5.5
S10S19	S2S8	5.5
S10S19	S4S17	5.5
S10S19	S9S22	5.5
S10S19	S2S9	5.5
S4S24	S10S14	5.5
S4S24	S14S23	5.5
S4S24	S4S18	5.5
S4S24	S4S2	5.5
S4S24	S4S20	5.5
S4S24	S10S22	5.5
S4S24	S5S24	5.5
S10S20	S14S23	5.5
S10S14	S2S3	5.5
S10S14	S8S18	5.5
S2S3	S10S18	5.5
S2S3	S10S21	5.5
S4S21	S6S29	5
S4S21	S11S5	5
S4S21	S14S5	5
S4S21	S3S11	5
S4S21	S3S5	5
S4S21	S5S15	5
S4S21	S8S25	5
S4S21	S10S16	5
S4S21	S5S4	5
S4S21	S6S14	5
S4S21	S6S3	5
S4S21	S6S30	5
S4S21	S10	5
S4S21	S10S27	5
S4S21	S10S4	5
S4S21	S11S25	5
S4S21	S13S11	5
S4S21	S13S12	5
S4S21	S13S16	5
S4S21	S15S12	5
S4S21	S15S20	5
S4S21	S15S3	5
S4S21	S15S4	5
S4S21	S16S17	5
S4S21	S16S28	5
S4S21	S17S14	5
S4S21	S17S18	5
S4S21	S17S21	5
S4S21	S17S27	5
S4S21	S17S32	5
S4S21	S17S5	5
S4S21	S2	5
S4S21	S24	5
S4S21	S25	5
S4S21	S2S10	5
S4S21	S2S16	5
S4S21	S2S17	5
S4S21	S2S20	5
S4S21	S2S22	5
S4S21	S2S26	5
S4S21	S2S4	5
S4S21	S2S5	5
S4S21	S3S20	5
S4S21	S4S10	5
S4S21	S6	5
S4S21	S8S21	5
S4S21	S8S26	5
S7	S8	5
S7	S10S22	5
S7	S10S18	5
S7	S10S21	5
S7	S10S10	5
S7	S9	5
S7	S2S2	5
S7	S12S1	5
S7	S17S13	5
S7	S17S31	5
S7	S6S25	5
S7	S6S29	5
S7	S11S24	5
S7	S14S5	5
S7	S2S21	5
S7	S3S11	5
S7	S3S2	5
S7	S3S5	5
S7	S11S25	5
S7	S11S28	5
S7	S11S4	5
S7	S12S3	5
S7	S13S27	5
S7	S14S12	5
S7	S15S12	5
S7	S15S20	5
S7	S15S24	5
S7	S15S4	5
S7	S16S28	5
S7	S17S11	5
S7	S17S5	5
S7	S2S10	5
S7	S2S16	5
S7	S2S17	5
S7	S2S20	5
S7	S2S22	5
S7	S2S30	5
S7	S2S4	5
S7	S2S5	5
S7	S3S20	5
S7	S3S4	5
S7	S3S7	5
S7	S3S8	5
S7	S4S10	5
S7	S4S7	5
S7	S7S12	5
S7	S7S13	5
S7	S7S14	5
S7	S8S8	5
S7	S9S11	5
S4S14	S2S2	5
S4S14	S10S11	5
S4S14	S10S26	5
S4S14	S10S30	5
S4S14	S2S11	5
S4S14	S5	5
S4S14	S6S25	5
S4S14	S6S29	5
S4S14	S10S1	5
S4S14	S11S24	5
S4S14	S11S5	5
S4S14	S14S5	5
S4S14	S2S1	5
S4S14	S2S21	5
S4S14	S2S24	5
S4S14	S3S11	5
S4S14	S3S2	5
S4S14	S3S5	5
S4S14	S5S15	5
S4S14	S8S25	5
S10S15	S10S21	5
S10S15	S10S10	5
S10S15	S2S9	5
S10S15	S9	5
S10S15	S2S2	5
S10S15	S10S9	5
S10S15	S11S27	5
S10S15	S12S1	5
S10S15	S14S22	5
S10S15	S15S5	5
S10S15	S17S13	5
S10S15	S17S31	5
S10S15	S2S14	5
S10S15	S10S26	5
S10S15	S5	5
S10S15	S14S5	5
S10S15	S2S1	5
S10S15	S8S25	5
S10S15	S10S16	5
S10S15	S5S4	5
S10S15	S6S14	5
S10S15	S6S3	5
S10S15	S6S30	5
S2S15	S2S3	5
S2S15	S2S18	5
S2S15	S13S20	5
S2S15	S17S8	5
S2S15	S2S12	5
S2S15	S2S19	5
S2S15	S4S17	5
S2S15	S9S22	5
S2S15	S10S10	5
S2S15	S5S25	5
S2S15	S9	5
S2S15	S10S9	5
S2S15	S11S27	5
S2S15	S14S22	5
S2S15	S2S25	5
S2S15	S2S7	5
S2S15	S4S19	5
S2S15	S10S26	5
S2S15	S5	5
S2S15	S6S25	5
S2S15	S6S29	5
S2S15	S10S1	5
S2S15	S14S5	5
S2S15	S3S11	5
S2S15	S3S2	5
S2S15	S3S5	5
S2S15	S8S25	5
S10S23	S10S28	5
S10S23	S10S29	5
S10S23	S10S19	5
S10S23	S10S20	5
S10S23	S10S14	5
S10S23	S5S25	5
S10S23	S2S2	5
S10S23	S1	5
S10S23	S11S27	5
S10S23	S14S22	5
S10S23	S15S5	5
S10S23	S2S25	5
S10S23	S11S5	5
S10S23	S2S1	5
S10S23	S2S24	5
S10S23	S5S15	5
S10S23	S8S25	5
S10S28	S10S29	5
S10S28	S10S19	5
S10S28	S10S20	5
S10S28	S10S14	5
S10S28	S5S25	5
S10S28	S2S2	5
S10S28	S1	5
S10S28	S11S27	5
S10S28	S14S22	5
S10S28	S15S5	5
S10S28	S2S25	5
S10S28	S11S5	5
S10S28	S2S1	5
S10S28	S2S24	5
S10S28	S5S15	5
S10S28	S8S25	5
S10S29	S10S19	5
S10S29	S10S20	5
S10S29	S10S14	5
S10S29	S5S25	5
S10S29	S1	5
S10S29	S11S27	5
S10S29	S14S22	5
S10S29	S15S5	5
S10S29	S2S25	5
S10S29	S2S11	5
S10S29	S11S5	5
S10S29	S2S1	5
S10S29	S2S24	5
S10S29	S5S15	5
S10S29	S8S25	5
S4S15	S10S10	5
S4S15	S10S3	5
S4S15	S2S9	5
S4S15	S5S25	5
S4S15	S9	5
S4S15	S1	5
S4S15	S10S9	5
S4S15	S11S27	5
S4S15	S12S1	5
S4S15	S14S22	5
S4S15	S15S5	5
S4S15	S17S13	5
S4S15	S17S31	5
S4S15	S2S14	5
S4S15	S2S25	5
S4S15	S2S7	5
S4S15	S4S19	5
S5S27	S10S22	5
S5S27	S2S18	5
S5S27	S5S24	5
S5S27	S10S18	5
S5S27	S15S27	5
S5S27	S17S8	5
S5S27	S2S12	5
S5S27	S2S9	5
S5S27	S1	5
S5S27	S10S9	5
S5S27	S11S27	5
S5S27	S14S22	5
S5S27	S15S5	5
S5S27	S17S13	5
S5S27	S17S31	5
S5S27	S2S14	5
S5S27	S2S25	5
S5S27	S2S7	5
S5S27	S4S19	5
S5S27	S10S11	5
S5S27	S10S30	5
S10S19	S10S20	5
S10S19	S5S24	5
S10S19	S15S27	5
S10S19	S17S8	5
S10S19	S2S12	5
S10S19	S1	5
S10S19	S10S9	5
S10S19	S11S27	5
S10S19	S14S22	5
S10S19	S2S14	5
S10S19	S2S7	5
S10S19	S4S19	5
S10S19	S2S11	5
S4S24	S2S3	5
S4S24	S2S18	5
S4S24	S8S18	5
S4S24	S10S18	5
S4S24	S10S21	5
S4S24	S13S1	5
S4S24	S13S20	5
S4S24	S15S27	5
S4S24	S17S8	5
S4S24	S2S12	5
S4S24	S2S19	5
S4S24	S2S8	5
S4S24	S4S17	5
S4S24	S9S22	5
S4S24	S10S10	5
S4S24	S10S3	5
S4S24	S5S25	5
S4S24	S9	5
S10S20	S4S18	5
S10S20	S4S2	5
S10S20	S4S20	5
S10S20	S2S18	5
S10S20	S8S18	5
S10S20	S13S1	5
S10S20	S13S20	5
S10S20	S2S19	5
S10S20	S2S8	5
S10S20	S4S17	5
S10S20	S9S22	5
S10S20	S2S9	5
S10S14	S14S23	5
S10S14	S4S18	5
S10S14	S4S2	5
S10S14	S4S20	5
S10S14	S13S1	5
S10S14	S13S20	5
S10S14	S2S19	5
S10S14	S2S8	5
S10S14	S4S17	5
S10S14	S9S22	5
S2S3	S14S23	5
S2S3	S10S22	5
S2S3	S5S24	5
S2S3	S10S3	5
S8	S14S23	5
S8	S4S18	5
S8	S4S2	5
S8	S4S20	5
S8	S2S18	5
S8	S8S18	5
S8	S13S20	5
S8	S2S19	5
S8	S2S8	5
S8	S4S17	5
S8	S9S22	5
S8	S2S9	5
S14S23	S4S18	5
S14S23	S4S2	5
S14S23	S4S20	5
S14S23	S10S22	5
S14S23	S5S24	5
S14S23	S8S18	5
S4S18	S4S2	5
S4S18	S4S20	5
S4S18	S8S18	5
S4S18	S10S21	5
S4S2	S4S20	5
S4S2	S8S18	5
S4S2	S10S21	5
S4S20	S8S18	5
S4S20	S10S21	5
S10S22	S8S18	5
S2S18	S10S21	5
S5S24	S8S18	5
S5S24	S10S21	5
S8S18	S10S18	5
S8S18	S10S21	5
S4S21	S11S28	4.5
S4S21	S11S4	4.5
S4S21	S12S3	4.5
S4S21	S13S27	4.5
S4S21	S14S12	4.5
S4S21	S15S24	4.5
S4S21	S17S11	4.5
S4S21	S2S30	4.5
S4S21	S3S4	4.5
S4S21	S3S7	4.5
S4S21	S3S8	4.5
S4S21	S4S7	4.5
S4S21	S7S12	4.5
S4S21	S7S13	4.5
S4S21	S7S14	4.5
S4S21	S8S8	4.5
S4S21	S9S11	4.5
S7	S10S3	4.5
S7	S10S11	4.5
S7	S10S26	4.5
S7	S10S30	4.5
S7	S5	4.5
S7	S10S1	4.5
S7	S10S16	4.5
S7	S5S4	4.5
S7	S6S14	4.5
S7	S6S3	4.5
S7	S6S30	4.5
S7	S10	4.5
S7	S10S27	4.5
S7	S10S4	4.5
S7	S13S11	4.5
S7	S13S12	4.5
S7	S13S16	4.5
S7	S15S3	4.5
S7	S16S17	4.5
S7	S17S14	4.5
S7	S17S18	4.5
S7	S17S21	4.5
S7	S17S27	4.5
S7	S17S32	4.5
S7	S2	4.5
S7	S24	4.5
S7	S25	4.5
S7	S2S26	4.5
S7	S6	4.5
S7	S8S21	4.5
S7	S8S26	4.5
S4S14	S10S16	4.5
S4S14	S5S4	4.5
S4S14	S6S14	4.5
S4S14	S6S3	4.5
S4S14	S6S30	4.5
S4S14	S10	4.5
S4S14	S10S27	4.5
S4S14	S10S4	4.5
S4S14	S11S25	4.5
S4S14	S11S28	4.5
S4S14	S11S4	4.5
S4S14	S12S3	4.5
S4S14	S13S11	4.5
S4S14	S13S12	4.5
S4S14	S13S16	4.5
S4S14	S13S27	4.5
S4S14	S14S12	4.5
S4S14	S15S12	4.5
S4S14	S15S20	4.5
S4S14	S15S24	4.5
S4S14	S15S3	4.5
S4S14	S15S4	4.5
S4S14	S16S17	4.5
S4S14	S16S28	4.5
S4S14	S17S11	4.5
S4S14	S17S14	4.5
S4S14	S17S18	4.5
S4S14	S17S21	4.5
S4S14	S17S27	4.5
S4S14	S17S32	4.5
S4S14	S17S5	4.5
S4S14	S2	4.5
S4S14	S24	4.5
S4S14	S25	4.5
S4S14	S2S10	4.5
S4S14	S2S16	4.5
S4S14	S2S17	4.5
S4S14	S2S20	4.5
S4S14	S2S22	4.5
S4S14	S2S26	4.5
S4S14	S2S30	4.5
S4S14	S2S4	4.5
S4S14	S2S5	4.5
S4S14	S3S20	4.5
S4S14	S3S4	4.5
S4S14	S3S7	4.5
S4S14	S3S8	4.5
S4S14	S4S10	4.5
S4S14	S4S7	4.5
S4S14	S6	4.5
S4S14	S7S12	4.5
S4S14	S7S13	4.5
S4S14	S7S14	4.5
S4S14	S8S21	4.5
S4S14	S8S26	4.5
S4S14	S8S8	4.5
S4S14	S9S11	4.5
S10S15	S2S25	4.5
S10S15	S10S11	4.5
S10S15	S10S30	4.5
S10S15	S2S11	4.5
S10S15	S10S1	4.5
S10S15	S11S5	4.5
S10S15	S2S21	4.5
S10S15	S2S24	4.5
S10S15	S3S11	4.5
S10S15	S3S2	4.5
S10S15	S3S5	4.5
S10S15	S5S15	4.5
S10S15	S10	4.5
S10S15	S10S4	4.5
S10S15	S11S28	4.5
S10S15	S11S4	4.5
S10S15	S12S3	4.5
S10S15	S13S11	4.5
S10S15	S13S12	4.5
S10S15	S13S16	4.5
S10S15	S13S27	4.5
S10S15	S14S12	4.5
S10S15	S15S12	4.5
S10S15	S15S24	4.5
S10S15	S15S3	4.5
S10S15	S15S4	4.5
S10S15	S16S17	4.5
S10S15	S16S28	4.5
S10S15	S17S11	4.5
S10S15	S17S14	4.5
S10S15	S17S18	4.5
S10S15	S17S21	4.5
S10S15	S17S27	4.5
S10S15	S17S32	4.5
S10S15	S2	4.5
S10S15	S24	4.5
S10S15	S2S26	4.5
S10S15	S2S30	4.5
S10S15	S3S20	4.5
S10S15	S3S4	4.5
S10S15	S3S7	4.5
S10S15	S3S8	4.5
S10S15	S4S10	4.5
S10S15	S4S7	4.5
S10S15	S6	4.5
S10S15	S7S12	4.5
S10S15	S7S13	4.5
S10S15	S7S14	4.5
S10S15	S8S8	4.5
S10S15	S9S11	4.5
S2S15	S2S9	4.5
S2S15	S2S2	4.5
S2S15	S2S14	4.5
S2S15	S11S24	4.5
S2S15	S11S5	4.5
S2S15	S2S1	4.5
S2S15	S2S21	4.5
S2S15	S2S24	4.5
S2S15	S5S15	4.5
S2S15	S10S16	4.5
S2S15	S5S4	4.5
S2S15	S6S14	4.5
S2S15	S6S3	4.5
S2S15	S6S30	4.5
S2S15	S10	4.5
S2S15	S10S27	4.5
S2S15	S10S4	4.5
S2S15	S11S28	4.5
S2S15	S11S4	4.5
S2S15	S12S3	4.5
S2S15	S13S11	4.5
S2S15	S13S12	4.5
S2S15	S13S16	4.5
S2S15	S13S27	4.5
S2S15	S14S12	4.5
S2S15	S15S12	4.5
S2S15	S15S24	4.5
S2S15	S15S3	4.5
S2S15	S15S4	4.5
S2S15	S16S17	4.5
S2S15	S16S28	4.5
S2S15	S17S11	4.5
S2S15	S17S14	4.5
S2S15	S17S18	4.5
S2S15	S17S21	4.5
S2S15	S17S27	4.5
S2S15	S17S32	4.5
S2S15	S2	4.5
S2S15	S24	4.5
S2S15	S25	4.5
S2S15	S2S26	4.5
S2S15	S2S30	4.5
S2S15	S3S20	4.5
S2S15	S3S4	4.5
S2S15	S3S7	4.5
S2S15	S3S8	4.5
S2S15	S4S10	4.5
S2S15	S4S7	4.5
S2S15	S6	4.5
S2S15	S7S12	4.5
S2S15	S7S13	4.5
S2S15	S7S14	4.5
S2S15	S8S21	4.5
S2S15	S8S26	4.5
S2S15	S8S8	4.5
S2S15	S9S11	4.5
S10S23	S8	4.5
S10S23	S10S22	4.5
S10S23	S10S18	4.5
S10S23	S10S21	4.5
S10S23	S10S10	4.5
S10S23	S9	4.5
S10S23	S12S1	4.5
S10S23	S17S13	4.5
S10S23	S17S31	4.5
S10S23	S6S25	4.5
S10S23	S6S29	4.5
S10S23	S11S24	4.5
S10S23	S14S5	4.5
S10S23	S2S21	4.5
S10S23	S3S11	4.5
S10S23	S3S2	4.5
S10S23	S3S5	4.5
S10S23	S11S25	4.5
S10S23	S11S28	4.5
S10S23	S11S4	4.5
S10S23	S12S3	4.5
S10S23	S13S27	4.5
S10S23	S14S12	4.5
S10S23	S15S12	4.5
S10S23	S15S20	4.5
S10S23	S15S24	4.5
S10S23	S15S4	4.5
S10S23	S16S28	4.5
S10S23	S17S11	4.5
S10S23	S17S5	4.5
S10S23	S2S10	4.5
S10S23	S2S16	4.5
S10S23	S2S17	4.5
S10S23	S2S20	4.5
S10S23	S2S22	4.5
S10S23	S2S30	4.5
S10S23	S2S4	4.5
S10S23	S2S5	4.5
S10S23	S3S20	4.5
S10S23	S3S4	4.5
S10S23	S3S7	4.5
S10S23	S3S8	4.5
S10S23	S4S10	4.5
S10S23	S4S7	4.5
S10S23	S7S12	4.5
S10S23	S7S13	4.5
S10S23	S7S14	4.5
S10S23	S8S8	4.5
S10S23	S9S11	4.5
S10S28	S8	4.5
S10S28	S10S22	4.5
S10S28	S10S18	4.5
S10S28	S10S21	4.5
S10S28	S10S10	4.5
S10S28	S9	4.5
S10S28	S12S1	4.5
S10S28	S17S13	4.5
S10S28	S17S31	4.5
S10S28	S6S25	4.5
S10S28	S6S29	4.5
S10S28	S11S24	4.5
S10S28	S14S5	4.5
S10S28	S2S21	4.5
S10S28	S3S11	4.5
S10S28	S3S2	4.5
S10S28	S3S5	4.5
S10S28	S11S25	4.5
S10S28	S11S28	4.5
S10S28	S11S4	4.5
S10S28	S12S3	4.5
S10S28	S13S27	4.5
S10S28	S14S12	4.5
S10S28	S15S12	4.5
S10S28	S15S20	4.5
S10S28	S15S24	4.5
S10S28	S15S4	4.5
S10S28	S16S28	4.5
S10S28	S17S11	4.5
S10S28	S17S5	4.5
S10S28	S2S10	4.5
S10S28	S2S16	4.5
S10S28	S2S17	4.5
S10S28	S2S20	4.5
S10S28	S2S22	4.5
S10S28	S2S30	4.5
S10S28	S2S4	4.5
S10S28	S2S5	4.5
S10S28	S3S20	4.5
S10S28	S3S4	4.5
S10S28	S3S7	4.5
S10S28	S3S8	4.5
S10S28	S4S10	4.5
S10S28	S4S7	4.5
S10S28	S7S12	4.5
S10S28	S7S13	4.5
S10S28	S7S14	4.5
S10S28	S8S8	4.5
S10S28	S9S11	4.5
S10S29	S8	4.5
S10S29	S10S22	4.5
S10S29	S10S18	4.5
S10S29	S10S21	4.5
S10S29	S10S10	4.5
S10S29	S9	4.5
S10S29	S2S2	4.5
S10S29	S12S1	4.5
S10S29	S17S13	4.5
S10S29	S17S31	4.5
S10S29	S6S25	4.5
S10S29	S6S29	4.5
S10S29	S11S24	4.5
S10S29	S14S5	4.5
S10S29	S2S21	4.5
S10S29	S3S11	4.5
S10S29	S3S2	4.5
S10S29	S3S5	4.5
S10S29	S11S25	4.5
S10S29	S11S28	4.5
S10S29	S11S4	4.5
S10S29	S12S3	4.5
S10S29	S13S27	4.5
S10S29	S14S12	4.5
S10S29	S15S12	4.5
S10S29	S15S20	4.5
S10S29	S15S24	4.5
S10S29	S15S4	4.5
S10S29	S16S28	4.5
S10S29	S17S11	4.5
S10S29	S17S5	4.5
S10S29	S2S10	4.5
S10S29	S2S16	4.5
S10S29	S2S17	4.5
S10S29	S2S20	4.5
S10S29	S2S22	4.5
S10S29	S2S30	4.5
S10S29	S2S4	4.5
S10S29	S2S5	4.5
S10S29	S3S20	4.5
S10S29	S3S4	4.5
S10S29	S3S7	4.5
S10S29	S3S8	4.5
S10S29	S4S10	4.5
S10S29	S4S7	4.5
S10S29	S7S12	4.5
S10S29	S7S13	4.5
S10S29	S7S14	4.5
S10S29	S8S8	4.5
S10S29	S9S11	4.5
S4S15	S2S2	4.5
S4S15	S10S11	4.5
S4S15	S10S26	4.5
S4S15	S10S30	4.5
S4S15	S2S11	4.5
S4S15	S5	4.5
S4S15	S6S25	4.5
S4S15	S6S29	4.5
S4S15	S10S1	4.5
S4S15	S11S24	4.5
S4S15	S11S5	4.5
S4S15	S14S5	4.5
S4S15	S2S1	4.5
S4S15	S2S21	4.5
S4S15	S2S24	4.5
S4S15	S3S11	4.5
S4S15	S3S2	4.5
S4S15	S3S5	4.5
S4S15	S5S15	4.5
S4S15	S8S25	4.5
S5S27	S10S10	4.5
S5S27	S10S3	4.5
S5S27	S5S25	4.5
S5S27	S9	4.5
S5S27	S12S1	4.5
S5S27	S2S11	4.5
S5S27	S10S1	4.5
S5S27	S11S24	4.5
S5S27	S11S5	4.5
S5S27	S2S1	4.5
S5S27	S2S21	4.5
S5S27	S2S24	4.5
S5S27	S3S11	4.5
S5S27	S3S2	4.5
S5S27	S3S5	4.5
S5S27	S5S15	4.5
S5S27	S8S25	4.5
S10S19	S10S14	4.5
S10S19	S8	4.5
S10S19	S10S22	4.5
S10S19	S10S21	4.5
S10S19	S5S25	4.5
S10S19	S2S2	4.5
S10S19	S15S5	4.5
S10S19	S17S13	4.5
S10S19	S17S31	4.5
S10S19	S2S25	4.5
S10S19	S11S5	4.5
S10S19	S2S1	4.5
S10S19	S2S21	4.5
S10S19	S2S24	4.5
S10S19	S5S15	4.5
S10S19	S8S25	4.5
S4S24	S2S9	4.5
S4S24	S2S2	4.5
S4S24	S1	4.5
S4S24	S10S9	4.5
S4S24	S11S27	4.5
S4S24	S12S1	4.5
S4S24	S14S22	4.5
S4S24	S15S5	4.5
S4S24	S17S13	4.5
S4S24	S17S31	4.5
S4S24	S2S14	4.5
S4S24	S2S25	4.5
S4S24	S2S7	4.5
S4S24	S4S19	4.5
S4S24	S10S11	4.5
S4S24	S10S26	4.5
S4S24	S10S30	4.5
S4S24	S5	4.5
S4S24	S6S25	4.5
S4S24	S6S29	4.5
S10S20	S10S14	4.5
S10S20	S8	4.5
S10S20	S10S22	4.5
S10S20	S5S24	4.5
S10S20	S10S21	4.5
S10S20	S15S27	4.5
S10S20	S17S8	4.5
S10S20	S2S12	4.5
S10S20	S1	4.5
S10S20	S10S9	4.5
S10S20	S11S27	4.5
S10S20	S14S22	4.5
S10S20	S15S5	4.5
S10S20	S17S13	4.5
S10S20	S17S31	4.5
S10S20	S2S14	4.5
S10S20	S2S25	4.5
S10S20	S2S7	4.5
S10S20	S4S19	4.5
S10S20	S2S11	4.5
S10S14	S8	4.5
S10S14	S2S18	4.5
S10S14	S5S24	4.5
S10S14	S10S21	4.5
S10S14	S15S27	4.5
S10S14	S17S8	4.5
S10S14	S2S12	4.5
S10S14	S2S9	4.5
S10S14	S1	4.5
S10S14	S10S9	4.5
S10S14	S11S27	4.5
S10S14	S14S22	4.5
S10S14	S2S14	4.5
S10S14	S2S7	4.5
S10S14	S4S19	4.5
S2S3	S4S18	4.5
S2S3	S4S2	4.5
S2S3	S4S20	4.5
S2S3	S8S18	4.5
S2S3	S13S1	4.5
S2S3	S15S27	4.5
S2S3	S2S8	4.5
S2S3	S10S10	4.5
S2S3	S5S25	4.5
S2S3	S9	4.5
S2S3	S1	4.5
S2S3	S12S1	4.5
S2S3	S15S5	4.5
S2S3	S17S13	4.5
S2S3	S17S31	4.5
S2S3	S10S11	4.5
S2S3	S10S26	4.5
S2S3	S10S30	4.5
S2S3	S5	4.5
S2S3	S6S25	4.5
S2S3	S6S29	4.5
S8	S5S24	4.5
S8	S13S1	4.5
S8	S15S27	4.5
S8	S17S8	4.5
S8	S2S12	4.5
S8	S10S9	4.5
S8	S15S5	4.5
S8	S2S14	4.5
S8	S2S25	4.5
S8	S2S7	4.5
S8	S4S19	4.5
S8	S2S11	4.5
S14S23	S2S18	4.5
S14S23	S10S18	4.5
S14S23	S13S1	4.5
S14S23	S13S20	4.5
S14S23	S15S27	4.5
S14S23	S17S8	4.5
S14S23	S2S12	4.5
S14S23	S2S19	4.5
S14S23	S2S8	4.5
S14S23	S4S17	4.5
S14S23	S9S22	4.5
S14S23	S10S10	4.5
S14S23	S10S3	4.5
S14S23	S5S25	4.5
S14S23	S9	4.5
S4S18	S10S22	4.5
S4S18	S2S18	4.5
S4S18	S5S24	4.5
S4S18	S10S18	4.5
S4S18	S13S1	4.5
S4S18	S13S20	4.5
S4S18	S15S27	4.5
S4S18	S17S8	4.5
S4S18	S2S12	4.5
S4S18	S2S19	4.5
S4S18	S2S8	4.5
S4S18	S4S17	4.5
S4S18	S9S22	4.5
S4S2	S10S22	4.5
S4S2	S2S18	4.5
S4S2	S5S24	4.5
S4S2	S10S18	4.5
S4S2	S13S1	4.5
S4S2	S13S20	4.5
S4S2	S15S27	4.5
S4S2	S17S8	4.5
S4S2	S2S12	4.5
S4S2	S2S19	4.5
S4S2	S2S8	4.5
S4S2	S4S17	4.5
S4S2	S9S22	4.5
S4S20	S10S22	4.5
S4S20	S2S18	4.5
S4S20	S5S24	4.5
S4S20	S10S18	4.5
S4S20	S13S1	4.5
S4S20	S13S20	4.5
S4S20	S15S27	4.5
S4S20	S17S8	4.5
S4S20	S2S12	4.5
S4S20	S2S19	4.5
S4S20	S2S8	4.5
S4S20	S4S17	4.5
S4S20	S9S22	4.5
S10S22	S13S1	4.5
S10S22	S13S20	4.5
S10S22	S2S19	4.5
S10S22	S2S8	4.5
S10S22	S4S17	4.5
S10S22	S9S22	4.5
S2S18	S5S24	4.5
S2S18	S8S18	4.5
S2S18	S10S18	4.5
S2S18	S15S27	4.5
S5S24	S13S1	4.5
S5S24	S13S20	4.5
S5S24	S2S19	4.5
S5S24	S2S8	4.5
S5S24	S4S17	4.5
S5S24	S9S22	4.5
S5S24	S2S9	4.5
S8S18	S13S1	4.5
S8S18	S13S20	4.5
S8S18	S17S8	4.5
S8S18	S2S12	4.5
S8S18	S2S19	4.5
S8S18	S4S17	4.5
S8S18	S9S22	4.5
S8S18	S10S10	4.5
S8S18	S10S3	4.5
S8S18	S5S25	4.5
S8S18	S9	4.5
S10S18	S13S1	4.5
S10S18	S13S20	4.5
S10S18	S2S19	4.5
S10S18	S2S8	4.5
S10S18	S4S17	4.5
S10S18	S9S22	4.5
S10S18	S2S9	4.5
S10S21	S13S20	4.5
S10S21	S15S27	4.5
S10S21	S17S8	4.5
S10S21	S2S12	4.5
S10S21	S2S19	4.5
S10S21	S2S8	4.5
S10S21	S4S17	4.5
S10S21	S9S22	4.5
S10S21	S2S9	4.5
S10S21	S5S25	4.5
S10S21	S2S2	4.5
S10S15	S11S24	4
S10S15	S10S27	4
S10S15	S11S25	4
S10S15	S15S20	4
S10S15	S17S5	4
S10S15	S25	4
S10S15	S2S10	4
S10S15	S2S16	4
S10S15	S2S17	4
S10S15	S2S20	4
S10S15	S2S22	4
S10S15	S2S4	4
S10S15	S2S5	4
S10S15	S8S21	4
S10S15	S8S26	4
S2S15	S2S11	4
S2S15	S11S25	4
S2S15	S15S20	4
S2S15	S17S5	4
S2S15	S2S10	4
S2S15	S2S16	4
S2S15	S2S17	4
S2S15	S2S20	4
S2S15	S2S22	4
S2S15	S2S4	4
S2S15	S2S5	4
S10S23	S10S3	4
S10S23	S10S11	4
S10S23	S10S26	4
S10S23	S10S30	4
S10S23	S5	4
S10S23	S10S1	4
S10S23	S10S16	4
S10S23	S5S4	4
S10S23	S6S14	4
S10S23	S6S3	4
S10S23	S6S30	4
S10S23	S10	4
S10S23	S10S27	4
S10S23	S10S4	4
S10S23	S13S11	4
S10S23	S13S12	4
S10S23	S13S16	4
S10S23	S15S3	4
S10S23	S16S17	4
S10S23	S17S14	4
S10S23	S17S18	4
S10S23	S17S21	4
S10S23	S17S27	4
S10S23	S17S32	4
S10S23	S2	4
S10S23	S24	4
S10S23	S25	4
S10S23	S2S26	4
S10S23	S6	4
S10S23	S8S21	4
S10S23	S8S26	4
S10S28	S10S3	4
S10S28	S10S11	4
S10S28	S10S26	4
S10S28	S10S30	4
S10S28	S5	4
S10S28	S10S1	4
S10S28	S10S16	4
S10S28	S5S4	4
S10S28	S6S14	4
S10S28	S6S3	4
S10S28	S6S30	4
S10S28	S10	4
S10S28	S10S27	4
S10S28	S10S4	4
S10S28	S13S11	4
S10S28	S13S12	4
S10S28	S13S16	4
S10S28	S15S3	4
S10S28	S16S17	4
S10S28	S17S14	4
S10S28	S17S18	4
S10S28	S17S21	4
S10S28	S17S27	4
S10S28	S17S32	4
S10S28	S2	4
S10S28	S24	4
S10S28	S25	4
S10S28	S2S26	4
S10S28	S6	4
S10S28	S8S21	4
S10S28	S8S26	4
S10S29	S10S3	4
S10S29	S10S11	4
S10S29	S10S26	4
S10S29	S10S30	4
S10S29	S5	4
S10S29	S10S1	4
S10S29	S10S16	4
S10S29	S5S4	4
S10S29	S6S14	4
S10S29	S6S3	4
S10S29	S6S30	4
S10S29	S10	4
S10S29	S10S27	4
S10S29	S10S4	4
S10S29	S13S11	4
S10S29	S13S12	4
S10S29	S13S16	4
S10S29	S15S3	4
S10S29	S16S17	4
S10S29	S17S14	4
S10S29	S17S18	4
S10S29	S17S21	4
S10S29	S17S27	4
S10S29	S17S32	4
S10S29	S2	4
S10S29	S24	4
S10S29	S25	4
S10S29	S2S26	4
S10S29	S6	4
S10S29	S8S21	4
S10S29	S8S26	4
S4S15	S10S16	4
S4S15	S5S4	4
S4S15	S6S14	4
S4S15	S6S3	4
S4S15	S6S30	4
S4S15	S10	4
S4S15	S10S27	4
S4S15	S10S4	4
S4S15	S11S25	4
S4S15	S11S28	4
S4S15	S11S4	4
S4S15	S12S3	4
S4S15	S13S11	4
S4S15	S13S12	4
S4S15	S13S16	4
S4S15	S13S27	4
S4S15	S14S12	4
S4S15	S15S12	4
S4S15	S15S20	4
S4S15	S15S24	4
S4S15	S15S3	4
S4S15	S15S4	4
S4S15	S16S17	4
S4S15	S16S28	4
S4S15	S17S11	4
S4S15	S17S14	4
S4S15	S17S18	4
S4S15	S17S21	4
S4S15	S17S27	4
S4S15	S17S32	4
S4S15	S17S5	4
S4S15	S2	4
S4S15	S24	4
S4S15	S25	4
S4S15	S2S10	4
S4S15	S2S16	4
S4S15	S2S17	4
S4S15	S2S20	4
S4S15	S2S22	4
S4S15	S2S26	4
S4S15	S2S30	4
S4S15	S2S4	4
S4S15	S2S5	4
S4S15	S3S20	4
S4S15	S3S4	4
S4S15	S3S7	4
S4S15	S3S8	4
S4S15	S4S10	4
S4S15	S4S7	4
S4S15	S6	4
S4S15	S7S12	4
S4S15	S7S13	4
S4S15	S7S14	4
S4S15	S8S21	4
S4S15	S8S26	4
S4S15	S8S8	4
S4S15	S9S11	4
S5S27	S2S2	4
S5S27	S10S26	4
S5S27	S5	4
S5S27	S6S25	4
S5S27	S6S29	4
S5S27	S14S5	4
S5S27	S10	4
S5S27	S10S27	4
S5S27	S10S4	4
S5S27	S11S25	4
S5S27	S11S28	4
S5S27	S11S4	4
S5S27	S12S3	4
S5S27	S13S27	4
S5S27	S14S12	4
S5S27	S15S12	4
S5S27	S15S20	4
S5S27	S15S24	4
S5S27	S15S4	4
S5S27	S16S28	4
S5S27	S17S11	4
S5S27	S17S18	4
S5S27	S17S32	4
S5S27	S17S5	4
S5S27	S24	4
S5S27	S25	4
S5S27	S2S10	4
S5S27	S2S16	4
S5S27	S2S17	4
S5S27	S2S20	4
S5S27	S2S22	4
S5S27	S2S30	4
S5S27	S2S4	4
S5S27	S2S5	4
S5S27	S3S20	4
S5S27	S3S4	4
S5S27	S3S7	4
S5S27	S3S8	4
S5S27	S4S10	4
S5S27	S4S7	4
S5S27	S6	4
S5S27	S7S12	4
S5S27	S7S13	4
S5S27	S7S14	4
S5S27	S8S21	4
S5S27	S8S26	4
S5S27	S8S8	4
S5S27	S9S11	4
S10S19	S10S18	4
S10S19	S10S10	4
S10S19	S10S3	4
S10S19	S9	4
S10S19	S12S1	4
S10S19	S10S11	4
S10S19	S10S30	4
S10S19	S6S25	4
S10S19	S6S29	4
S10S19	S10S1	4
S10S19	S11S24	4
S10S19	S14S5	4
S10S19	S3S11	4
S10S19	S3S2	4
S10S19	S3S5	4
S10S19	S10	4
S10S19	S10S4	4
S10S19	S11S25	4
S10S19	S11S28	4
S10S19	S11S4	4
S10S19	S12S3	4
S10S19	S13S27	4
S10S19	S14S12	4
S10S19	S15S12	4
S10S19	S15S20	4
S10S19	S15S24	4
S10S19	S15S4	4
S10S19	S16S28	4
S10S19	S17S11	4
S10S19	S17S18	4
S10S19	S17S32	4
S10S19	S17S5	4
S10S19	S24	4
S10S19	S2S10	4
S10S19	S2S16	4
S10S19	S2S17	4
S10S19	S2S20	4
S10S19	S2S22	4
S10S19	S2S30	4
S10S19	S2S4	4
S10S19	S2S5	4
S10S19	S3S20	4
S10S19	S3S4	4
S10S19	S3S7	4
S10S19	S3S8	4
S10S19	S4S10	4
S10S19	S4S7	4
S10S19	S6	4
S10S19	S7S12	4
S10S19	S7S13	4
S10S19	S7S14	4
S10S19	S8S8	4
S10S19	S9S11	4
S4S24	S2S11	4
S4S24	S10S1	4
S4S24	S11S24	4
S4S24	S11S5	4
S4S24	S14S5	4
S4S24	S2S1	4
S4S24	S2S21	4
S4S24	S2S24	4
S4S24	S3S11	4
S4S24	S3S2	4
S4S24	S3S5	4
[truncated: 6,647 more rows]
