# Supplementary material for: Identifying traditional Chinese medicine combinations for breast cancer treatment based on transcriptional regulation and chemical structure
Source: Chin Med. 2025 Feb 14;20:23. doi: 10.1186/s13020-025-01074-5 (PMC11829537; doi:10.1186/s13020-025-01074-5)
Supplement: Supplementary file 8 — Additional file 8. Supplementary Table 8 [file 13020_2025_1074_MOESM8_ESM.xlsx]

## Sheet: MACCS_CV
Fingerprint	Synergy	Model	CV_RMSE
MACCS	ZIP	WeightedEnsemble_L2	-0.0358432
MACCS	ZIP	NeuralNetTorch_BAG_L1	-0.0396292
MACCS	ZIP	NeuralNetFastAI_BAG_L1	-0.0372397
MACCS	ZIP	LightGBM_BAG_L1	-0.0586299
MACCS	ZIP	LightGBMXT_BAG_L1	-0.0586299
MACCS	ZIP	LightGBMLarge_BAG_L1	-0.0588361
MACCS	ZIP	XGBoost_BAG_L1	-0.0627134
MACCS	ZIP	CatBoost_BAG_L1	-0.0632189
MACCS	ZIP	ExtraTreesMSE_BAG_L1	-0.0685813
MACCS	ZIP	RandomForestMSE_BAG_L1	-0.0686232
MACCS	HSA	NeuralNetFastAI_BAG_L1	-0.0908249
MACCS	HSA	WeightedEnsemble_L2	-0.088298
MACCS	HSA	NeuralNetTorch_BAG_L1	-0.095514
MACCS	HSA	LightGBMLarge_BAG_L1	-0.103518
MACCS	HSA	LightGBMXT_BAG_L1	-0.105961
MACCS	HSA	LightGBM_BAG_L1	-0.105961
MACCS	HSA	XGBoost_BAG_L1	-0.107597
MACCS	HSA	RandomForestMSE_BAG_L1	-0.104992
MACCS	HSA	ExtraTreesMSE_BAG_L1	-0.10496
MACCS	HSA	CatBoost_BAG_L1	-0.109381
MACCS	Loewe	NeuralNetFastAI_BAG_L1	-0.106328
MACCS	Loewe	WeightedEnsemble_L2	-0.103803
MACCS	Loewe	NeuralNetTorch_BAG_L1	-0.113583
MACCS	Loewe	LightGBMLarge_BAG_L1	-0.122879
MACCS	Loewe	ExtraTreesMSE_BAG_L1	-0.123016
MACCS	Loewe	RandomForestMSE_BAG_L1	-0.122988
MACCS	Loewe	LightGBM_BAG_L1	-0.125592
MACCS	Loewe	LightGBMXT_BAG_L1	-0.125592
MACCS	Loewe	XGBoost_BAG_L1	-0.128512
MACCS	Loewe	CatBoost_BAG_L1	-0.130857
MACCS	Bliss	NeuralNetFastAI_BAG_L1	-0.165192
MACCS	Bliss	WeightedEnsemble_L2	-0.159903
MACCS	Bliss	NeuralNetTorch_BAG_L1	-0.166144
MACCS	Bliss	LightGBM_BAG_L1	-0.164896
MACCS	Bliss	LightGBMXT_BAG_L1	-0.164896
MACCS	Bliss	LightGBMLarge_BAG_L1	-0.164614
MACCS	Bliss	XGBoost_BAG_L1	-0.166713
MACCS	Bliss	CatBoost_BAG_L1	-0.166012
MACCS	Bliss	ExtraTreesMSE_BAG_L1	-0.164475
MACCS	Bliss	RandomForestMSE_BAG_L1	-0.164444

## Sheet: PubChem_CV
Fingerprint	Synergy	Model	CV_RMSE
PubChem	ZIP	WeightedEnsemble_L2	-0.0438372
PubChem	ZIP	NeuralNetFastAI_BAG_L1	-0.0440012
PubChem	ZIP	NeuralNetTorch_BAG_L1	-0.0491378
PubChem	ZIP	CatBoost_BAG_L1	-0.0648584
PubChem	ZIP	LightGBMXT_BAG_L1	-0.0647243
PubChem	ZIP	LightGBM_BAG_L1	-0.0647243
PubChem	ZIP	LightGBMLarge_BAG_L1	-0.0656177
PubChem	ZIP	XGBoost_BAG_L1	-0.0668235
PubChem	ZIP	RandomForestMSE_BAG_L1	-0.0740435
PubChem	ZIP	ExtraTreesMSE_BAG_L1	-0.0739728
PubChem	HSA	WeightedEnsemble_L2	-0.0887062
PubChem	HSA	NeuralNetFastAI_BAG_L1	-0.0907926
PubChem	HSA	NeuralNetTorch_BAG_L1	-0.095128
PubChem	HSA	LightGBMLarge_BAG_L1	-0.10393
PubChem	HSA	LightGBM_BAG_L1	-0.104389
PubChem	HSA	LightGBMXT_BAG_L1	-0.104389
PubChem	HSA	XGBoost_BAG_L1	-0.108012
PubChem	HSA	ExtraTreesMSE_BAG_L1	-0.106786
PubChem	HSA	RandomForestMSE_BAG_L1	-0.106748
PubChem	HSA	CatBoost_BAG_L1	-0.107643
PubChem	Loewe	NeuralNetFastAI_BAG_L1	-0.103841
PubChem	Loewe	WeightedEnsemble_L2	-0.101592
PubChem	Loewe	NeuralNetTorch_BAG_L1	-0.10926
PubChem	Loewe	LightGBMLarge_BAG_L1	-0.120428
PubChem	Loewe	LightGBM_BAG_L1	-0.124702
PubChem	Loewe	LightGBMXT_BAG_L1	-0.124702
PubChem	Loewe	RandomForestMSE_BAG_L1	-0.122353
PubChem	Loewe	ExtraTreesMSE_BAG_L1	-0.122225
PubChem	Loewe	XGBoost_BAG_L1	-0.128033
PubChem	Loewe	CatBoost_BAG_L1	-0.127967
PubChem	Bliss	NeuralNetFastAI_BAG_L1	-0.163924
PubChem	Bliss	WeightedEnsemble_L2	-0.158464
PubChem	Bliss	NeuralNetTorch_BAG_L1	-0.165592
PubChem	Bliss	LightGBM_BAG_L1	-0.16472
PubChem	Bliss	LightGBMXT_BAG_L1	-0.16472
PubChem	Bliss	LightGBMLarge_BAG_L1	-0.164539
PubChem	Bliss	CatBoost_BAG_L1	-0.166334
PubChem	Bliss	XGBoost_BAG_L1	-0.166384
PubChem	Bliss	ExtraTreesMSE_BAG_L1	-0.169526
PubChem	Bliss	RandomForestMSE_BAG_L1	-0.169641

## Sheet: Substructure_CV
Fingerprint	Synergy	Model	CV_RMSE
Substructure	ZIP	WeightedEnsemble_L2	-0.0631114
Substructure	ZIP	NeuralNetFastAI_BAG_L1	-0.0645467
Substructure	ZIP	NeuralNetTorch_BAG_L1	-0.0699565
Substructure	ZIP	CatBoost_BAG_L1	-0.0734104
Substructure	ZIP	LightGBMXT_BAG_L1	-0.0745693
Substructure	ZIP	LightGBM_BAG_L1	-0.0745693
Substructure	ZIP	XGBoost_BAG_L1	-0.0765545
Substructure	ZIP	LightGBMLarge_BAG_L1	-0.0774458
Substructure	ZIP	RandomForestMSE_BAG_L1	-0.0862922
Substructure	ZIP	ExtraTreesMSE_BAG_L1	-0.0863015
Substructure	HSA	WeightedEnsemble_L2	-0.112635
Substructure	HSA	NeuralNetFastAI_BAG_L1	-0.11602
Substructure	HSA	NeuralNetTorch_BAG_L1	-0.118499
Substructure	HSA	LightGBMXT_BAG_L1	-0.118424
Substructure	HSA	LightGBM_BAG_L1	-0.118424
Substructure	HSA	CatBoost_BAG_L1	-0.120282
Substructure	HSA	LightGBMLarge_BAG_L1	-0.119383
Substructure	HSA	XGBoost_BAG_L1	-0.122832
Substructure	HSA	RandomForestMSE_BAG_L1	-0.127947
Substructure	HSA	ExtraTreesMSE_BAG_L1	-0.128002
Substructure	Loewe	NeuralNetFastAI_BAG_L1	-0.122622
Substructure	Loewe	WeightedEnsemble_L2	-0.118825
Substructure	Loewe	NeuralNetTorch_BAG_L1	-0.125778
Substructure	Loewe	LightGBMLarge_BAG_L1	-0.130328
Substructure	Loewe	LightGBM_BAG_L1	-0.134071
Substructure	Loewe	LightGBMXT_BAG_L1	-0.134071
Substructure	Loewe	CatBoost_BAG_L1	-0.135485
Substructure	Loewe	ExtraTreesMSE_BAG_L1	-0.135315
Substructure	Loewe	RandomForestMSE_BAG_L1	-0.135452
Substructure	Loewe	XGBoost_BAG_L1	-0.13621
Substructure	Bliss	NeuralNetFastAI_BAG_L1	-0.166865
Substructure	Bliss	WeightedEnsemble_L2	-0.162254
Substructure	Bliss	NeuralNetTorch_BAG_L1	-0.167376
Substructure	Bliss	LightGBM_BAG_L1	-0.165923
Substructure	Bliss	LightGBMXT_BAG_L1	-0.165923
Substructure	Bliss	XGBoost_BAG_L1	-0.167564
Substructure	Bliss	CatBoost_BAG_L1	-0.166603
Substructure	Bliss	LightGBMLarge_BAG_L1	-0.166915
Substructure	Bliss	ExtraTreesMSE_BAG_L1	-0.172269
Substructure	Bliss	RandomForestMSE_BAG_L1	-0.17226

## Sheet: MACCS_FI
ID	n.Order	Importance score	P value	Feature descriptor*
MACCSFP93	2	0.0274649	2.44297e-07	[!#6;!#1]~[CH3]
MACCSFP82	2	0.0240238	2.30811e-08	*~[CH2]~[!#6;!#1;!H0]
MACCSFP139	2	0.0182471	1.21106e-08	[O;!H0]
MACCSFP17	2	0.0156318	2.95025e-06	[#6]#[#6]
MACCSFP34	2	0.0117959	1.11245e-07	[CH2]=*
MACCSFP144	2	0.00968591	1.83329e-08	*!:*:*!:*
MACCSFP76	2	0.00931643	4.65756e-08	[#6]=[#6](~*)~*
MACCSFP131	2	0.00880811	7.92375e-08	[!#6;!#1;!H0]
MACCSFP89	2	0.00856332	1.25054e-08	[#8]~*~*~*~[#8]
MACCSFP138	2	0.00854606	1.80576e-08	[!#6;!#1]~[CH2]~*
MACCSFP79	2	0.00838424	4.93446e-08	[#7]~*~*~[#7]
MACCSFP115	2	0.0082904	5.13554e-08	[CH3]~*~[CH2]~*
MACCSFP113	2	0.00747299	5.53419e-08	[#8]!:*:*
MACCSFP23	2	0.00724846	6.45078e-07	[#7]~[#6](~[#8])~[#8]
MACCSFP54	2	0.00711363	1.56278e-08	[!#6;!#1;!H0]~*~*~[!#6;!#1;!H0]
MACCSFP112	2	0.00679114	1.87528e-07	*~*(~*)(~*)~*
MACCSFP95	2	0.00671954	1.02054e-07	[#7]~*~*~[#8]
MACCSFP94	2	0.00612815	3.12457e-09	[!#6;!#1]~[#7]
MACCSFP50	2	0.0059107	2.03815e-07	[#6]=[#6](~[#6])~[#6]
MACCSFP42	2	0.0058623	4.2076e-08	F
MACCSFP104	2	0.00571257	5.2538e-09	[!#6;!#1;!H0]~*~[CH2]~*
MACCSFP160	2	0.00548701	2.39431e-08	[C;H3,H4]
MACCSFP53	2	0.00532333	1.14762e-07	[!#6;!#1;!H0]~*~*~*~[!#6;!#1;!H0]
MACCSFP69	2	0.00531	3.74913e-08	[!#6;!#1]~[!#6;!#1;!H0]
MACCSFP128	2	0.00517465	5.33095e-07	[$(*~[CH2]~*~*~*~[CH2]~*),$([R]1@[CH2;R]@[R]@[R]@[R]@[CH2;R]1),$(*~[CH2]~[R]1@[R]@[R]@[CH2;R]1),$(*~[CH2]~*~[R]1@[R]@[CH2;R]1)]
MACCSFP126	2	0.00511315	1.44129e-07	*!@[#8]!@*
MACCSFP122	2	0.00453721	4.53798e-07	*~[#7](~*)~*
MACCSFP28	2	0.00443009	9.80193e-06	[!#6;!#1]~[CH2]~[!#6;!#1]
MACCSFP16	2	0.00417926	1.74553e-08	[!#6;!#1]1~*~*~1
MACCSFP85	2	0.0041658	5.02145e-07	[#6]~[#7](~[#6])~[#6]
MACCSFP57	2	0.00407146	1.27854e-06	[#8R]
MACCSFP25	2	0.00370043	2.53198e-07	[#7]~[#6](~[#7])~[#7]
MACCSFP148	2	0.0036843	1.2702e-07	*~[!#6;!#1](~*)~*
MACCSFP162	2	0.00347659	1.01564e-07	a
MACCSFP153	2	0.00347437	3.37165e-08	[!#6;!#1]~[CH2]~*
MACCSFP129	2	0.00330606	7.84934e-07	[$(*~[CH2]~*~*~[CH2]~*),$([R]1@[CH2]@[R]@[R]@[CH2;R]1),$(*~[CH2]~[R]1@[R]@[CH2;R]1)]
MACCSFP156	2	0.00329866	1.02844e-07	[#7]~*(~*)~*
MACCSFP96	2	0.00325451	5.94106e-08	*1~*~*~*~*~1
MACCSFP92	2	0.00317327	9.77239e-09	[#8]~[#6](~[#7])~[#6]
MACCSFP133	2	0.00316946	1.10506e-06	*@*!@[#7]
MACCSFP64	2	0.00310988	4.99336e-07	*@*!@[#16]
MACCSFP84	2	0.00293403	1.15408e-06	[NH2]
MACCSFP97	2	0.00270234	3.06957e-07	[#7]~*~*~*~[#8]
MACCSFP29	2	0.00266075	1.69444e-07	[#15]
MACCSFP26	2	0.002579	1.23239e-06	[#6]=;@[#6](@*)@*
MACCSFP72	2	0.00252664	5.68131e-07	[#8]~*~*~[#8]
MACCSFP109	2	0.00249973	3.12178e-06	*~[CH2]~[#8]
MACCSFP116	2	0.00243755	5.0459e-08	[$([CH3]~*~*~[CH2]~*),$([CH3]~*1~*~[CH2]1)]
MACCSFP43	2	0.00233874	5.441e-07	[!#6;!#1;!H0]~*~[!#6;!#1;!H0]
MACCSFP38	2	0.00231487	7.88512e-07	[#7]~[#6](~[#6])~[#7]
MACCSFP47	2	0.00216604	1.07228e-06	[#16]~*~[#7]
MACCSFP100	2	0.00215672	1.5257e-07	*~[CH2]~[#7]
MACCSFP75	2	0.00211976	1.39732e-08	*!@[#7]@*
MACCSFP119	2	0.00211611	2.16157e-06	[#7]=*
MACCSFP91	2	0.00208976	3.08423e-08	[$([!#6;!#1;!H0]~*~*~*~[CH2]~*),$([!#6;!#1;!H0;R]1@[R]@[R]@[R]@[CH2;R]1),$([!#6;!#1;!H0]~[R]1@[R]@[R]@[CH2;R]1),$([!#6;!#1;!H0]~*~[R]1@[R]@[CH2;R]1)]
MACCSFP88	2	0.00207633	7.49469e-07	[#16]
MACCSFP3	2	0.00201748	1.78065e-05	[#32,#33,#34,#50,#51,#52,#82,#83,#84]
MACCSFP59	2	0.0019865	4.39509e-06	[#16]!:*:*
MACCSFP87	2	0.00196544	2.27573e-07	[F,Cl,Br,I]!@*@*
MACCSFP103	2	0.00193859	1.12619e-07	Cl
MACCSFP130	2	0.00190188	7.38013e-07	[!#6;!#1]~[!#6;!#1]
MACCSFP22	2	0.00187788	1.5533e-06	*1~*~*~1
MACCSFP154	2	0.00187399	3.90754e-07	[#6]=[#8]
MACCSFP8	2	0.0018543	4.42167e-05	[!#6;!#1]1~*~*~*~1
MACCSFP14	2	0.00185428	9.32566e-06	[#16]-[#16]
MACCSFP77	2	0.00183584	6.03719e-07	[#7]~*~[#7]
MACCSFP11	2	0.00183474	3.22095e-06	*1~*~*~*~1
MACCSFP132	2	0.00177879	3.96409e-07	[#8]~*~[CH2]~*
MACCSFP165	2	0.00177059	3.20716e-08	[R]
MACCSFP158	2	0.00175487	2.5278e-06	[#6]-[#7]
MACCSFP150	2	0.00173911	2.00146e-07	*!@*@*!@*
MACCSFP45	2	0.00172123	2.25631e-06	[#6]=[#6]~[#7]
MACCSFP141	2	0.00169885	7.78293e-07	[CH3]
MACCSFP127	2	0.00165376	3.53439e-07	*@*!@[#8]
MACCSFP136	2	0.00163841	1.40702e-07	[#8]=*
MACCSFP143	2	0.0016315	3.83035e-07	*@*!@[#8]
MACCSFP117	2	0.00154569	5.27394e-06	[#7]~*~[#8]
MACCSFP99	2	0.0015424	1.84384e-06	[#6]=[#6]
MACCSFP149	2	0.0015378	1.66275e-06	[C;H3,H4]
MACCSFP74	2	0.00152855	1.0673e-06	[CH3]~*~[CH3]
MACCSFP164	2	0.00152848	2.63789e-07	[#8]
MACCSFP110	2	0.00144123	5.11855e-07	[#7]~[#6]~[#8]
MACCSFP106	2	0.00143402	3.37567e-07	[!#6;!#1]~*(~[!#6;!#1])~[!#6;!#1]
MACCSFP163	2	0.00141543	5.4761e-07	*1~*~*~*~*~*~1
MACCSFP86	2	0.00140364	6.17259e-06	[C;H2,H3][!#6;!#1][C;H2,H3]
MACCSFP114	2	0.00131426	8.57466e-07	[CH3]~[CH2]~*
MACCSFP73	2	0.00129114	2.17992e-06	[#16]=*
MACCSFP36	2	0.0012412	2.1082e-06	[#16R]
MACCSFP98	2	0.00122059	2.36006e-07	[!#6;!#1]1~*~*~*~*~*~1
MACCSFP146	2	0.00120889	5.08049e-07	[#8]
MACCSFP111	2	0.00119082	4.38889e-07	[#7]~*~[CH2]~*
MACCSFP125	2	0.00115113	4.13355e-06	?
MACCSFP107	2	0.00108727	8.22682e-06	[F,Cl,Br,I]~*(~*)~*
MACCSFP152	2	0.00107217	4.99357e-07	[#8]~[#6](~[#6])~[#6]
MACCSFP105	2	0.00106973	8.39092e-08	*@*(@*)@*
MACCSFP145	2	0.00104844	1.34529e-06	*1~*~*~*~*~*~1
MACCSFP24	2	0.00103417	1.33314e-05	[#7]-[#8]
MACCSFP155	2	0.000983313	3.36587e-07	*!@[CH2]!@*
MACCSFP66	2	0.000962045	6.91854e-07	[#6]~[#6](~[#6])(~[#6])~*
MACCSFP62	2	0.000961161	2.15264e-06	*@*!@*@*
MACCSFP147	2	0.000943363	1.65862e-07	[$(*~[CH2]~[CH2]~*),$([R]1@[CH2;R]@[CH2;R]1)]
MACCSFP18	2	0.000936656	3.38046e-06	[#5,#13,#31,#49,#81]
MACCSFP46	2	0.000914253	4.01294e-06	Br
MACCSFP120	2	0.000877774	5.43542e-07	[!#6;R]
MACCSFP140	2	0.000863649	6.16889e-06	[#8]
MACCSFP63	2	0.000834001	9.4088e-06	[#7]=[#8]
MACCSFP159	2	0.000813175	5.10285e-06	[#8]
MACCSFP135	2	0.000792299	1.73174e-06	[#7]!:*:*
MACCSFP151	2	0.00077734	2.29893e-06	[#7;!H0]
MACCSFP80	2	0.000746853	3.53385e-06	[#7]~*~*~*~[#7]
MACCSFP68	2	0.000718918	2.85076e-07	[!#6;!#1;!H0]~[!#6;!#1;!H0]
MACCSFP123	2	0.000718761	1.48363e-07	[#8]~[#6]~[#8]
MACCSFP37	2	0.000713263	2.02311e-07	[#7]~[#6](~[#8])~[#7]
MACCSFP118	2	0.000699275	2.63822e-08	[$(*~[CH2]~[CH2]~*),$(*1~[CH2]~[CH2]1)]
MACCSFP134	2	0.000666561	2.3569e-06	[F,Cl,Br,I]
MACCSFP78	2	0.000665512	7.73808e-07	[#6]=[#7]
MACCSFP52	2	0.000633658	9.77904e-06	[#7]~[#7]
MACCSFP70	2	0.000622825	5.319e-05	[!#6;!#1]~[#7]~[!#6;!#1]
MACCSFP157	2	0.000614275	6.82041e-07	[#6]-[#8]
MACCSFP90	2	0.000607083	8.94581e-06	[$([!#6;!#1;!H0]~*~*~[CH2]~*),$([!#6;!#1;!H0;R]1@[R]@[R]@[CH2;R]1),$([!#6;!#1;!H0]~[R]1@[R]@[CH2;R]1)]
MACCSFP58	2	0.000535355	4.95382e-06	[!#6;!#1]~[#16]~[!#6;!#1]
MACCSFP83	2	0.000534042	4.49743e-06	[!#6;!#1]1~*~*~*~*~1
MACCSFP49	2	0.000522428	6.42377e-05	[!+0]
MACCSFP55	2	0.000502615	3.43313e-07	[#8]~[#16]~[#8]
MACCSFP41	2	0.000486378	4.64101e-07	[#6]#[#7]
MACCSFP137	2	0.00047672	4.35496e-07	[!C;!c;R]
MACCSFP121	2	0.000469193	1.20947e-06	[#7;R]
MACCSFP102	2	0.000462487	6.69201e-06	[!#6;!#1]~[#8]
MACCSFP108	2	0.00044461	5.65577e-05	[CH3]~*~*~*~[CH2]~*
MACCSFP81	2	0.000425343	8.22733e-06	[#16]~*(~*)~*
MACCSFP161	2	0.000372222	5.83327e-06	[#7]
MACCSFP33	2	0.000365636	4.32552e-05	[#7]~[#16]
MACCSFP67	2	0.000302192	6.78998e-05	[!#6;!#1]~[#16]
MACCSFP71	2	0.000300823	8.63062e-05	[#7]~[#8]
MACCSFP32	2	0.000294719	3.5023e-05	[#6]~[#16]~[#7]
MACCSFP65	2	0.000286087	6.21174e-07	c:n
MACCSFP61	2	0.000278595	0.00022106	*~[#16](~*)~*
MACCSFP142	2	0.000222806	2.17543e-05	[#7]
MACCSFP124	2	0.000208805	5.58236e-06	[!#6;!#1]~[!#6;!#1]
MACCSFP48	2	0.000194795	6.08984e-05	[#8]~[!#6;!#1](~[#8])(~[#8])
MACCSFP31	2	0.000189394	9.02917e-06	[!#6;!#1]~[F,Cl,Br,I]
MACCSFP9	2	0.0001622	3.41805e-05	[Fe,Co,Ni,Ru,Rh,Pd,Os,Ir,Pt]
MACCSFP19	2	0.000148292	2.30247e-05	*1~*~*~*~*~*~*~1
MACCSFP39	2	0.000128394	5.01818e-05	[#8]~[#16](~[#8])~[#8]
MACCSFP60	2	0.000118374	0.000204709	[#16]=[#8]
MACCSFP51	2	0.000115501	5.70914e-05	[#6]~[#16]~[#8]
MACCSFP40	2	0.000100032	8.8537e-05	[#16]-[#8]
* Source from https://github.com/rdkit/rdkit/blob/master/rdkit/Chem/MACCSkeys.py

## Sheet: PubChem_FI
ID	n.Order	Importance score	P value	Feature descriptor*
PubchemFP605	2	0.0114007	8.12878e-07	O=C-C-O-C
PubchemFP667	2	0.00484172	2.68577e-07	C=C-C-O-[#1]
PubchemFP590	2	0.00450246	9.14658e-07	C-C:C-O-[#1]
PubchemFP184	2	0.00262731	3.54547e-08	>= 1 unsaturated non-aromatic heteroatom-containing ring size 6
PubchemFP65	2	0.00235519	1.70028e-05	>= 1 As
PubchemFP183	2	0.00192601	1.37913e-07	>= 1 unsaturated non-aromatic nitrogen-containing ring size 6
PubchemFP839	2	0.00191342	2.28358e-06	CC1CC(C)CC1
PubchemFP1	2	0.00173584	4.86068e-06	>= 8 H
PubchemFP338	2	0.00161302	2.02979e-07	C(~C)(~C)(~H)(~N)
PubchemFP687	2	0.00159803	7.43835e-06	O=C-C-C-C=O
PubchemFP363	2	0.00149768	1.60549e-06	C(~F)(~F)
PubchemFP488	2	0.00149264	1.85004e-06	N-C=N-[#1]
PubchemFP30	2	0.00148945	1.8566e-08	>= 1 P
PubchemFP707	2	0.00147878	1.05694e-06	O=C-C-C-C-C(N)-C
PubchemFP284	2	0.00135336	1.90214e-05	C-C
PubchemFP203	2	0.00131114	2.59675e-05	>= 4 unsaturated non-aromatic carbon-only ring size 6
PubchemFP840	2	0.00111278	2.23219e-07	CC1CC(O)CC1
PubchemFP557	2	0.00106149	5.74712e-06	N:C-O-[#1]
PubchemFP17	2	0.00105447	1.0323e-05	>= 8 N
PubchemFP153	2	0.00102448	1.53304e-06	>= 2 saturated or aromatic heteroatom-containing ring size 5
PubchemFP861	2	0.00102299	4.27928e-07	CC1C(O)CCC1
PubchemFP833	2	0.00102249	4.48234e-06	NC1C(N)CCCC1
PubchemFP24	2	0.00100259	3.18059e-06	>= 2 F
PubchemFP0	2	0.000939126	1.07061e-05	>= 4 H
PubchemFP182	2	0.000920162	2.20236e-06	>= 1 unsaturated non-aromatic carbon-only ring size 6
PubchemFP178	2	0.000875939	3.03288e-07	>= 1 any ring size 6
PubchemFP622	2	0.000828923	6.8487e-06	O=C-O-C:C
PubchemFP374	2	0.000824365	3.01368e-06	C(~H)(~H)(~H)
PubchemFP344	2	0.000774496	8.30947e-06	C(~C)(~H)
PubchemFP300	2	0.000735467	1.06148e-06	N-N
PubchemFP619	2	0.000733541	1.83738e-05	O-C-C=C-C
PubchemFP25	2	0.000711616	6.34025e-05	>= 4 F
PubchemFP650	2	0.000701032	2.33097e-06	O=C-N-C=O
PubchemFP340	2	0.000689223	2.88264e-06	C(~C)(~C)(~N)
PubchemFP397	2	0.000687876	1.18276e-06	N(~C)(:C)(:C)
PubchemFP573	2	0.000682669	1.57116e-05	O-C-C=C
PubchemFP2	2	0.000679066	2.04371e-06	>= 16 H
PubchemFP656	2	0.000672195	5.30663e-06	C-C-N-C-C
PubchemFP255	2	0.000669353	1.07831e-05	>= 1 aromatic ring
PubchemFP395	2	0.000662494	1.26443e-05	N(~C)(~O)
PubchemFP462	2	0.000625263	1.9373e-05	O-C-C=O
PubchemFP555	2	0.000587268	1.66499e-06	N=C-C=C
PubchemFP537	2	0.000577304	1.93196e-05	O=C-C-O
PubchemFP493	2	0.00055705	3.87281e-05	O=C-C:C
PubchemFP647	2	0.000548298	8.2131e-06	O=C-N-C-N
PubchemFP232	2	0.000543796	0.000267881	>= 1 unsaturated non-aromatic nitrogen-containing ring size 8
PubchemFP518	2	0.000530965	3.49331e-06	O=C-N-N
PubchemFP233	2	0.000528405	0.000310281	>= 1 unsaturated non-aromatic heteroatom-containing ring size 8
PubchemFP304	2	0.000525282	2.11338e-06	N-P
PubchemFP631	2	0.00052443	0.000109246	O-C:C-O-[#1]
PubchemFP690	2	0.000512615	1.0811e-05	O-C-C-C-C-C-O
PubchemFP193	2	0.00050615	1.96567e-05	>= 3 saturated or aromatic carbon-only ring size 6
PubchemFP528	2	0.000505798	1.74006e-05	[#1]-N-C-[#1]
PubchemFP448	2	0.000496281	2.58533e-06	C(-H)(=O)
PubchemFP713	2	0.000480411	2.91331e-05	Cc1ccc(C)cc1
PubchemFP34	2	0.000478477	4.02858e-06	>= 2 S
PubchemFP93	2	0.000474283	5.21456e-07	>= 1 Pt
PubchemFP179	2	0.000472958	2.16002e-06	>= 1 saturated or aromatic carbon-only ring size 6
PubchemFP541	2	0.000471407	2.39349e-05	O-C:C-C
PubchemFP380	2	0.000467954	1.28483e-05	C(~O)(~O)
PubchemFP449	2	0.000457776	6.14274e-06	C(-N)(=C)
PubchemFP638	2	0.000453227	2.27814e-05	O-C-C-C-N
PubchemFP498	2	0.000450979	2.98611e-05	O-C=C-C
PubchemFP559	2	0.000447713	7.68152e-07	O-C-N-[#1]
PubchemFP574	2	0.000447279	7.83158e-05	O-C-C:C-C
PubchemFP652	2	0.000438172	3.12382e-06	O-C:C:C-N
PubchemFP180	2	0.000418715	8.49473e-06	>= 1 saturated or aromatic nitrogen-containing ring size 6
PubchemFP38	2	0.000406821	1.92897e-06	>= 2 Cl
PubchemFP438	2	0.000400068	7.69257e-06	C(-C)(-N)(=N)
PubchemFP597	2	0.000399976	1.20132e-05	O=C-C-C:C
PubchemFP624	2	0.000397111	1.1583e-05	O=C-C:C-N
PubchemFP623	2	0.000394529	1.90843e-05	O=C-C:C-C
PubchemFP308	2	0.000382037	6.71404e-05	O-H
PubchemFP381	2	0.000377847	3.02773e-05	C(~O)(:C)
PubchemFP421	2	0.000367307	2.71353e-05	C=S
PubchemFP117	2	0.000363751	5.22287e-05	>= 1 saturated or aromatic nitrogen-containing ring size 3
PubchemFP548	2	0.00036249	4.84473e-05	O-C-C:C
PubchemFP181	2	0.000360881	3.27562e-06	>= 1 saturated or aromatic heteroatom-containing ring size 6
PubchemFP439	2	0.000358147	1.22936e-05	C(-C)(-N)(=O)
PubchemFP3	2	0.000353949	1.34994e-06	>= 32 H
PubchemFP673	2	0.000342322	1.64046e-05	O=C-C=C-N
PubchemFP18	2	0.000335067	0.000103501	>= 1 O
PubchemFP115	2	0.000334241	1.70751e-05	>= 1 any ring size 3
PubchemFP569	2	0.000334149	2.62e-06	N-C-C-N
PubchemFP617	2	0.000325422	6.74498e-05	C-C-C-O-[#1]
PubchemFP450	2	0.00032341	2.75335e-05	C(-N)(=N)
PubchemFP187	2	0.000321283	1.15438e-06	>= 2 saturated or aromatic nitrogen-containing ring size 6
PubchemFP144	2	0.000316249	1.91556e-06	>= 1 saturated or aromatic carbon-only ring size 5
PubchemFP511	2	0.000316053	9.54983e-06	S=C-N-[#1]
PubchemFP149	2	0.000314614	3.21914e-05	>= 1 unsaturated non-aromatic heteroatom-containing ring size 5
PubchemFP118	2	0.000312613	1.6286e-05	>= 1 saturated or aromatic heteroatom-containing ring size 3
PubchemFP486	2	0.000308563	5.31672e-05	N-C:N:N
PubchemFP514	2	0.000305371	0.000108598	O-N-C-C
PubchemFP695	2	0.00030231	7.56346e-05	O=C-C-C-C-C-N
PubchemFP596	2	0.000301422	8.53448e-06	N=C-N-C-C
PubchemFP257	2	0.000298509	1.10424e-06	>= 2 aromatic rings
PubchemFP487	2	0.000296793	3.81574e-05	N-C=N-C
PubchemFP188	2	0.000287027	0.000200738	>= 2 saturated or aromatic heteroatom-containing ring size 6
PubchemFP655	2	0.000283858	6.41864e-05	O-C-C-C:C
PubchemFP698	2	0.000281509	3.51004e-05	O-C-C-C-C-C-C-C
PubchemFP227	2	0.000281314	5.67002e-06	>= 1 any ring size 8
PubchemFP351	2	0.00028052	7.15559e-06	C(~C)(~N)
PubchemFP375	2	0.000273627	9.45041e-05	C(~N)(~N)
PubchemFP11	2	0.000271772	3.71615e-06	>= 8 C
PubchemFP443	2	0.000265537	6.10884e-06	C(-C)(=O)
PubchemFP377	2	0.000265496	8.59473e-05	C(~N)(:C)(:C)
PubchemFP672	2	0.000264589	3.49101e-05	O=C-C=C-[#1]
PubchemFP779	2	0.000261269	4.36103e-05	CC1CCC(N)CC1
PubchemFP600	2	0.000256816	5.38088e-06	N-C:C:C-C
PubchemFP517	2	0.000256066	6.96172e-06	N-N-C-N
PubchemFP440	2	0.000250156	9.18053e-07	C(-C)(-O)(=O)
PubchemFP353	2	0.000247709	9.74561e-05	C(~C)(~S)
PubchemFP400	2	0.000247467	2.62327e-06	N(~H)(:C)(:C)
PubchemFP606	2	0.000247032	0.000155634	O-C:C-C-C
PubchemFP357	2	0.000244064	4.36702e-05	C(~C)(:C)(:N)
PubchemFP416	2	0.000242993	4.97129e-05	C=C
PubchemFP716	2	0.000242515	4.9043e-05	Cc1ccc(N)cc1
PubchemFP364	2	0.000240804	3.4752e-06	C(~F)(:C)
PubchemFP399	2	0.000239014	1.1205e-07	N(~H)(:C)
PubchemFP706	2	0.000238111	7.15232e-05	O=C-C-C-C-C(=O)-C
PubchemFP294	2	0.000235541	2.26795e-05	C-Cl
PubchemFP299	2	0.000231104	6.55297e-05	N-H
PubchemFP641	2	0.000227895	0.000152088	O-C-C-C=C
PubchemFP152	2	0.000227299	1.63038e-05	>= 2 saturated or aromatic nitrogen-containing ring size 5
PubchemFP508	2	0.000226273	9.46036e-06	S=C-N-C
PubchemFP461	2	0.0002253	0.000106757	O-C-C=N
PubchemFP459	2	0.00021702	0.00010046	S(=O)(=O)
PubchemFP425	2	0.000216565	1.46829e-05	P=O
PubchemFP494	2	0.00021647	5.9653e-05	O=C-C:N
PubchemFP860	2	0.000216369	6.48954e-07	CC1C(C)CCC1
PubchemFP646	2	0.000216009	3.52177e-05	O=C-N-C-[#1]
PubchemFP376	2	0.00021522	2.74224e-05	C(~N)(:C)
PubchemFP579	2	0.000215022	1.05493e-06	O=C-C-C-C
PubchemFP12	2	0.000213244	0.000237572	>= 16 C
PubchemFP755	2	0.000213043	0.000113958	Cc1c(C)cccc1
PubchemFP406	2	0.000212973	7.12982e-05	O(~C)(~H)
PubchemFP651	2	0.000212698	0.000194246	O-C:C:C-C
PubchemFP800	2	0.000212681	8.2414e-06	CC1CC(N)CCC1
PubchemFP693	2	0.00021131	6.11973e-05	O=C-C-C-C-C-O
PubchemFP694	2	0.000210008	2.41857e-05	O=C-C-C-C-C=O
PubchemFP581	2	0.000209338	4.19643e-05	O=C-C-C-O
PubchemFP704	2	0.00020488	8.8179e-05	O=C-C-C-C-C-C-C
PubchemFP632	2	0.000200387	1.52316e-05	C-C-O-C:C
PubchemFP417	2	0.000199607	3.79932e-05	C#C
PubchemFP143	2	0.000199339	0.000132501	>= 1 any ring size 5
PubchemFP393	2	0.000197932	8.47055e-05	N(~C)(~H)
PubchemFP314	2	0.000197686	1.15808e-05	O-P
PubchemFP476	2	0.00019728	0.000120786	C-O-C=C
PubchemFP460	2	0.000196811	3.14786e-05	C-C-C#C
PubchemFP645	2	0.000193123	7.38008e-06	O=C-N-C-C
PubchemFP681	2	0.000192026	3.71792e-08	O-C-C-C-C-O
PubchemFP428	2	0.000191232	3.23971e-05	C(#C)(-H)
PubchemFP332	2	0.000190865	2.08587e-05	C(~C)(~C)
PubchemFP323	2	0.000189868	1.61072e-05	P-H
PubchemFP613	2	0.000189539	3.54463e-06	C-N-C-C-C
PubchemFP580	2	0.000188997	3.11568e-05	O=C-C-C-N
PubchemFP190	2	0.00018878	0.000148278	>= 2 unsaturated non-aromatic nitrogen-containing ring size 6
PubchemFP392	2	0.000188428	5.01007e-05	N(~C)(~C)(~H)
PubchemFP527	2	0.000187444	2.22892e-07	C:C:N-[#1]
PubchemFP405	2	0.00018679	0.000274031	O(~C)(~C)
PubchemFP441	2	0.000185395	7.57093e-05	C(-C)(=C)
PubchemFP620	2	0.000182566	8.4804e-06	C:C-O-C-C
PubchemFP409	2	0.000181975	0.00027643	O(:C)(:C)
PubchemFP749	2	0.000181668	3.87592e-05	Nc1cc(N)ccc1
PubchemFP445	2	0.000181625	9.07219e-05	C(-H)(-N)(=C)
PubchemFP737	2	0.000178604	7.5709e-06	Cc1cc(N)ccc1
PubchemFP495	2	0.000177078	0.000165308	C-N-C:C
PubchemFP150	2	0.000175679	1.10614e-05	>= 2 any ring size 5
PubchemFP642	2	0.000175561	5.20785e-05	O-C-C-C=O
PubchemFP682	2	0.000174197	7.12327e-05	O-C-C-C-C-N
PubchemFP614	2	0.000173057	0.000295586	C-C-O-C-C
PubchemFP391	2	0.000172702	1.83801e-05	N(~C)(~C)(~C)
PubchemFP427	2	0.000171774	5.70739e-05	C(#C)(-C)
PubchemFP10	2	0.00017175	3.77622e-07	>= 4 C
PubchemFP404	2	0.00016954	0.000237928	N(:C)(:C)(:C)
PubchemFP446	2	0.000166074	0.00011511	C(-H)(=C)
PubchemFP516	2	0.000161778	4.17386e-05	[#1]-C=C-[#1]
PubchemFP466	2	0.000161523	1.55339e-05	N#C-C=C
PubchemFP23	2	0.000161267	8.70574e-05	>= 1 F
PubchemFP420	2	0.000160914	8.25343e-06	C=O
PubchemFP560	2	0.000160758	8.15669e-05	N-C-N-C
PubchemFP301	2	0.000159534	0.000191237	N-O
PubchemFP411	2	0.000158985	3.15413e-05	P(~O)(~O)
PubchemFP206	2	0.0001589	6.70331e-05	>= 5 any ring size 6
PubchemFP14	2	0.000158852	7.04315e-05	>= 1 N
PubchemFP539	2	0.000158342	1.68523e-05	N=C-C-[#1]
PubchemFP566	2	0.000157904	0.000256006	O-C-C-N
PubchemFP587	2	0.000155705	2.63966e-05	N-C:C-O-[#1]
PubchemFP287	2	0.000152467	6.92331e-05	C-F
PubchemFP22	2	0.000150856	9.47218e-06	>= 16 O
PubchemFP756	2	0.000148377	0.000118302	Cc1c(O)cccc1
PubchemFP582	2	0.000147803	3.57812e-05	C-C-C-C-C
PubchemFP9	2	0.000147743	4.66195e-06	>= 2 C
PubchemFP589	2	0.000145377	0.00022397	C-C:C-O-C
PubchemFP602	2	0.00014507	5.62205e-05	O=C-C-N-C
PubchemFP286	2	0.000144477	0.000185102	C-O
PubchemFP819	2	0.000143736	0.000204513	CC1C(O)CCCC1
PubchemFP285	2	0.00014293	9.8076e-05	C-N
PubchemFP565	2	0.000138557	0.000211708	C:C-O-C
PubchemFP782	2	0.000137989	0.000566906	OC1CCC(O)CC1
PubchemFP191	2	0.000137395	6.89514e-05	>= 2 unsaturated non-aromatic heteroatom-containing ring size 6
PubchemFP458	2	0.000135828	0.000207623	S(-O)(=O)
PubchemFP452	2	0.000134878	0.000133122	C(-O)(=O)
PubchemFP610	2	0.000134382	0.000315795	C-O-C-O-C
PubchemFP16	2	0.000134333	5.18123e-06	>= 4 N
PubchemFP519	2	0.000133137	0.000140522	N=C-N-C
PubchemFP283	2	0.000130031	9.54211e-07	C-H
PubchemFP680	2	0.000129561	2.71794e-05	O-C-C-C-C-C
PubchemFP543	2	0.000129385	0.00122509	O-C:C-N
PubchemFP818	2	0.000128825	0.000470786	CC1C(C)CCCC1
PubchemFP792	2	0.000127942	0.000130935	NC1CCC(Cl)CC1
PubchemFP276	2	0.000123502	0.00015664	B-O
PubchemFP147	2	0.000123465	0.000178529	>= 1 unsaturated non-aromatic carbon-only ring size 5
PubchemFP639	2	0.000123152	3.06248e-05	O-C-C-C-O
PubchemFP274	2	0.000123152	0.000132602	B-C
PubchemFP384	2	0.000122649	0.000253509	C(:C)(:C)
PubchemFP797	2	0.000122587	0.000193775	CC1CC(C)CCC1
PubchemFP758	2	0.000122157	0.000116652	Cc1c(N)cccc1
PubchemFP293	2	0.000122115	0.000732245	C-S
PubchemFP729	2	0.000120961	0.000233319	Nc1ccc(Cl)cc1
PubchemFP13	2	0.000120054	6.33554e-05	>= 32 C
PubchemFP423	2	0.000119199	0.000500822	N=O
PubchemFP824	2	0.000118507	5.14969e-05	OC1C(O)CCCC1
PubchemFP451	2	0.000118381	1.7239e-05	C(-N)(=O)
PubchemFP671	2	0.000117803	8.30819e-05	O=C-C=C-C
PubchemFP576	2	0.000116578	0.00012359	N=C-C:C-[#1]
PubchemFP530	2	0.000115929	5.286e-05	N:C-C:C
PubchemFP626	1	0.000115727	0.000365951	C-O-C:C-C
PubchemFP37	2	0.000113857	5.94395e-05	>= 1 Cl
PubchemFP585	2	0.000113835	0.0001846	C-C:C-N-C
PubchemFP545	2	0.00011152	1.69548e-05	N-C:C-C
PubchemFP763	2	0.000110804	0.00153473	Oc1c(N)cccc1
PubchemFP592	2	0.000110456	0.000130515	N-C-C-C-C
PubchemFP812	2	0.000104696	5.01215e-05	NC1CC(N)CCC1
PubchemFP6	2	0.000104661	0.000159199	>= 1 B
PubchemFP125	2	0.000103325	0.00029629	>= 2 saturated or aromatic heteroatom-containing ring size 3
PubchemFP432	2	0.000103158	0.00152031	C(-C)(-C)(=O)
PubchemFP719	2	0.000102719	0.000144301	Oc1ccc(O)cc1
PubchemFP570	1	0.000102686	3.66547e-05	C:C-C-C
PubchemFP776	2	0.000102685	0.000325665	CC1CCC(C)CC1
PubchemFP258	2	0.000101897	0.000340467	>= 2 hetero-aromatic rings
PubchemFP246	2	0.000100884	0.000251477	>= 1 unsaturated non-aromatic nitrogen-containing ring size 9
PubchemFP335	2	0.000100687	8.39564e-07	C(~C)(~C)(~C)(~H)
PubchemFP780	2	0.000100547	0.000283841	CC1CCC(Cl)CC1
PubchemFP398	2	0.00010002	9.32658e-05	N(~H)(~N)
PubchemFP522	2	9.78959e-05	5.5192e-05	C-N-N-[#1]
PubchemFP122	2	9.66422e-05	0.00024266	>= 2 any ring size 3
PubchemFP241	2	9.6211e-05	0.000220495	>= 1 any ring size 9
PubchemFP612	2	9.53486e-05	0.000246702	N-C-O-C-C
PubchemFP337	2	9.37154e-05	0.00242534	C(~C)(~C)(~C)(~O)
PubchemFP564	1	9.35392e-05	0.000294827	C=C-C=C
PubchemFP692	2	9.26173e-05	0.00059077	O=C-C-C-C-C-C
PubchemFP657	2	9.24296e-05	0.000155035	C-N-C:C-C
PubchemFP712	2	9.23965e-05	0.000860187	C-C(C)-C(C)-C
PubchemFP609	2	9.11218e-05	2.22761e-05	Cl-C-C-N-C
PubchemFP750	2	8.84267e-05	3.26523e-06	Nc1cc(Cl)ccc1
PubchemFP430	1	8.83938e-05	0.000238385	C(-C)(-C)(=C)
PubchemFP185	2	8.73833e-05	6.20766e-05	>= 2 any ring size 6
PubchemFP709	1	8.65903e-05	0.000114188	C-C(C)-C-C-C
PubchemFP247	2	8.63893e-05	0.000219402	>= 1 unsaturated non-aromatic heteroatom-containing ring size 9
PubchemFP791	2	8.63729e-05	0.000578496	NC1CCC(N)CC1
PubchemFP659	2	8.54403e-05	0.0004618	O-C-C-N-C
PubchemFP502	2	8.49408e-05	5.8965e-06	N-C=C-[#1]
PubchemFP145	2	8.38282e-05	0.000375638	>= 1 saturated or aromatic nitrogen-containing ring size 5
PubchemFP19	2	8.30613e-05	0.000526815	>= 2 O
PubchemFP595	1	8.3028e-05	8.70272e-05	C:C-C-C-C
PubchemFP20	2	8.26479e-05	5.53954e-05	>= 4 O
PubchemFP129	2	8.24646e-05	0.000431599	>= 1 any ring size 4
PubchemFP735	2	8.2078e-05	0.000414174	Cc1cc(O)ccc1
PubchemFP611	2	8.14243e-05	3.07073e-05	N-C-C-N-C
PubchemFP464	2	8.13525e-05	6.69206e-05	N-C-C=C
PubchemFP608	1	7.85417e-05	0.000106459	C-C-C-C:C
PubchemFP586	2	7.84785e-05	0.000608587	C-S-C-C-C
PubchemFP394	2	7.76207e-05	0.00059757	N(~C)(~H)(~N)
PubchemFP563	2	7.67992e-05	0.00128279	O-C-O-C
PubchemFP759	2	7.66945e-05	5.81391e-05	Cc1c(Cl)cccc1
PubchemFP571	2	7.66587e-05	0.000351869	[#1]-C-O-[#1]
PubchemFP202	2	7.65215e-05	2.56202e-05	>= 4 saturated or aromatic heteroatom-containing ring size 6
PubchemFP359	2	7.64557e-05	0.000147301	C(~C)(:N)(:N)
PubchemFP436	2	7.59232e-05	0.00122977	C(-C)(-H)(=O)
PubchemFP588	2	7.58798e-05	0.000562099	O=C-C-C=O
PubchemFP734	1	7.4951e-05	0.0016112	Cc1cc(C)ccc1
PubchemFP784	2	7.49251e-05	2.70213e-05	OC1CCC(N)CC1
PubchemFP665	2	7.41067e-05	4.96111e-05	N-C:C-C-C
PubchemFP721	2	7.40209e-05	5.92924e-05	Oc1ccc(N)cc1
PubchemFP717	2	7.32651e-05	0.000447204	Cc1ccc(Cl)cc1
PubchemFP209	2	7.31551e-05	6.15848e-05	>= 5 saturated or aromatic heteroatom-containing ring size 6
PubchemFP124	2	7.286e-05	0.000376295	>= 2 saturated or aromatic nitrogen-containing ring size 3
PubchemFP195	2	7.14053e-05	8.9105e-05	>= 3 saturated or aromatic heteroatom-containing ring size 6
PubchemFP329	2	7.09241e-05	0.000872358	C(~Br)(~H)
PubchemFP728	2	7.05511e-05	0.000506562	Nc1ccc(N)cc1
PubchemFP813	2	7.00561e-05	9.24798e-06	NC1CC(Cl)CCC1
PubchemFP664	1	6.94986e-05	0.000487803	C-C=C-C=C
PubchemFP356	1	6.83939e-05	0.000441936	C(~C)(:C)(:C)
PubchemFP686	2	6.83234e-05	0.000604754	O=C-C-C-C-O
PubchemFP366	2	6.79034e-05	0.000907531	C(~H)(~O)
PubchemFP422	2	6.72951e-05	0.000118541	N=N
PubchemFP132	2	6.63572e-05	0.000369876	>= 1 saturated or aromatic heteroatom-containing ring size 4
PubchemFP386	2	6.62849e-05	0.000564612	C(:C)(:C)(:N)
PubchemFP39	2	6.48618e-05	0.000343943	>= 4 Cl
PubchemFP822	2	6.41396e-05	0.00011487	CC1C(Cl)CCCC1
PubchemFP189	2	6.38878e-05	0.000252064	>= 2 unsaturated non-aromatic carbon-only ring size 6
PubchemFP777	1	6.24414e-05	4.62487e-05	CC1CCC(O)CC1
PubchemFP435	2	6.1727e-05	0.00234266	C(-C)(-H)(=N)
PubchemFP567	2	6.16849e-05	0.00114021	O-C-C-O
PubchemFP661	2	6.02247e-05	0.0028662	O-C-O-C-C
PubchemFP130	2	5.9832e-05	0.000663908	>= 1 saturated or aromatic carbon-only ring size 4
PubchemFP697	1	5.95214e-05	0.00100091	C-C-C-C-C-C(C)-C
PubchemFP15	2	5.94687e-05	0.00019021	>= 2 N
PubchemFP821	2	5.87316e-05	0.000580706	CC1C(N)CCCC1
PubchemFP604	1	5.833e-05	0.000449374	C-O-C-C:C
PubchemFP228	2	5.78965e-05	0.000574312	>= 1 saturated or aromatic carbon-only ring size 8
PubchemFP148	2	5.74536e-05	2.97872e-05	>= 1 unsaturated non-aromatic nitrogen-containing ring size 5
PubchemFP725	2	5.68197e-05	7.48554e-06	Sc1ccc(N)cc1
PubchemFP489	2	5.61542e-05	0.000125452	N-C-S-C
PubchemFP688	1	5.54255e-05	0.00165517	C-C-C-C-C-C-C
PubchemFP510	2	5.537e-05	0.00192725	[#1]-N-N-[#1]
PubchemFP504	1	5.50919e-05	0.000145332	N:C:N-C
PubchemFP662	2	5.49508e-05	0.00110401	O-C-C-O-C
PubchemFP535	2	5.46753e-05	0.000323274	O=C-C-C
PubchemFP44	2	5.38386e-05	0.000907293	>= 2 Br
PubchemFP343	2	5.38301e-05	0.000882735	C(~C)(~Cl)(~H)
PubchemFP747	2	5.30029e-05	2.03969e-05	Sc1cc(Cl)ccc1
PubchemFP788	2	5.22906e-05	9.57579e-05	SC1CCC(N)CC1
PubchemFP633	2	5.19089e-05	0.000177448	N-C-C:C-C
PubchemFP803	2	5.15255e-05	0.0011537	OC1CC(O)CCC1
PubchemFP668	1	5.11772e-05	0.000484176	C-C:C-C-C
PubchemFP621	2	5.09916e-05	0.000273928	N-C:C:C:N
PubchemFP474	2	5.09362e-05	0.000378928	S:C:C:N
PubchemFP615	2	5.07384e-05	0.000434329	N-C-C-O-C
PubchemFP352	2	5.02098e-05	0.00299553	C(~C)(~O)
PubchemFP196	2	4.96796e-05	0.000353989	>= 3 unsaturated non-aromatic carbon-only ring size 6
PubchemFP770	2	4.92843e-05	0.000959536	Nc1c(N)cccc1
PubchemFP593	2	4.92082e-05	0.00213493	N-C-C-C-N
PubchemFP473	2	4.9063e-05	0.000255617	S-C:N:C
PubchemFP365	2	4.8482e-05	0.00103805	C(~H)(~N)
PubchemFP361	2	4.83219e-05	0.000953659	C(~Cl)(~H)
PubchemFP305	2	4.81393e-05	0.00015457	N-S
PubchemFP347	2	4.72574e-05	0.000813304	C(~C)(~H)(~O)(~O)
PubchemFP360	2	4.72233e-05	0.000900772	C(~Cl)(~Cl)
PubchemFP457	2	4.69316e-05	0.000823548	S(-C)(=O)
PubchemFP345	2	4.65978e-05	0.00015621	C(~C)(~H)(~N)
PubchemFP601	2	4.62115e-05	0.000194404	N-C:C:C-N
PubchemFP752	2	4.61007e-05	0.00128341	Clc1cc(Cl)ccc1
PubchemFP292	2	4.60032e-05	0.000485245	C-P
PubchemFP630	2	4.58742e-05	0.000822467	O-C:C-O-C
PubchemFP635	2	4.58676e-05	0.00122607	N-N-C-N-[#1]
PubchemFP546	2	4.5785e-05	0.000448039	N-C:C-[#1]
PubchemFP685	2	4.57833e-05	3.29171e-05	O=C-C-C-C-N
PubchemFP536	2	4.57283e-05	0.00161609	O=C-C-N
PubchemFP643	2	4.57128e-05	0.000249697	[#1]-C-C-N-[#1]
PubchemFP550	1	4.56272e-05	0.0013502	Cl-C-C-C
PubchemFP385	1	4.53315e-05	3.79055e-05	C(:C)(:C)(:C)
PubchemFP607	1	4.5055e-05	0.000119959	N-C-C-C:C
PubchemFP501	1	4.40112e-05	0.00151566	Cl-C:C-C
PubchemFP603	1	4.38746e-05	0.00143081	C-C:C:C-C
PubchemFP663	2	4.34308e-05	0.000234833	O-C-C-O-[#1]
PubchemFP261	2	4.33292e-05	0.000352015	>= 4 aromatic rings
PubchemFP798	2	4.2423e-05	0.00196444	CC1CC(O)CCC1
PubchemFP538	1	4.2321e-05	0.000588686	N=C-C-C
PubchemFP33	2	4.22368e-05	0.000874426	>= 1 S
PubchemFP540	2	4.19467e-05	0.000498352	C-N-C-[#1]
PubchemFP544	2	4.17891e-05	0.00189555	O-C:C-O
PubchemFP810	2	4.17094e-05	0.000607829	SC1CC(Cl)CCC1
PubchemFP761	2	4.14203e-05	0.000544643	Oc1c(O)cccc1
PubchemFP533	2	4.14184e-05	0.000795639	S-C:C-N
PubchemFP31	2	4.12415e-05	0.000371955	>= 2 P
PubchemFP547	2	4.11726e-05	0.00151464	N-C:C-N
PubchemFP710	1	4.10612e-05	0.00187457	C-C-C(C)-C-C
PubchemFP342	2	4.10406e-05	0.00130728	C(~C)(~Cl)
PubchemFP485	2	4.0526e-05	0.00129342	N:C:C:N
PubchemFP475	2	4.0401e-05	0.00032606	S-C=N-C
PubchemFP636	2	4.01018e-05	0.000235772	C-N-C-N-C
PubchemFP628	2	3.97188e-05	0.000376199	C-N-C-C:C
PubchemFP349	2	3.93958e-05	5.37688e-05	C(~C)(~H)(~S)
PubchemFP702	2	3.93523e-05	0.00110357	O-C-C-C-C-C-N-C
PubchemFP186	2	3.92507e-05	0.00085429	>= 2 saturated or aromatic carbon-only ring size 6
PubchemFP199	2	3.91307e-05	0.000664281	>= 4 any ring size 6
PubchemFP669	2	3.81524e-05	0.000156066	Cl-C:C-C=O
PubchemFP594	2	3.78574e-05	0.00164543	C-O-C-C=C
PubchemFP447	2	3.75943e-05	0.0011186	C(-H)(=N)
PubchemFP367	2	3.70133e-05	0.000276823	C(~H)(~O)(~O)
PubchemFP362	2	3.68472e-05	0.00292274	C(~Cl)(:C)
PubchemFP591	2	3.67462e-05	0.00256123	Cl-C-C-C-C
PubchemFP334	2	3.66912e-05	0.0005042	C(~C)(~C)(~C)(~C)
PubchemFP666	2	3.65486e-05	0.00212289	C=C-C-O-C
PubchemFP634	1	3.64057e-05	0.00121859	C-C-C:C-C
PubchemFP424	1	3.63498e-05	0.00279896	N=P
PubchemFP499	2	3.62044e-05	0.000871616	N-C:C:N
PubchemFP388	2	3.61939e-05	0.00206632	C(:C)(:N)(:N)
PubchemFP484	1	3.58171e-05	0.000462671	N-C:N:C
PubchemFP372	2	3.55015e-05	0.00405689	C(~H)(:C)(:N)
PubchemFP572	1	3.53577e-05	0.000709398	N:C:N:C
PubchemFP679	2	3.53425e-05	7.53205e-05	C-C-C-C-C-C
PubchemFP678	1	3.50304e-05	0.0018048	C-C-C=C-C
PubchemFP696	1	3.46824e-05	0.00425493	C-C-C-C-C-C-C-C
PubchemFP552	1	3.45847e-05	0.000845139	C:C-C:C
PubchemFP431	1	3.41489e-05	0.000468765	C(-C)(-C)(=N)
PubchemFP542	1	3.32378e-05	0.00133256	O-C:C-[#1]
PubchemFP575	1	3.31489e-05	0.00493283	O-C-C:C-O
PubchemFP456	1	3.29996e-05	0.00298729	P(-O)(=O)
PubchemFP192	2	3.25444e-05	0.00111809	>= 3 any ring size 6
PubchemFP701	1	3.23289e-05	0.00106981	O-C-C-C-C-C(O)-C
PubchemFP577	1	3.21653e-05	0.000826208	C:C-N-C:C
PubchemFP379	1	3.16745e-05	0.0012743	C(~N)(:N)
PubchemFP407	1	3.15127e-05	0.00348392	O(~C)(~P)
PubchemFP163	1	3.12848e-05	0.00995717	>= 3 unsaturated non-aromatic heteroatom-containing ring size 5
PubchemFP683	2	3.08252e-05	0.00227865	N-C-C-C-C-C
PubchemFP660	1	3.07453e-05	0.00194624	C-C=C-C-C
PubchemFP711	2	3.01066e-05	0.00108602	C-C(C)(C)-C-C
PubchemFP815	1	2.99813e-05	0.00459508	ClC1CC(Cl)CCC1
PubchemFP497	1	2.96763e-05	0.00619719	O-C:C:N
PubchemFP740	2	2.88318e-05	0.00252359	Oc1cc(O)ccc1
PubchemFP658	2	2.87527e-05	0.00352814	C-C-S-C-C
PubchemFP820	2	2.86951e-05	0.00062056	CC1C(S)CCCC1
PubchemFP640	2	2.8693e-05	0.000565657	C=C-C-C-C
PubchemFP155	1	2.79238e-05	0.00335972	>= 2 unsaturated non-aromatic nitrogen-containing ring size 5
PubchemFP653	1	2.78751e-05	0.00465242	O-C:C:C-O
PubchemFP616	2	2.78696e-05	0.00169001	C:C:N:N:C
PubchemFP368	2	2.77289e-05	0.000131826	C(~H)(~S)
PubchemFP260	1	2.77078e-05	2.7807e-05	>= 3 hetero-aromatic rings
PubchemFP378	1	2.72634e-05	0.00171925	C(~N)(:C)(:N)
PubchemFP757	2	2.65114e-05	0.000278942	Cc1c(S)cccc1
PubchemFP371	1	2.65082e-05	0.00151134	C(~H)(:C)(:C)
PubchemFP778	2	2.62893e-05	0.000380032	CC1CCC(S)CC1
PubchemFP553	2	2.62238e-05	0.00406619	O=C-C=C
PubchemFP434	2	2.5696e-05	0.000553537	C(-C)(-H)(=C)
PubchemFP637	2	2.55776e-05	0.000315239	O-C-C-C-C
PubchemFP218	2	2.54925e-05	8.31097e-05	>= 1 unsaturated non-aromatic nitrogen-containing ring size 7
PubchemFP346	1	2.5305e-05	0.00281657	C(~C)(~H)(~O)
PubchemFP471	2	2.50807e-05	0.000368446	S:C:C:C
PubchemFP162	1	2.49174e-05	0.00467362	>= 3 unsaturated non-aromatic nitrogen-containing ring size 5
PubchemFP618	1	2.48247e-05	0.00320695	C:C-C-C:C
PubchemFP21	2	2.47952e-05	0.000317455	>= 8 O
PubchemFP339	1	2.44918e-05	0.00445778	C(~C)(~C)(~H)(~O)
PubchemFP677	1	2.40471e-05	0.00646779	C-C=C-C:C
PubchemFP503	1	2.39027e-05	0.00365635	Cl-C:C-[#1]
PubchemFP389	1	2.37291e-05	0.00135394	C(:N)(:N)
PubchemFP157	2	2.33186e-05	0.00182914	>= 3 any ring size 5
PubchemFP598	1	2.31891e-05	0.00450865	Cl-C:C:C-C
PubchemFP524	1	2.31592e-05	0.000694406	C-C=C-C
PubchemFP500	2	2.24076e-05	4.16706e-05	C-S-C:C
PubchemFP515	2	2.24016e-05	0.00546941	N-N-C-C
PubchemFP453	1	2.17839e-05	0.00191168	N(-C)(=C)
PubchemFP370	1	2.17538e-05	0.00148873	C(~H)(:C)
PubchemFP437	2	2.11973e-05	5.54894e-05	C(-C)(-N)(=C)
PubchemFP327	2	2.11197e-05	0.00206468	C(~Br)(~C)
PubchemFP578	1	2.09796e-05	0.00541869	C-C:C-C:C
PubchemFP146	2	2.06234e-05	0.00187547	>= 1 saturated or aromatic heteroatom-containing ring size 5
PubchemFP355	1	2.05382e-05	0.00975855	C(~C)(:C)
PubchemFP599	1	2.05073e-05	0.00346194	[#1]-C-C=C-[#1]
PubchemFP715	2	2.0328e-05	0.00289386	Cc1ccc(S)cc1
PubchemFP442	1	2.02297e-05	0.00578112	C(-C)(=N)
PubchemFP390	1	2.01956e-05	0.00092518	N(~C)(~C)
PubchemFP414	1	1.99878e-05	0.00295702	S(~C)(~O)
PubchemFP531	2	1.99052e-05	0.00191642	S-C:C-C
PubchemFP549	2	1.98094e-05	0.00171239	N-C-C:C
PubchemFP382	1	1.97357e-05	0.00223577	C(~O)(:C)(:C)
PubchemFP358	1	1.91781e-05	0.00866605	C(~C)(:N)
PubchemFP689	1	1.87903e-05	6.43036e-05	O-C-C-C-C-C-C
PubchemFP583	1	1.87158e-05	0.00701447	Cl-C:C-O-C
PubchemFP654	1	1.84456e-05	0.00374966	N-C-N-C-C
PubchemFP490	1	1.82102e-05	0.00149192	C-C-C=C
PubchemFP691	2	1.81756e-05	0.00080001	O-C-C-C-C-C-N
PubchemFP213	2	1.77229e-05	0.00109606	>= 1 any ring size 7
PubchemFP219	2	1.75714e-05	0.000481784	>= 1 unsaturated non-aromatic heteroatom-containing ring size 7
PubchemFP556	1	1.71872e-05	0.000841592	C=C-C-C
PubchemFP674	2	1.6402e-05	0.000217512	N-C-N-C:C
PubchemFP480	1	1.63115e-05	0.0005528	C:S:C-C
PubchemFP477	1	1.62795e-05	0.00501311	N-N-C:C
PubchemFP684	1	1.61442e-05	0.00792405	O=C-C-C-C-C
PubchemFP700	1	1.58524e-05	0.00735896	O-C-C-C-C-C-O-C
PubchemFP467	1	1.56999e-05	0.00333091	C=N-N-C
PubchemFP341	2	1.53943e-05	0.000222405	C(~C)(~C)(~O)
PubchemFP330	1	1.51926e-05	0.00279529	C(~Br)(:C)
PubchemFP742	2	1.47055e-05	3.43835e-05	Oc1cc(N)ccc1
PubchemFP521	2	1.4505e-05	0.00442967	C:N-C-[#1]
PubchemFP644	1	1.40956e-05	0.00383617	C-C=N-N-C
PubchemFP156	2	1.39878e-05	0.00202042	>= 2 unsaturated non-aromatic heteroatom-containing ring size 5
PubchemFP805	2	1.37409e-05	0.00042584	OC1CC(N)CCC1
PubchemFP532	1	1.34444e-05	0.00603233	S-C:C-[#1]
PubchemFP523	2	1.34024e-05	0.0022979	N:C:C-C
PubchemFP297	1	1.30768e-05	0.00918491	C-Br
PubchemFP491	2	1.28631e-05	0.00664212	C-N:C-[#1]
PubchemFP730	1	1.26522e-05	0.00140443	Nc1ccc(Br)cc1
PubchemFP383	1	1.25058e-05	4.61847e-06	C(~S)(:C)
PubchemFP333	2	1.19908e-05	0.00312149	C(~C)(~C)(~C)
PubchemFP496	1	1.1336e-05	0.00399961	N:N-C-[#1]
PubchemFP43	1	1.06836e-05	0.00438736	>= 1 Br
PubchemFP418	2	1.01533e-05	0.00171677	C=N
PubchemFP507	1	1.0073e-05	0.00287759	C-C-S-C
PubchemFP259	1	9.40214e-06	0.00502536	>= 3 aromatic rings
PubchemFP513	2	9.35192e-06	0.00038125	S:C:C-[#1]
PubchemFP509	1	9.3171e-06	0.00591642	Br-C:C-C
PubchemFP703	1	9.21423e-06	0.00121023	O-C-C-C-C-C(N)-C
PubchemFP373	2	8.95491e-06	0.000177999	C(~H)(:N)
PubchemFP328	1	7.53065e-06	0.0028205	C(~Br)(~C)(~C)
PubchemFP554	1	7.16374e-06	0.00957075	Br-C-C-C
PubchemFP670	1	6.7666e-06	0.0069729	Br-C:C:C-C
PubchemFP256	1	6.42313e-06	0.00991621	>= 1 hetero-aromatic ring
PubchemFP826	1	6.27238e-06	0.00559292	OC1C(N)CCCC1
PubchemFP396	1	5.58235e-06	0.00579053	N(~C)(:C)
* Source from ftp://ftp.ncbi.nlm.nih.gov/pubchem/specifications/pubchem_fingerprints.txt

## Sheet: Substructure_FI
ID	n.Order	Importance score	P value	Feature descriptor*
SubFP169	2	0.0310537	2.84448e-08	[OX2H][c]
SubFP302	2	0.0223408	1.28181e-09	[!$(*#*)&!D1]-!@[!$(*#*)&!D1]
SubFP13	2	0.0133948	1.58669e-07	[OX2H][CX4H2;!$(C([OX2H])[O,S,#7,#15])]
SubFP135	2	0.0113333	4.17712e-08	[#6X3](=[OX1])[#6X3]=,:[#6X3][#7,#8,#16,F,Cl,Br,I]
SubFP33	2	0.00872096	3.78165e-07	[NX3H0+0,NX4H1+;$([N]([c])([C])[#6]);!$([N]*~[#7,#8,#15,#16])]
SubFP39	2	0.00744356	2.68167e-06	[SX2D2][SX2D2]
SubFP100	2	0.00723456	1.75971e-07	[CX3;$([R0][#6]),$([H1R0])](=[OX1])[#7X3H1][#6;!$(C=[O,N,S])]
SubFP180	2	0.00622561	1.30087e-07	[nX3H0+0]
SubFP16	2	0.00607562	2.73647e-07	[OX2]([CX4;!$(C([OX2])[O,S,#7,#15,F,Cl,Br,I])])[CX4;!$(C([OX2])[O,S,#7,#15])]
SubFP2	2	0.00600066	5.87512e-07	[CX4H2]([#6])[#6]
SubFP276	2	0.00591729	8.67298e-07	[OX2r3]1[#6r3][#6r3]1
SubFP32	2	0.00572918	4.0998e-06	[NX3H1+0,NX4H2+;$([N]([c])[C]);!$([N]*~[#7,#8,#15,#16])]
SubFP153	2	0.00549211	1.87754e-08	[#7X3][#6](=[OX1])[#8X2][#6]
SubFP15	2	0.00533733	2.06181e-07	[OX2H][CX4D4;!$(C([OX2H])[O,S,#7,#15])]
SubFP179	2	0.004709	4.35147e-07	[nX3H1+0]
SubFP151	2	0.00428946	7.52429e-07	[N;v3X3,v4X4+][CX3](=[N;v3X2,v4X3+])[N;v3X3,v4X4+]
SubFP6	2	0.00400521	1.51468e-05	[CX2]#[CX2]
SubFP137	2	0.00389887	4.03191e-07	[#6X3](=[OX1])[#6X3]=,:[#6X3][#6;!$(C=[O,N,S])]
SubFP195	2	0.00382838	8.98408e-06	[NX2](=[OX1])N-*=O
SubFP8	2	0.00374147	5.1483e-07	[ClX1][CX4]
SubFP277	2	0.00361878	3.12731e-06	[NX3H1r3]1[#6r3][#6r3]1
SubFP105	2	0.00356562	8.30142e-06	[#6X3;$([H0][#6]),$([H1])](=[OX1])[#7X3H1][#6X3;$([H0][#6]),$([H1])](=[OX1])
SubFP182	2	0.00329362	2.10887e-05	[o]
SubFP85	2	0.00323568	2.48773e-06	[CX3;$([R0][#6]),$([H1R0])](=[OX1])[OX2][#6;!$(C=[O,N,S])]
SubFP23	2	0.00320727	3.76004e-08	[NX3+0,NX4+;!$([N]~[!#6]);!$([N]*~[#7,#8,#15,#16])]
SubFP3	2	0.00276726	1.28928e-06	[CX4H1]([#6])([#6])[#6]
SubFP9	2	0.00264871	1.0732e-06	[FX1][CX4]
SubFP26	2	0.00255501	2.75142e-07	[NX3H0+0,NX4H1+;!$([N][!C]);!$([N]*~[#7,#8,#15,#16])]
SubFP279	2	0.00252926	4.76461e-06	[R;$(*(@*)(@*)@*);!$([R2;$(*(@*)(@*)(@*)@*)])]@[R;$(*(@*)(@*)@*);!$([R2;$(*(@*)(@*)(@*)@*)])]
SubFP49	2	0.00236824	5.58393e-07	[#6][CX3](=[OX1])[#6]
SubFP280	2	0.0023204	8.7666e-06	[R;$(*(@*)(@*)@*);!$([D4R;$(*(@*)(@*)(@*)@*)]);!$([R;$(*(@*)(@*)@*);!$([R2;$(*(@*)(@*)(@*)@*)])]@[R;$(*(@*)(@*)@*);!$([R2;$(*(@*)(@*)(@*)@*)])])]
SubFP103	2	0.00231715	0.000257477	[#6X3;$([H0][#6]),$([H1])](=[OX1])[#7X3H0]([#6])[#6X3;$([H0][#6]),$([H1])](=[OX1])
SubFP181	2	0.00209495	1.05603e-06	[nX2,nX3+]
SubFP99	2	0.00207102	1.03816e-06	[CX3;$([R0][#6]),$([H1R0])](=[OX1])[NX3H2]
SubFP275	2	0.00199593	4.20429e-06	[!#6;!R0]
SubFP84	2	0.00198607	2.3921e-06	[CX3;$([R0][#6]),$([H1R0])](=[OX1])[$([OX2H]),$([OX1-])]
SubFP246	2	0.0017988	6.96477e-07	[PX4D4](=[!#6])([!#6])([!#6])[!#6]
SubFP69	2	0.00179406	4.174e-05	[FX1][CX3]=[CX3]
SubFP86	2	0.0016831	3.95219e-06	[#6][#6X3R](=[OX1])[#8X2][#6;!$(C=[O,N,S])]
SubFP214	2	0.00168055	1.37782e-05	[SX4;$([H1]),$([H0][#6])](=[!#6])(=[!#6])[!#6]
SubFP25	2	0.0016203	2.87975e-05	[NX3H1+0,NX4H2+;!$([N][!C]);!$([N]*~[#7,#8,#15,#16])]
SubFP303	2	0.00157067	4.91156e-06	[CX3]=[CX3][$([CX3]=[O,N,S]),$(C#[N]),$([S,P]=[OX1]),$([NX3]=O),$([NX3+](=O)[O-])]
SubFP172	2	0.00155634	4.95817e-06	[F][c]
SubFP21	2	0.00155237	6.75507e-05	[c][SX2][c]
SubFP171	2	0.00155125	3.48398e-05	[Cl][c]
SubFP291	2	0.00153301	2.64551e-06	[$(*=O),$([#16,#14,#5]),$([#7]([#6]=[OX1]))][#8X2][$(*=O),$([#16,#14,#5]),$([#7]([#6]=[OX1]))]
SubFP143	2	0.00137821	8.45607e-07	[!#6][#6X3](=[!#6])[!#6]
SubFP139	2	0.00136857	4.6047e-05	[#6X3](=[OX1])[#6X3]=,:[#6X3][FX1,ClX1,BrX1,IX1]
SubFP287	2	0.00136714	7.29695e-06	*=*[*]=,#,:[*]
SubFP136	2	0.00132835	2.37701e-05	[#6X3](=[OX1])[#6X3]=,:[#6X3][$([OX2H]),$([OX1-])]
SubFP1	2	0.0013145	8.97165e-06	[CX4H3][#6]
SubFP274	2	0.0013098	2.037e-07	a
SubFP14	2	0.00124505	7.65628e-07	[OX2H][CX4H;!$(C([OX2H])[O,S,#7,#15])]
SubFP184	2	0.00124258	7.04425e-06	[a;!c]
SubFP41	2	0.00117584	1.20571e-05	[OX2H][CX4;!$(C([OX2H])[O,S,#7,#15])][CX4;!$(C([OX2H])[O,S,#7,#15])][OX2H]
SubFP101	2	0.00114468	4.89516e-05	[CX3;$([R0][#6]),$([H1R0])](=[OX1])[#7X3H0]([#6;!$(C=[O,N,S])])[#6;!$(C=[O,N,S])]
SubFP24	2	0.00110554	1.35352e-05	[NX3H2+0,NX4H3+;!$([N][!C]);!$([N]*~[#7,#8,#15,#16])]
SubFP5	2	0.00107828	3.03554e-06	[CX3;$([H2]),$([H1][#6]),$(C([#6])[#6])]=[CX3;$([H2]),$([H1][#6]),$(C([#6])[#6])]
SubFP294	2	0.00105555	1.85581e-05	[FX1][CX4;!$([H0][Cl,Br,I]);!$([F][C]([F])([F])[F])]([FX1])([FX1])
SubFP63	2	0.0010451	2.05766e-05	[NX3v3,SX2,OX2;!$(*C=[#7,#8,#15,#16])][CX4;!$(C([N,S,O])([N,S,O])[!#6])][FX1,ClX1,BrX1,IX1,NX3v3,SX2,OX2;!$(*C=[#7,#8,#15,#16])]
SubFP295	2	0.000945741	0.000278477	[#6]~[#7,#8,#16]
SubFP28	2	0.000914294	1.53989e-06	[NX3H2+0,NX4H3+]c
SubFP109	2	0.000869326	0.000366427	[NX3;!$(NC=[O,S])][CX3;$([CH]),$([C][#6])]=[NX2;!$(NC=[O,S])]
SubFP88	2	0.000838891	2.31261e-06	[$([#6X3H0][#6]),$([#6X3H])](=[!#6])[!#6]
SubFP4	2	0.000809035	2.2066e-06	[CX4]([#6])([#6])([#6])[#6]
SubFP288	2	0.000780819	3.0703e-06	*#*[*]=,#,:[*]
SubFP201	2	0.000763385	0.000150099	[$([SX3](=[OX1])([#6])[#6]),$([SX3+]([OX1-])([#6])[#6])]
SubFP183	2	0.000731753	2.84985e-05	[sX2]
SubFP19	2	0.000697436	1.1117e-05	[c][OX2][c]
SubFP212	2	0.000684173	1.30078e-05	[SX4;$([H1]),$([H0][#6])](=[OX1])(=[OX1])[OX2][#6;!$(C=[O,N,S])]
SubFP224	2	0.000647796	8.56324e-05	[SX2;$([H1]),$([H0][#6])][!#6]
SubFP12	2	0.000635994	2.20756e-06	[OX2H][CX4;!$(C([OX2H])[O,S,#7,#15])]
SubFP300	2	0.000608078	0.000231531	[$([#7X2,OX1,SX1]=*[!H0;!$([a;!n])]),$([#7X3,OX2,SX2;!H0]*=*),$([#7X3,OX2,SX2;!H0]*:n)]
SubFP40	2	0.000601647	8.51007e-06	[OX2H][CX4;!$(C([OX2H])[O,S,#7,#15,F,Cl,Br,I])][CX4;!$(C([N])[O,S,#7,#15])][NX3;!$(NC=[O,S,N])]
SubFP56	2	0.00059839	3.42589e-05	[OX2]([#6;!$(C=[O,S,N])])[CX4;!$(C(O)(O)[!#6])][OX2][#6;!$(C=[O,S,N])]
SubFP18	2	0.000561804	0.000141416	[OX2](c)[CX4;!$(C([OX2])[O,S,#7,#15,F,Cl,Br,I])]
SubFP292	2	0.000485808	5.71294e-05	[FX1,ClX1,BrX1,IX1][!#6]
SubFP76	2	0.000481769	2.1302e-06	[NX3;$([NH2][CX3]),$([NH1]([CX3])[#6]),$([N]([CX3])([#6])[#6]);!$([N]*=[#7,#8,#15,#16])][CX3;$([CH]),$([C][#6])]=[CX3]
SubFP283	2	0.000468396	4.94142e-07	[OX2;$([r5]1@C(!@[OX2,NX3,SX2,FX1,ClX1,BrX1,IX1])@C@C(O)@C1),$([r6]1@C(!@[OX2,NX3,SX2,FX1,ClX1,BrX1,IX1])@C@C(O)@C(O)@C1)]
SubFP281	2	0.000439325	5.46909e-06	[OX2;$([r5]1@C@C@C(O)@C1),$([r6]1@C@C@C(O)@C(O)@C1)]
SubFP284	2	0.00043199	7.98328e-05	[OX2;$([r5]1@C(!@[OX2H1])@C@C@C1),$([r6]1@C(!@[OX2H1])@C@C@C@C1)]
SubFP301	2	0.000427114	0.000238196	[$([#7X2,OX1,SX1]=,:**=,:*[!H0;!$([a;!n])]),$([#7X3,OX2,SX2;!H0]*=**=*),$([#7X3,OX2,SX2;!H0]*=,:**:n)]
SubFP57	2	0.000368917	7.95627e-05	[OX2H][CX4;!$(C(O)(O)[!#6])][OX2][#6;!$(C=[O,S,N])]
SubFP52	2	0.000357503	2.17553e-06	[NX2;$([N][#6]),$([NH]);!$([N][CX3]=[#7,#8,#15,#16])]=[CX3;$([CH2]),$([CH][#6]),$([C]([#6])[#6])]
SubFP307	2	0.000340251	0.000508665	[$([*@](~*)(~*)(*)*),$([*@H](*)(*)*),$([*@](~*)(*)*),$([*@H](~*)~*)]
SubFP133	2	0.000320265	9.85791e-05	[NX1]#[CX2]
SubFP200	2	0.000293764	0.000378778	[$([SX4](=[OX1])(=[OX1])([#6])[#6]),$([SX4+2]([OX1-])([OX1-])([#6])[#6])]
SubFP10	2	0.000292	0.000254817	[BrX1][CX4]
SubFP74	2	0.000225431	0.000700876	[OX2]([#6;!$(C=[N,O,S])])[CX3;$([H0][#6]),$([H1])]=[CX3]
SubFP197	2	0.000216805	1.29856e-05	[NX3;$([H2]),$([H1][#6]),$([H0]([#6])[#6]);!$(NC=[O,N,S])][NX3;$([H2]),$([H1][#6]),$([H0]([#6])[#6]);!$(NC=[O,N,S])]
SubFP127	2	0.000208601	0.00130381	[NX3;$([N][CX3](=[OX1])[C][NX3,NX4+])][C][CX3](=[OX1])[NX3;$([N][C][CX3](=[OX1])[NX3,OX2,OX1-])]
SubFP282	2	0.000201118	0.000150017	[OX2;$([r5]1@C(!@[OX2,NX3,SX2,FX1,ClX1,BrX1,IX1])@C@C@C1),$([r6]1@C(!@[OX2,NX3,SX2,FX1,ClX1,BrX1,IX1])@C@C@C@C1)]
SubFP96	2	0.00019405	3.5626e-05	[CX3;!R;$([C][#6]),$([CH]);$([C](=[SX1])[SX2][#6;!$(C=[O,N,S])])]
SubFP286	2	0.000192845	0.000210722	[OX2;$([r5]1@[C@](!@[OX2,NX3,SX2,FX1,ClX1,BrX1,IX1])@C@C@C1),$([r6]1@[C@](!@[OX2,NX3,SX2,FX1,ClX1,BrX1,IX1])@C@C@C@C1)]
SubFP202	2	0.000183817	0.00231099	[S+;!$([S]~[!#6]);!$([S]*~[#7,#8,#15,#16])]
SubFP285	2	0.000153718	0.000344246	[OX2;$([r5]1@[C@@](!@[OX2,NX3,SX2,FX1,ClX1,BrX1,IX1])@C@C@C1),$([r6]1@[C@@](!@[OX2,NX3,SX2,FX1,ClX1,BrX1,IX1])@C@C@C@C1)]
SubFP298	2	0.000141751	7.04751e-05	[+1,+2,+3,+4,+5,+6,+7]
SubFP173	2	0.000120973	0.00313827	[Br][c]
SubFP296	2	9.99328e-05	0.000235173	[!+0]
* Source from http://www.scbdd.com/
