# Supplementary material for: Identifying traditional Chinese medicine combinations for breast cancer treatment based on transcriptional regulation and chemical structure
Source: Chin Med. 2025 Feb 14;20:23. doi: 10.1186/s13020-025-01074-5 (PMC11829537; doi:10.1186/s13020-025-01074-5)
Supplement: Supplementary file 9 — Additional file 9. Supplementary Table 9 [file 13020_2025_1074_MOESM9_ESM.xlsx]

## Sheet: Raw
Fingerprint	Synergy	TCM pair	Model	Predicted score
MACCS	ZIP	S10S12_S2S3	NeuralNetFastAI_BAG_L1	0.61008
MACCS	ZIP	S10S12_S2S15	NeuralNetFastAI_BAG_L1	0.6304
MACCS	ZIP	S14S25_S2S15	NeuralNetFastAI_BAG_L1	0.480744
MACCS	ZIP	S14S25_S4S2	NeuralNetFastAI_BAG_L1	0.478464
MACCS	ZIP	S14S25_S4S14	NeuralNetFastAI_BAG_L1	0.46576
MACCS	ZIP	S14S25_S4S15	NeuralNetFastAI_BAG_L1	0.403851
MACCS	ZIP	S14S25_S4S18	NeuralNetFastAI_BAG_L1	0.462476
MACCS	ZIP	S14S25_S4S20	NeuralNetFastAI_BAG_L1	0.284011
MACCS	ZIP	S14S25_S4S21	NeuralNetFastAI_BAG_L1	0.340341
MACCS	ZIP	S14S25_S5S24	NeuralNetFastAI_BAG_L1	0.394832
MACCS	ZIP	S14S25_S5S27	NeuralNetFastAI_BAG_L1	0.394832
MACCS	ZIP	S10S12_S2S3	NeuralNetFastAI_BAG_L1	0.556214
MACCS	ZIP	S10S12_S2S15	NeuralNetFastAI_BAG_L1	0.563674
MACCS	ZIP	S14S25_S2S15	NeuralNetFastAI_BAG_L1	0.442226
MACCS	ZIP	S14S25_S4S2	NeuralNetFastAI_BAG_L1	0.42241
MACCS	ZIP	S14S25_S4S14	NeuralNetFastAI_BAG_L1	0.480729
MACCS	ZIP	S14S25_S4S15	NeuralNetFastAI_BAG_L1	0.425462
MACCS	ZIP	S14S25_S4S18	NeuralNetFastAI_BAG_L1	0.471481
MACCS	ZIP	S14S25_S4S20	NeuralNetFastAI_BAG_L1	0.273802
MACCS	ZIP	S14S25_S4S21	NeuralNetFastAI_BAG_L1	0.331121
MACCS	ZIP	S14S25_S5S24	NeuralNetFastAI_BAG_L1	0.387925
MACCS	ZIP	S14S25_S5S27	NeuralNetFastAI_BAG_L1	0.387925
PubChem	ZIP	S10S12_S2S3	NeuralNetFastAI_BAG_L1	0.577117
PubChem	ZIP	S10S12_S2S15	NeuralNetFastAI_BAG_L1	0.531699
PubChem	ZIP	S14S25_S2S15	NeuralNetFastAI_BAG_L1	0.376929
PubChem	ZIP	S14S25_S4S2	NeuralNetFastAI_BAG_L1	0.384629
PubChem	ZIP	S14S25_S4S14	NeuralNetFastAI_BAG_L1	0.340778
PubChem	ZIP	S14S25_S4S15	NeuralNetFastAI_BAG_L1	0.245298
PubChem	ZIP	S14S25_S4S18	NeuralNetFastAI_BAG_L1	0.338667
PubChem	ZIP	S14S25_S4S20	NeuralNetFastAI_BAG_L1	0.378092
PubChem	ZIP	S14S25_S4S21	NeuralNetFastAI_BAG_L1	0.243253
PubChem	ZIP	S14S25_S5S24	NeuralNetFastAI_BAG_L1	0.418202
PubChem	ZIP	S14S25_S5S27	NeuralNetFastAI_BAG_L1	0.425311
PubChem	ZIP	S10S12_S2S3	NeuralNetFastAI_BAG_L1	0.564477
PubChem	ZIP	S10S12_S2S15	NeuralNetFastAI_BAG_L1	0.518926
PubChem	ZIP	S14S25_S2S15	NeuralNetFastAI_BAG_L1	0.387051
PubChem	ZIP	S14S25_S4S2	NeuralNetFastAI_BAG_L1	0.399068
PubChem	ZIP	S14S25_S4S14	NeuralNetFastAI_BAG_L1	0.36556
PubChem	ZIP	S14S25_S4S15	NeuralNetFastAI_BAG_L1	0.240693
PubChem	ZIP	S14S25_S4S18	NeuralNetFastAI_BAG_L1	0.33613
PubChem	ZIP	S14S25_S4S20	NeuralNetFastAI_BAG_L1	0.385966
PubChem	ZIP	S14S25_S4S21	NeuralNetFastAI_BAG_L1	0.254191
PubChem	ZIP	S14S25_S5S24	NeuralNetFastAI_BAG_L1	0.425985
PubChem	ZIP	S14S25_S5S27	NeuralNetFastAI_BAG_L1	0.418477
Substructure	ZIP	S10S12_S2S3	NeuralNetFastAI_BAG_L1	0.641277
Substructure	ZIP	S10S12_S2S15	NeuralNetFastAI_BAG_L1	0.457406
Substructure	ZIP	S14S25_S2S15	NeuralNetFastAI_BAG_L1	0.606712
Substructure	ZIP	S14S25_S4S2	NeuralNetFastAI_BAG_L1	0.452606
Substructure	ZIP	S14S25_S4S14	NeuralNetFastAI_BAG_L1	0.428942
Substructure	ZIP	S14S25_S4S15	NeuralNetFastAI_BAG_L1	0.48783
Substructure	ZIP	S14S25_S4S18	NeuralNetFastAI_BAG_L1	0.568225
Substructure	ZIP	S14S25_S4S20	NeuralNetFastAI_BAG_L1	0.552917
Substructure	ZIP	S14S25_S4S21	NeuralNetFastAI_BAG_L1	0.561232
Substructure	ZIP	S14S25_S5S24	NeuralNetFastAI_BAG_L1	0.551176
Substructure	ZIP	S14S25_S5S27	NeuralNetFastAI_BAG_L1	0.551176
Substructure	ZIP	S10S12_S2S3	NeuralNetFastAI_BAG_L1	0.622145
Substructure	ZIP	S10S12_S2S15	NeuralNetFastAI_BAG_L1	0.449187
Substructure	ZIP	S14S25_S2S15	NeuralNetFastAI_BAG_L1	0.583304
Substructure	ZIP	S14S25_S4S2	NeuralNetFastAI_BAG_L1	0.441973
Substructure	ZIP	S14S25_S4S14	NeuralNetFastAI_BAG_L1	0.408778
Substructure	ZIP	S14S25_S4S15	NeuralNetFastAI_BAG_L1	0.488192
Substructure	ZIP	S14S25_S4S18	NeuralNetFastAI_BAG_L1	0.599889
Substructure	ZIP	S14S25_S4S20	NeuralNetFastAI_BAG_L1	0.595074
Substructure	ZIP	S14S25_S4S21	NeuralNetFastAI_BAG_L1	0.595669
Substructure	ZIP	S14S25_S5S24	NeuralNetFastAI_BAG_L1	0.551326
Substructure	ZIP	S14S25_S5S27	NeuralNetFastAI_BAG_L1	0.551326

## Sheet: Average
Synergy	TCM pair	Model	Prob
ZIP	S10S12_S2S3	NeuralNetFastAI_BAG_L1	0.595218
ZIP	S10S12_S2S15	NeuralNetFastAI_BAG_L1	0.525216
ZIP	S14S25_S2S15	NeuralNetFastAI_BAG_L1	0.479494
ZIP	S14S25_S4S18	NeuralNetFastAI_BAG_L1	0.462811
ZIP	S14S25_S5S24	NeuralNetFastAI_BAG_L1	0.454908
ZIP	S14S25_S5S27	NeuralNetFastAI_BAG_L1	0.454841
ZIP	S14S25_S4S2	NeuralNetFastAI_BAG_L1	0.429858
ZIP	S14S25_S4S14	NeuralNetFastAI_BAG_L1	0.415091
ZIP	S14S25_S4S20	NeuralNetFastAI_BAG_L1	0.411644
ZIP	S14S25_S4S21	NeuralNetFastAI_BAG_L1	0.387634
ZIP	S14S25_S4S15	NeuralNetFastAI_BAG_L1	0.381888
