# Supplementary material for: Identifying traditional Chinese medicine combinations for breast cancer treatment based on transcriptional regulation and chemical structure
Source: Chin Med. 2025 Feb 14;20:23. doi: 10.1186/s13020-025-01074-5 (PMC11829537; doi:10.1186/s13020-025-01074-5)
Supplement: Supplementary file 10 — Additional file 10. Supplementary Table 10 [file 13020_2025_1074_MOESM10_ESM.xlsx]

## Sheet: Adverse Effects
Predicted adverse effects of HONA	Pa (active)	Pi (inactive)
DDI arrhythmia	0.114	0.279
DDI bradycardia	0.129	0.243
DDI hypertension	0.017	0.458
DDI hypotension	0.058	0.461
DDI qt_interval_prolongation	0.022	0.642
DDI tachycardia	0.046	0.307

## Sheet: P450 (4 CYPs)
Prediction of DDI mediated by P450	ΔP (Pa - Pi)
Interaction CYP3A4	-0.438
Interaction CYP2D6	-0.202
Interaction CYP2C9	-0.516
Interaction CYP1A2	-0.673
